# Supplementary material for: C/EBPβ enhances platinum resistance of ovarian cancer cells by reprogramming H3K79 methylation
Source: Nat Commun. 2018 Apr 30;9:1739. doi: 10.1038/s41467-018-03590-5 (PMC5928165; doi:10.1038/s41467-018-03590-5)
Supplement: Supplementary file 4 — Supplementary Data 1(XLSX 1674 kb) [file 41467_2018_3590_MOESM4_ESM.xlsx]

## Sheet: Data S1 H3K79me2me3 ChIP-seq
Supplementary Data 1. H3K79me2/me3 ChIP-seq anotated decreased peaks in C/EBPβ knockdown cells
Decreased peaks in C13*-shCEBPB compared with C13*-shcontrol
chr	start	end	strand	Normalized Tag Count	region size	Total Tags (normalized to Control Experiment)	Control Tags	Fold Change vs Control	p-value vs Control	Annotation	Detailed.Annotation	Distance.to.TSS	Nearest.PromoterID	Entrez.ID	Nearest.Unigene	Nearest.Refseq	Nearest.Ensembl	Gene.Name	Gene.Alias	Gene.Description	Gene.Type
chr10	75169915	75171768	+	36.1	1853	76.9	15	5.12	4.86e-29	intron (NM_004034, intron 1 of 13)	L1PB3|LINE|L1	3000	NM_004034	310	Hs.631827	NM_001156	ENSG00000138279	ANXA7	ANX7|SNX|SYNEXIN	annexin A7	protein-coding
chr10	75759641	75760422	+	17.7	781	37.6	5	7.52	4.1e-20	intron (NM_003373, intron 1 of 20)	AluJr|SINE|Alu	2159	NM_014000	7414	Hs.643896	NM_003373	ENSG00000035403	VCL	CMD1W|CMH15|MVCL	vinculin	protein-coding
chr10	82223670	82224302	+	14.9	632	31.6	13	2.43	1.56e-05	intron (NM_030927, intron 1 of 8)	intron (NM_030927, intron 1 of 8)	9948	NM_001128309	81619	Hs.718943	NM_001128309	ENSG00000108219	TSPAN14	DC-TM4F2|TM4SF14	tetraspanin 14	protein-coding
chr10	93559639	93560708	+	24.5	1069	52.1	15	3.47	7.57e-14	intron (NM_025235, intron 1 of 26)	intron (NM_025235, intron 1 of 26)	2022	NM_025235	80351	Hs.329327	NM_025235	ENSG00000107854	TNKS2	ARTD6|PARP-5b|PARP-5c|PARP5B|PARP5C|TANK2|TNKL|pART6	tankyrase, TRF1-interacting ankyrin-related ADP-ribose polymerase 2	protein-coding
chr10	105844457	105845506	+	23.7	1049	50.4	21	2.4	5.42e-08	intron (NM_000494, intron 1 of 55)	intron (NM_000494, intron 1 of 55)	657	NM_000494	1308	Hs.732773	NM_000494	ENSG00000065618	COL17A1	BA16H23.2|BP180|BPA-2|BPAG2|LAD-1	collagen, type XVII, alpha 1	protein-coding
chr10	114205896	114206674	+	15.3	778	32.5	5	6.49	7.02e-16	promoter-TSS (NM_145206)	promoter-TSS (NM_145206)	387	NM_022494	64429	Hs.196990	NM_022494	ENSG00000023041	ZDHHC6	ZNF376	zinc finger, DHHC-type containing 6	protein-coding
chr10	11877119	11882852	+	110	5733	234	55	4.26	1.31e-71	intron (NM_153256, intron 1 of 3)	intron (NM_153256, intron 1 of 3)	14588	NM_153256	254427	Hs.435775	NM_153256	ENSG00000148426	C10orf47	-	chromosome 10 open reading frame 47	protein-coding
chr10	70230441	70231196	+	16.9	755	35.9	15	2.39	7.3e-06	intron (NM_001080449, intron 1 of 20)	intron (NM_001080449, intron 1 of 20)	912	NM_001080449	1763	Hs.532446	NM_001080449	ENSG00000138346	DNA2	DNA2L	DNA replication helicase 2 homolog (yeast)	protein-coding
chr10	74854263	74856197	+	47.8	1934	101.6	30	3.39	2.17e-24	intron (NM_001142595, intron 1 of 15)	intron (NM_001142595, intron 1 of 15)	1502	NM_001142595	5033	Hs.593005	NM_000917	ENSG00000122884	P4HA1	P4HA	prolyl 4-hydroxylase, alpha polypeptide I	protein-coding
chr10	82219410	82220181	+	16.9	771	35.9	15	2.39	7.3e-06	intron (NM_030927, intron 1 of 8)	MER31B|LTR|ERV1	5757	NM_001128309	81619	Hs.718943	NM_001128309	ENSG00000108219	TSPAN14	DC-TM4F2|TM4SF14	tetraspanin 14	protein-coding
chr10	97046259	97047856	+	42.6	1597	90.5	32	2.83	3.81e-17	intron (NM_020992, intron 1 of 6)	intron (NM_020992, intron 1 of 6)	3724	NM_020992	9124	Hs.368525	NM_020992	ENSG00000107438	PDLIM1	CLIM1|CLP-36|CLP36|hCLIM1	PDZ and LIM domain 1	protein-coding
chr10	104942471	104943098	+	13.6	627	29	7	4.15	4.32e-10	intron (NM_012229, intron 1 of 18)	intron (NM_012229, intron 1 of 18)	10279	NM_001134373	22978	Hs.97439	NM_001134373	ENSG00000076685	NT5C2	GMP|NT5B|PNT5|cN-II	5'-nucleotidase, cytosolic II	protein-coding
chr10	105155511	105156011	+	12.4	500	26.5	11	2.41	8.21e-05	promoter-TSS (NM_014976)	promoter-TSS (NM_014976)	509	NM_001206427	84833	Hs.732499	NM_001206426	ENSG00000173915	USMG5	DAPIT|HCVFTP2|bA792D24.4	up-regulated during skeletal muscle growth 5 homolog (mouse)	protein-coding
chr10	126490421	126491073	+	14.5	652	30.7	9	3.42	2.77e-08	intron (NM_032182, intron 1 of 8)	CpG	393	NM_032182	23172	Hs.280695	NM_032182	ENSG00000165660	FAM175B	ABRO1|KIAA0157	family with sequence similarity 175, member B	protein-coding
chr10	126611159	126611659	+	12.4	500	26.5	10	2.65	1.77e-05	Intergenic	Intergenic	-19283	NM_017580	54764	Hs.595158	NM_017580	ENSG00000019995	ZRANB1	TRABID	zinc finger, RAN-binding domain containing 1	protein-coding
chr10	38817386	38817886	+	12.4	500	26.5	7	3.78	2.85e-08	Intergenic	(GAATG)n|Satellite|Satellite	100562	NR_024497	399744	Hs.497951	NM_001013665		LOC399744	-	uncharacterized LOC399744	miscRNA
chr10	42359814	42360584	+	17.3	770	36.7	13	2.83	1.18e-07	Intergenic	(CATTC)n|Satellite|Satellite	503294	NR_024380	441666	Hs.255729	NR_024380		LOC441666	-	zinc finger protein 91 pseudogene	pseudo
chr10	74454799	74455450	+	16.9	651	35.9	12	2.99	5.23e-08	intron (NM_001270680, intron 1 of 7)	intron (NM_001270680, intron 1 of 7)	2747	NM_001270680	90550	Hs.591366	NM_001270679	ENSG00000156026	MCU	C10orf42|CCDC109A	mitochondrial calcium uniporter	protein-coding
chr10	88278940	88281538	+	82.7	2598	176	51	3.45	5.93e-42	intron (NM_015045, intron 1 of 18)	L1MC5|LINE|L1	1302	NM_015045	23063	Hs.714876	NM_015045	ENSG00000062650	WAPAL	FOE|KIAA0261|WAPL	wings apart-like homolog (Drosophila)	protein-coding
chr10	93683651	93686909	+	73.1	3258	155.5	51	3.05	1.04e-31	intron (NM_003972, intron 1 of 37)	AluY|SINE|Alu	1544	NM_003972	9044	Hs.500526	NM_003972	ENSG00000095564	BTAF1	MOT1|TAF(II)170|TAF172|TAFII170	BTAF1 RNA polymerase II, B-TFIID transcription factor-associated, 170kDa (Mot1 homolog, S. cerevisiae)	protein-coding
chr10	98340321	98346382	+	142.1	6061	302.4	119	2.54	8.05e-45	intron (NM_020123, intron 1 of 14)	MIR|SINE|MIR	3458	NM_020123	56889	Hs.500674	NM_020123	ENSG00000077147	TM9SF3	EP70-P-iso|SMBP	transmembrane 9 superfamily member 3	protein-coding
chr10	112257646	112259914	+	130.5	2268	277.6	116	2.39	6.65e-37	intron (NM_004419, intron 1 of 3)	intron (NM_004419, intron 1 of 3)	1155	NM_004419	1847	Hs.2128	NM_004419	ENSG00000138166	DUSP5	DUSP|HVH3	dual specificity phosphatase 5	protein-coding
chr10	121349429	121355797	+	225.6	6368	480	124	3.87	7e-130	intron (NM_001033925, intron 1 of 11)	intron (NM_001033925, intron 1 of 11)	3928	NM_003252	7073	Hs.501203	NM_001033925	ENSG00000151923	TIAL1	TCBP|TIAR	TIA1 cytotoxic granule-associated RNA binding protein-like 1	protein-coding
chr10	5854406	5855348	+	20.5	942	43.6	11	3.96	2.22e-13	intron (NM_001115156, intron 1 of 9)	CpG	635	NM_001115156	2665	Hs.299055	NM_001115156	ENSG00000057608	GDI2	RABGDIB	GDP dissociation inhibitor 2	protein-coding
chr10	65149537	65151019	+	32.5	1482	69.2	24	2.88	5.74e-14	intron (NM_032776, intron 1 of 25)	L1M2|LINE|L1	-17470	NR_031566	100302150		NR_031566		MIR1296	MIRN1296|hsa-mir-1296	microRNA 1296	miscRNA
chr10	75938437	75939880	+	35.7	1443	76	28	2.72	5.53e-14	intron (NM_001123, intron 1 of 10)	MER41B|LTR|ERV1	2911	NM_001202449	132	Hs.656586	NM_001123	ENSG00000156110	ADK	AK	adenosine kinase	protein-coding
chr10	82220879	82222582	+	36.9	1703	78.6	19	4.14	3.6e-24	intron (NM_030927, intron 1 of 8)	AluJr|SINE|Alu	7692	NM_001128309	81619	Hs.718943	NM_001128309	ENSG00000108219	TSPAN14	DC-TM4F2|TM4SF14	tetraspanin 14	protein-coding
chr10	105592673	105593173	+	12	500	25.6	6	4.27	5.89e-09	intron (NM_014631, intron 1 of 13)	intron (NM_014631, intron 1 of 13)	22241	NM_014631	9644	Hs.594708	NM_014631	ENSG00000107957	SH3PXD2A	FISH|SH3MD1|TKS5	SH3 and PX domains 2A	protein-coding
chr10	120510900	120514146	+	81.9	3246	174.2	63	2.77	1.29e-30	intron (NM_153810, intron 1 of 8)	L1M5|LINE|L1	2235	NM_153810	143384	Hs.420024	NM_153810	ENSG00000151893	CACUL1	C10orf46|CAC1	CDK2-associated, cullin domain 1	protein-coding
chr10	121423994	121424620	+	12.8	626	27.3	8	3.42	1.04e-07	intron (NM_004281, intron 1 of 3)	intron (NM_004281, intron 1 of 3)	13425	NM_004281	9531	Hs.523309	NM_004281	ENSG00000151929	BAG3	BAG-3|BIS|CAIR-1	BCL2-associated athanogene 3	protein-coding
chr10	121623382	121624413	+	23.3	1031	49.5	16	3.1	2.72e-11	intron (NM_001256379, intron 1 of 15)	L1MC|LINE|L1	8498	NM_001256378	79892	Hs.124246	NM_001256378	ENSG00000197771	MCMBP	C10orf119|MCM-BP	minichromosome maintenance complex binding protein	protein-coding
chr10	121625087	121632282	+	184.7	7195	392.9	116	3.39	1.05e-89	intron (NM_001256379, intron 1 of 15)	AluSx|SINE|Alu	3711	NM_001256378	79892	Hs.124246	NM_001256378	ENSG00000197771	MCMBP	C10orf119|MCM-BP	minichromosome maintenance complex binding protein	protein-coding
chr10	127408341	127409114	+	14.5	773	30.7	9	3.42	2.77e-08	promoter-TSS (NR_033847)	promoter-TSS (NR_033847)	643	NM_001202438	26098	Hs.468688	NM_001202438	ENSG00000107938	C10orf137	EDRF1	chromosome 10 open reading frame 137	protein-coding
chr10	133792580	133794951	+	51	2371	108.5	30	3.62	3.29e-28	intron (NM_004052, intron 1 of 5)	intron (NM_004052, intron 1 of 5)	1670	NM_004052	664	Hs.144873	NM_004052	ENSG00000176171	BNIP3	NIP3	BCL2/adenovirus E1B 19kDa interacting protein 3	protein-coding
chr10	17694859	17696047	+	28.5	1188	60.6	16	3.79	3.23e-17	intron (NR_037774, intron 1 of 11)	MER77B|LTR|ERVL	9329	NR_037774	8027	Hs.335391	NM_003473	ENSG00000136738	STAM	STAM-1|STAM1	signal transducing adaptor molecule (SH3 domain and ITAM motif) 1	protein-coding
chr10	33229466	33229966	+	11.6	500	24.8	5	4.95	8.07e-10	intron (NM_002211, intron 1 of 15)	intron (NM_002211, intron 1 of 15)	-5230	NM_033668	3688	Hs.643813	NM_002211	ENSG00000150093	ITGB1	CD29|FNRB|GPIIA|MDF2|MSK12|VLA-BETA|VLAB	integrin, beta 1 (fibronectin receptor, beta polypeptide, antigen CD29 includes MDF2, MSK12)	protein-coding
chr10	33232611	33233777	+	23.3	1166	49.5	4	12.39	1.04e-35	intron (NM_002211, intron 1 of 15)	intron (NM_002211, intron 1 of 15)	-8708	NM_033668	3688	Hs.643813	NM_002211	ENSG00000150093	ITGB1	CD29|FNRB|GPIIA|MDF2|MSK12|VLA-BETA|VLAB	integrin, beta 1 (fibronectin receptor, beta polypeptide, antigen CD29 includes MDF2, MSK12)	protein-coding
chr10	33240175	33246905	+	157.8	6730	335.7	96	3.5	2.83e-80	intron (NM_002211, intron 1 of 15)	Charlie7a|DNA|hAT-Charlie	3282	NM_133376	3688	Hs.643813	NM_002211	ENSG00000150093	ITGB1	CD29|FNRB|GPIIA|MDF2|MSK12|VLA-BETA|VLAB	integrin, beta 1 (fibronectin receptor, beta polypeptide, antigen CD29 includes MDF2, MSK12)	protein-coding
chr10	42661214	42661714	+	11.2	500	23.9	8	2.99	1.14e-05	Intergenic	(GAATG)n|Satellite|Satellite	202029	NR_024380	441666	Hs.255729	NR_024380		LOC441666	-	zinc finger protein 91 pseudogene	pseudo
chr10	47139630	47149773	+	620.2	10143	1319.7	565	2.34	1.23e-160	intron (NR_033957, intron 1 of 3)	MLT1E2|LTR|ERVL-MaLR	6699	NR_033957	643650	Hs.716692	NR_033957		LOC643650	-	uncharacterized LOC643650	miscRNA
chr10	65278735	65280073	+	31.7	1338	67.5	24	2.81	4.75e-13	Intergenic	Intergenic	-1719	NM_001001330	221035	Hs.499833	NM_001001330	ENSG00000165476	REEP3	C10orf74	receptor accessory protein 3	protein-coding
chr10	69832548	69834152	+	47.8	1604	101.6	33	3.08	1.71e-21	intron (NM_015601, intron 2 of 24)	intron (NM_015601, intron 2 of 24)	1753	NM_015601	26091	Hs.51891	NM_001017972	ENSG00000148634	HERC4	-	HECT and RLD domain containing E3 ubiquitin protein ligase 4	protein-coding
chr10	98597918	98599985	+	43.4	2067	92.2	30	3.07	8.7e-20	intron (NM_032440, intron 2 of 7)	L1MB7|LINE|L1	6239	NM_032440	84458	Hs.741462	NM_001170765	ENSG00000196233	LCOR	MLR2	ligand dependent nuclear receptor corepressor	protein-coding
chr10	99256160	99257523	+	35.7	1363	76	18	4.22	2.65e-24	intron (NM_022362, intron 1 of 30)	intron (NM_022362, intron 1 of 30)	1525	NM_022362	64210	Hs.500721	NM_022362	ENSG00000155229	MMS19	MET18|MMS19L|hMMS19	MMS19 nucleotide excision repair homolog (S. cerevisiae)	protein-coding
chr10	121345900	121346644	+	15.7	744	33.3	10	3.33	7.37e-09	intron (NM_001033925, intron 2 of 11)	L2b|LINE|L2	10269	NM_003252	7073	Hs.501203	NM_001033925	ENSG00000151923	TIAL1	TCBP|TIAR	TIA1 cytotoxic granule-associated RNA binding protein-like 1	protein-coding
chr10	126479815	126480315	+	11.2	500	23.9	5	4.78	3.91e-09	intron (NM_212554, intron 1 of 6)	intron (NM_212554, intron 1 of 6)	374	NM_212554	399818	Hs.741365	NM_212554	ENSG00000203791	METTL10	C10orf138|Em:AC068896.3	methyltransferase like 10	protein-coding
chr10	131934941	131935441	+	10.8	500	23.1	9	2.56	6.68e-05	intron (NM_006541, intron 1 of 10)	CpG	552	NM_001199868	10539	Hs.42644	NM_001199868	ENSG00000108010	GLRX3	GLRX4|GRX3|GRX4|PICOT|TXNL2|TXNL3	glutaredoxin 3	protein-coding
chr10	133728445	133728945	+	10.8	500	23.1	8	2.88	1.14e-05	Intergenic	Intergenic	-19265	NM_018461	55844	Hs.657480	NR_033191	ENSG00000175470	PPP2R2D	MDS026	protein phosphatase 2, regulatory subunit B, delta	protein-coding
chr10	135224272	135224772	+	10.8	500	23.1	8	2.88	1.14e-05	intron (NM_138384, intron 9 of 10)	L1MA4|LINE|L1	13599	NM_001012508	503542	Hs.64968	NM_001012508	ENSG00000203772	SPRN	SHADOO|SHO|bA108K14.1	shadow of prion protein homolog (zebrafish)	protein-coding
chr10	965012	965652	+	12.4	640	26.5	3	8.83	3.53e-16	Intergenic	Intergenic	-33630	NM_015155	23185	Hs.631814	NM_015155		LARP4B	KIAA0217|LARP5	La ribonucleoprotein domain family, member 4B	protein-coding
chr10	3826562	3827062	+	10.8	500	23.1	9	2.56	6.68e-05	intron (NM_001160124, intron 1 of 3)	intron (NM_001160124, intron 1 of 3)	661	NM_001160125	1316	Hs.709396	NM_001160124	ENSG00000067082	KLF6	BCD1|CBA1|COPEB|CPBP|GBF|PAC1|ST12|ZF9	Kruppel-like factor 6	protein-coding
chr10	5489046	5489913	+	20.5	867	43.6	11	3.96	2.22e-13	intron (NR_073040, intron 1 of 9)	intron (NR_073040, intron 1 of 9)	965	NR_073040	10276	Hs.25155	NM_001047160	ENSG00000173848	NET1	ARHGEF8|NET1A	neuroepithelial cell transforming 1	protein-coding
chr10	17686605	17687105	+	10	500	21.4	5	4.27	8.11e-08	intron (NR_037774, intron 1 of 11)	intron (NR_037774, intron 1 of 11)	731	NR_037774	8027	Hs.335391	NM_003473	ENSG00000136738	STAM	STAM-1|STAM1	signal transducing adaptor molecule (SH3 domain and ITAM motif) 1	protein-coding
chr10	28822526	28823541	+	22.1	1015	47	16	2.94	7.56e-10	intron (NM_100486, intron 2 of 12)	CpG-2678	612	NM_100486	51322	Hs.435610	NM_016628	ENSG00000095787	WAC	BM-016|PRO1741|Wwp4	WW domain containing adaptor with coiled-coil	protein-coding
chr10	71926585	71930441	+	106.4	3856	226.4	62	3.65	6.89e-58	intron (NM_001142648, intron 1 of 7)	intron (NM_001142648, intron 1 of 7)	1772	NM_020150	56681	Hs.499960	NM_001142648	ENSG00000079332	SAR1A	SAR1|SARA1|Sara|masra2	SAR1 homolog A (S. cerevisiae)	protein-coding
chr10	74927034	74927676	+	17.7	642	37.6	14	2.68	2.42e-07	promoter-TSS (NM_173348)	promoter-TSS (NM_173348)	498	NM_007265	11319	Hs.631822	NM_001135752	ENSG00000122882	ECD	GCR2|HSGT1	ecdysoneless homolog (Drosophila)	protein-coding
chr10	82238085	82238585	+	10.8	500	23.1	9	2.56	6.68e-05	intron (NM_030927, intron 1 of 8)	HAL1|LINE|L1	24297	NM_001128309	81619	Hs.718943	NM_001128309	ENSG00000108219	TSPAN14	DC-TM4F2|TM4SF14	tetraspanin 14	protein-coding
chr10	95237644	95241820	+	160.2	4176	340.8	121	2.82	1.2e-59	intron (NM_133337, intron 1 of 52)	intron (NM_133337, intron 1 of 52)	2342	NM_013451	26509	Hs.602086	NM_013451	ENSG00000138119	MYOF	FER1L3	myoferlin	protein-coding
chr10	98594942	98596053	+	21.7	1111	46.1	14	3.29	1.13e-11	intron (NM_032440, intron 2 of 7)	intron (NM_032440, intron 2 of 7)	2785	NM_032440	84458	Hs.741462	NM_001170765	ENSG00000196233	LCOR	MLR2	ligand dependent nuclear receptor corepressor	protein-coding
chr10	104950178	104952385	+	48.6	2207	103.4	28	3.69	1.09e-27	intron (NM_012229, intron 1 of 18)	intron (NM_012229, intron 1 of 18)	1782	NM_001134373	22978	Hs.97439	NM_001134373	ENSG00000076685	NT5C2	GMP|NT5B|PNT5|cN-II	5'-nucleotidase, cytosolic II	protein-coding
chr10	118762954	118763454	+	10	500	21.4	8	2.67	9.4e-05	intron (NM_001258300, intron 2 of 17)	MIR3|SINE|MIR	1884	NM_001258298	57698	Hs.501140	NM_001127211	ENSG00000187164	KIAA1598	-	KIAA1598	protein-coding
chr10	126805951	126806451	+	11.2	500	23.9	3	7.97	2.07e-13	intron (NM_001083914, intron 1 of 10)	intron (NM_001083914, intron 1 of 10)	42902	NM_001329	1488	Hs.501345	NM_001083914	ENSG00000175029	CTBP2	-	C-terminal binding protein 2	protein-coding
chr10	126841269	126844435	+	63.4	3166	135	29	4.65	1.49e-45	intron (NM_001083914, intron 1 of 10)	intron (NM_001083914, intron 1 of 10)	6251	NM_001329	1488	Hs.501345	NM_001083914	ENSG00000175029	CTBP2	-	C-terminal binding protein 2	protein-coding
chr10	5734188	5734688	+	10.4	500	22.2	4	5.55	3.46e-10	intron (NM_017782, intron 1 of 20)	intron (NM_017782, intron 1 of 20)	7637	NM_017782	54906	Hs.610717	NM_017782	ENSG00000108021	FAM208B	C10orf18|bA318E3.2	family with sequence similarity 208, member B	protein-coding
chr10	6779867	6780367	+	10.4	500	22.2	4	5.55	3.46e-10	Intergenic	Intergenic	-41443	NR_038291	100507127	Hs.498571	NR_038291		LOC100507127	-	uncharacterized LOC100507127	miscRNA
chr10	27440068	27443438	+	82.3	3370	175.1	40	4.38	1.12e-55	intron (NM_139312, intron 1 of 19)	L2b|LINE|L2	1596	NM_001253866	10730	Hs.499145	NM_001253866	ENSG00000136758	YME1L1	FTSH|MEG4|PAMP|YME1L	YME1-like 1 (S. cerevisiae)	protein-coding
chr10	51577550	51578050	+	10	500	21.4	2	10.68	6.11e-15	intron (NM_001145262, intron 1 of 9)	L3|LINE|CR1	1515	NM_001145262	8031	Hs.709644	NM_001145260	ENSG00000138293	NCOA4	ARA70|ELE1|PTC3|RFG	nuclear receptor coactivator 4	protein-coding
chr10	60145332	60146445	+	25.7	1113	54.7	12	4.56	6.42e-19	intron (NR_073073, intron 1 of 7)	intron (NR_073073, intron 1 of 7)	985	NM_001270782	7019	Hs.594250	NM_001270782	ENSG00000108064	TFAM	MTTF1|MTTFA|TCF6|TCF6L1|TCF6L2|TCF6L3	transcription factor A, mitochondrial	protein-coding
chr10	62548608	62550136	+	31.3	1528	66.6	25	2.66	7.44e-12	intron (NM_001786, intron 5 of 7)	L1MA5|LINE|L1	11160	NM_001170407	983	Hs.732435	NM_001170406	ENSG00000170312	CDK1	CDC2|CDC28A|P34CDC2	cyclin-dependent kinase 1	protein-coding
chr10	65221835	65222796	+	18.1	961	38.4	9	4.27	5.59e-13	intron (NM_032776, intron 1 of 25)	MLT1D|LTR|ERVL-MaLR	-2674	NR_027182	84989	Hs.659950	NM_032903		LOC84989	-	uncharacterized LOC84989	miscRNA
chr10	65225008	65225508	+	10.8	500	23.1	5	4.61	3.91e-09	non-coding (NR_027182, exon 1 of 1)	non-coding (NR_027182, exon 1 of 1)	269	NR_027182	84989	Hs.659950	NM_032903		LOC84989	-	uncharacterized LOC84989	miscRNA
chr10	65275906	65276406	+	10.8	500	23.1	3	7.69	2.07e-13	Intergenic	Intergenic	-4967	NM_001001330	221035	Hs.499833	NM_001001330	ENSG00000165476	REEP3	C10orf74	receptor accessory protein 3	protein-coding
chr10	70885721	70886221	+	10.4	500	22.2	8	2.78	3.34e-05	intron (NM_001035260, intron 1 of 7)	AluSx3|SINE|Alu	2063	NM_001035260	9559	Hs.499925	NM_001035260	ENSG00000122958	VPS26A	HB58|Hbeta58|PEP8A|VPS26	vacuolar protein sorting 26 homolog A (S. pombe)	protein-coding
chr10	74463933	74464433	+	10.8	500	23.1	7	3.29	1.35e-06	intron (NM_001270680, intron 1 of 7)	intron (NM_001270680, intron 1 of 7)	11806	NM_001270680	90550	Hs.591366	NM_001270679	ENSG00000156026	MCU	C10orf42|CCDC109A	mitochondrial calcium uniporter	protein-coding
chr10	74838674	74839174	+	10.4	500	22.2	7	3.17	4.53e-06	intron (NM_001142595, intron 1 of 15)	intron (NM_001142595, intron 1 of 15)	17808	NM_001142595	5033	Hs.593005	NM_000917	ENSG00000122884	P4HA1	P4HA	prolyl 4-hydroxylase, alpha polypeptide I	protein-coding
chr10	75162772	75163775	+	21.3	1003	45.3	16	2.83	2.2e-09	intron (NM_004034, intron 1 of 13)	AluJr|SINE|Alu	10568	NM_004034	310	Hs.631827	NM_001156	ENSG00000138279	ANXA7	ANX7|SNX|SYNEXIN	annexin A7	protein-coding
chr10	75504410	75505039	+	12.4	629	26.5	7	3.78	2.85e-08	intron (NM_198597, intron 1 of 22)	intron (NM_198597, intron 1 of 22)	593	NM_004922	9632	Hs.81964	NM_004922	ENSG00000176986	SEC24C	-	SEC24 family, member C (S. cerevisiae)	protein-coding
chr10	75954996	75955698	+	13.2	702	28.2	10	2.82	2.25e-06	intron (NM_001123, intron 1 of 10)	AluJb|SINE|Alu	19100	NM_001202449	132	Hs.656586	NM_001123	ENSG00000156110	ADK	AK	adenosine kinase	protein-coding
chr10	81951207	81955420	+	108	4213	229.8	81	2.84	3.35e-41	intron (NM_145869, intron 1 of 16)	L1ME3F|LINE|L1	12015	NM_145869	311	Hs.530291	NM_001157	ENSG00000122359	ANXA11	ANX11|CAP50	annexin A11	protein-coding
chr10	81960163	81963234	+	68.2	3071	145.2	40	3.63	1.44e-37	intron (NM_145869, intron 1 of 16)	intron (NM_145869, intron 1 of 16)	3630	NM_145869	311	Hs.530291	NM_001157	ENSG00000122359	ANXA11	ANX11|CAP50	annexin A11	protein-coding
chr10	89574448	89577012	+	55.8	2564	118.7	35	3.39	3.02e-28	intron (NM_032810, intron 1 of 9)	intron (NM_032810, intron 1 of 9)	2187	NM_032810	84896	Hs.435948	NM_032810	ENSG00000138138	ATAD1	AFDC1|THORASE	ATPase family, AAA domain containing 1	protein-coding
chr10	96121406	96122049	+	13.2	643	28.2	12	2.35	5.58e-05	intron (NM_022451, intron 1 of 20)	intron (NM_022451, intron 1 of 20)	956	NM_022451	64318	Hs.74899	NM_022451	ENSG00000173145	NOC3L	AD24|C10orf117|FAD24	nucleolar complex associated 3 homolog (S. cerevisiae)	protein-coding
chr10	99908809	99911040	+	44.6	2231	94.8	32	2.96	5.34e-19	intron (NM_001256620, intron 1 of 8)	L1MA4|LINE|L1	15543	NM_014472	27291	Hs.419800	NM_001256619	ENSG00000166024	R3HCC1L	C10orf28|GIDRP86|GIDRP88|PSORT	R3H domain and coiled-coil containing 1-like	protein-coding
chr10	103572995	103577650	+	124.5	4655	264.8	82	3.23	3.43e-57	intron (NM_012215, intron 1 of 15)	AluSx3|SINE|Alu	2900	NM_001142434	10724	Hs.500842	NM_001142434	ENSG00000198408	MGEA5	MEA5|NCOAT|OGA	meningioma expressed antigen 5 (hyaluronidase)	protein-coding
chr10	104947422	104948647	+	25.3	1225	53.8	13	4.14	7.6e-17	intron (NM_012229, intron 1 of 18)	AluSx3|SINE|Alu	5029	NM_001134373	22978	Hs.97439	NM_001134373	ENSG00000076685	NT5C2	GMP|NT5B|PNT5|cN-II	5'-nucleotidase, cytosolic II	protein-coding
chr10	105611624	105612472	+	17.7	848	37.6	7	5.37	1.51e-15	intron (NM_014631, intron 1 of 13)	intron (NM_014631, intron 1 of 13)	3116	NM_014631	9644	Hs.594708	NM_014631	ENSG00000107957	SH3PXD2A	FISH|SH3MD1|TKS5	SH3 and PX domains 2A	protein-coding
chr10	112679892	112680392	+	10.4	500	22.2	8	2.78	3.34e-05	intron (NM_007373, intron 1 of 8)	intron (NM_007373, intron 1 of 8)	841	NM_007373	8036	Hs.104315	NM_001269039	ENSG00000108061	SHOC2	SIAA0862|SOC2|SUR8	soc-2 suppressor of clear homolog (C. elegans)	protein-coding
chr10	118759602	118760102	+	10.8	500	23.1	7	3.29	1.35e-06	intron (NM_001258300, intron 2 of 17)	intron (NM_001258300, intron 2 of 17)	5236	NM_001258298	57698	Hs.501140	NM_001127211	ENSG00000187164	KIAA1598	-	KIAA1598	protein-coding
chr10	118761396	118761896	+	10.8	500	23.1	6	3.84	1.01e-07	intron (NM_001258300, intron 2 of 17)	L1M5|LINE|L1	3442	NM_001258298	57698	Hs.501140	NM_001127211	ENSG00000187164	KIAA1598	-	KIAA1598	protein-coding
chr10	126832381	126833749	+	31.3	1368	66.6	14	4.76	8.51e-24	intron (NM_001083914, intron 1 of 10)	intron (NM_001083914, intron 1 of 10)	16038	NM_001329	1488	Hs.501345	NM_001083914	ENSG00000175029	CTBP2	-	C-terminal binding protein 2	protein-coding
chr10	5458573	5462648	+	77.1	4075	164	45	3.64	5.85e-42	intron (NM_001047160, intron 1 of 11)	L1M4b|LINE|L1	6096	NM_001047160	10276	Hs.25155	NM_001047160	ENSG00000173848	NET1	ARHGEF8|NET1A	neuroepithelial cell transforming 1	protein-coding
chr10	11883484	11884175	+	14.5	691	30.7	9	3.42	2.77e-08	intron (NM_153256, intron 1 of 3)	L1MEe|LINE|L1	18432	NM_153256	254427	Hs.435775	NM_153256	ENSG00000148426	C10orf47	-	chromosome 10 open reading frame 47	protein-coding
chr10	12238458	12238958	+	10	500	21.4	5	4.27	8.11e-08	promoter-TSS (NM_014142)	promoter-TSS (NM_014142)	-565	NM_014142	11164	Hs.555956	NM_014142	ENSG00000165609	NUDT5	YSA1|YSA1H|hYSAH1	nudix (nucleoside diphosphate linked moiety X)-type motif 5	protein-coding
chr10	32340477	32345202	+	99.6	4725	211.8	59	3.59	6.59e-53	intron (NM_004521, intron 1 of 25)	intron (NM_004521, intron 1 of 25)	2532	NM_004521	3799	Hs.327736	NM_004521	ENSG00000170759	KIF5B	KINH|KNS|KNS1|UKHC	kinesin family member 5B	protein-coding
chr10	74531389	74531889	+	9.6	500	20.5	7	2.93	4.44e-05	intron (NM_001270680, intron 1 of 7)	L1MA4|LINE|L1	50852	NR_039823	100616286		NR_039823		MIR4676	-	microRNA 4676	miscRNA
chr10	75166838	75169221	+	51.4	2383	109.3	41	2.67	1.07e-18	intron (NM_004034, intron 1 of 13)	AluJb|SINE|Alu	5812	NM_004034	310	Hs.631827	NM_001156	ENSG00000138279	ANXA7	ANX7|SNX|SYNEXIN	annexin A7	protein-coding
chr10	75940658	75948223	+	169.4	7565	360.5	119	3.03	1.23e-70	intron (NM_001123, intron 1 of 10)	AluJb|SINE|Alu	8193	NM_001202449	132	Hs.656586	NM_001123	ENSG00000156110	ADK	AK	adenosine kinase	protein-coding
chr10	75958914	75959414	+	10.8	500	23.1	9	2.56	6.68e-05	intron (NM_001123, intron 1 of 10)	L1PA17|LINE|L1	22917	NM_001202449	132	Hs.656586	NM_001123	ENSG00000156110	ADK	AK	adenosine kinase	protein-coding
chr10	82225445	82225945	+	10.4	500	22.2	7	3.17	4.53e-06	intron (NM_030927, intron 1 of 8)	intron (NM_030927, intron 1 of 8)	11657	NM_001128309	81619	Hs.718943	NM_001128309	ENSG00000108219	TSPAN14	DC-TM4F2|TM4SF14	tetraspanin 14	protein-coding
chr10	85899463	85900429	+	21.7	966	46.1	16	2.88	7.56e-10	intron (NM_014394, intron 1 of 8)	intron (NM_014394, intron 1 of 8)	761	NM_014394	27069	Hs.352656	NM_014394	ENSG00000165678	GHITM	DERP2|HSPC282|MICS1|PTD010|TMBIM5	growth hormone inducible transmembrane protein	protein-coding
chr10	89624068	89627402	+	102.8	3334	218.7	72	3.04	1.34e-43	intron (NM_000314, intron 1 of 8)	intron (NM_000314, intron 1 of 8)	2540	NM_000314	5728	Hs.500466	NM_000314	ENSG00000171862	PTEN	10q23del|BZS|DEC|GLM2|MHAM|MMAC1|PTEN1|TEP1	phosphatase and tensin homolog	protein-coding
chr10	89672532	89673271	+	16.1	739	34.2	11	3.11	2.1e-08	intron (NM_000314, intron 2 of 8)	L1MB3|LINE|L1	49706	NM_000314	5728	Hs.500466	NM_000314	ENSG00000171862	PTEN	10q23del|BZS|DEC|GLM2|MHAM|MMAC1|PTEN1|TEP1	phosphatase and tensin homolog	protein-coding
chr10	93558429	93558929	+	10.4	500	22.2	6	3.7	3.91e-07	intron (NM_025235, intron 1 of 26)	CpG-3051	528	NM_025235	80351	Hs.329327	NM_025235	ENSG00000107854	TNKS2	ARTD6|PARP-5b|PARP-5c|PARP5B|PARP5C|TANK2|TNKL|pART6	tankyrase, TRF1-interacting ankyrin-related ADP-ribose polymerase 2	protein-coding
chr10	93688953	93689750	+	14.9	797	31.6	9	3.51	7.93e-09	intron (NM_003972, intron 1 of 37)	intron (NM_003972, intron 1 of 37)	5615	NM_003972	9044	Hs.500526	NM_003972	ENSG00000095564	BTAF1	MOT1|TAF(II)170|TAF172|TAFII170	BTAF1 RNA polymerase II, B-TFIID transcription factor-associated, 170kDa (Mot1 homolog, S. cerevisiae)	protein-coding
chr10	94359850	94366255	+	159.4	6405	339.1	106	3.2	3.38e-72	intron (NM_004523, intron 1 of 21)	AluSx|SINE|Alu	10227	NM_004523	3832	Hs.8878	NM_004523	ENSG00000138160	KIF11	EG5|HKSP|KNSL1|MCLMR|TRIP5	kinesin family member 11	protein-coding
chr10	97040221	97043512	+	65	3291	138.4	43	3.22	1.16e-30	intron (NM_020992, intron 1 of 6)	intron (NM_020992, intron 1 of 6)	8915	NM_020992	9124	Hs.368525	NM_020992	ENSG00000107438	PDLIM1	CLIM1|CLP-36|CLP36|hCLIM1	PDZ and LIM domain 1	protein-coding
chr10	97044829	97045329	+	10.8	500	23.1	6	3.84	1.01e-07	intron (NM_020992, intron 1 of 6)	intron (NM_020992, intron 1 of 6)	5702	NM_020992	9124	Hs.368525	NM_020992	ENSG00000107438	PDLIM1	CLIM1|CLP-36|CLP36|hCLIM1	PDZ and LIM domain 1	protein-coding
chr10	101762726	101763504	+	14.5	778	30.7	7	4.39	9.98e-11	intron (NM_015221, intron 1 of 16)	AluSc8|SINE|Alu	6561	NM_015221	23268	Hs.500771	NM_015221	ENSG00000107554	DNMBP	ARHGEF36|TUBA	dynamin binding protein	protein-coding
chr10	120497694	120498194	+	10	500	21.4	3	7.12	1.18e-11	intron (NM_153810, intron 1 of 8)	intron (NM_153810, intron 1 of 8)	16814	NM_153810	143384	Hs.420024	NM_153810	ENSG00000151893	CACUL1	C10orf46|CAC1	CDK2-associated, cullin domain 1	protein-coding
chr10	124618950	124619450	+	10	500	21.4	3	7.12	1.18e-11	intron (NM_152644, intron 1 of 3)	LTR16A|LTR|ERVL	-13509	NM_022034	50624	Hs.647182	NM_022034	ENSG00000138161	CUZD1	ERG-1|UO-44	CUB and zona pellucida-like domains 1	protein-coding
chr10	972406	977460	+	109.6	5054	233.2	52	4.48	2.33e-75	Intergenic	Intergenic	-43231	NM_015155	23185	Hs.631814	NM_015155		LARP4B	KIAA0217|LARP5	La ribonucleoprotein domain family, member 4B	protein-coding
chr10	3111866	3113494	+	28.9	1628	61.5	17	3.62	1.28e-16	intron (NM_001242339, intron 2 of 23)	intron (NM_001242339, intron 2 of 23)	1861	NM_001242339	5214	Hs.26010	NM_001242339	ENSG00000067057	PFKP	PFK-C|PFKF	phosphofructokinase, platelet	protein-coding
chr10	11873672	11876092	+	53.8	2420	114.5	20	5.72	2.04e-47	intron (NM_153256, intron 1 of 3)	AluSz|SINE|Alu	9485	NM_153256	254427	Hs.435775	NM_153256	ENSG00000148426	C10orf47	-	chromosome 10 open reading frame 47	protein-coding
chr10	33225627	33226294	+	12.8	667	27.3	4	6.83	3.53e-14	intron (NM_002211, intron 1 of 15)	L1M5|LINE|L1	-1474	NM_033668	3688	Hs.643813	NM_002211	ENSG00000150093	ITGB1	CD29|FNRB|GPIIA|MDF2|MSK12|VLA-BETA|VLAB	integrin, beta 1 (fibronectin receptor, beta polypeptide, antigen CD29 includes MDF2, MSK12)	protein-coding
chr10	61663425	61663925	+	10	500	21.4	4	5.34	1.92e-09	intron (NM_005436, intron 1 of 8)	intron (NM_005436, intron 1 of 8)	2739	NM_005436	8030	Hs.591360	NM_005436	ENSG00000108091	CCDC6	D10S170|H4|PTC|TPC|TST1	coiled-coil domain containing 6	protein-coding
chr10	64896124	64896624	+	10	500	21.4	6	3.56	1.46e-06	intron (NM_030759, intron 1 of 3)	MIRc|SINE|MIR	3367	NM_030759	29982	Hs.449628	NM_030759	ENSG00000148572	NRBF2	COPR1|COPR2|NRBF-2	nuclear receptor binding factor 2	protein-coding
chr10	65220517	65221017	+	10	500	21.4	7	3.05	1.45e-05	intron (NM_032776, intron 1 of 25)	intron (NM_032776, intron 1 of 25)	-4222	NR_027182	84989	Hs.659950	NM_032903		LOC84989	-	uncharacterized LOC84989	miscRNA
chr10	74496738	74497238	+	10	500	21.4	6	3.56	1.46e-06	intron (NM_001270680, intron 1 of 7)	intron (NM_001270680, intron 1 of 7)	16201	NR_039823	100616286		NR_039823		MIR4676	-	microRNA 4676	miscRNA
chr10	74851785	74853516	+	30.1	1731	64.1	20	3.2	4.32e-15	intron (NM_001142595, intron 1 of 15)	AluJr|SINE|Alu	4082	NM_001142595	5033	Hs.593005	NM_000917	ENSG00000122884	P4HA1	P4HA	prolyl 4-hydroxylase, alpha polypeptide I	protein-coding
chr10	82214670	82217948	+	72.7	3278	154.6	53	2.92	1.63e-29	intron (NM_030927, intron 1 of 8)	intron (NM_030927, intron 1 of 8)	2271	NM_001128309	81619	Hs.718943	NM_001128309	ENSG00000108219	TSPAN14	DC-TM4F2|TM4SF14	tetraspanin 14	protein-coding
chr10	97036714	97039578	+	67	2864	142.6	33	4.32	9.56e-45	intron (NM_020992, intron 1 of 6)	L2b|LINE|L2	12635	NM_020992	9124	Hs.368525	NM_020992	ENSG00000107438	PDLIM1	CLIM1|CLP-36|CLP36|hCLIM1	PDZ and LIM domain 1	protein-coding
chr10	98603799	98604299	+	9.6	500	20.5	7	2.93	4.44e-05	intron (NM_032440, intron 2 of 7)	AluJo|SINE|Alu	11337	NM_032440	84458	Hs.741462	NM_001170765	ENSG00000196233	LCOR	MLR2	ligand dependent nuclear receptor corepressor	protein-coding
chr10	105740735	105741235	+	10	500	21.4	7	3.05	1.45e-05	intron (NM_014720, intron 1 of 18)	L1MB3|LINE|L1	13515	NM_014720	9748	Hs.591922	NM_014720	ENSG00000065613	SLK	LOSK|STK2|bA16H23.1|se20-9	STE20-like kinase	protein-coding
chr10	126610088	126610588	+	10	500	21.4	8	2.67	9.4e-05	Intergenic	Intergenic	-20354	NM_017580	54764	Hs.595158	NM_017580	ENSG00000019995	ZRANB1	TRABID	zinc finger, RAN-binding domain containing 1	protein-coding
chr10	126837293	126837793	+	9.6	500	20.5	7	2.93	4.44e-05	intron (NM_001083914, intron 1 of 10)	intron (NM_001083914, intron 1 of 10)	11560	NM_001329	1488	Hs.501345	NM_001083914	ENSG00000175029	CTBP2	-	C-terminal binding protein 2	protein-coding
chr10	126845338	126847644	+	59	2306	125.6	42	2.99	3.68e-25	intron (NM_001083914, intron 1 of 10)	intron (NM_001083914, intron 1 of 10)	2612	NM_001329	1488	Hs.501345	NM_001083914	ENSG00000175029	CTBP2	-	C-terminal binding protein 2	protein-coding
chr10	131938422	131942696	+	83.5	4274	177.7	54	3.29	6.22e-40	intron (NM_006541, intron 1 of 10)	intron (NM_006541, intron 1 of 10)	5920	NM_001199868	10539	Hs.42644	NM_001199868	ENSG00000108010	GLRX3	GLRX4|GRX3|GRX4|PICOT|TXNL2|TXNL3	glutaredoxin 3	protein-coding
chr10	133734789	133735449	+	13.2	660	28.2	12	2.35	5.58e-05	Intergenic	Intergenic	-12841	NM_018461	55844	Hs.657480	NR_033191	ENSG00000175470	PPP2R2D	MDS026	protein phosphatase 2, regulatory subunit B, delta	protein-coding
chr10	11887540	11888040	+	9.6	500	20.5	6	3.42	5.18e-06	intron (NM_153256, intron 1 of 3)	LTR33|LTR|ERVL	22393	NM_153256	254427	Hs.435775	NM_153256	ENSG00000148426	C10orf47	-	chromosome 10 open reading frame 47	protein-coding
chr10	12083936	12084436	+	9.6	500	20.5	2	10.25	6.44e-14	intron (NM_080599, intron 1 of 21)	intron (NM_080599, intron 1 of 21)	654	NM_015542	26019	Hs.732383	NM_015542	ENSG00000151461	UPF2	HUPF2|RENT2|smg-3	UPF2 regulator of nonsense transcripts homolog (yeast)	protein-coding
chr10	65025186	65025686	+	9.6	500	20.5	5	4.1	3.45e-07	intron (NM_032776, intron 2 of 25)	intron (NM_032776, intron 2 of 25)	3546	NM_004241	221037	Hs.413416	NM_004241	ENSG00000171988	JMJD1C	RP11-10C13.2|TRIP8	jumonji domain containing 1C	protein-coding
chr10	79682932	79683432	+	9.6	500	20.5	4	5.12	1.02e-08	intron (NM_004747, intron 1 of 31)	intron (NM_004747, intron 1 of 31)	3166	NM_004747	9231	Hs.652690	NM_004747	ENSG00000151208	DLG5	LP-DLG|P-DLG5|PDLG	discs, large homolog 5 (Drosophila)	protein-coding
chr10	101189633	101190417	+	14.1	784	29.9	7	4.27	4.32e-10	intron (NM_002079, intron 1 of 8)	MIRc|SINE|MIR	505	NM_002079	2805	Hs.500756	NM_002079	ENSG00000120053	GOT1	ASTQTL1|GIG18	glutamic-oxaloacetic transaminase 1, soluble (aspartate aminotransferase 1)	protein-coding
chr10	112063134	112064674	+	48.2	1540	102.5	38	2.7	7.09e-18	intron (NM_005871, intron 1 of 5)	intron (NM_005871, intron 1 of 5)	803	NM_005871	10285	Hs.632093	NM_005871	ENSG00000119953	SMNDC1	SMNR|SPF30	survival motor neuron domain containing 1	protein-coding
chr10	120507630	120509445	+	34.5	1815	73.5	24	3.06	7.1e-16	intron (NM_153810, intron 1 of 8)	intron (NM_153810, intron 1 of 8)	6221	NM_153810	143384	Hs.420024	NM_153810	ENSG00000151893	CACUL1	C10orf46|CAC1	CDK2-associated, cullin domain 1	protein-coding
chr10	54074442	54075371	+	52.2	929	111	54	2.06	7.59e-12	intron (NM_012242, intron 2 of 3)	intron (NM_012242, intron 2 of 3)	865	NM_012242	22943	Hs.40499	NM_012242	ENSG00000107984	DKK1	DKK-1|SK	dickkopf 1 homolog (Xenopus laevis)	protein-coding
chr10	126796211	126796711	+	9.6	500	20.5	6	3.42	5.18e-06	intron (NM_001083914, intron 2 of 10)	intron (NM_001083914, intron 2 of 10)	52642	NM_001329	1488	Hs.501345	NM_001083914	ENSG00000175029	CTBP2	-	C-terminal binding protein 2	protein-coding
chr10	126830624	126831780	+	20.1	1156	42.7	10	4.27	4.2e-14	intron (NM_001083914, intron 1 of 10)	L1ME1|LINE|L1	17901	NM_001329	1488	Hs.501345	NM_001083914	ENSG00000175029	CTBP2	-	C-terminal binding protein 2	protein-coding
chr10	32338831	32339756	+	18.5	925	39.3	7	5.61	4.92e-17	intron (NM_004521, intron 1 of 25)	MLT1L|LTR|ERVL-MaLR	6078	NM_004521	3799	Hs.327736	NM_004521	ENSG00000170759	KIF5B	KINH|KNS|KNS1|UKHC	kinesin family member 5B	protein-coding
chr10	103912201	103913801	+	78.7	1600	167.4	57	2.94	3.01e-32	intron (NM_004741, intron 1 of 12)	MIRb|SINE|MIR	1068	NM_004741	9221	Hs.523238	NM_004741	ENSG00000166197	NOLC1	NOPP130|NOPP140|NS5ATP13|P130	nucleolar and coiled-body phosphoprotein 1	protein-coding
chr10	72165048	72166739	+	34.1	1691	72.6	27	2.69	5.54e-13	intron (NM_004096, intron 1 of 2)	AluJb|SINE|Alu	2032	NM_004096	1979	Hs.730236	NM_004096	ENSG00000148730	EIF4EBP2	4EBP2|PHASII	eukaryotic translation initiation factor 4E binding protein 2	protein-coding
chr10	129919974	129924585	+	187.5	4611	398.9	117	3.41	7.46e-92	intron (NM_001145966, intron 2 of 13)	intron (NM_001145966, intron 2 of 13)	2189	NM_002417	4288	Hs.689823	NM_001145966	ENSG00000148773	MKI67	KIA	antigen identified by monoclonal antibody Ki-67	protein-coding
chr10	968992	969770	+	12.8	778	27.3	4	6.83	3.53e-14	Intergenic	Intergenic	-37679	NM_015155	23185	Hs.631814	NM_015155		LARP4B	KIAA0217|LARP5	La ribonucleoprotein domain family, member 4B	protein-coding
chr10	43893902	43903289	+	424.3	9387	902.9	283	3.19	1.07e-187	intron (NM_001098204, intron 1 of 3)	AluSz|SINE|Alu	4704	NM_001098206	3185	Hs.712955	NM_001098204	ENSG00000169813	HNRNPF	HNRPF|OK/SW-cl.23|mcs94-1	heterogeneous nuclear ribonucleoprotein F	protein-coding
chr10	82234671	82235455	+	15.3	784	32.5	8	4.06	1.33e-10	intron (NM_030927, intron 1 of 8)	AluJb|SINE|Alu	21025	NM_001128309	81619	Hs.718943	NM_001128309	ENSG00000108219	TSPAN14	DC-TM4F2|TM4SF14	tetraspanin 14	protein-coding
chr10	99253459	99254230	+	15.3	771	32.5	8	4.06	1.33e-10	intron (NM_022362, intron 1 of 30)	intron (NM_022362, intron 1 of 30)	4522	NM_022362	64210	Hs.500721	NM_022362	ENSG00000155229	MMS19	MET18|MMS19L|hMMS19	MMS19 nucleotide excision repair homolog (S. cerevisiae)	protein-coding
chr10	6131051	6132893	+	37.3	1842	79.4	25	3.18	6.16e-18	intron (NM_001145547, intron 1 of 11)	L2b|LINE|L2	663	NM_001145547	84991	Hs.498548	NM_001145547	ENSG00000134453	RBM17	SPF45	RNA binding motif protein 17	protein-coding
chr10	101764249	101764749	+	10.4	500	22.2	7	3.17	4.53e-06	intron (NM_015221, intron 1 of 16)	L1ME5|LINE|L1	5177	NM_015221	23268	Hs.500771	NM_015221	ENSG00000107554	DNMBP	ARHGEF36|TUBA	dynamin binding protein	protein-coding
chr10	120832611	120840285	+	327.6	7674	697	231	3.02	8.3e-134	intron (NM_003750, intron 1 of 21)	AluSz|SINE|Alu	3886	NM_003750	8661	Hs.523299	NM_003750	ENSG00000107581	EIF3A	EIF3|EIF3S10|P167|TIF32|eIF3-p170|eIF3-theta|p180|p185	eukaryotic translation initiation factor 3, subunit A	protein-coding
chr10	126835031	126835845	+	15.3	814	32.5	4	8.11	1.46e-18	intron (NM_001083914, intron 1 of 10)	L2a|LINE|L2	13665	NM_001329	1488	Hs.501345	NM_001083914	ENSG00000175029	CTBP2	-	C-terminal binding protein 2	protein-coding
chr10	79793845	79795179	+	54.6	1334	116.2	54	2.15	1.74e-13	intron (NM_001026, intron 1 of 4)	intron (NM_001026, intron 1 of 4)	994	NM_033022	6229	Hs.280130	NM_001026	ENSG00000138326	RPS24	DBA3|S24	ribosomal protein S24	protein-coding
chr10	75772378	75772878	+	10.4	500	22.2	7	3.17	4.53e-06	intron (NM_003373, intron 1 of 20)	L2b|LINE|L2	14756	NM_014000	7414	Hs.643896	NM_003373	ENSG00000035403	VCL	CMD1W|CMH15|MVCL	vinculin	protein-coding
chr10	127512196	127513745	+	56.6	1549	120.4	56	2.15	8.02e-14	intron (NM_078468, intron 1 of 6)	L2a|LINE|L2	866	NM_078468	56647	Hs.715543	NM_016567	ENSG00000107949	BCCIP	TOK-1|TOK1	BRCA2 and CDKN1A interacting protein	protein-coding
chr10	121417868	121421327	+	108	3459	229.8	79	2.91	7.97e-43	intron (NM_004281, intron 1 of 3)	intron (NM_004281, intron 1 of 3)	8715	NM_004281	9531	Hs.523309	NM_004281	ENSG00000151929	BAG3	BAG-3|BIS|CAIR-1	BCL2-associated athanogene 3	protein-coding
chr10	124632485	124638892	+	153	6407	325.4	107	3.04	2.41e-64	intron (NM_152644, intron 1 of 3)	MER50|LTR|ERV1	-3461	NR_027282	399815	Hs.736444	NR_027282		LOC399815	-	chromosome 10 open reading frame 88 pseudogene	pseudo
chr10	71924908	71925723	+	14.9	815	31.6	7	4.51	2.23e-11	intron (NM_001142648, intron 1 of 7)	Tigger1|DNA|TcMar-Tigger	4970	NM_020150	56681	Hs.499960	NM_001142648	ENSG00000079332	SAR1A	SAR1|SARA1|Sara|masra2	SAR1 homolog A (S. cerevisiae)	protein-coding
chr10	54075988	54076614	+	24.9	626	53	25	2.12	1.59e-06	intron (NM_012242, intron 3 of 3)	intron (NM_012242, intron 3 of 3)	2260	NM_012242	22943	Hs.40499	NM_012242	ENSG00000107984	DKK1	DKK-1|SK	dickkopf 1 homolog (Xenopus laevis)	protein-coding
chr10	96305655	96307778	+	71.9	2123	152.9	37	4.13	2e-45	intron (NM_018063, intron 2 of 21)	intron (NM_018063, intron 2 of 21)	1142	NM_018063	3070	Hs.655830	NM_018063	ENSG00000119969	HELLS	LSH|PASG|SMARCA6	helicase, lymphoid-specific	protein-coding
chr10	112327969	112328868	+	28.1	899	59.8	24	2.49	1.22e-09	intron (NM_005445, intron 1 of 28)	intron (NM_005445, intron 1 of 28)	969	NM_005445	9126	Hs.24485	NM_005445	ENSG00000108055	SMC3	BAM|BMH|CDLS3|CSPG6|HCAP|SMC3L1	structural maintenance of chromosomes 3	protein-coding
chr10	75950892	75954005	+	86.3	3113	183.6	55	3.34	4.69e-42	intron (NM_001123, intron 1 of 10)	AluJr|SINE|Alu	16201	NM_001202449	132	Hs.656586	NM_001123	ENSG00000156110	ADK	AK	adenosine kinase	protein-coding
chr10	70940243	70941011	+	22.9	768	48.7	24	2.03	1.04e-05	intron (NM_003171, intron 1 of 14)	intron (NM_003171, intron 1 of 14)	634	NM_003171	6832	Hs.106469	NM_003171	ENSG00000156502	SUPV3L1	SUV3	suppressor of var1, 3-like 1 (S. cerevisiae)	protein-coding
chr10	70092014	70099350	+	407.9	7336	867.8	232	3.74	4.56e-223	intron (NM_021644, intron 1 of 9)	intron (NM_021644, intron 1 of 9)	-2998	NM_022129	64081	Hs.198158	NM_001033083	ENSG00000108187	PBLD	MAWBP|MAWDBP	phenazine biosynthesis-like protein domain containing	protein-coding
chr10	1034472	1036815	+	62.6	2343	133.2	33	4.04	3.81e-39	intron (NM_012341, intron 1 of 16)	intron (NM_012341, intron 1 of 16)	1294	NM_012341	23560	Hs.215766	NM_012341	ENSG00000107937	GTPBP4	CRFG|NGB|NOG1	GTP binding protein 4	protein-coding
chr10	70715884	70719752	+	152.6	3868	324.6	104	3.12	1.44e-66	intron (NM_001256910, intron 1 of 14)	intron (NM_001256910, intron 1 of 14)	1622	NM_001256910	9188	Hs.223141	NM_001256910	ENSG00000165732	DDX21	GUA|GURDB|RH-II/GU|RH-II/GuA	DEAD (Asp-Glu-Ala-Asp) box helicase 21	protein-coding
chr10	103893098	103896609	+	158.2	3511	336.5	91	3.7	1.84e-86	intron (NM_015062, intron 1 of 13)	L2a|LINE|L2	2066	NM_015062	23082	Hs.533551	NM_015062	ENSG00000148840	PPRC1	PRC|RP11-302K17.6	peroxisome proliferator-activated receptor gamma, coactivator-related 1	protein-coding
chr10	112260649	112265317	+	141.3	4668	300.7	115	2.61	9.73e-47	intron (NM_004419, intron 2 of 3)	intron (NM_004419, intron 2 of 3)	5358	NM_004419	1847	Hs.2128	NM_004419	ENSG00000138166	DUSP5	DUSP|HVH3	dual specificity phosphatase 5	protein-coding
chr10	121652368	121652995	+	18.5	627	39.3	14	2.81	3.12e-08	intron (NR_037771, intron 1 of 17)	intron (NR_037771, intron 1 of 17)	596	NR_037771	11196	Hs.435004	NM_007190	ENSG00000107651	SEC23IP	P125|P125A	SEC23 interacting protein	protein-coding
chr10	74457752	74459804	+	53.8	2052	114.5	31	3.69	1.92e-30	intron (NM_001270680, intron 1 of 7)	AluJo|SINE|Alu	6401	NM_001270680	90550	Hs.591366	NM_001270679	ENSG00000156026	MCU	C10orf42|CCDC109A	mitochondrial calcium uniporter	protein-coding
chr10	121411040	121413514	+	110.4	2474	234.9	61	3.85	1.12e-63	intron (NM_004281, intron 1 of 3)	intron (NM_004281, intron 1 of 3)	1395	NM_004281	9531	Hs.523309	NM_004281	ENSG00000151929	BAG3	BAG-3|BIS|CAIR-1	BCL2-associated athanogene 3	protein-coding
chr10	74456013	74457197	+	33.3	1184	70.9	24	2.95	1.95e-14	intron (NM_001270680, intron 1 of 7)	intron (NM_001270680, intron 1 of 7)	4228	NM_001270680	90550	Hs.591366	NM_001270679	ENSG00000156026	MCU	C10orf42|CCDC109A	mitochondrial calcium uniporter	protein-coding
chr10	91461588	91467122	+	132.1	5534	281	83	3.39	4.92e-65	intron (NM_016195, intron 1 of 32)	AluSg7|SINE|Alu	2988	NM_016195	9585	Hs.240	NM_016195	ENSG00000138182	KIF20B	CT90|KRMP1|MPHOSPH1|MPP-1|MPP1	kinesin family member 20B	protein-coding
chr10	97048946	97049704	+	18.5	758	39.3	18	2.18	1.21e-05	intron (NM_020992, intron 1 of 6)	intron (NM_020992, intron 1 of 6)	1456	NM_020992	9124	Hs.368525	NM_020992	ENSG00000107438	PDLIM1	CLIM1|CLP-36|CLP36|hCLIM1	PDZ and LIM domain 1	protein-coding
chr10	74452013	74454274	+	63	2261	134.1	56	2.39	7.39e-19	intron (NM_001270680, intron 1 of 7)	intron (NM_001270680, intron 1 of 7)	766	NM_001270680	90550	Hs.591366	NM_001270679	ENSG00000156026	MCU	C10orf42|CCDC109A	mitochondrial calcium uniporter	protein-coding
chr10	95221076	95221899	+	23.3	823	49.5	16	3.1	2.72e-11	intron (NM_133337, intron 1 of 52)	intron (NM_133337, intron 1 of 52)	20587	NM_013451	26509	Hs.602086	NM_013451	ENSG00000138119	MYOF	FER1L3	myoferlin	protein-coding
chr10	62538265	62545467	+	269.8	7202	574	177	3.24	1.07e-122	intron (NM_033379, intron 2 of 6)	intron (NM_033379, intron 2 of 6)	3654	NM_001170407	983	Hs.732435	NM_001170406	ENSG00000170312	CDK1	CDC2|CDC28A|P34CDC2	cyclin-dependent kinase 1	protein-coding
chr10	99186201	99189073	+	172.6	2872	367.3	101	3.64	2.16e-92	intron (NM_002629, intron 1 of 3)	intron (NM_002629, intron 1 of 3)	1610	NM_002629	5223	Hs.632918	NM_002629	ENSG00000171314	PGAM1	PGAM-B|PGAMA	phosphoglycerate mutase 1 (brain)	protein-coding
chr10	124914174	124916342	+	70.7	2168	150.3	50	3.01	3.53e-30	intron (NM_001007793, intron 3 of 7)	intron (NM_001007793, intron 3 of 7)	1498	NM_004725	9184	Hs.418533	NM_001007793	ENSG00000154473	BUB3	BUB3L|hBUB3	budding uninhibited by benzimidazoles 3 homolog (yeast)	protein-coding
chr10	33236228	33239529	+	90.7	3301	193	52	3.71	8.03e-51	intron (NM_002211, intron 1 of 15)	intron (NM_002211, intron 1 of 15)	8944	NM_133376	3688	Hs.643813	NM_002211	ENSG00000150093	ITGB1	CD29|FNRB|GPIIA|MDF2|MSK12|VLA-BETA|VLAB	integrin, beta 1 (fibronectin receptor, beta polypeptide, antigen CD29 includes MDF2, MSK12)	protein-coding
chr10	65273974	65274474	+	15.3	500	32.5	14	2.32	2.57e-05	Intergenic	L1PA16|LINE|L1	-6899	NM_001001330	221035	Hs.499833	NM_001001330	ENSG00000165476	REEP3	C10orf74	receptor accessory protein 3	protein-coding
chr10	51573264	51574868	+	35.3	1604	75.2	30	2.51	3.77e-12	intron (NM_005437, intron 1 of 9)	AluSp|SINE|Alu	1702	NM_005437	8031	Hs.709644	NM_001145260	ENSG00000138293	NCOA4	ARA70|ELE1|PTC3|RFG	nuclear receptor coactivator 4	protein-coding
chr10	11865373	11870449	+	151.7	5076	322.9	69	4.68	8.08e-108	intron (NM_153256, intron 1 of 3)	L1MB5|LINE|L1	2514	NM_153256	254427	Hs.435775	NM_153256	ENSG00000148426	C10orf47	-	chromosome 10 open reading frame 47	protein-coding
chr10	76970600	76972515	+	60.6	1915	129	44	2.93	7.03e-25	intron (NM_001184783, intron 3 of 10)	intron (NM_001184783, intron 3 of 10)	1257	NM_003375	7417	Hs.355927	NM_001184783	ENSG00000165637	VDAC2	POR	voltage-dependent anion channel 2	protein-coding
chr10	76986039	76986954	+	21.3	915	45.3	16	2.83	2.2e-09	intron (NR_033675, intron 9 of 10)	AluSx1|SINE|Alu	9274	NM_144589	118881	Hs.355333	NM_144589	ENSG00000165644	COMTD1	-	catechol-O-methyltransferase domain containing 1	protein-coding
chr10	94352950	94358791	+	271.8	5841	578.3	145	3.99	1.87e-161	intron (NM_004523, intron 1 of 21)	AluY|SINE|Alu	3045	NM_004523	3832	Hs.8878	NM_004523	ENSG00000138160	KIF11	EG5|HKSP|KNSL1|MCLMR|TRIP5	kinesin family member 11	protein-coding
chr10	95233102	95234588	+	43.8	1486	93.1	36	2.59	1.76e-15	intron (NM_133337, intron 1 of 52)	intron (NM_133337, intron 1 of 52)	8229	NM_013451	26509	Hs.602086	NM_013451	ENSG00000138119	MYOF	FER1L3	myoferlin	protein-coding
chr10	133736200	133740319	+	120	4119	255.4	82	3.11	1.13e-52	Intergenic	L1MB7|LINE|L1	-9701	NM_018461	55844	Hs.657480	NR_033191	ENSG00000175470	PPP2R2D	MDS026	protein phosphatase 2, regulatory subunit B, delta	protein-coding
chr10	97015890	97016516	+	16.5	626	35	15	2.33	7.3e-06	intron (NM_020992, intron 4 of 6)	L1MB2|LINE|L1	34578	NM_020992	9124	Hs.368525	NM_020992	ENSG00000107438	PDLIM1	CLIM1|CLP-36|CLP36|hCLIM1	PDZ and LIM domain 1	protein-coding
chr1	215741637	215742854	+	31.7	1217	67.5	29	2.33	1.15e-09	intron (NM_016121, intron 1 of 17)	intron (NM_016121, intron 1 of 17)	1510	NM_016121	51133	Hs.335139	NM_016121	ENSG00000136636	KCTD3	NY-REN-45	potassium channel tetramerisation domain containing 3	protein-coding
chr1	22379247	22403765	+	1350.9	24518	2874.3	849	3.39	0	intron (NM_044472, intron 1 of 5)	intron (NM_044472, intron 1 of 5)	12386	NM_044472	998	Hs.467637	NM_001039802	ENSG00000070831	CDC42	CDC42Hs|G25K	cell division cycle 42 (GTP binding protein, 25kDa)	protein-coding
chr1	46769524	46773940	+	120	4416	255.4	74	3.45	1.38e-60	intron (NM_006004, intron 1 of 3)	AluSc8|SINE|Alu	2352	NM_006004	7388	Hs.481571	NM_006004	ENSG00000173660	UQCRH	QCR6|UQCR8	ubiquinol-cytochrome c reductase hinge protein	protein-coding
chr1	51424255	51425495	+	36.1	1240	76.9	18	4.27	2.65e-24	intron (NM_007051, intron 1 of 18)	intron (NM_007051, intron 1 of 18)	1061	NM_007051	11124	Hs.530402	NM_007051	ENSG00000185104	FAF1	HFAF1s|UBXD12|UBXN3A|hFAF1	Fas (TNFRSF6) associated factor 1	protein-coding
chr11	62621403	62623355	+	175.8	1952	374.1	182	2.06	9.98e-36	promoter-TSS (NR_002559)	promoter-TSS (NR_002559)	176	NR_002563	9301		NR_002563		SNORD27	RNU27|U27	small nucleolar RNA, C/D box 27	snoRNA
chr11	76495008	76497763	+	86.3	2755	183.6	85	2.16	2.25e-20	intron (NM_015516, intron 1 of 1)	intron (NM_015516, intron 1 of 1)	2100	NM_015516	25987	Hs.8361	NM_001258210	ENSG00000182704	TSKU	E2IG4|LRRC54|TSK	tsukushi small leucine rich proteoglycan homolog (Xenopus laevis)	protein-coding
chr11	118272598	118275496	+	71.1	2898	151.2	57	2.65	4.46e-25	intron (NM_006476, intron 1 of 2)	AluSz|SINE|Alu	1943	NM_006476	10632	Hs.486360	NM_006476	ENSG00000167283	ATP5L	ATP5JG	ATP synthase, H+ transporting, mitochondrial Fo complex, subunit G	protein-coding
chr11	118443244	118445612	+	58.2	2368	123.9	40	3.1	5.83e-26	intron (NM_001142281, intron 1 of 8)	intron (NM_001142281, intron 1 of 8)	1326	NM_001655	372	Hs.33642	NM_001142281	ENSG00000095139	ARCN1	COPD	archain 1	protein-coding
chr11	63427675	63435443	+	259.3	7768	551.8	153	3.61	4.08e-136	intron (NM_015459, intron 1 of 12)	intron (NM_015459, intron 1 of 12)	7524	NM_015459	25923	Hs.356719	NM_015459	ENSG00000184743	ATL3	-	atlastin GTPase 3	protein-coding
chr11	67007686	67010560	+	89.5	2874	190.5	73	2.61	3.55e-30	intron (NM_001256405, intron 1 of 9)	intron (NM_001256405, intron 1 of 9)	1617	NM_001256405	22992	Hs.124147	NM_001256405	ENSG00000173120	KDM2A	CXXC8|FBL11|FBL7|FBXL11|JHDM1A|LILINA	lysine (K)-specific demethylase 2A	protein-coding
chr11	122931422	122933041	+	92.3	1619	196.5	72	2.73	1.82e-33	intron (NM_153201, intron 1 of 7)	CpG	670	NM_006597	3312	Hs.180414	NM_006597	ENSG00000109971	HSPA8	HSC54|HSC70|HSC71|HSP71|HSP73|HSPA10|LAP1|NIP71	heat shock 70kDa protein 8	protein-coding
chr11	66887057	66890919	+	142.5	3862	303.2	93	3.26	1.97e-66	intron (NM_012308, intron 2 of 20)	intron (NM_012308, intron 2 of 20)	2248	NR_027473	22992	Hs.124147	NM_001256405	ENSG00000173120	KDM2A	CXXC8|FBL11|FBL7|FBXL11|JHDM1A|LILINA	lysine (K)-specific demethylase 2A	protein-coding
chr11	69455663	69457368	+	85.5	1705	181.9	67	2.72	1.15e-30	intron (NM_053056, intron 1 of 4)	CpG-4502	642	NM_053056	595	Hs.523852	NM_053056	ENSG00000110092	CCND1	BCL1|D11S287E|PRAD1|U21B31	cyclin D1	protein-coding
chr11	16760382	16761029	+	21.3	647	45.3	17	2.66	1.28e-08	intron (NM_014267, intron 1 of 4)	intron (NM_014267, intron 1 of 4)	557	NM_014267	10944	Hs.645792	NM_001142705	ENSG00000110696	C11orf58	IMAGE145052|SMAP	chromosome 11 open reading frame 58	protein-coding
chr11	57102173	57103052	+	27.7	879	58.9	27	2.18	1.52e-07	5' UTR (NM_003146, exon 2 of 17)	5' UTR (NM_003146, exon 2 of 17)	739	NM_003146	6749	Hs.523680	NM_003146	ENSG00000149136	SSRP1	FACT|FACT80|T160	structure specific recognition protein 1	protein-coding
chr11	65101789	65102584	+	23.3	795	49.5	22	2.25	4.87e-07	intron (NM_006268, intron 1 of 10)	intron (NM_006268, intron 1 of 10)	961	NM_006268	5977	Hs.13495	NM_006268	ENSG00000133884	DPF2	REQ|UBID4|ubi-d4	D4, zinc and double PHD fingers family 2	protein-coding
chr11	63953920	63958643	+	197.5	4723	420.2	112	3.75	1.24e-109	intron (NM_006819, intron 1 of 13)	intron (NM_006819, intron 1 of 13)	2694	NM_006819	10963	Hs.337295	NM_006819	ENSG00000168439	STIP1	HOP|IEF-SSP-3521|P60|STI1|STI1L	stress-induced-phosphoprotein 1	protein-coding
chr11	33753941	33757795	+	105.2	3854	223.8	60	3.73	1.61e-58	intron (NM_203330, intron 1 of 5)	intron (NM_203330, intron 1 of 5)	2157	NM_203329	966	Hs.710641	NM_000611	ENSG00000085063	CD59	16.3A5|1F5|EJ16|EJ30|EL32|G344|HRF-20|HRF20|MAC-IP|MACIF|MEM43|MIC11|MIN1|MIN2|MIN3|MIRL|MSK21|p18-20	CD59 molecule, complement regulatory protein	protein-coding
chr11	61560352	61562776	+	85.9	2424	182.8	71	2.57	3.06e-28	intron (NM_004111, intron 1 of 1)	FRAM|SINE|Alu	1455	NM_004111	2237	Hs.741166	NM_004111	ENSG00000168496	FEN1	FEN-1|MF1|RAD2	flap structure-specific endonuclease 1	protein-coding
chr11	62492596	62494590	+	124.5	1994	264.8	80	3.31	3.7e-59	intron (NR_037946, intron 1 of 23)	intron (NR_037946, intron 1 of 23)	1263	NR_037946	100534595	Hs.657058	NR_037946		HNRNPUL2-BSCL2	-	HNRNPUL2-BSCL2 readthrough	miscRNA
chr11	68265928	68271283	+	160.2	5355	340.8	110	3.1	5.79e-69	intron (NM_001164160, intron 1 of 24)	intron (NM_001164160, intron 1 of 24)	40419	NM_018312	55291	Hs.503022	NM_001164160	ENSG00000110075	PPP6R3	C11orf23|PP6R3|SAP190|SAPL|SAPLa|SAPS3	protein phosphatase 6, regulatory subunit 3	protein-coding
chr11	75110458	75115713	+	324.8	5255	691	224	3.08	1.28e-137	intron (NM_001256802, intron 3 of 6)	intron (NM_001256802, intron 3 of 6)	1650	NR_000005	6079	Hs.689081	NR_000005		SNORD15A	RNU15A|SNORNA|U15A	small nucleolar RNA, C/D box 15A	snoRNA
chr11	77789969	77790983	+	33.7	1014	71.7	27	2.66	1.49e-12	intron (NM_001203260, intron 1 of 3)	intron (NM_001203260, intron 1 of 3)	789	NM_001203260	100532726	Hs.709780	NM_001203260	ENSG00000259112	NDUFC2-KCTD14	-	NDUFC2-KCTD14 readthrough	protein-coding
chr11	13691082	13693503	+	65.8	2421	140.1	35	4	9.2e-41	intron (NM_032228, intron 1 of 11)	intron (NM_032228, intron 1 of 11)	2086	NM_032228	84188	Hs.501991	NM_032228	ENSG00000197601	FAR1	MLSTD2|SDR10E1	fatty acyl CoA reductase 1	protein-coding
chr1	200708969	200709923	+	31.3	954	66.6	24	2.78	1.34e-12	intron (NM_203459, intron 1 of 16)	intron (NM_203459, intron 1 of 16)	760	NM_203459	23271	Hs.23585	NM_203459	ENSG00000118200	CAMSAP2	CAMSAP1L1	calmodulin regulated spectrin-associated protein family, member 2	protein-coding
chr11	63449339	63450988	+	39.3	1649	83.7	35	2.39	3.92e-12	intron (NM_201430, intron 1 of 5)	intron (NM_201430, intron 1 of 5)	1241	NM_001265589	10313	Hs.473761	NM_001265589	ENSG00000133318	RTN3	ASYIP|HAP|NSPL2|NSPLII|RTN3-A1	reticulon 3	protein-coding
chr11	65623560	65625806	+	108.8	2246	231.5	95	2.44	3.72e-32	intron (NM_005507, intron 1 of 3)	CpG	1121	NM_005507	1072	Hs.170622	NM_005507	ENSG00000172757	CFL1	CFL	cofilin 1 (non-muscle)	protein-coding
chr11	71781738	71783525	+	49	1787	104.2	38	2.74	9.45e-19	TTS (NR_036123)	TTS (NR_036123)	717	NR_036123	100422953		NR_036123		MIR3165	-	microRNA 3165	miscRNA
chr11	74665299	74666766	+	35.3	1467	75.2	30	2.51	3.77e-12	intron (NM_014752, intron 1 of 4)	L1MB7|LINE|L1	5740	NM_014752	9789	Hs.719927	NM_014752	ENSG00000118363	SPCS2	-	signal peptidase complex subunit 2 homolog (S. cerevisiae)	protein-coding
chr11	77344108	77344608	+	16.9	500	35.9	17	2.11	8.66e-05	intron (NM_001293, intron 1 of 6)	intron (NM_001293, intron 1 of 6)	4493	NM_001293	1207	Hs.430733	NM_001293	ENSG00000074201	CLNS1A	CLCI|CLNS1B|ICln	chloride channel, nucleotide-sensitive, 1A	protein-coding
chr11	17098377	17099097	+	22.5	720	47.8	22	2.17	2.44e-06	exon (NM_001017, exon 3 of 6)	exon (NM_001017, exon 3 of 6)	483	NM_001017	6207	Hs.446588	NM_001017	ENSG00000110700	RPS13	S13	ribosomal protein S13	protein-coding
chr11	35160651	35162847	+	77.9	2196	165.7	58	2.86	1.69e-30	intron (NM_001001389, intron 1 of 16)	intron (NM_001001389, intron 1 of 16)	1332	NM_001202556	960	Hs.502328	NM_000610	ENSG00000026508	CD44	CDW44|CSPG8|ECMR-III|HCELL|HUTCH-I|IN|LHR|MC56|MDU2|MDU3|MIC4|Pgp1	CD44 molecule (Indian blood group)	protein-coding
chr11	59435743	59436243	+	14.9	500	31.6	13	2.43	1.56e-05	intron (NM_152716, intron 1 of 18)	intron (NM_152716, intron 1 of 18)	518	NM_152716	219988	Hs.591960	NM_152716	ENSG00000166889	PATL1	Pat1b|hPat1b	protein associated with topoisomerase II homolog 1 (yeast)	protein-coding
chr11	68244052	68261325	+	650	17273	1382.9	379	3.65	0	intron (NM_001164160, intron 1 of 24)	L1MC1|LINE|L1	24502	NM_018312	55291	Hs.503022	NM_001164160	ENSG00000110075	PPP6R3	C11orf23|PP6R3|SAP190|SAPL|SAPLa|SAPS3	protein phosphatase 6, regulatory subunit 3	protein-coding
chr1	156084390	156086750	+	86.7	2360	184.5	62	2.98	5.04e-36	intron (NR_047544, intron 4 of 12)	intron (NR_047544, intron 4 of 12)	1109	NM_170708	4000	Hs.594444	NM_001257374	ENSG00000160789	LMNA	CDCD1|CDDC|CMD1A|CMT2B1|EMD2|FPL|FPLD|FPLD2|HGPS|IDC|LDP1|LFP|LGMD1B|LMN1|LMNC|LMNL1|PRO1	lamin A/C	protein-coding
chr11	118888007	118889064	+	55.8	1057	118.7	50	2.37	2.13e-16	promoter-TSS (NM_016146)	promoter-TSS (NM_016146)	522	NM_001028	6230	Hs.512676	NM_001028	ENSG00000118181	RPS25	S25	ribosomal protein S25	protein-coding
chr11	63581501	63582128	+	16.9	627	35.9	17	2.11	8.66e-05	intron (NM_138471, intron 1 of 5)	intron (NM_138471, intron 1 of 5)	891	NM_138471	144097	Hs.502793	NM_138471	ENSG00000168005	C11orf84	-	chromosome 11 open reading frame 84	protein-coding
chr11	63607020	63607983	+	29.7	963	63.2	28	2.26	9.11e-09	intron (NM_001163296, intron 1 of 16)	intron (NM_001163296, intron 1 of 16)	1101	NM_001039469	2011	Hs.567261	NM_001039469	ENSG00000072518	MARK2	EMK-1|EMK1|PAR-1|Par-1b|Par1b	MAP/microtubule affinity-regulating kinase 2	protein-coding
chr11	63706512	63707595	+	28.5	1083	60.6	24	2.53	4.83e-10	intron (NM_024771, intron 1 of 7)	MIRc|SINE|MIR	611	NM_024771	79829	Hs.523753	NM_024771	ENSG00000110583	NAA40	NAT11|PATT1	N(alpha)-acetyltransferase 40, NatD catalytic subunit, homolog (S. cerevisiae)	protein-coding
chr11	57540386	57543155	+	66.6	2769	141.8	56	2.53	1.29e-21	intron (NM_001085467, intron 1 of 16)	intron (NM_001085467, intron 1 of 16)	12536	NM_001085467	1500	Hs.166011	NM_001085458	ENSG00000198561	CTNND1	CAS|CTNND|P120CAS|P120CTN|p120|p120(CAS)|p120(CTN)	catenin (cadherin-associated protein), delta 1	protein-coding
chr11	74303482	74305583	+	49	2101	104.2	40	2.61	2.73e-17	intron (NR_046410, intron 1 of 11)	intron (NR_046410, intron 1 of 11)	882	NR_046410	10714	Hs.82502	NM_006591	ENSG00000077514	POLD3	P66|P68	polymerase (DNA-directed), delta 3, accessory subunit	protein-coding
chr11	66396495	66398383	+	49	1888	104.2	35	2.98	3.51e-21	TTS (NM_001198836)	TTS (NM_001198836)	-8649	NM_001198843	5936	Hs.728823	NM_001198843	ENSG00000173933	RBM4	LARK|RBM4A|ZCCHC21|ZCRB3A	RNA binding motif protein 4	protein-coding
chr11	66409897	66410397	+	15.3	500	32.5	12	2.7	1.24e-06	intron (NM_001198844, intron 2 of 2)	intron (NM_001198844, intron 2 of 2)	4059	NM_002896	5936	Hs.728823	NM_001198843	ENSG00000173933	RBM4	LARK|RBM4A|ZCCHC21|ZCRB3A	RNA binding motif protein 4	protein-coding
chr11	85958300	85960118	+	56.2	1818	119.6	40	2.99	5.04e-24	intron (NM_003797, intron 1 of 11)	intron (NM_003797, intron 1 of 11)	3403	NM_003797	8726	Hs.503510	NM_003797	ENSG00000074266	EED	HEED|WAIT1	embryonic ectoderm development	protein-coding
chr11	93517791	93519648	+	66.2	1857	140.9	40	3.52	8.55e-35	intron (NM_004268, intron 1 of 11)	L1ME3C|LINE|L1	1314	NM_004268	9440	Hs.444931	NM_004268	ENSG00000042429	MED17	CRSP6|CRSP77|DRIP80|TRAP80	mediator complex subunit 17	protein-coding
chr11	809860	810764	+	31.7	904	67.5	19	3.55	1.01e-17	exon (NM_001004, exon 2 of 5)	exon (NM_001004, exon 2 of 5)	376	NM_001004	6181	Hs.437594	NM_001004	ENSG00000177600	RPLP2	D11S2243E|LP2|P2|RPP2	ribosomal protein, large, P2	protein-coding
chr11	63437172	63438146	+	29.3	974	62.4	21	2.97	3.42e-13	intron (NM_015459, intron 1 of 12)	intron (NM_015459, intron 1 of 12)	1424	NM_015459	25923	Hs.356719	NM_015459	ENSG00000184743	ATL3	-	atlastin GTPase 3	protein-coding
chr11	73883033	73884306	+	32.1	1273	68.3	24	2.85	1.66e-13	intron (NM_016147, intron 1 of 13)	intron (NM_016147, intron 1 of 13)	1301	NM_016147	51400	Hs.503251	NM_016147	ENSG00000214517	PPME1	PME-1	protein phosphatase methylesterase 1	protein-coding
chr11	74467287	74467787	+	14.9	500	31.6	11	2.87	5.9e-07	intron (NM_001098638, intron 1 of 5)	MIR|SINE|MIR	7624	NM_001098638	254225	Hs.740597	NM_001098638	ENSG00000166439	RNF169	-	ring finger protein 169	protein-coding
chr11	75273886	75276372	+	59	2486	125.6	52	2.41	7.44e-18	intron (NM_001207014, intron 2 of 5)	intron (NM_001207014, intron 2 of 5)	2028	NM_001235	871	Hs.596449	NM_001207014	ENSG00000149257	SERPINH1	AsTP3|CBP1|CBP2|HSP47|OI10|PPROM|RA-A47|SERPINH2|gp46	serpin peptidase inhibitor, clade H (heat shock protein 47), member 1, (collagen binding protein 1)	protein-coding
chr11	118794586	118796533	+	59	1947	125.6	57	2.2	5.18e-15	Intergenic	Intergenic	-13946	NM_182557	283149	Hs.414740	NM_182557	ENSG00000186174	BCL9L	BCL9-2|DLNB11	B-cell CLL/lymphoma 9-like	protein-coding
chr11	34643842	34644998	+	28.9	1156	61.5	21	2.93	1.02e-12	intron (NM_012153, intron 1 of 8)	intron (NM_012153, intron 1 of 8)	1832	NM_001206615	26298	Hs.653859	NM_001206615	ENSG00000135373	EHF	ESE3|ESE3B|ESEJ	ets homologous factor	protein-coding
chr11	68274043	68280622	+	147.3	6579	313.5	109	2.88	5.53e-57	intron (NM_001164164, intron 2 of 22)	AluSq2|SINE|Alu	49146	NM_018312	55291	Hs.503022	NM_001164160	ENSG00000110075	PPP6R3	C11orf23|PP6R3|SAP190|SAPL|SAPLa|SAPS3	protein phosphatase 6, regulatory subunit 3	protein-coding
chr11	77530926	77531426	+	14.9	500	31.6	13	2.43	1.56e-05	intron (NM_016578, intron 1 of 15)	intron (NM_016578, intron 1 of 15)	704	NM_016578	51773	Hs.420229	NM_016578	ENSG00000048649	RSF1	HBXAP|RSF-1|XAP8|p325	remodeling and spacing factor 1	protein-coding
chr11	94445137	94450763	+	194.3	5626	413.4	149	2.77	1.9e-70	Intergenic	L1MD2|LINE|L1	-53558	NM_130847	154810	Hs.503594	NM_130847	ENSG00000166025	AMOTL1	JEAP	angiomotin like 1	protein-coding
chr11	117015435	117020911	+	145.7	5476	310.1	87	3.56	1.88e-76	intron (NM_002572, intron 1 of 5)	AluJb|SINE|Alu	3173	NM_001184746	5049	Hs.597488	NM_001184746	ENSG00000168092	PAFAH1B2	-	platelet-activating factor acetylhydrolase 1b, catalytic subunit 2 (30kDa)	protein-coding
chr11	129940194	129941961	+	45	1767	95.7	45	2.13	5.88e-11	intron (NM_001243299, intron 1 of 16)	intron (NM_001243299, intron 1 of 16)	614	NM_001243299	334	Hs.370247	NM_001142276	ENSG00000084234	APLP2	APLP-2|APPH|APPL2|CDEBP	amyloid beta (A4) precursor-like protein 2	protein-coding
chr11	11865050	11865880	+	25.7	830	54.7	12	4.56	6.42e-19	intron (NM_017944, intron 1 of 26)	intron (NM_017944, intron 1 of 26)	2495	NM_017944	55031	Hs.577256	NM_017944	ENSG00000170242	USP47	TRFP	ubiquitin specific peptidase 47	protein-coding
chr11	85373262	85375722	+	78.7	2460	167.4	48	3.49	7.76e-41	3' UTR (NM_001039618, exon 1 of 1)	3' UTR (NM_001039618, exon 1 of 1)	1690	NR_028027	58487	Hs.714910	NM_021212	ENSG00000137504	CREBZF	SMILE|ZF	CREB/ATF bZIP transcription factor	protein-coding
chr11	94440880	94441639	+	22.1	759	47	20	2.35	4.54e-07	Intergenic	L2|LINE|L2	-60249	NM_130847	154810	Hs.503594	NM_130847	ENSG00000166025	AMOTL1	JEAP	angiomotin like 1	protein-coding
chr11	94507762	94509024	+	32.1	1262	68.3	20	3.42	3.45e-17	intron (NM_130847, intron 1 of 12)	intron (NM_130847, intron 1 of 12)	6885	NM_130847	154810	Hs.503594	NM_130847	ENSG00000166025	AMOTL1	JEAP	angiomotin like 1	protein-coding
chr11	58369049	58372033	+	68.6	2984	146.1	53	2.76	7.08e-26	intron (NR_024091, intron 2 of 12)	MLT1C-int|LTR|ERVL-MaLR	-19605	NM_000614	1270	Hs.524920	NM_000614	ENSG00000242689	CNTF	HCNTF	ciliary neurotrophic factor	protein-coding
chr11	60924022	60925051	+	25.7	1029	54.7	15	3.64	5.87e-15	intron (NM_017966, intron 1 of 4)	L1MB3|LINE|L1	4380	NM_017966	55048	Hs.523715	NM_017966	ENSG00000167987	VPS37C	-	vacuolar protein sorting 37 homolog C (S. cerevisiae)	protein-coding
chr11	77785802	77789307	+	73.9	3505	157.2	59	2.66	3.41e-26	intron (NM_001203260, intron 1 of 3)	intron (NM_001203260, intron 1 of 3)	3711	NM_001203260	100532726	Hs.709780	NM_001203260	ENSG00000259112	NDUFC2-KCTD14	-	NDUFC2-KCTD14 readthrough	protein-coding
chr11	776354	777021	+	18.1	667	38.4	12	3.2	1.72e-09	intron (NM_182612, intron 1 of 7)	MIRb|SINE|MIR	800	NM_182612	347862	Hs.218362	NM_182612	ENSG00000177225	PDDC1	-	Parkinson disease 7 domain containing 1	protein-coding
chr11	2399124	2400355	+	26.5	1231	56.4	25	2.25	6.64e-08	intron (NM_004356, intron 1 of 7)	intron (NM_004356, intron 1 of 7)	1192	NM_004356	975	Hs.54457	NM_004356	ENSG00000110651	CD81	CVID6|S5.7|TAPA1|TSPAN28	CD81 molecule	protein-coding
chr11	12696988	12698269	+	24.1	1281	51.2	18	2.85	1.56e-10	intron (NM_021961, intron 2 of 12)	intron (NM_021961, intron 2 of 12)	1659	NM_021961	7003	Hs.655331	NM_021961	ENSG00000187079	TEAD1	AA|NTEF-1|REF1|TCF-13|TCF13|TEAD-1|TEF-1	TEA domain family member 1 (SV40 transcriptional enhancer factor)	protein-coding
chr11	14374612	14380050	+	130.1	5438	276.7	107	2.59	2.55e-42	intron (NM_001177314, intron 1 of 5)	intron (NM_001177314, intron 1 of 5)	2700	NM_001177315	22800	Hs.712835	NM_001102669	ENSG00000133818	RRAS2	TC21	related RAS viral (r-ras) oncogene homolog 2	protein-coding
chr1	24969901	24972483	+	124.9	2582	265.6	66	4.02	9.05e-76	intron (NM_005839, intron 1 of 16)	intron (NM_005839, intron 1 of 16)	1598	NM_005839	10250	Hs.18192	NM_005839	ENSG00000133226	SRRM1	160-KD|POP101|SRM160	serine/arginine repetitive matrix 1	protein-coding
chr11	47662854	47663354	+	13.2	500	28.2	7	4.03	1.81e-09	intron (NM_014342, intron 1 of 12)	intron (NM_014342, intron 1 of 12)	1102	NM_014342	23788	Hs.269944	NM_014342	ENSG00000109919	MTCH2	MIMP|SLC25A50	mitochondrial carrier 2	protein-coding
chr11	62630842	62631342	+	13.6	500	29	10	2.9	7.64e-07	intron (NM_001012664, intron 1 of 9)	ERV3-16A3_I-int|LTR|ERVL	7608	NM_002394	6520	Hs.502769	NM_001012662	ENSG00000168003	SLC3A2	4F2|4F2HC|4T2HC|CD98|CD98HC|MDU1|NACAE	solute carrier family 3 (activators of dibasic and neutral amino acid transport), member 2	protein-coding
chr11	63708293	63709018	+	16.5	725	35	10	3.5	6.06e-10	intron (NM_024771, intron 1 of 7)	intron (NM_024771, intron 1 of 7)	2213	NM_024771	79829	Hs.523753	NM_024771	ENSG00000110583	NAA40	NAT11|PATT1	N(alpha)-acetyltransferase 40, NatD catalytic subunit, homolog (S. cerevisiae)	protein-coding
chr11	65662899	65667973	+	348.1	5074	740.6	293	2.53	5.82e-106	intron (NM_005438, intron 1 of 3)	AluJb|SINE|Alu	2561	NM_005438	8061	Hs.283565	NM_005438	ENSG00000175592	FOSL1	FRA|FRA1|fra-1	FOS-like antigen 1	protein-coding
chr11	77347604	77348104	+	13.2	500	28.2	12	2.35	5.58e-05	intron (NM_001293, intron 1 of 6)	MLT1E2|LTR|ERVL-MaLR	997	NM_001293	1207	Hs.430733	NM_001293	ENSG00000074201	CLNS1A	CLCI|CLNS1B|ICln	chloride channel, nucleotide-sensitive, 1A	protein-coding
chr1	32479638	32483020	+	167.4	3382	356.2	103	3.46	4.01e-84	intron (NM_006559, intron 1 of 8)	intron (NM_006559, intron 1 of 8)	1838	NM_006559	10657	Hs.445893	NM_006559	ENSG00000121774	KHDRBS1	Sam68|p62|p68	KH domain containing, RNA binding, signal transduction associated 1	protein-coding
chr11	93394964	93396859	+	40.1	1895	85.4	33	2.59	3.17e-14	intron (NM_033395, intron 1 of 29)	L1MC4a|LINE|L1	1095	NM_033395	85459	Hs.458418	NM_033395	ENSG00000166004	KIAA1731	-	KIAA1731	protein-coding
chr11	3001072	3001843	+	16.5	771	35	16	2.19	2.69e-05	intron (NM_005969, intron 1 of 15)	AluJr|SINE|Alu	12150	NM_005969	4676	Hs.731784	NM_005969	ENSG00000205531	NAP1L4	NAP1L4b|NAP2|NAP2L|hNAP2	nucleosome assembly protein 1-like 4	protein-coding
chr11	13710900	13711527	+	12.4	627	26.5	11	2.41	8.21e-05	intron (NM_032228, intron 1 of 11)	L1ME3A|LINE|L1	21007	NM_032228	84188	Hs.501991	NM_032228	ENSG00000197601	FAR1	MLSTD2|SDR10E1	fatty acyl CoA reductase 1	protein-coding
chr11	34652674	34653449	+	17.7	775	37.6	13	2.89	4.08e-08	promoter-TSS (NM_001206616)	promoter-TSS (NM_001206616)	-950	NM_001206616	26298	Hs.653859	NM_001206615	ENSG00000135373	EHF	ESE3|ESE3B|ESEJ	ets homologous factor	protein-coding
chr11	35688731	35689231	+	12.4	500	26.5	8	3.31	3.55e-07	intron (NM_017583, intron 1 of 4)	AluJr4|SINE|Alu	4628	NM_017583	54765	Hs.192103	NM_017583	ENSG00000166326	TRIM44	DIPB|HSA249128|MC7	tripartite motif containing 44	protein-coding
chr11	62571764	62572431	+	15.7	667	33.3	13	2.56	2.4e-06	intron (NM_001081491, intron 1 of 19)	intron (NM_001081491, intron 1 of 19)	867	NM_006362	10482	Hs.601546	NM_001081491	ENSG00000162231	NXF1	MEX67|TAP	nuclear RNA export factor 1	protein-coding
chr11	64543493	64545548	+	127.7	2055	271.6	94	2.89	6.62e-50	intron (NR_033649, intron 1 of 11)	intron (NR_033649, intron 1 of 11)	712	NM_001178031	7536	Hs.502829	NM_001178030	ENSG00000168066	SF1	BBP|D11S636|MBBP|ZFM1|ZNF162	splicing factor 1	protein-coding
chr11	64888470	64889990	+	49.8	1520	105.9	31	3.42	1.76e-25	promoter-TSS (NR_037568)	promoter-TSS (NR_037568)	-425	NR_037567	740	Hs.713334	NM_004927	ENSG00000149792	MRPL49	C11orf4|L49mt|MRP-L49|NOF|NOF1	mitochondrial ribosomal protein L49	protein-coding
chr11	70249978	70250868	+	20.5	890	43.6	15	2.9	2.85e-09	intron (NM_138565, intron 1 of 16)	intron (NM_138565, intron 1 of 16)	5811	NM_138565	2017	Hs.596164	NM_001184740	ENSG00000085733	CTTN	EMS1	cortactin	protein-coding
chr11	77505016	77506253	+	26.1	1237	55.5	24	2.31	4.21e-08	intron (NM_016578, intron 1 of 15)	L1M2|LINE|L1	26246	NM_016578	51773	Hs.420229	NM_016578	ENSG00000048649	RSF1	HBXAP|RSF-1|XAP8|p325	remodeling and spacing factor 1	protein-coding
chr11	94523025	94527168	+	99.2	4143	211	73	2.89	5.67e-39	intron (NM_130847, intron 1 of 12)	intron (NM_130847, intron 1 of 12)	23588	NM_130847	154810	Hs.503594	NM_130847	ENSG00000166025	AMOTL1	JEAP	angiomotin like 1	protein-coding
chr11	841800	842581	+	24.1	781	51.2	17	3.01	2.24e-11	promoter-TSS (NM_001025238)	promoter-TSS (NM_001025238)	339	NM_021128	5441	Hs.441072	NM_021128	ENSG00000177700	POLR2L	RBP10|RPABC5|RPB10|RPB10beta|RPB7.6|hRPB7.6	polymerase (RNA) II (DNA directed) polypeptide L, 7.6kDa	protein-coding
chr11	11867475	11868103	+	14.9	628	31.6	9	3.51	7.93e-09	intron (NM_017944, intron 1 of 26)	intron (NM_017944, intron 1 of 26)	4819	NM_017944	55031	Hs.577256	NM_017944	ENSG00000170242	USP47	TRFP	ubiquitin specific peptidase 47	protein-coding
chr11	32916586	32919381	+	58.2	2795	123.9	57	2.17	2.5e-14	intron (NM_001076786, intron 1 of 12)	AluSq2|SINE|Alu	3191	NM_001076786	79832	Hs.369368	NM_001076786	ENSG00000060749	QSER1	-	glutamine and serine rich 1	protein-coding
chr11	34648860	34650454	+	49.4	1594	105.1	43	2.44	1.07e-15	intron (NM_012153, intron 1 of 8)	AluSx|SINE|Alu	-4354	NM_001206616	26298	Hs.653859	NM_001206615	ENSG00000135373	EHF	ESE3|ESE3B|ESEJ	ets homologous factor	protein-coding
chr11	35166215	35169483	+	86.7	3268	184.5	65	2.84	1.54e-33	intron (NM_001001389, intron 1 of 16)	intron (NM_001001389, intron 1 of 16)	7432	NM_001202556	960	Hs.502328	NM_000610	ENSG00000026508	CD44	CDW44|CSPG8|ECMR-III|HCELL|HUTCH-I|IN|LHR|MC56|MDU2|MDU3|MIC4|Pgp1	CD44 molecule (Indian blood group)	protein-coding
chr11	46851936	46852562	+	12.8	626	27.3	4	6.83	3.53e-14	intron (NM_001008938, intron 1 of 43)	MLT1D|LTR|ERVL-MaLR	15610	NM_014756	9793	Hs.737795	NM_001008938	ENSG00000175216	CKAP5	CHTOG|MSPS|TOG|TOGp|ch-TOG	cytoskeleton associated protein 5	protein-coding
chr11	61200868	61201588	+	18.5	720	39.3	14	2.81	3.12e-08	intron (NM_017841, intron 1 of 3)	MLT1B|LTR|ERVL-MaLR	3631	NM_017841	54949	Hs.313247	NM_017841	ENSG00000167985	SDHAF2	C11orf79|PGL2|SDH5	succinate dehydrogenase complex assembly factor 2	protein-coding
chr11	63753860	63754737	+	27.3	877	58.1	25	2.32	1.22e-08	intron (NR_003089, intron 1 of 5)	CpG	973	NM_017670	55611	Hs.473788	NM_017670	ENSG00000167770	OTUB1	OTB1|OTU1	OTU domain, ubiquitin aldehyde binding 1	protein-coding
chr11	68669018	68671191	+	88.3	2173	187.9	67	2.8	2.58e-33	intron (NM_181515, intron 1 of 6)	L1MC1|LINE|L1	1199	NM_181514	219927	Hs.503047	NM_181514	ENSG00000197345	MRPL21	L21mt|MRP-L21	mitochondrial ribosomal protein L21	protein-coding
chr11	73586833	73587636	+	18.5	803	39.3	14	2.81	3.12e-08	promoter-TSS (NM_025155)	promoter-TSS (NM_025155)	-510	NM_001267806	80227	Hs.525017	NM_001267803	ENSG00000175575	PAAF1	PAAF|Rpn14|WDR71	proteasomal ATPase-associated factor 1	protein-coding
chr11	76080785	76081411	+	13.6	626	29	8	3.63	7.97e-09	intron (NM_004705, intron 1 of 4)	L1ME3|LINE|L1	10782	NM_004705	5612	Hs.503315	NM_004705	ENSG00000137492	PRKRIR	DAP4|P52rIPK|THAP0	protein-kinase, interferon-inducible double stranded RNA dependent inhibitor, repressor of (P58 repressor)	protein-coding
chr11	77525404	77530222	+	189.5	4818	403.2	122	3.3	2.27e-89	intron (NM_016578, intron 1 of 15)	intron (NM_016578, intron 1 of 15)	4067	NM_016578	51773	Hs.420229	NM_016578	ENSG00000048649	RSF1	HBXAP|RSF-1|XAP8|p325	remodeling and spacing factor 1	protein-coding
chr11	94442200	94443105	+	19.7	905	41.9	14	2.99	3.63e-09	Intergenic	MER63A|DNA|hAT-Blackjack	-58856	NM_130847	154810	Hs.503594	NM_130847	ENSG00000166025	AMOTL1	JEAP	angiomotin like 1	protein-coding
chr11	101993856	101994356	+	12.8	500	27.3	11	2.48	3.27e-05	intron (NM_001195044, intron 2 of 7)	HAL1|LINE|L1	10935	NM_001195045	10413	Hs.503692	NM_001130145	ENSG00000137693	YAP1	YAP|YAP2|YAP65|YKI	Yes-associated protein 1	protein-coding
chr11	13482964	13483597	+	13.6	633	29	8	3.63	7.97e-09	intron (NM_032320, intron 1 of 8)	intron (NM_032320, intron 1 of 8)	1558	NM_032320	84280	Hs.332382	NM_032320	ENSG00000148925	BTBD10	GMRP-1|GMRP1	BTB (POZ) domain containing 10	protein-coding
chr11	14540539	14541793	+	36.9	1254	78.6	26	3.02	1.56e-16	intron (NM_148976, intron 2 of 10)	intron (NM_148976, intron 2 of 10)	825	NM_002786	5682	Hs.102798	NM_001143937	ENSG00000129084	PSMA1	HC2|NU|PROS30	proteasome (prosome, macropain) subunit, alpha type, 1	protein-coding
chr11	16761690	16762190	+	10.8	500	23.1	9	2.56	6.68e-05	intron (NM_014267, intron 1 of 4)	intron (NM_014267, intron 1 of 4)	1792	NM_014267	10944	Hs.645792	NM_001142705	ENSG00000110696	C11orf58	IMAGE145052|SMAP	chromosome 11 open reading frame 58	protein-coding
chr11	34645999	34647473	+	36.9	1474	78.6	21	3.74	1.24e-21	intron (NM_012153, intron 1 of 8)	intron (NM_012153, intron 1 of 8)	4148	NM_001206615	26298	Hs.653859	NM_001206615	ENSG00000135373	EHF	ESE3|ESE3B|ESEJ	ets homologous factor	protein-coding
chr11	46856052	46861854	+	163.4	5802	347.6	104	3.34	2.72e-78	intron (NM_001008938, intron 1 of 43)	L1MC3|LINE|L1	8906	NM_014756	9793	Hs.737795	NM_001008938	ENSG00000175216	CKAP5	CHTOG|MSPS|TOG|TOGp|ch-TOG	cytoskeleton associated protein 5	protein-coding
chr11	57487848	57488489	+	14.5	641	30.7	9	3.42	2.77e-08	intron (NR_037645, intron 1 of 5)	AluSz6|SINE|Alu	8173	NR_037646	100528016	Hs.166011	NR_037646	ENSG00000254462	TMX2-CTNND1	-	TMX2-CTNND1 readthrough (non-protein coding)	miscRNA
chr11	58347072	58352119	+	185.5	5047	394.6	150	2.63	1.71e-61	intron (NR_024091, intron 1 of 12)	L2c|LINE|L2	3008	NM_053023	80829	Hs.524920	NM_001197051	ENSG00000186660	ZFP91	DMS-8|DSM-8|PZF|ZFP-91|ZNF757	zinc finger protein 91 homolog (mouse)	protein-coding
chr11	62338492	62341317	+	137.7	2825	293	101	2.9	7.44e-54	intron (NM_001404, intron 2 of 9)	L1MD2|LINE|L1	1556	NM_001404	1937	Hs.444467	NM_001404	ENSG00000254772	EEF1G	EF1G|GIG35	eukaryotic translation elongation factor 1 gamma	protein-coding
chr11	66399650	66400802	+	24.9	1152	53	21	2.52	8.8e-09	intron (NM_001198846, intron 1 of 1)	AluSx|SINE|Alu	-5862	NM_001198843	5936	Hs.728823	NM_001198843	ENSG00000173933	RBM4	LARK|RBM4A|ZCCHC21|ZCRB3A	RNA binding motif protein 4	protein-coding
chr11	68082868	68083974	+	24.5	1106	52.1	18	2.89	5.35e-11	intron (NM_002335, intron 1 of 22)	L1MB5|LINE|L1	3313	NM_002335	4041	Hs.6347	NM_002335	ENSG00000162337	LRP5	BMND1|EVR1|EVR4|HBM|LR3|LRP7|OPPG|OPS|OPTA1|VBCH2	low density lipoprotein receptor-related protein 5	protein-coding
chr11	68589376	68589876	+	11.2	500	23.9	4	5.98	5.97e-11	intron (NM_001031847, intron 1 of 18)	FLAM_C|SINE|Alu	19773	NM_001876	1374	Hs.503043	NM_001031847	ENSG00000110090	CPT1A	CPT1|CPT1-L|L-CPT1	carnitine palmitoyltransferase 1A (liver)	protein-coding
chr11	94501648	94507191	+	207.6	5543	441.6	143	3.09	1.49e-88	intron (NM_130847, intron 1 of 12)	intron (NM_130847, intron 1 of 12)	2911	NM_130847	154810	Hs.503594	NM_130847	ENSG00000166025	AMOTL1	JEAP	angiomotin like 1	protein-coding
chr11	102321130	102321768	+	16.1	638	34.2	12	2.85	1.55e-07	intron (NM_052932, intron 1 of 4)	intron (NM_052932, intron 1 of 4)	2326	NM_052932	114908	Hs.503709	NM_052932	ENSG00000152558	TMEM123	KCT3|PORIMIN|PORMIN	transmembrane protein 123	protein-coding
chr11	107880007	107881367	+	28.9	1360	61.5	15	4.1	4.38e-19	intron (NM_003478, intron 1 of 18)	intron (NM_003478, intron 1 of 18)	1279	NM_003478	8065	Hs.701122	NM_003478	ENSG00000166266	CUL5	VACM-1|VACM1	cullin 5	protein-coding
chr11	8009114	8009926	+	20.5	812	43.6	14	3.11	3.86e-10	intron (NM_003754, intron 1 of 7)	intron (NM_003754, intron 1 of 7)	653	NM_003754	8665	Hs.516023	NM_003754	ENSG00000175390	EIF3F	EIF3S5|eIF3-p47	eukaryotic translation initiation factor 3, subunit F	protein-coding
chr11	28121925	28122594	+	14.5	669	30.7	9	3.42	2.77e-08	intron (NM_031217, intron 1 of 16)	intron (NM_031217, intron 1 of 16)	7487	NM_031217	81930	Hs.301052	NM_031217	ENSG00000121621	KIF18A	MS-KIF18A	kinesin family member 18A	protein-coding
chr11	33166039	33169705	+	86.3	3666	183.6	44	4.17	4.77e-55	intron (NM_001033505, intron 1 of 2)	intron (NM_001033505, intron 1 of 2)	15165	NM_001033505	1479	Hs.44402	NM_001033505	ENSG00000176102	CSTF3	CSTF-77	cleavage stimulation factor, 3' pre-RNA, subunit 3, 77kDa	protein-coding
chr11	35181263	35182472	+	24.9	1209	53	20	2.65	1.84e-09	intron (NM_001001389, intron 1 of 16)	intron (NM_001001389, intron 1 of 16)	21450	NM_001202556	960	Hs.502328	NM_000610	ENSG00000026508	CD44	CDW44|CSPG8|ECMR-III|HCELL|HUTCH-I|IN|LHR|MC56|MDU2|MDU3|MIC4|Pgp1	CD44 molecule (Indian blood group)	protein-coding
chr11	43385046	43385546	+	12	500	25.6	10	2.56	4.69e-05	intron (NM_018259, intron 1 of 23)	intron (NM_018259, intron 1 of 23)	4861	NM_018259	55761	Hs.191186	NM_018259	ENSG00000052841	TTC17	-	tetratricopeptide repeat domain 17	protein-coding
chr11	43724246	43724895	+	11.6	649	24.8	5	4.95	8.07e-10	intron (NM_016142, intron 1 of 10)	L1MA1|LINE|L1	22427	NM_016142	51144	Hs.132513	NM_016142	ENSG00000149084	HSD17B12	KAR|SDR12C1	hydroxysteroid (17-beta) dehydrogenase 12	protein-coding
chr11	60671108	60673930	+	108	2822	229.8	81	2.84	3.35e-41	intron (NM_014502, intron 1 of 15)	intron (NM_014502, intron 1 of 15)	1542	NM_014502	27339	Hs.502705	NM_014502	ENSG00000110107	PRPF19	NMP200|PRP19|PSO4|SNEV|UBOX4|hPSO4	PRP19/PSO4 pre-mRNA processing factor 19 homolog (S. cerevisiae)	protein-coding
chr11	62624615	62626076	+	31.3	1461	66.6	30	2.22	9.53e-09	intron (NM_001012664, intron 1 of 9)	intron (NM_001012664, intron 1 of 9)	1861	NM_002394	6520	Hs.502769	NM_001012662	ENSG00000168003	SLC3A2	4F2|4F2HC|4T2HC|CD98|CD98HC|MDU1|NACAE	solute carrier family 3 (activators of dibasic and neutral amino acid transport), member 2	protein-coding
chr11	66393032	66395547	+	50.6	2515	107.6	39	2.76	2.58e-19	3' UTR (NM_001198836, exon 3 of 3)	3' UTR (NM_001198836, exon 3 of 3)	10236	NM_006328	10432	Hs.533712	NM_001198836	ENSG00000239306	RBM14	COAA|PSP2|SIP|SYTIP1|TMEM137	RNA binding motif protein 14	protein-coding
chr11	68262656	68264355	+	36.9	1699	78.6	23	3.42	2.09e-19	intron (NM_001164160, intron 1 of 24)	AluJb|SINE|Alu	35319	NM_018312	55291	Hs.503022	NM_001164160	ENSG00000110075	PPP6R3	C11orf23|PP6R3|SAP190|SAPL|SAPLa|SAPS3	protein phosphatase 6, regulatory subunit 3	protein-coding
chr11	108090663	108091449	+	14.1	786	29.9	7	4.27	4.32e-10	intron (NM_002519, intron 1 of 17)	intron (NM_002519, intron 1 of 17)	2309	NM_002519	4863	Hs.367437	NM_002519	ENSG00000149308	NPAT	E14|E14/NPAT|p220	nuclear protein, ataxia-telangiectasia locus	protein-coding
chr11	119597098	119599739	+	88.3	2641	187.9	66	2.85	4.19e-34	intron (NM_203285, intron 1 of 7)	CpG	1017	NM_203286	5818	Hs.334846	NM_002855	ENSG00000110400	PVRL1	CD111|CLPED1|ED4|HIgR|HVEC|OFC7|PRR|PRR1|PVRR|PVRR1|SK-12|nectin-1	poliovirus receptor-related 1 (herpesvirus entry mediator C)	protein-coding
chr11	128387132	128388272	+	21.7	1140	46.1	15	3.07	1.02e-10	intron (NM_001143820, intron 3 of 9)	intron (NM_001143820, intron 3 of 9)	4503	NM_005238	2113	Hs.369438	NM_001143820	ENSG00000134954	ETS1	ETS-1|EWSR2	v-ets erythroblastosis virus E26 oncogene homolog 1 (avian)	protein-coding
chr11	129942879	129946959	+	95.5	4080	203.3	59	3.45	1.57e-48	intron (NM_001243299, intron 1 of 16)	intron (NM_001243299, intron 1 of 16)	4456	NM_001243299	334	Hs.370247	NM_001142276	ENSG00000084234	APLP2	APLP-2|APPH|APPL2|CDEBP	amyloid beta (A4) precursor-like protein 2	protein-coding
chr11	13694290	13695565	+	26.9	1275	57.2	16	3.58	1.65e-15	intron (NM_032228, intron 1 of 11)	MIRb|SINE|MIR	4721	NM_032228	84188	Hs.501991	NM_032228	ENSG00000197601	FAR1	MLSTD2|SDR10E1	fatty acyl CoA reductase 1	protein-coding
chr11	46845578	46846078	+	10.8	500	23.1	7	3.29	1.35e-06	intron (NM_001008938, intron 1 of 43)	L1M5|LINE|L1	22031	NM_014756	9793	Hs.737795	NM_001008938	ENSG00000175216	CKAP5	CHTOG|MSPS|TOG|TOGp|ch-TOG	cytoskeleton associated protein 5	protein-coding
chr11	46862442	46867561	+	143.3	5119	304.9	97	3.14	4.07e-63	intron (NM_001008938, intron 1 of 43)	AluJb|SINE|Alu	2858	NM_014756	9793	Hs.737795	NM_001008938	ENSG00000175216	CKAP5	CHTOG|MSPS|TOG|TOGp|ch-TOG	cytoskeleton associated protein 5	protein-coding
chr11	47551404	47551904	+	11.2	500	23.9	8	2.99	1.14e-05	intron (NM_006560, intron 1 of 13)	Eulor9A|DNA|DNA	-6114	NM_001172639	10658	Hs.595333	NM_001025596	ENSG00000149187	CELF1	BRUNOL2|CUG-BP|CUGBP|CUGBP1|EDEN-BP|NAB50|NAPOR|hNab50	CUGBP, Elav-like family member 1	protein-coding
chr11	47787205	47788744	+	44.6	1539	94.8	35	2.71	1.27e-16	intron (NM_015308, intron 1 of 16)	intron (NM_015308, intron 1 of 16)	1019	NM_015308	23360	Hs.6834	NM_015308	ENSG00000109920	FNBP4	FBP30	formin binding protein 4	protein-coding
chr11	57538809	57539309	+	11.2	500	23.9	7	3.42	1.35e-06	intron (NM_001085467, intron 1 of 16)	intron (NM_001085467, intron 1 of 16)	9825	NM_001085467	1500	Hs.166011	NM_001085458	ENSG00000198561	CTNND1	CAS|CTNND|P120CAS|P120CTN|p120|p120(CAS)|p120(CTN)	catenin (cadherin-associated protein), delta 1	protein-coding
chr11	61203699	61204199	+	11.6	500	24.8	9	2.75	2.45e-05	intron (NM_017841, intron 1 of 3)	L1M3d|LINE|L1	6352	NM_017841	54949	Hs.313247	NM_017841	ENSG00000167985	SDHAF2	C11orf79|PGL2|SDH5	succinate dehydrogenase complex assembly factor 2	protein-coding
chr11	64850337	64851390	+	36.9	1053	78.6	29	2.71	4.12e-14	promoter-TSS (NM_006782)	promoter-TSS (NM_006782)	752	NM_080668	113130	Hs.434886	NM_080668	ENSG00000146670	CDCA5	SORORIN	cell division cycle associated 5	protein-coding
chr11	67975933	67976433	+	10.4	500	22.2	4	5.55	3.46e-10	intron (NM_017635, intron 1 of 10)	AluJr|SINE|Alu	4601	NM_017635	51111	Hs.632120	NM_016028	ENSG00000110066	SUV420H1	CGI85|KMT5B	suppressor of variegation 4-20 homolog 1 (Drosophila)	protein-coding
chr11	73885158	73886033	+	17.3	875	36.7	13	2.83	1.18e-07	intron (NM_016147, intron 1 of 13)	intron (NM_016147, intron 1 of 13)	3227	NM_016147	51400	Hs.503251	NM_016147	ENSG00000214517	PPME1	PME-1	protein phosphatase methylesterase 1	protein-coding
chr11	74669107	74669759	+	12	652	25.6	5	5.12	1.6e-10	intron (NM_014752, intron 1 of 4)	intron (NM_014752, intron 1 of 4)	9141	NM_014752	9789	Hs.719927	NM_014752	ENSG00000118363	SPCS2	-	signal peptidase complex subunit 2 homolog (S. cerevisiae)	protein-coding
chr11	77497890	77498706	+	16.1	816	34.2	9	3.8	1.56e-10	intron (NM_016578, intron 1 of 15)	intron (NM_016578, intron 1 of 15)	33582	NM_016578	51773	Hs.420229	NM_016578	ENSG00000048649	RSF1	HBXAP|RSF-1|XAP8|p325	remodeling and spacing factor 1	protein-coding
chr11	94530470	94530970	+	10.8	500	23.1	7	3.29	1.35e-06	intron (NM_130847, intron 2 of 12)	L2c|LINE|L2	29212	NM_130847	154810	Hs.503594	NM_130847	ENSG00000166025	AMOTL1	JEAP	angiomotin like 1	protein-coding
chr11	125463558	125464190	+	12.4	632	26.5	11	2.41	8.21e-05	intron (NM_152713, intron 1 of 17)	L1MA5|LINE|L1	1135	NM_152713	3703	Hs.504237	NM_152713	ENSG00000134910	STT3A	ITM1|STT3-A|TMC	STT3, subunit of the oligosaccharyltransferase complex, homolog A (S. cerevisiae)	protein-coding
chr11	134092001	134093729	+	54.2	1728	115.3	36	3.2	1.08e-25	intron (NM_015261, intron 1 of 34)	MIRb|SINE|MIR	1561	NM_015261	23310	Hs.438550	NM_015261	ENSG00000151503	NCAPD3	CAP-D3|hCAP-D3|hHCP-6|hcp-6	non-SMC condensin II complex, subunit D3	protein-coding
chr11	3811394	3811894	+	10.8	500	23.1	8	2.88	1.14e-05	intron (NM_005387, intron 1 of 19)	intron (NM_005387, intron 1 of 19)	-7310	NM_001256235	27315	Hs.133968	NM_001145438	ENSG00000148985	PGAP2	CWH43-N|FRAG1	post-GPI attachment to proteins 2	protein-coding
chr11	12700215	12700715	+	11.2	500	23.9	6	3.99	1.01e-07	intron (NM_021961, intron 2 of 12)	intron (NM_021961, intron 2 of 12)	4496	NM_021961	7003	Hs.655331	NM_021961	ENSG00000187079	TEAD1	AA|NTEF-1|REF1|TCF-13|TCF13|TEAD-1|TEF-1	TEA domain family member 1 (SV40 transcriptional enhancer factor)	protein-coding
chr11	12717067	12717567	+	11.2	500	23.9	5	4.78	3.91e-09	intron (NM_021961, intron 2 of 12)	intron (NM_021961, intron 2 of 12)	21348	NM_021961	7003	Hs.655331	NM_021961	ENSG00000187079	TEAD1	AA|NTEF-1|REF1|TCF-13|TCF13|TEAD-1|TEF-1	TEA domain family member 1 (SV40 transcriptional enhancer factor)	protein-coding
chr11	31529636	31530870	+	30.9	1234	65.8	16	4.11	3.33e-20	intron (NM_144981, intron 1 of 6)	intron (NM_144981, intron 1 of 6)	916	NM_144981	196294	Hs.502223	NM_144981	ENSG00000148950	IMMP1L	IMP1|IMP1-LIKE	IMP1 inner mitochondrial membrane peptidase-like (S. cerevisiae)	protein-coding
chr11	34127754	34128254	+	10.8	500	23.1	8	2.88	1.14e-05	intron (NM_001144030, intron 1 of 26)	intron (NM_001144030, intron 1 of 26)	893	NM_001144030	55226	Hs.577281	NM_001144030	ENSG00000135372	NAT10	ALP|NET43	N-acetyltransferase 10 (GCN5-related)	protein-coding
chr11	43334303	43335829	+	37.7	1526	80.3	17	4.72	2e-28	intron (NM_001142931, intron 1 of 12)	intron (NM_001142931, intron 1 of 12)	1561	NM_006595	8539	Hs.435771	NM_001142930	ENSG00000166181	API5	AAC-11|AAC11	apoptosis inhibitor 5	protein-coding
chr11	43337682	43338182	+	11.2	500	23.9	7	3.42	1.35e-06	intron (NM_001142931, intron 1 of 12)	intron (NM_001142931, intron 1 of 12)	4427	NM_006595	8539	Hs.435771	NM_001142930	ENSG00000166181	API5	AAC-11|AAC11	apoptosis inhibitor 5	protein-coding
chr11	47600900	47601400	+	10.8	500	23.1	8	2.88	1.14e-05	promoter-TSS (NM_018095)	promoter-TSS (NM_018095)	-583	NM_018095	55709	Hs.718483	NM_016506	ENSG00000123444	KBTBD4	BKLHD4|HSPC252	kelch repeat and BTB (POZ) domain containing 4	protein-coding
chr11	57495866	57496663	+	15.3	797	32.5	13	2.5	6.21e-06	intron (NR_037645, intron 1 of 5)	MER4B-int|LTR|ERV1	-12458	NM_170746	280636	Hs.741237	NM_170746	ENSG00000211450	C11orf31	C17orf10|SELH	chromosome 11 open reading frame 31	protein-coding
chr11	57544265	57544765	+	10	500	21.4	8	2.67	9.4e-05	intron (NM_001085467, intron 1 of 16)	intron (NM_001085467, intron 1 of 16)	15281	NM_001085467	1500	Hs.166011	NM_001085458	ENSG00000198561	CTNND1	CAS|CTNND|P120CAS|P120CTN|p120|p120(CAS)|p120(CTN)	catenin (cadherin-associated protein), delta 1	protein-coding
chr11	58886459	58886959	+	10	500	21.4	8	2.67	9.4e-05	intron (NM_198947, intron 3 of 3)	L1MEc|LINE|L1	12051	NM_001142703	374393	Hs.186579	NM_001142703	ENSG00000189057	FAM111B	CANP	family with sequence similarity 111, member B	protein-coding
chr11	60922186	60923223	+	28.5	1037	60.6	26	2.33	8.4e-09	intron (NM_017966, intron 1 of 4)	AluJr|SINE|Alu	6212	NM_017966	55048	Hs.523715	NM_017966	ENSG00000167987	VPS37C	-	vacuolar protein sorting 37 homolog C (S. cerevisiae)	protein-coding
chr11	62311486	62313263	+	51.4	1777	109.3	47	2.33	8.46e-15	intron (NM_001620, intron 1 of 4)	L2b|LINE|L2	1958	NM_024060	79026	Hs.502756	NM_001620	ENSG00000124942	AHNAK	AHNAKRS	AHNAK nucleoprotein	protein-coding
chr11	65190027	65193559	+	309.1	3532	657.7	279	2.36	1.64e-82	non-coding (NR_028272, exon 1 of 1)	non-coding (NR_028272, exon 1 of 1)	1524	NR_028272	283131	Hs.523789	NR_002802		NEAT1	LINC00084|NCRNA00084|TncRNA	nuclear paraspeckle assembly transcript 1 (non-protein coding)	miscRNA
chr11	68283029	68283865	+	20.5	836	43.6	16	2.72	1.74e-08	intron (NM_001164164, intron 2 of 22)	L1MB4|LINE|L1	55261	NM_018312	55291	Hs.503022	NM_001164160	ENSG00000110075	PPP6R3	C11orf23|PP6R3|SAP190|SAPL|SAPLa|SAPS3	protein phosphatase 6, regulatory subunit 3	protein-coding
chr11	76079238	76080046	+	15.7	808	33.3	10	3.33	7.37e-09	intron (NM_004705, intron 1 of 4)	L1ME3|LINE|L1	12238	NM_004705	5612	Hs.503315	NM_004705	ENSG00000137492	PRKRIR	DAP4|P52rIPK|THAP0	protein-kinase, interferon-inducible double stranded RNA dependent inhibitor, repressor of (P58 repressor)	protein-coding
chr11	76573409	76573909	+	10.4	500	22.2	8	2.78	3.34e-05	intron (NM_018367, intron 1 of 10)	L3|LINE|CR1	1742	NM_018367	55331	Hs.23862	NM_018367	ENSG00000078124	ACER3	APHC|PHCA	alkaline ceramidase 3	protein-coding
chr11	85776070	85780019	+	125.3	3949	266.5	76	3.51	2.13e-64	intron (NM_001206947, intron 1 of 18)	intron (NM_001206947, intron 1 of 18)	2095	NM_001008660	8301	Hs.163893	NM_001008660	ENSG00000073921	PICALM	CALM|CLTH|LAP	phosphatidylinositol binding clathrin assembly protein	protein-coding
chr11	101983117	101984838	+	37.7	1721	80.3	37	2.17	6.22e-10	intron (NM_001195045, intron 1 of 8)	intron (NM_001195045, intron 1 of 8)	806	NM_001195045	10413	Hs.503692	NM_001130145	ENSG00000137693	YAP1	YAP|YAP2|YAP65|YKI	Yes-associated protein 1	protein-coding
chr11	102961982	102962886	+	20.1	904	42.7	11	3.88	8.73e-13	intron (NM_032299, intron 1 of 7)	CpG	510	NM_032299	84259	Hs.503716	NM_032299	ENSG00000137692	DCUN1D5	-	DCN1, defective in cullin neddylation 1, domain containing 5 (S. cerevisiae)	protein-coding
chr11	107882754	107885589	+	50.6	2835	107.6	31	3.47	1.48e-26	intron (NM_003478, intron 1 of 18)	intron (NM_003478, intron 1 of 18)	4763	NM_003478	8065	Hs.701122	NM_003478	ENSG00000166266	CUL5	VACM-1|VACM1	cullin 5	protein-coding
chr11	110163660	110164434	+	14.9	774	31.6	9	3.51	7.93e-09	intron (NM_001260495, intron 1 of 8)	intron (NM_001260495, intron 1 of 8)	3390	NM_001260495	5962	Hs.741211	NM_001260492	ENSG00000137710	RDX	DFNB24	radixin	protein-coding
chr11	119077491	119079189	+	32.5	1698	69.2	23	3.01	8.1e-15	intron (NM_005188, intron 1 of 15)	intron (NM_005188, intron 1 of 15)	1354	NM_005188	867	Hs.504096	NM_005188	ENSG00000110395	CBL	C-CBL|CBL2|FRA11B|NSLL|RNF55	Cbl proto-oncogene, E3 ubiquitin protein ligase	protein-coding
chr11	68228555	68242387	+	678.5	13832	1443.5	396	3.65	0	intron (NM_001164160, intron 1 of 24)	AluSz|SINE|Alu	7285	NM_018312	55291	Hs.503022	NM_001164160	ENSG00000110075	PPP6R3	C11orf23|PP6R3|SAP190|SAPL|SAPLa|SAPS3	protein phosphatase 6, regulatory subunit 3	protein-coding
chr11	3805579	3810624	+	124.9	5045	265.6	69	3.85	5.97e-72	intron (NM_005387, intron 1 of 19)	intron (NM_005387, intron 1 of 19)	-10853	NM_001256235	27315	Hs.133968	NM_001145438	ENSG00000148985	PGAP2	CWH43-N|FRAG1	post-GPI attachment to proteins 2	protein-coding
chr11	10877417	10879507	+	45	2090	95.7	36	2.66	2.53e-16	intron (NM_001143667, intron 1 of 2)	intron (NM_001143667, intron 1 of 2)	1158	NM_001143667	58486	Hs.655066	NM_001143667	ENSG00000236287	ZBED5	Buster1	zinc finger, BED-type containing 5	protein-coding
chr11	12703927	12705555	+	28.5	1628	60.6	20	3.03	4.23e-13	intron (NM_021961, intron 2 of 12)	Kanga1a|DNA|TcMar-Tc2	8772	NM_021961	7003	Hs.655331	NM_021961	ENSG00000187079	TEAD1	AA|NTEF-1|REF1|TCF-13|TCF13|TEAD-1|TEF-1	TEA domain family member 1 (SV40 transcriptional enhancer factor)	protein-coding
chr11	12713150	12713650	+	10.4	500	22.2	5	4.44	1.82e-08	intron (NM_021961, intron 2 of 12)	intron (NM_021961, intron 2 of 12)	17431	NM_021961	7003	Hs.655331	NM_021961	ENSG00000187079	TEAD1	AA|NTEF-1|REF1|TCF-13|TCF13|TEAD-1|TEF-1	TEA domain family member 1 (SV40 transcriptional enhancer factor)	protein-coding
chr11	13474909	13475409	+	10.4	500	22.2	8	2.78	3.34e-05	intron (NM_032320, intron 1 of 8)	intron (NM_032320, intron 1 of 8)	9679	NM_032320	84280	Hs.332382	NM_032320	ENSG00000148925	BTBD10	GMRP-1|GMRP1	BTB (POZ) domain containing 10	protein-coding
chr11	13699041	13700087	+	21.7	1046	46.1	9	5.12	2.18e-18	intron (NM_032228, intron 1 of 11)	Charlie20a|DNA|hAT-Charlie	9358	NM_032228	84188	Hs.501991	NM_032228	ENSG00000197601	FAR1	MLSTD2|SDR10E1	fatty acyl CoA reductase 1	protein-coding
chr11	13708694	13709194	+	10	500	21.4	6	3.56	1.46e-06	intron (NM_032228, intron 1 of 11)	intron (NM_032228, intron 1 of 11)	18738	NM_032228	84188	Hs.501991	NM_032228	ENSG00000197601	FAR1	MLSTD2|SDR10E1	fatty acyl CoA reductase 1	protein-coding
chr11	13714254	13714754	+	10.4	500	22.2	7	3.17	4.53e-06	intron (NM_032228, intron 1 of 11)	HAL1|LINE|L1	24298	NM_032228	84188	Hs.501991	NM_032228	ENSG00000197601	FAR1	MLSTD2|SDR10E1	fatty acyl CoA reductase 1	protein-coding
chr11	14353171	14353671	+	10.4	500	22.2	5	4.44	1.82e-08	intron (NM_001177314, intron 1 of 5)	L1ME2|LINE|L1	26610	NM_001177315	22800	Hs.712835	NM_001102669	ENSG00000133818	RRAS2	TC21	related RAS viral (r-ras) oncogene homolog 2	protein-coding
chr11	76500360	76502568	+	106	2208	225.5	97	2.32	1.09e-28	intron (NM_015516, intron 1 of 1)	MIRb|SINE|MIR	7179	NM_015516	25987	Hs.8361	NM_001258210	ENSG00000182704	TSKU	E2IG4|LRRC54|TSK	tsukushi small leucine rich proteoglycan homolog (Xenopus laevis)	protein-coding
chr11	47544273	47544773	+	10.8	500	23.1	6	3.84	1.01e-07	intron (NM_001172639, intron 1 of 15)	intron (NM_001172639, intron 1 of 15)	1017	NM_001172639	10658	Hs.595333	NM_001025596	ENSG00000149187	CELF1	BRUNOL2|CUG-BP|CUGBP|CUGBP1|EDEN-BP|NAB50|NAPOR|hNab50	CUGBP, Elav-like family member 1	protein-coding
chr11	58366538	58368005	+	30.1	1467	64.1	24	2.67	1.01e-11	intron (NR_024091, intron 2 of 12)	L1MB5|LINE|L1	20684	NM_053023	80829	Hs.524920	NM_001197051	ENSG00000186660	ZFP91	DMS-8|DSM-8|PZF|ZFP-91|ZNF757	zinc finger protein 91 homolog (mouse)	protein-coding
chr11	58373136	58373802	+	14.9	666	31.6	9	3.51	7.93e-09	intron (NR_024091, intron 2 of 12)	L1MB5|LINE|L1	-16677	NM_000614	1270	Hs.524920	NM_000614	ENSG00000242689	CNTF	HCNTF	ciliary neurotrophic factor	protein-coding
chr11	62308078	62310328	+	70.3	2250	149.5	55	2.72	1.11e-25	intron (NM_001620, intron 1 of 4)	MIRb|SINE|MIR	5129	NM_024060	79026	Hs.502756	NM_001620	ENSG00000124942	AHNAK	AHNAKRS	AHNAK nucleoprotein	protein-coding
chr11	67035428	67035928	+	10.4	500	22.2	8	2.78	3.34e-05	intron (NM_001619, intron 1 of 20)	intron (NM_001619, intron 1 of 20)	1773	NM_001619	156	Hs.83636	NM_001619	ENSG00000173020	ADRBK1	BARK1|BETA-ARK1|GRK2	adrenergic, beta, receptor kinase 1	protein-coding
chr11	85767247	85767747	+	10.4	500	22.2	4	5.55	3.46e-10	intron (NM_001206947, intron 1 of 18)	L1MB7|LINE|L1	12642	NM_001008660	8301	Hs.163893	NM_001008660	ENSG00000073921	PICALM	CALM|CLTH|LAP	phosphatidylinositol binding clathrin assembly protein	protein-coding
chr11	85771198	85774410	+	87.5	3212	186.2	55	3.39	1.22e-43	intron (NM_001206947, intron 1 of 18)	L1MC1|LINE|L1	7335	NM_001008660	8301	Hs.163893	NM_001008660	ENSG00000073921	PICALM	CALM|CLTH|LAP	phosphatidylinositol binding clathrin assembly protein	protein-coding
chr11	89950827	89956264	+	244.5	5437	520.2	130	4	4.69e-146	intron (NM_001144073, intron 1 of 9)	intron (NM_001144073, intron 1 of 9)	2987	NM_012124	26973	Hs.22857	NM_001144073	ENSG00000110172	CHORDC1	CHP1	cysteine and histidine-rich domain (CHORD) containing 1	protein-coding
chr11	94451780	94452546	+	14.9	766	31.6	8	3.95	5.37e-10	Intergenic	Intergenic	-49345	NM_130847	154810	Hs.503594	NM_130847	ENSG00000166025	AMOTL1	JEAP	angiomotin like 1	protein-coding
chr11	94519923	94521417	+	27.7	1494	58.9	17	3.47	5.73e-15	intron (NM_130847, intron 1 of 12)	AluYg6|SINE|Alu	19162	NM_130847	154810	Hs.503594	NM_130847	ENSG00000166025	AMOTL1	JEAP	angiomotin like 1	protein-coding
chr11	101992544	101993248	+	13.6	704	29	10	2.9	7.64e-07	intron (NM_001195044, intron 2 of 7)	AluSz|SINE|Alu	9725	NM_001195045	10413	Hs.503692	NM_001130145	ENSG00000137693	YAP1	YAP|YAP2|YAP65|YKI	Yes-associated protein 1	protein-coding
chr11	102010907	102011407	+	10.4	500	22.2	2	11.1	5.53e-16	intron (NM_001195044, intron 2 of 7)	intron (NM_001195044, intron 2 of 7)	27986	NM_001195045	10413	Hs.503692	NM_001130145	ENSG00000137693	YAP1	YAP|YAP2|YAP65|YKI	Yes-associated protein 1	protein-coding
chr11	107700498	107700998	+	10.8	500	23.1	8	2.88	1.14e-05	intron (NM_017515, intron 1 of 7)	AluJr|SINE|Alu	29166	NM_017515	54733	Hs.524014	NM_017515	ENSG00000110660	SLC35F2	HSNOV1	solute carrier family 35, member F2	protein-coding
chr11	120212989	120214073	+	26.9	1084	57.2	16	3.58	1.65e-15	intron (NM_015313, intron 1 of 40)	intron (NM_015313, intron 1 of 40)	5913	NM_001198665	23365	Hs.24598	NM_001198665	ENSG00000196914	ARHGEF12	LARG|PRO2792	Rho guanine nucleotide exchange factor (GEF) 12	protein-coding
chr11	122047395	122048822	+	29.3	1427	62.4	23	2.71	1.37e-11	intron (NR_024430, intron 2 of 3)	intron (NR_024430, intron 2 of 3)	-25092	NR_029515	406892		NR_029515		MIR100	MIRN100|miR-100	microRNA 100	miscRNA
chr11	134085867	134086492	+	11.6	625	24.8	6	4.13	2.48e-08	intron (NM_015261, intron 3 of 34)	intron (NM_015261, intron 3 of 34)	8247	NM_015261	23310	Hs.438550	NM_015261	ENSG00000151503	NCAPD3	CAP-D3|hCAP-D3|hHCP-6|hcp-6	non-SMC condensin II complex, subunit D3	protein-coding
chr11	3003551	3013202	+	340.4	9651	724.3	205	3.53	9.4e-174	intron (NM_005969, intron 1 of 15)	intron (NM_005969, intron 1 of 15)	5231	NM_005969	4676	Hs.731784	NM_005969	ENSG00000205531	NAP1L4	NAP1L4b|NAP2|NAP2L|hNAP2	nucleosome assembly protein 1-like 4	protein-coding
chr11	3397641	3398141	+	10	500	21.4	6	3.56	1.46e-06	intron (NM_001256825, intron 1 of 4)	intron (NM_001256825, intron 1 of 4)	2561	NM_001242842	7748	Hs.386294	NM_001130519	ENSG00000005801	ZNF195	HRF1|ZNFP104	zinc finger protein 195	protein-coding
chr11	12709923	12711541	+	30.9	1618	65.8	17	3.87	6.43e-19	intron (NM_021961, intron 2 of 12)	intron (NM_021961, intron 2 of 12)	14763	NM_021961	7003	Hs.655331	NM_021961	ENSG00000187079	TEAD1	AA|NTEF-1|REF1|TCF-13|TCF13|TEAD-1|TEF-1	TEA domain family member 1 (SV40 transcriptional enhancer factor)	protein-coding
chr11	13707492	13707992	+	10.4	500	22.2	7	3.17	4.53e-06	intron (NM_032228, intron 1 of 11)	intron (NM_032228, intron 1 of 11)	17536	NM_032228	84188	Hs.501991	NM_032228	ENSG00000197601	FAR1	MLSTD2|SDR10E1	fatty acyl CoA reductase 1	protein-coding
chr11	14355879	14358164	+	77.5	2285	164.9	52	3.17	3.08e-35	intron (NM_001177314, intron 1 of 5)	intron (NM_001177314, intron 1 of 5)	23010	NM_001177315	22800	Hs.712835	NM_001102669	ENSG00000133818	RRAS2	TC21	related RAS viral (r-ras) oncogene homolog 2	protein-coding
chr11	14361879	14362379	+	10	500	21.4	7	3.05	1.45e-05	intron (NM_001177314, intron 1 of 5)	intron (NM_001177314, intron 1 of 5)	17902	NM_001177315	22800	Hs.712835	NM_001102669	ENSG00000133818	RRAS2	TC21	related RAS viral (r-ras) oncogene homolog 2	protein-coding
chr11	27526863	27528120	+	27.7	1257	58.9	13	4.53	5e-20	promoter-TSS (NR_033314)	promoter-TSS (NR_033314)	835	NM_018362	55327	Hs.91393	NM_018362	ENSG00000148943	LIN7C	LIN-7-C|LIN-7C|MALS-3|MALS3|VELI3	lin-7 homolog C (C. elegans)	protein-coding
chr11	28124235	28129426	+	108	5191	229.8	73	3.15	4.31e-48	intron (NM_031217, intron 1 of 16)	MIR|SINE|MIR	2916	NM_031217	81930	Hs.301052	NM_031217	ENSG00000121621	KIF18A	MS-KIF18A	kinesin family member 18A	protein-coding
chr11	31519225	31519725	+	10	500	21.4	8	2.67	9.4e-05	intron (NM_144981, intron 1 of 6)	intron (NM_144981, intron 1 of 6)	11694	NM_144981	196294	Hs.502223	NM_144981	ENSG00000148950	IMMP1L	IMP1|IMP1-LIKE	IMP1 inner mitochondrial membrane peptidase-like (S. cerevisiae)	protein-coding
chr1	203830793	203832288	+	53	1495	112.7	55	2.05	1.06e-11	intron (NM_003094, intron 2 of 4)	intron (NM_003094, intron 2 of 4)	800	NM_003094	6635	Hs.654418	NM_003094	ENSG00000182004	SNRPE	B-raf|SME|Sm-E	small nuclear ribonucleoprotein polypeptide E	protein-coding
chr11	33164288	33164788	+	10.4	500	22.2	7	3.17	4.53e-06	intron (NM_001033505, intron 1 of 2)	Charlie1b|DNA|hAT-Charlie	18499	NM_001033505	1479	Hs.44402	NM_001033505	ENSG00000176102	CSTF3	CSTF-77	cleavage stimulation factor, 3' pre-RNA, subunit 3, 77kDa	protein-coding
chr11	35164609	35165310	+	12.8	701	27.3	10	2.73	6.42e-06	intron (NM_001001389, intron 1 of 16)	MIRb|SINE|MIR	4542	NM_001202556	960	Hs.502328	NM_000610	ENSG00000026508	CD44	CDW44|CSPG8|ECMR-III|HCELL|HUTCH-I|IN|LHR|MC56|MDU2|MDU3|MIC4|Pgp1	CD44 molecule (Indian blood group)	protein-coding
chr11	35170895	35171748	+	19.7	853	41.9	13	3.22	4.57e-10	intron (NM_001001389, intron 1 of 16)	intron (NM_001001389, intron 1 of 16)	10904	NM_001202556	960	Hs.502328	NM_000610	ENSG00000026508	CD44	CDW44|CSPG8|ECMR-III|HCELL|HUTCH-I|IN|LHR|MC56|MDU2|MDU3|MIC4|Pgp1	CD44 molecule (Indian blood group)	protein-coding
chr1	214782607	214784976	+	67	2369	142.6	59	2.42	4.33e-20	intron (NM_016343, intron 1 of 19)	L1PREC2|LINE|L1	7259	NM_016343	1063	Hs.497741	NM_016343	ENSG00000117724	CENPF	CENF|PRO1779|hcp-1	centromere protein F, 350/400kDa (mitosin)	protein-coding
chr11	35174093	35175945	+	32.9	1852	70	33	2.12	1.42e-08	intron (NM_001001389, intron 1 of 16)	intron (NM_001001389, intron 1 of 16)	14602	NM_001202556	960	Hs.502328	NM_000610	ENSG00000026508	CD44	CDW44|CSPG8|ECMR-III|HCELL|HUTCH-I|IN|LHR|MC56|MDU2|MDU3|MIC4|Pgp1	CD44 molecule (Indian blood group)	protein-coding
chr11	35185230	35186059	+	15.3	829	32.5	7	4.64	4.85e-12	intron (NM_001001389, intron 1 of 16)	intron (NM_001001389, intron 1 of 16)	25227	NM_001202556	960	Hs.502328	NM_000610	ENSG00000026508	CD44	CDW44|CSPG8|ECMR-III|HCELL|HUTCH-I|IN|LHR|MC56|MDU2|MDU3|MIC4|Pgp1	CD44 molecule (Indian blood group)	protein-coding
chr11	35687420	35687920	+	10.4	500	22.2	5	4.44	1.82e-08	intron (NM_017583, intron 1 of 4)	L1ME3B|LINE|L1	3317	NM_017583	54765	Hs.192103	NM_017583	ENSG00000166326	TRIM44	DIPB|HSA249128|MC7	tripartite motif containing 44	protein-coding
chr11	47553847	47554347	+	10.4	500	22.2	4	5.55	3.46e-10	intron (NM_006560, intron 1 of 13)	L3|LINE|CR1	-8557	NM_001172639	10658	Hs.595333	NM_001025596	ENSG00000149187	CELF1	BRUNOL2|CUG-BP|CUGBP|CUGBP1|EDEN-BP|NAB50|NAPOR|hNab50	CUGBP, Elav-like family member 1	protein-coding
chr11	47557601	47558400	+	16.5	799	35	13	2.69	3.3e-07	intron (NM_006560, intron 1 of 13)	intron (NM_006560, intron 1 of 13)	-12460	NM_001172639	10658	Hs.595333	NM_001025596	ENSG00000149187	CELF1	BRUNOL2|CUG-BP|CUGBP|CUGBP1|EDEN-BP|NAB50|NAPOR|hNab50	CUGBP, Elav-like family member 1	protein-coding
chr11	47563889	47567535	+	84.7	3646	180.2	51	3.53	1.13e-44	intron (NM_006560, intron 1 of 13)	intron (NM_006560, intron 1 of 13)	9080	NM_006560	10658	Hs.595333	NM_001025596	ENSG00000149187	CELF1	BRUNOL2|CUG-BP|CUGBP|CUGBP1|EDEN-BP|NAB50|NAPOR|hNab50	CUGBP, Elav-like family member 1	protein-coding
chr1	228593170	228594301	+	37.7	1131	80.3	29	2.77	5.41e-15	intron (NM_145214, intron 1 of 5)	intron (NM_145214, intron 1 of 5)	782	NM_145214	81559	Hs.13543	NM_145214	ENSG00000154370	TRIM11	BIA1|RNF92	tripartite motif containing 11	protein-coding
chr11	57509166	57510060	+	22.9	894	48.7	21	2.32	3.1e-07	exon (NM_170746, exon 3 of 4)	exon (NM_170746, exon 3 of 4)	891	NM_170746	280636	Hs.741237	NM_170746	ENSG00000211450	C11orf31	C17orf10|SELH	chromosome 11 open reading frame 31	protein-coding
chr11	60609523	60611249	+	43.4	1726	92.2	28	3.29	1.09e-21	intron (NM_024098, intron 1 of 3)	intron (NM_024098, intron 1 of 3)	957	NM_024098	79080	Hs.4253	NM_024098	ENSG00000110104	CCDC86	-	coiled-coil domain containing 86	protein-coding
chr11	62633074	62633574	+	10.4	500	22.2	7	3.17	4.53e-06	intron (NM_001012664, intron 1 of 9)	ERV3-16A3_I-int|LTR|ERVL	9840	NM_002394	6520	Hs.502769	NM_001012662	ENSG00000168003	SLC3A2	4F2|4F2HC|4T2HC|CD98|CD98HC|MDU1|NACAE	solute carrier family 3 (activators of dibasic and neutral amino acid transport), member 2	protein-coding
chr11	68601864	68605972	+	96.8	4108	205.9	78	2.64	5.97e-33	intron (NM_001031847, intron 1 of 18)	AluJr4|SINE|Alu	5481	NM_001876	1374	Hs.503043	NM_001031847	ENSG00000110090	CPT1A	CPT1|CPT1-L|L-CPT1	carnitine palmitoyltransferase 1A (liver)	protein-coding
chr11	77516255	77517100	+	14.9	845	31.6	7	4.51	2.23e-11	intron (NM_016578, intron 1 of 15)	intron (NM_016578, intron 1 of 15)	15203	NM_016578	51773	Hs.420229	NM_016578	ENSG00000048649	RSF1	HBXAP|RSF-1|XAP8|p325	remodeling and spacing factor 1	protein-coding
chr11	95524208	95524708	+	9.6	500	20.5	5	4.1	3.45e-07	intron (NM_014679, intron 1 of 10)	intron (NM_014679, intron 1 of 10)	833	NM_001243777	9702	Hs.101014	NM_001243776	ENSG00000166037	CEP57	MVA2|PIG8|TSP57	centrosomal protein 57kDa	protein-coding
chr11	102960953	102961453	+	9.6	500	20.5	7	2.93	4.44e-05	intron (NM_032299, intron 1 of 7)	intron (NM_032299, intron 1 of 7)	1741	NM_032299	84259	Hs.503716	NM_032299	ENSG00000137692	DCUN1D5	-	DCN1, defective in cullin neddylation 1, domain containing 5 (S. cerevisiae)	protein-coding
chr11	110156725	110157358	+	12	633	25.6	10	2.56	4.69e-05	intron (NM_001260495, intron 1 of 8)	intron (NM_001260495, intron 1 of 8)	10396	NM_001260495	5962	Hs.741211	NM_001260492	ENSG00000137710	RDX	DFNB24	radixin	protein-coding
chr11	122049659	122050159	+	10.4	500	22.2	8	2.78	3.34e-05	intron (NR_024430, intron 2 of 3)	intron (NR_024430, intron 2 of 3)	23861	NR_024430	399959	Hs.732590	NR_024430		MIR100HG	-	mir-100-let-7a-2 cluster host gene (non-protein coding)	miscRNA
chr11	126137978	126138478	+	10	500	21.4	5	4.27	8.11e-08	promoter-TSS (NR_037648)	promoter-TSS (NR_037648)	649	NM_003139	6734	Hs.368376	NM_001177842	ENSG00000182934	SRPR	DP|Sralpha	signal recognition particle receptor (docking protein)	protein-coding
chr11	129968921	129969421	+	10	500	21.4	3	7.12	1.18e-11	intron (NM_001243299, intron 1 of 16)	intron (NM_001243299, intron 1 of 16)	28708	NM_001243299	334	Hs.370247	NM_001142276	ENSG00000084234	APLP2	APLP-2|APPH|APPL2|CDEBP	amyloid beta (A4) precursor-like protein 2	protein-coding
chr11	3814349	3818750	+	150.9	4401	321.2	96	3.35	8.67e-73	intron (NM_005387, intron 1 of 19)	AluJb|SINE|Alu	-2405	NM_001256235	27315	Hs.133968	NM_001145438	ENSG00000148985	PGAP2	CWH43-N|FRAG1	post-GPI attachment to proteins 2	protein-coding
chr11	4119854	4120354	+	10	500	21.4	6	3.56	1.46e-06	intron (NM_001033, intron 1 of 18)	L2a|LINE|L2	4180	NM_001033	6240	Hs.445705	NM_001033	ENSG00000167325	RRM1	R1|RIR1|RR1	ribonucleotide reductase M1	protein-coding
chr11	6254079	6254579	+	10	500	21.4	4	5.34	1.92e-09	intron (NM_032127, intron 1 of 11)	intron (NM_032127, intron 1 of 11)	1612	NM_001098794	84067	Hs.501793	NM_001098794	ENSG00000051009	FAM160A2	C11orf56	family with sequence similarity 160, member A2	protein-coding
chr11	9424883	9425383	+	9.6	500	20.5	5	4.1	3.45e-07	intron (NM_006391, intron 2 of 24)	intron (NM_006391, intron 2 of 24)	18964	NM_006391	10527	Hs.740445	NM_006391	ENSG00000205339	IPO7	Imp7|RANBP7	importin 7	protein-coding
chr11	12722445	12722945	+	10	500	21.4	6	3.56	1.46e-06	intron (NM_021961, intron 2 of 12)	intron (NM_021961, intron 2 of 12)	26726	NM_021961	7003	Hs.655331	NM_021961	ENSG00000187079	TEAD1	AA|NTEF-1|REF1|TCF-13|TCF13|TEAD-1|TEF-1	TEA domain family member 1 (SV40 transcriptional enhancer factor)	protein-coding
chr11	12749171	12749899	+	13.2	728	28.2	8	3.52	2.93e-08	intron (NM_021961, intron 2 of 12)	L2b|LINE|L2	53566	NM_021961	7003	Hs.655331	NM_021961	ENSG00000187079	TEAD1	AA|NTEF-1|REF1|TCF-13|TCF13|TEAD-1|TEF-1	TEA domain family member 1 (SV40 transcriptional enhancer factor)	protein-coding
chr11	13703960	13704460	+	10	500	21.4	8	2.67	9.4e-05	intron (NM_032228, intron 1 of 11)	AluJb|SINE|Alu	14004	NM_032228	84188	Hs.501991	NM_032228	ENSG00000197601	FAR1	MLSTD2|SDR10E1	fatty acyl CoA reductase 1	protein-coding
chr11	14370695	14373210	+	52.6	2515	111.9	36	3.11	1.09e-23	intron (NM_001177314, intron 1 of 5)	MSTB1|LTR|ERVL-MaLR	8079	NM_001177315	22800	Hs.712835	NM_001102669	ENSG00000133818	RRAS2	TC21	related RAS viral (r-ras) oncogene homolog 2	protein-coding
chr11	33170279	33170779	+	10	500	21.4	5	4.27	8.11e-08	intron (NM_001033505, intron 1 of 2)	FLAM_A|SINE|Alu	12508	NM_001033505	1479	Hs.44402	NM_001033505	ENSG00000176102	CSTF3	CSTF-77	cleavage stimulation factor, 3' pre-RNA, subunit 3, 77kDa	protein-coding
chr11	33280857	33284476	+	67.8	3619	144.4	44	3.28	9.13e-33	intron (NM_005734, intron 1 of 16)	(TA)n|Simple_repeat|Simple_repeat	3498	NM_005734	10114	Hs.201918	NM_001048200	ENSG00000110422	HIPK3	DYRK6|FIST3|PKY|YAK1	homeodomain interacting protein kinase 3	protein-coding
chr11	35176469	35177940	+	29.7	1471	63.2	23	2.75	4.95e-12	intron (NM_001001389, intron 1 of 16)	intron (NM_001001389, intron 1 of 16)	16787	NM_001202556	960	Hs.502328	NM_000610	ENSG00000026508	CD44	CDW44|CSPG8|ECMR-III|HCELL|HUTCH-I|IN|LHR|MC56|MDU2|MDU3|MIC4|Pgp1	CD44 molecule (Indian blood group)	protein-coding
chr11	43707839	43708339	+	10	500	21.4	5	4.27	8.11e-08	intron (NM_016142, intron 1 of 10)	intron (NM_016142, intron 1 of 10)	5946	NM_016142	51144	Hs.132513	NM_016142	ENSG00000149084	HSD17B12	KAR|SDR12C1	hydroxysteroid (17-beta) dehydrogenase 12	protein-coding
chr11	47540334	47540834	+	9.6	500	20.5	7	2.93	4.44e-05	intron (NM_001172639, intron 1 of 15)	intron (NM_001172639, intron 1 of 15)	4956	NM_001172639	10658	Hs.595333	NM_001025596	ENSG00000149187	CELF1	BRUNOL2|CUG-BP|CUGBP|CUGBP1|EDEN-BP|NAB50|NAPOR|hNab50	CUGBP, Elav-like family member 1	protein-coding
chr11	47568601	47574570	+	165	5969	351.1	106	3.31	2.32e-78	intron (NM_006560, intron 1 of 13)	AluSg|SINE|Alu	3207	NM_006560	10658	Hs.595333	NM_001025596	ENSG00000149187	CELF1	BRUNOL2|CUG-BP|CUGBP|CUGBP1|EDEN-BP|NAB50|NAPOR|hNab50	CUGBP, Elav-like family member 1	protein-coding
chr11	57550089	57550589	+	10	500	21.4	8	2.67	9.4e-05	intron (NM_001085467, intron 1 of 16)	intron (NM_001085467, intron 1 of 16)	21105	NM_001085467	1500	Hs.166011	NM_001085458	ENSG00000198561	CTNND1	CAS|CTNND|P120CAS|P120CTN|p120|p120(CAS)|p120(CTN)	catenin (cadherin-associated protein), delta 1	protein-coding
chr11	59381098	59381598	+	10	500	21.4	6	3.56	1.46e-06	intron (NM_002556, intron 1 of 13)	intron (NM_002556, intron 1 of 13)	2269	NM_002556	5007	Hs.597091	NM_002556	ENSG00000110048	OSBP	OSBP1	oxysterol binding protein	protein-coding
chr11	62367718	62369073	+	52.2	1355	111	49	2.27	2.15e-14	intron (NM_004739, intron 1 of 17)	intron (NM_004739, intron 1 of 17)	917	NM_004739	9219	Hs.173043	NM_004739	ENSG00000149480	MTA2	MTA1L1|PID	metastasis associated 1 family, member 2	protein-coding
chr11	66611174	66611674	+	9.6	500	20.5	7	2.93	4.44e-05	TTS (NM_024650)	TTS (NM_024650)	541	NM_005133	9986	Hs.654972	NM_001032279	ENSG00000173653	RCE1	FACE2|RCE1A|RCE1B	RCE1 homolog, prenyl protein protease (S. cerevisiae)	protein-coding
chr11	71813006	71813506	+	10	500	21.4	7	3.05	1.45e-05	intron (NM_017907, intron 1 of 4)	L2c|LINE|L2	1177	NM_017907	55004	Hs.731528	NM_017907	ENSG00000149357	LAMTOR1	C11orf59|PDRO|Ragulator1|p18|p27RF-Rho	late endosomal/lysosomal adaptor, MAPK and MTOR activator 1	protein-coding
chr11	85761356	85764785	+	65.8	3429	140.1	47	2.98	5.35e-28	intron (NM_001206947, intron 1 of 18)	intron (NM_001206947, intron 1 of 18)	17069	NM_001008660	8301	Hs.163893	NM_001008660	ENSG00000073921	PICALM	CALM|CLTH|LAP	phosphatidylinositol binding clathrin assembly protein	protein-coding
chr11	94518202	94518877	+	12.8	675	27.3	9	3.04	9.64e-07	intron (NM_130847, intron 1 of 12)	MIRb|SINE|MIR	17031	NM_130847	154810	Hs.503594	NM_130847	ENSG00000166025	AMOTL1	JEAP	angiomotin like 1	protein-coding
chr11	102006640	102007140	+	9.6	500	20.5	5	4.1	3.45e-07	intron (NM_001195044, intron 2 of 7)	L1ME3B|LINE|L1	23719	NM_001195045	10413	Hs.503692	NM_001130145	ENSG00000137693	YAP1	YAP|YAP2|YAP65|YKI	Yes-associated protein 1	protein-coding
chr11	102322798	102323298	+	9.6	500	20.5	6	3.42	5.18e-06	intron (NM_052932, intron 1 of 4)	CpG	727	NM_052932	114908	Hs.503709	NM_052932	ENSG00000152558	TMEM123	KCT3|PORIMIN|PORMIN	transmembrane protein 123	protein-coding
chr11	108092584	108093084	+	9.6	500	20.5	7	2.93	4.44e-05	promoter-TSS (NM_000051)	promoter-TSS (NM_000051)	531	NM_002519	4863	Hs.367437	NM_002519	ENSG00000149308	NPAT	E14|E14/NPAT|p220	nuclear protein, ataxia-telangiectasia locus	protein-coding
chr11	118870691	118871191	+	10	500	21.4	4	5.34	1.92e-09	intron (NM_198489, intron 3 of 10)	Tigger2|DNA|TcMar-Tigger	2089	NM_198489	338657	Hs.534613	NM_198489	ENSG00000186166	CCDC84	-	coiled-coil domain containing 84	protein-coding
chr11	128389792	128392038	+	61	2246	129.8	42	3.09	4.27e-27	intron (NM_001143820, intron 3 of 9)	intron (NM_001143820, intron 3 of 9)	1290	NM_005238	2113	Hs.369438	NM_001143820	ENSG00000134954	ETS1	ETS-1|EWSR2	v-ets erythroblastosis virus E26 oncogene homolog 1 (avian)	protein-coding
chr11	129949718	129950218	+	10	500	21.4	7	3.05	1.45e-05	intron (NM_001243299, intron 1 of 16)	L1ME3B|LINE|L1	9505	NM_001243299	334	Hs.370247	NM_001142276	ENSG00000084234	APLP2	APLP-2|APPH|APPL2|CDEBP	amyloid beta (A4) precursor-like protein 2	protein-coding
chr11	6502991	6503491	+	9.6	500	20.5	6	3.42	5.18e-06	promoter-TSS (NM_001242856)	promoter-TSS (NM_001242856)	-532	NM_001242854	23647	Hs.732203	NM_001242854	ENSG00000132254	ARFIP2	POR1	ADP-ribosylation factor interacting protein 2	protein-coding
chr11	14364656	14368852	+	100	4196	212.7	92	2.31	8.65e-27	intron (NM_001177314, intron 1 of 5)	AluSz|SINE|Alu	13277	NM_001177315	22800	Hs.712835	NM_001102669	ENSG00000133818	RRAS2	TC21	related RAS viral (r-ras) oncogene homolog 2	protein-coding
chr11	18654981	18655773	+	18.5	792	39.3	13	3.02	4.54e-09	intron (NM_194285, intron 1 of 5)	intron (NM_194285, intron 1 of 5)	643	NM_194285	144108	Hs.738650	NM_194285	ENSG00000179119	SPTY2D1	-	SPT2, Suppressor of Ty, domain containing 1 (S. cerevisiae)	protein-coding
chr11	33171688	33183218	+	509.4	11530	1083.9	272	3.99	3.61e-300	intron (NM_001033505, intron 1 of 2)	intron (NM_001033505, intron 1 of 2)	5584	NM_001033505	1479	Hs.44402	NM_001033505	ENSG00000176102	CSTF3	CSTF-77	cleavage stimulation factor, 3' pre-RNA, subunit 3, 77kDa	protein-coding
chr11	34657009	34658370	+	29.3	1361	62.4	18	3.46	4.54e-16	intron (NM_001206616, intron 1 of 8)	intron (NM_001206616, intron 1 of 8)	3678	NM_001206616	26298	Hs.653859	NM_001206615	ENSG00000135373	EHF	ESE3|ESE3B|ESEJ	ets homologous factor	protein-coding
chr11	46846805	46847604	+	14.5	799	30.7	10	3.07	2.51e-07	intron (NM_001008938, intron 1 of 43)	intron (NM_001008938, intron 1 of 43)	20655	NM_014756	9793	Hs.737795	NM_001008938	ENSG00000175216	CKAP5	CHTOG|MSPS|TOG|TOGp|ch-TOG	cytoskeleton associated protein 5	protein-coding
chr11	46848425	46848925	+	9.6	500	20.5	7	2.93	4.44e-05	intron (NM_001008938, intron 1 of 43)	intron (NM_001008938, intron 1 of 43)	19184	NM_014756	9793	Hs.737795	NM_001008938	ENSG00000175216	CKAP5	CHTOG|MSPS|TOG|TOGp|ch-TOG	cytoskeleton associated protein 5	protein-coding
chr11	62485360	62485860	+	9.6	500	20.5	5	4.1	3.45e-07	intron (NR_037946, intron 10 of 23)	intron (NR_037946, intron 10 of 23)	-8519	NR_037949	26580	Hs.533709	NM_001122955	ENSG00000168000	BSCL2	GNG3LG|HMN5|SPG17	Berardinelli-Seip congenital lipodystrophy 2 (seipin)	protein-coding
chr11	32605240	32610444	+	164.6	5204	350.2	98	3.57	2.62e-86	intron (NM_006360, intron 1 of 10)	intron (NM_006360, intron 1 of 10)	2529	NM_006360	10480	Hs.502244	NM_006360	ENSG00000149100	EIF3M	B5|PCID1|hfl-B5	eukaryotic translation initiation factor 3, subunit M	protein-coding
chr11	64644687	64645187	+	9.6	500	20.5	3	6.83	8.31e-11	intron (NM_006795, intron 1 of 4)	intron (NM_006795, intron 1 of 4)	1254	NM_006795	10938	Hs.523774	NM_006795	ENSG00000110047	EHD1	H-PAST|HPAST1|PAST|PAST1	EH-domain containing 1	protein-coding
chr11	70244581	70245531	+	22.1	950	47	16	2.94	7.56e-10	intron (NM_138565, intron 1 of 16)	intron (NM_138565, intron 1 of 16)	444	NM_138565	2017	Hs.596164	NM_001184740	ENSG00000085733	CTTN	EMS1	cortactin	protein-coding
chr11	74461888	74464061	+	40.9	2173	87.1	33	2.64	4.55e-15	intron (NM_001098638, intron 1 of 5)	intron (NM_001098638, intron 1 of 5)	3061	NM_001098638	254225	Hs.740597	NM_001098638	ENSG00000166439	RNF169	-	ring finger protein 169	protein-coding
chr11	77487170	77487670	+	9.6	500	20.5	7	2.93	4.44e-05	intron (NM_016578, intron 1 of 15)	intron (NM_016578, intron 1 of 15)	44460	NM_016578	51773	Hs.420229	NM_016578	ENSG00000048649	RSF1	HBXAP|RSF-1|XAP8|p325	remodeling and spacing factor 1	protein-coding
chr11	77503229	77504469	+	33.3	1240	70.9	19	3.73	2.08e-19	intron (NM_016578, intron 1 of 15)	L1M2|LINE|L1	28031	NM_016578	51773	Hs.420229	NM_016578	ENSG00000048649	RSF1	HBXAP|RSF-1|XAP8|p325	remodeling and spacing factor 1	protein-coding
chr11	82903904	82904404	+	9.6	500	20.5	5	4.1	3.45e-07	Intergenic	MIRc|SINE|MIR	-1137	NM_182603	338699	Hs.657164	NM_182603	ENSG00000137494	ANKRD42	SARP	ankyrin repeat domain 42	protein-coding
chr11	85769007	85769797	+	14.9	790	31.6	8	3.95	5.37e-10	intron (NM_001206947, intron 1 of 18)	intron (NM_001206947, intron 1 of 18)	10737	NM_001008660	8301	Hs.163893	NM_001008660	ENSG00000073921	PICALM	CALM|CLTH|LAP	phosphatidylinositol binding clathrin assembly protein	protein-coding
chr11	85961198	85961854	+	12.4	656	26.5	6	4.41	1.34e-09	intron (NM_003797, intron 2 of 11)	intron (NM_003797, intron 2 of 11)	5720	NM_003797	8726	Hs.503510	NM_003797	ENSG00000074266	EED	HEED|WAIT1	embryonic ectoderm development	protein-coding
chr11	94509917	94514802	+	120	4885	255.4	65	3.93	4.63e-71	intron (NM_130847, intron 1 of 12)	intron (NM_130847, intron 1 of 12)	10851	NM_130847	154810	Hs.503594	NM_130847	ENSG00000166025	AMOTL1	JEAP	angiomotin like 1	protein-coding
chr11	102286112	102286612	+	9.6	500	20.5	6	3.42	5.18e-06	intron (NM_052932, intron 2 of 4)	L1PA15|LINE|L1	37413	NM_052932	114908	Hs.503709	NM_052932	ENSG00000152558	TMEM123	KCT3|PORIMIN|PORMIN	transmembrane protein 123	protein-coding
chr11	110161659	110162159	+	9.6	500	20.5	4	5.12	1.02e-08	intron (NM_001260495, intron 1 of 8)	AluJr|SINE|Alu	5528	NM_001260495	5962	Hs.741211	NM_001260492	ENSG00000137710	RDX	DFNB24	radixin	protein-coding
chr11	114271372	114273270	+	44.2	1898	94	31	3.03	2.2e-19	intron (NM_016090, intron 1 of 4)	intron (NM_016090, intron 1 of 4)	937	NM_016090	10179	Hs.7527	NM_016090	ENSG00000076053	RBM7	-	RNA binding motif protein 7	protein-coding
chr11	119548786	119549286	+	9.6	500	20.5	5	4.1	3.45e-07	intron (NM_203285, intron 2 of 7)	intron (NM_203285, intron 2 of 7)	50399	NM_203286	5818	Hs.334846	NM_002855	ENSG00000110400	PVRL1	CD111|CLPED1|ED4|HIgR|HVEC|OFC7|PRR|PRR1|PVRR|PVRR1|SK-12|nectin-1	poliovirus receptor-related 1 (herpesvirus entry mediator C)	protein-coding
chr11	62305269	62306946	+	51.8	1677	110.2	32	3.44	4.12e-27	intron (NM_001620, intron 1 of 4)	intron (NM_001620, intron 1 of 4)	8225	NM_024060	79026	Hs.502756	NM_001620	ENSG00000124942	AHNAK	AHNAKRS	AHNAK nucleoprotein	protein-coding
chr11	71641438	71641938	+	10.4	500	22.2	8	2.78	3.34e-05	intron (NR_024147, intron 1 of 7)	intron (NR_024147, intron 1 of 7)	1920	NR_024147	55298	Hs.368554	NM_018320	ENSG00000137522	RNF121	-	ring finger protein 121	protein-coding
chr11	65819978	65821255	+	49.4	1277	105.1	39	2.69	1.94e-18	intron (NM_006842, intron 3 of 21)	U13|snRNA|snRNA	800	NM_006842	10992	Hs.406423	NM_006842	ENSG00000087365	SF3B2	Cus1|SAP145|SF3B145|SF3b1|SF3b150	splicing factor 3b, subunit 2, 145kDa	protein-coding
chr1	109235122	109237318	+	108.8	2196	231.5	81	2.86	4.12e-42	non-coding (NR_037185, exon 2 of 7)	non-coding (NR_037185, exon 2 of 7)	1285	NR_037185	55119	Hs.342307	NM_018061	ENSG00000134186	PRPF38B	NET1|RP11-293A10.1	PRP38 pre-mRNA processing factor 38 (yeast) domain containing B	protein-coding
chr11	74660348	74662071	+	40.1	1723	85.4	35	2.44	6.61e-13	promoter-TSS (NM_001270380)	promoter-TSS (NM_001270380)	917	NM_014752	9789	Hs.719927	NM_014752	ENSG00000118363	SPCS2	-	signal peptidase complex subunit 2 homolog (S. cerevisiae)	protein-coding
chr11	65266680	65272371	+	594.6	5691	1265	485	2.61	2.13e-190	non-coding (NR_002819, exon 1 of 1)	non-coding (NR_002819, exon 1 of 1)	4292	NR_002819	378938	Hs.642877	NR_002819		MALAT1	HCN|LINC00047|MALAT-1|NCRNA00047|NEAT2|PRO2853	metastasis associated lung adenocarcinoma transcript 1 (non-protein coding)	miscRNA
chr11	576786	580015	+	61.8	3229	131.5	28	4.7	3.92e-45	intron (NM_020901, intron 1 of 17)	intron (NM_020901, intron 1 of 17)	1917	NM_020901	57661	Hs.325838	NM_020901	ENSG00000070047	PHRF1	RNF221	PHD and ring finger domains 1	protein-coding
chr11	6704018	6704518	+	10.8	500	23.1	9	2.56	6.68e-05	intron (NM_022061, intron 1 of 2)	intron (NM_022061, intron 1 of 2)	364	NM_022061	63875	Hs.708782	NM_022061	ENSG00000158042	MRPL17	L17mt|LIP2|MRP-L17|MRP-L26|RPL17L|RPML26	mitochondrial ribosomal protein L17	protein-coding
chr11	33750978	33752784	+	41.3	1806	88	27	3.26	4.34e-20	intron (NM_000611, intron 1 of 3)	AluJb|SINE|Alu	6144	NM_203329	966	Hs.710641	NM_000611	ENSG00000085063	CD59	16.3A5|1F5|EJ16|EJ30|EL32|G344|HRF-20|HRF20|MAC-IP|MACIF|MEM43|MIC11|MIN1|MIN2|MIN3|MIRL|MSK21|p18-20	CD59 molecule, complement regulatory protein	protein-coding
chr1	8932949	8933449	+	19.7	500	41.9	17	2.46	5.78e-07	intron (NM_001428, intron 2 of 11)	intron (NM_001428, intron 2 of 11)	-1564	NM_001201483	2023	Hs.517145	NM_001201483	ENSG00000074800	ENO1	ENO1L1|MPB1|NNE|PPH	enolase 1, (alpha)	protein-coding
chr1	16694803	16700676	+	144.9	5873	308.4	86	3.59	1.83e-76	intron (NM_015609, intron 1 of 2)	AluJr|SINE|Alu	4156	NM_015609	26099	Hs.252967	NM_001114600	ENSG00000055070	SZRD1	C1orf144	SUZ RNA binding domain containing 1	protein-coding
chr11	61098349	61100692	+	73.9	2343	157.2	55	2.86	2.93e-29	intron (NM_001923, intron 1 of 26)	intron (NM_001923, intron 1 of 26)	-1134	NM_015533	26007	Hs.6278	NM_015533	ENSG00000149476	DAK	NET45	dihydroxyacetone kinase 2 homolog (S. cerevisiae)	protein-coding
chr1	29063776	29066019	+	74.7	2243	158.9	40	3.97	4.09e-45	intron (NM_016258, intron 3 of 4)	intron (NM_016258, intron 3 of 4)	1445	NM_001172828	51441	Hs.532286	NM_001172828	ENSG00000198492	YTHDF2	HGRG8|NY-REN-2	YTH domain family, member 2	protein-coding
chr11	66406352	66408715	+	93.5	2363	199	71	2.8	1.44e-35	exon (NM_001198844, exon 2 of 3)	exon (NM_001198844, exon 2 of 3)	1445	NM_002896	5936	Hs.728823	NM_001198843	ENSG00000173933	RBM4	LARK|RBM4A|ZCCHC21|ZCRB3A	RNA binding motif protein 4	protein-coding
chr11	73087621	73091613	+	147.3	3992	313.5	115	2.73	2.72e-52	intron (NM_032871, intron 1 of 10)	intron (NM_032871, intron 1 of 10)	1904	NM_032871	84957	Hs.533720	NM_032871	ENSG00000054967	RELT	TNFRSF19L|TRLT	RELT tumor necrosis factor receptor	protein-coding
chr11	8704523	8705602	+	45	1079	95.7	41	2.33	4.3e-13	promoter-TSS (NR_002580)	promoter-TSS (NR_002580)	-712	NR_002580	619562	Hs.731297	NR_002580		SNORA3	ACA3	small nucleolar RNA, H/ACA box 3	snoRNA
chr11	10828307	10830516	+	130.1	2209	276.7	76	3.64	6.19e-70	5' UTR (NM_001172705, exon 1 of 22)	5' UTR (NM_001172705, exon 1 of 22)	132	NM_001172705	1982	Hs.183684	NM_001042559	ENSG00000110321	EIF4G2	AAG1|DAP5|NAT1|P97	eukaryotic translation initiation factor 4 gamma, 2	protein-coding
chr11	34073762	34092051	+	583.7	18289	1242	338	3.67	2.37e-311	intron (NM_203364, intron 2 of 17)	AluSq2|SINE|Alu	9676	NM_203364	4076	Hs.471818	NM_005898	ENSG00000135387	CAPRIN1	GPIAP1|GPIP137|M11S1|RNG105|p137GPI	cell cycle associated protein 1	protein-coding
chr1	91469219	91471610	+	79.9	2391	170	60	2.83	1.02e-30	intron (NM_201269, intron 1 of 5)	L1M4|LINE|L1	16651	NM_016620	84146	Hs.741464	NM_016620	ENSG00000122482	ZNF644	BM-005|MYP21|NatF|ZEP-2	zinc finger protein 644	protein-coding
chr11	57405735	57406703	+	27.3	968	58.1	24	2.42	3.03e-09	Intergenic	Intergenic	-2452	NR_029673	406919		NR_029673		MIR130A	MIRN130A|miRNA130A	microRNA 130a	miscRNA
chr1	201436450	201437256	+	22.9	806	48.7	20	2.43	7.83e-08	intron (NR_073080, intron 1 of 2)	intron (NR_073080, intron 1 of 2)	1446	NR_073080	23612	Hs.268557	NM_012396	ENSG00000174307	PHLDA3	TIH1	pleckstrin homology-like domain, family A, member 3	protein-coding
chr11	94453509	94454137	+	12	628	25.6	9	2.85	8.65e-06	Intergenic	Intergenic	-47685	NM_130847	154810	Hs.503594	NM_130847	ENSG00000166025	AMOTL1	JEAP	angiomotin like 1	protein-coding
chr11	118657292	118661331	+	126.9	4039	269.9	79	3.42	8.13e-63	intron (NM_004397, intron 1 of 13)	AluSx|SINE|Alu	2346	NM_001257191	1656	Hs.408461	NM_001257191	ENSG00000110367	DDX6	HLR2|P54|RCK	DEAD (Asp-Glu-Ala-Asp) box helicase 6	protein-coding
chr11	18415884	18418676	+	155.4	2792	330.6	82	4.03	4.16e-94	promoter-TSS (NM_001165414)	promoter-TSS (NM_001165414)	-533	NM_001165414	3939	Hs.2795	NM_001135239	ENSG00000134333	LDHA	GSD11|LDH1|LDHM	lactate dehydrogenase A	protein-coding
chr11	70246090	70249437	+	102.8	3347	218.7	83	2.63	6.97e-35	intron (NM_138565, intron 1 of 16)	AluSx|SINE|Alu	3151	NM_138565	2017	Hs.596164	NM_001184740	ENSG00000085733	CTTN	EMS1	cortactin	protein-coding
chr11	113643717	113644519	+	12	802	25.6	9	2.85	8.65e-06	intron (NM_004724, intron 1 of 15)	intron (NM_004724, intron 1 of 15)	367	NM_004724	9183	Hs.503886	NM_004724	ENSG00000086827	ZW10	HZW10|KNTC1AP	ZW10, kinetochore associated, homolog (Drosophila)	protein-coding
chr11	9595743	9598711	+	128.1	2968	272.5	99	2.75	2.1e-46	intron (NM_001143976, intron 1 of 10)	intron (NM_001143976, intron 1 of 10)	993	NM_001143976	7465	Hs.249441	NM_001143976	ENSG00000166483	WEE1	WEE1A|WEE1hu	WEE1 homolog (S. pombe)	protein-coding
chr11	752207	753127	+	21.3	920	45.3	14	3.23	3.75e-11	intron (NM_006755, intron 1 of 7)	MER21A|LTR|ERVL	5235	NM_006755	6888	Hs.438678	NM_006755	ENSG00000177156	TALDO1	TAL|TAL-H|TALDOR|TALH	transaldolase 1	protein-coding
chr1	93812586	93815941	+	100.8	3355	214.4	77	2.78	1.34e-37	intron (NM_001938, intron 1 of 2)	intron (NM_001938, intron 1 of 2)	2785	NM_001938	1810	Hs.348418	NM_001938	ENSG00000117505	DR1	NC2|NC2-BETA	down-regulator of transcription 1, TBP-binding (negative cofactor 2)	protein-coding
chr11	69062038	69062999	+	37.3	961	79.4	31	2.56	4.11e-13	intron (NM_138768, intron 1 of 2)	intron (NM_138768, intron 1 of 2)	896	NM_138768	26579	Hs.523848	NM_138768	ENSG00000172927	MYEOV	OCIM	myeloma overexpressed (in a subset of t(11;14) positive multiple myelomas)	protein-coding
chr1	154947779	154949703	+	68.6	1924	146.1	41	3.56	5.39e-37	TTS (NR_036212)	TTS (NR_036212)	572	NR_036212	100423020		NR_036212		MIR4258	-	microRNA 4258	miscRNA
chr11	57480040	57482785	+	155.8	2745	331.4	88	3.77	3.7e-87	intron (NR_037645, intron 1 of 5)	LTR48B|LTR|ERV1	1417	NR_037646	100528016	Hs.166011	NR_037646	ENSG00000254462	TMX2-CTNND1	-	TMX2-CTNND1 readthrough (non-protein coding)	miscRNA
chr1	6761098	6761854	+	23.7	756	50.4	19	2.65	2.53e-09	intron (NM_018198, intron 1 of 15)	CpG	490	NM_018198	55735	Hs.462640	NM_018198	ENSG00000007923	DNAJC11	dJ126A5.1	DnaJ (Hsp40) homolog, subfamily C, member 11	protein-coding
chr1	153536146	153537516	+	68.6	1370	146.1	59	2.48	1.18e-21	intron (NM_005978, intron 1 of 2)	intron (NM_005978, intron 1 of 2)	1475	NM_005978	6273	Hs.516484	NM_005978	ENSG00000196754	S100A2	CAN19|S100L	S100 calcium binding protein A2	protein-coding
chr1	224302003	224302843	+	26.9	840	57.2	19	3.01	1.59e-12	intron (NR_049764, intron 1 of 3)	CpG-2232	634	NM_015176	23219	Hs.64691	NM_001136115	ENSG00000143756	FBXO28	CENP-30|Fbx28	F-box protein 28	protein-coding
chr1	225121270	225122647	+	42.6	1377	90.5	38	2.38	5.47e-13	intron (NM_001145154, intron 1 of 10)	L1MA4|LINE|L1	4595	NM_144989	127602	Hs.133977	NM_001145154	ENSG00000185842	DNAH14	C1orf67|Dnahc14|HL-18|HL18	dynein, axonemal, heavy chain 14	protein-coding
chr1	39456917	39459253	+	80.7	2336	171.7	65	2.64	7.77e-28	intron (NM_001136275, intron 1 of 3)	intron (NM_001136275, intron 1 of 3)	1169	NM_001136275	79647	Hs.293563	NM_001136275	ENSG00000174574	AKIRIN1	C1orf108|RP11-781D11.2|STRF2	akirin 1	protein-coding
chr11	57436007	57437659	+	54.2	1652	115.3	48	2.4	1.82e-16	intron (NM_015457, intron 1 of 11)	intron (NM_015457, intron 1 of 11)	1359	NM_015457	25921	Hs.27239	NM_015457	ENSG00000156599	ZDHHC5	DHHC5|ZNF375	zinc finger, DHHC-type containing 5	protein-coding
chr11	61197803	61198430	+	25.3	627	53.8	23	2.34	6.15e-08	promoter-TSS (NM_001136040)	promoter-TSS (NM_001136040)	519	NM_017841	54949	Hs.313247	NM_017841	ENSG00000167985	SDHAF2	C11orf79|PGL2|SDH5	succinate dehydrogenase complex assembly factor 2	protein-coding
chr1	155661017	155661517	+	18.5	500	39.3	16	2.46	8.32e-07	intron (NM_033657, intron 1 of 12)	L1MB7|LINE|L1	2382	NM_004632	7818	Hs.516746	NM_001199849	ENSG00000132676	DAP3	DAP-3|MRP-S29|MRPS29|bMRP-10	death associated protein 3	protein-coding
chr1	155903294	155903923	+	20.5	629	43.6	19	2.29	1.56e-06	exon (NM_014949, exon 2 of 14)	exon (NM_014949, exon 2 of 14)	580	NM_014949	22889	Hs.728984	NM_014949	ENSG00000132680	KIAA0907	BLOM7|RP11-336K24.1	KIAA0907	protein-coding
chr1	183441676	183445165	+	95.9	3489	204.1	71	2.88	7.64e-38	intron (NM_001174061, intron 1 of 21)	AluSq2|SINE|Alu	1914	NM_173156	9887	Hs.591463	NM_001174061	ENSG00000116698	SMG7	C1orf16|EST1C|SGA56M	smg-7 homolog, nonsense mediated mRNA decay factor (C. elegans)	protein-coding
chr1	22103700	22107259	+	84.3	3559	179.4	61	2.94	1.63e-34	intron (NM_032236, intron 1 of 26)	AluY|SINE|Alu	4209	NM_001032730	84196	Hs.467524	NM_001032730	ENSG00000090686	USP48	RAP1GA1|USP31	ubiquitin specific peptidase 48	protein-coding
chr11	10326965	10327769	+	26.9	804	57.2	26	2.2	1.02e-07	intron (NM_001124, intron 2 of 3)	CpG-3879	725	NM_001124	133	Hs.441047	NM_001124	ENSG00000148926	ADM	AM	adrenomedullin	protein-coding
chr1	46050406	46055268	+	185.5	4862	394.6	94	4.2	3.13e-117	intron (NM_152298, intron 1 of 13)	intron (NM_152298, intron 1 of 13)	3177	NM_002482	4678	Hs.319334	NM_001195193	ENSG00000132780	NASP	FLB7527|PRO1999	nuclear autoantigenic sperm protein (histone-binding)	protein-coding
chr11	61892064	61894477	+	85.9	2413	182.8	50	3.66	6.54e-47	intron (NM_001040694, intron 1 of 18)	L2a|LINE|L2	1825	NM_020238	3619	Hs.142179	NM_001040694	ENSG00000149503	INCENP	-	inner centromere protein antigens 135/155kDa	protein-coding
chr11	61733779	61734930	+	118.4	1151	252	114	2.21	1.33e-28	intron (NM_002032, intron 1 of 3)	intron (NM_002032, intron 1 of 3)	778	NM_002032	2495	Hs.645560	NM_002032	ENSG00000167996	FTH1	FHC|FTH|FTHL6|PIG15|PLIF	ferritin, heavy polypeptide 1	protein-coding
chr11	62606410	62607176	+	22.9	766	48.7	19	2.56	1.76e-08	intron (NM_018093, intron 3 of 11)	CpG-4234	835	NM_018093	54663	Hs.654620	NM_018093	ENSG00000133316	WDR74	-	WD repeat domain 74	protein-coding
chr11	62649474	62650235	+	24.5	761	52.1	23	2.27	1.44e-07	intron (NM_001013251, intron 2 of 8)	intron (NM_001013251, intron 2 of 8)	683	NR_037193	6520	Hs.502769	NM_001012662	ENSG00000168003	SLC3A2	4F2|4F2HC|4T2HC|CD98|CD98HC|MDU1|NACAE	solute carrier family 3 (activators of dibasic and neutral amino acid transport), member 2	protein-coding
chr1	228328214	228331411	+	106.8	3197	227.2	64	3.55	3.47e-56	intron (NM_000858, intron 2 of 8)	intron (NM_000858, intron 2 of 8)	1883	NM_000858	2987	Hs.376933	NM_000858	ENSG00000143774	GUK1	GMK	guanylate kinase 1	protein-coding
chr11	9406209	9423901	+	595	17692	1265.9	368	3.44	2.59e-291	intron (NM_006391, intron 1 of 24)	AluSx1|SINE|Alu	8886	NM_006391	10527	Hs.740445	NM_006391	ENSG00000205339	IPO7	Imp7|RANBP7	importin 7	protein-coding
chr11	57529592	57537708	+	317.1	8116	674.8	234	2.88	6.24e-121	intron (NM_001085467, intron 1 of 16)	intron (NM_001085467, intron 1 of 16)	4416	NM_001085467	1500	Hs.166011	NM_001085458	ENSG00000198561	CTNND1	CAS|CTNND|P120CAS|P120CTN|p120|p120(CAS)|p120(CTN)	catenin (cadherin-associated protein), delta 1	protein-coding
chr11	66384052	66392428	+	556.4	8376	1183.9	303	3.91	3.78e-320	intron (NM_001198846, intron 1 of 1)	intron (NM_001198846, intron 1 of 1)	4187	NM_006328	10432	Hs.533712	NM_001198836	ENSG00000239306	RBM14	COAA|PSP2|SIP|SYTIP1|TMEM137	RNA binding motif protein 14	protein-coding
chr11	82867995	82870564	+	162.6	2569	345.9	104	3.33	3.03e-77	intron (NM_015885, intron 1 of 15)	intron (NM_015885, intron 1 of 15)	1142	NM_015885	51585	Hs.731825	NM_015885	ENSG00000165494	PCF11	-	PCF11, cleavage and polyadenylation factor subunit, homolog (S. cerevisiae)	protein-coding
chr11	47559337	47561422	+	56.6	2085	120.4	45	2.68	1.65e-20	intron (NM_006560, intron 1 of 13)	intron (NM_006560, intron 1 of 13)	14413	NM_006560	10658	Hs.595333	NM_001025596	ENSG00000149187	CELF1	BRUNOL2|CUG-BP|CUGBP|CUGBP1|EDEN-BP|NAB50|NAPOR|hNab50	CUGBP, Elav-like family member 1	protein-coding
chr1	24286325	24287622	+	44.2	1297	94	39	2.41	1.58e-13	intron (NM_017761, intron 1 of 2)	intron (NM_017761, intron 1 of 2)	672	NM_017761	55629	Hs.716935	NM_017761	ENSG00000189266	PNRC2	-	proline-rich nuclear receptor coactivator 2	protein-coding
chr1	182808612	182816503	+	305.9	7891	650.9	168	3.87	5.14e-175	non-coding (NR_033302, exon 3 of 29)	non-coding (NR_033302, exon 3 of 29)	4118	NR_033302	1660	Hs.191518	NM_001357	ENSG00000135829	DHX9	DDX9|LKP|NDH2|NDHII|RHA	DEAH (Asp-Glu-Ala-His) box polypeptide 9	protein-coding
chr1	212213679	212214617	+	27.7	938	58.9	23	2.56	6.79e-10	intron (NM_016448, intron 1 of 14)	MER44D|DNA|TcMar-Tigger	-5146	NM_001199809	25896	Hs.369285	NM_001199809	ENSG00000143493	INTS7	C1orf73|INT7	integrator complex subunit 7	protein-coding
chr1	214777395	214778507	+	32.1	1112	68.3	32	2.14	2.11e-08	intron (NM_016343, intron 1 of 19)	intron (NM_016343, intron 1 of 19)	1419	NM_016343	1063	Hs.497741	NM_016343	ENSG00000117724	CENPF	CENF|PRO1779|hcp-1	centromere protein F, 350/400kDa (mitosin)	protein-coding
chr11	71788069	71790823	+	94.3	2754	200.7	67	3	2.49e-39	intron (NM_006185, intron 1 of 26)	MADE1|DNA|TcMar-Mariner	-1931	NR_073188	220074	Hs.667985	NM_001145307	ENSG00000184154	LRTOMT	DFNB63|LRRC51	leucine rich transmembrane and 0-methyltransferase domain containing	protein-coding
chr11	93472481	93474745	+	116.8	2264	248.6	90	2.76	1.11e-42	intron (NM_024116, intron 1 of 5)	AluSz6|SINE|Alu	1090	NM_024116	79101	Hs.355750	NM_024116	ENSG00000166012	TAF1D	JOSD3|RAFI41|TAF(I)41|TAFI41	TATA box binding protein (TBP)-associated factor, RNA polymerase I, D, 41kDa	protein-coding
chr11	747500	751567	+	124	4067	263.9	91	2.9	1.13e-48	intron (NM_006755, intron 1 of 7)	intron (NM_006755, intron 1 of 7)	2101	NM_006755	6888	Hs.438678	NM_006755	ENSG00000177156	TALDO1	TAL|TAL-H|TALDOR|TALH	transaldolase 1	protein-coding
chr11	1856713	1857538	+	24.5	825	52.1	22	2.37	3.75e-08	exon (NM_138567, exon 4 of 9)	exon (NM_138567, exon 4 of 9)	1451	NM_138567	90019	Hs.161031	NM_138567	ENSG00000149043	SYT8	-	synaptotagmin VIII	protein-coding
chr1	36622030	36622530	+	16.9	500	35.9	17	2.11	8.66e-05	promoter-TSS (NM_001270895)	promoter-TSS (NM_001270895)	477	NM_018067	55700	Hs.356096	NM_018067	ENSG00000116871	MAP7D1	PARCC1|RPRC1	MAP7 domain containing 1	protein-coding
chr1	91423989	91424489	+	16.1	500	34.2	15	2.28	1.74e-05	intron (NM_201269, intron 2 of 5)	L1MB5|LINE|L1	62826	NM_016620	84146	Hs.741464	NM_016620	ENSG00000122482	ZNF644	BM-005|MYP21|NatF|ZEP-2	zinc finger protein 644	protein-coding
chr1	116920991	116924015	+	79.1	3024	168.3	58	2.9	7.02e-32	intron (NM_001160233, intron 1 of 22)	intron (NM_001160233, intron 1 of 22)	-3489	NM_001160234	476	Hs.371889	NM_000701	ENSG00000163399	ATP1A1	-	ATPase, Na+/K+ transporting, alpha 1 polypeptide	protein-coding
chr1	218458776	218461325	+	68.2	2549	145.2	46	3.16	2.4e-31	intron (NM_016052, intron 1 of 4)	L2a|LINE|L2	1421	NM_016052	51018	Hs.660109	NM_016052	ENSG00000067533	RRP15	KIAA0507	ribosomal RNA processing 15 homolog (S. cerevisiae)	protein-coding
chr1	1702689	1703442	+	19.7	753	41.9	12	3.49	4.52e-11	intron (NM_001198994, intron 1 of 13)	L1M4|LINE|L1	6844	NM_023018	65220	Hs.733075	NM_001198993	ENSG00000008130	NADK	dJ283E3.1	NAD kinase	protein-coding
chr1	6258154	6259729	+	76.3	1575	162.3	59	2.75	2.29e-28	intron (NM_000983, intron 1 of 3)	intron (NM_000983, intron 1 of 3)	738	NM_000983	6146	Hs.554762	NM_000983	ENSG00000116251	RPL22	EAP|HBP15|HBP15/L22|L22	ribosomal protein L22	protein-coding
chr1	16476674	16482579	+	419.9	5905	893.5	327	2.73	3.27e-146	intron (NM_004431, intron 1 of 16)	intron (NM_004431, intron 1 of 16)	2956	NM_004431	1969	Hs.171596	NM_004431	ENSG00000142627	EPHA2	ARCC2|CTPA|CTPP1|ECK	EPH receptor A2	protein-coding
chr12	98918829	98919660	+	20.9	831	44.4	13	3.42	1.23e-11	intron (NM_001032283, intron 1 of 8)	AluSz|SINE|Alu	-9240	NR_027157	100128191	Hs.594042	NR_027157		TMPO-AS1	-	TMPO antisense RNA 1	miscRNA
chr12	120665421	120666180	+	20.5	759	43.6	16	2.72	1.74e-08	intron (NM_001080855, intron 1 of 11)	intron (NM_001080855, intron 1 of 11)	22164	NM_025157	5829	Hs.446336	NM_001080855	ENSG00000089159	PXN	-	paxillin	protein-coding
chr12	123370603	123371229	+	17.7	626	37.6	14	2.68	2.42e-07	intron (NM_024667, intron 1 of 3)	AluJo|SINE|Alu	9796	NM_024667	79720	Hs.507162	NM_024667	ENSG00000139722	VPS37B	-	vacuolar protein sorting 37 homolog B (S. cerevisiae)	protein-coding
chr12	54672006	54673611	+	64.6	1605	137.5	54	2.55	2.51e-21	intron (NM_012117, intron 1 of 4)	intron (NM_012117, intron 1 of 4)	1107	NM_012117	23468	Hs.349283	NM_001127321	ENSG00000094916	CBX5	HP1|HP1A	chromobox homolog 5	protein-coding
chr12	89744929	89746183	+	28.9	1254	61.5	21	2.93	1.02e-12	exon (NM_022652, exon 1 of 2)	exon (NM_022652, exon 1 of 2)	740	NM_001946	1848	Hs.718640	NM_001946	ENSG00000139318	DUSP6	MKP3|PYST1	dual specificity phosphatase 6	protein-coding
chr12	116713046	116713893	+	22.5	847	47.8	12	3.99	1.66e-14	intron (NM_015335, intron 1 of 30)	intron (NM_015335, intron 1 of 30)	1522	NM_015335	23389	Hs.715095	NM_015335	ENSG00000123066	MED13L	PROSIT240|THRAP2|TRAP240L	mediator complex subunit 13-like	protein-coding
chr12	120637894	120638954	+	36.1	1060	76.9	34	2.26	3.99e-10	promoter-TSS (NR_038924)	promoter-TSS (NR_038924)	590	NM_001002	6175	Hs.546285	NM_001002	ENSG00000089157	RPLP0	L10E|LP0|P0|PRLP0|RPP0	ribosomal protein, large, P0	protein-coding
chr12	863287	866936	+	97.6	3649	207.6	69	3.01	6.11e-41	intron (NM_014823, intron 1 of 25)	AluSg|SINE|Alu	3022	NM_018979	65125	Hs.356604	NM_001184985	ENSG00000060237	WNK1	HSAN2|HSN2|KDP|PRKWNK1|PSK|p65	WNK lysine deficient protein kinase 1	protein-coding
chr12	13049459	13053407	+	91.5	3948	194.7	69	2.82	6.85e-35	intron (NM_003979, intron 1 of 3)	AluJo|SINE|Alu	7477	NM_003979	9052	Hs.631733	NM_003979	ENSG00000013588	GPRC5A	GPCR5A|RAI3|RAIG1	G protein-coupled receptor, family C, group 5, member A	protein-coding
chr12	14564746	14565675	+	22.9	929	48.7	21	2.32	3.1e-07	intron (NM_018179, intron 1 of 14)	L1MB8|LINE|L1	46599	NM_018179	55729	Hs.591151	NM_018179	ENSG00000171681	ATF7IP	AM|MCAF|MCAF1|p621	activating transcription factor 7 interacting protein	protein-coding
chr12	80081605	80084091	+	59.8	2486	127.3	43	2.96	2.98e-25	intron (NM_002583, intron 2 of 6)	intron (NM_002583, intron 2 of 6)	1942	NM_002583	5074	Hs.643130	NM_002583	ENSG00000177425	PAWR	PAR4|Par-4	PRKC, apoptosis, WT1, regulator	protein-coding
chr12	104360286	104361282	+	24.1	996	51.2	15	3.42	2.64e-13	intron (NM_003211, intron 1 of 9)	intron (NM_003211, intron 1 of 9)	1191	NM_003211	6996	Hs.584809	NM_003211	ENSG00000139372	TDG	-	thymine-DNA glycosylase	protein-coding
chr12	111014160	111014801	+	15.3	641	32.5	10	3.25	2.46e-08	intron (NM_139283, intron 1 of 5)	L1MB7|LINE|L1	6584	NM_139283	160760	Hs.13854	NM_139283	ENSG00000196850	PPTC7	TA-PP2C|TAPP2C	PTC7 protein phosphatase homolog (S. cerevisiae)	protein-coding
chr12	10871556	10875762	+	160.6	4206	341.7	127	2.69	1.59e-55	intron (NM_003651, intron 1 of 9)	intron (NM_003651, intron 1 of 9)	2294	NM_001145426	8531	Hs.221889	NM_001145426	ENSG00000060138	CSDA	CSDA1|DBPA|ZONAB	cold shock domain protein A	protein-coding
chr12	27486686	27487451	+	17.7	765	37.6	15	2.51	1.19e-06	intron (NM_001248003, intron 1 of 14)	intron (NM_001248003, intron 1 of 14)	1281	NM_001248002	56938	Hs.445447	NM_001248002	ENSG00000029153	ARNTL2	BMAL2|CLIF|MOP9|PASD9|bHLHe6	aryl hydrocarbon receptor nuclear translocator-like 2	protein-coding
chr12	29529560	29531868	+	56.6	2308	120.4	42	2.87	8.1e-23	intron (NM_016570, intron 1 of 13)	L3|LINE|CR1	3429	NM_016570	51290	Hs.339453	NM_016570	ENSG00000087502	ERGIC2	Erv41|PTX1|cd002	ERGIC and golgi 2	protein-coding
chr12	31464028	31465570	+	37.3	1542	79.4	26	3.06	5.12e-17	intron (NM_021238, intron 1 of 6)	L1MC4|LINE|L1	-12451	NR_026806	79857	Hs.534485	NM_024799		FLJ13224	-	uncharacterized LOC79857	miscRNA
chr12	53297308	53298767	+	59.4	1459	126.4	40	3.16	1.89e-27	intron (NR_045962, intron 2 of 8)	intron (NR_045962, intron 2 of 8)	831	NM_002273	3856	Hs.708445	NM_001256282	ENSG00000170421	KRT8	CARD2|CK-8|CK8|CYK8|K2C8|K8|KO	keratin 8	protein-coding
chr12	95867824	95869902	+	67.4	2078	143.5	58	2.47	4.15e-21	intron (NM_006838, intron 1 of 10)	intron (NM_006838, intron 1 of 10)	1041	NM_006838	10988	Hs.444986	NM_006838	ENSG00000111142	METAP2	MAP2|MNPEP|p67|p67eIF2	methionyl aminopeptidase 2	protein-coding
chr1	46149248	46152195	+	92.3	2947	196.5	68	2.89	1.31e-36	intron (NM_021639, intron 2 of 12)	intron (NM_021639, intron 2 of 12)	1581	NM_021639	60313	Hs.727072	NM_021639	ENSG00000159592	GPBP1L1	RP11-767N6.1	GC-rich promoter binding protein 1-like 1	protein-coding
chr12	12968416	12968916	+	13.2	500	28.2	11	2.56	1.26e-05	intron (NM_201224, intron 2 of 10)	L2c|LINE|L2	2386	NM_201224	51202	Hs.719938	NM_016355	ENSG00000213782	DDX47	E4-DBP|HQ0256|MSTP162|RRP3	DEAD (Asp-Glu-Ala-Asp) box polypeptide 47	protein-coding
chr12	13056290	13057753	+	32.1	1463	68.3	30	2.28	1.84e-09	intron (NM_003979, intron 1 of 3)	intron (NM_003979, intron 1 of 3)	-11742	NR_030345	693199		NR_030345		MIR614	MIRN614|hsa-mir-614	microRNA 614	miscRNA
chr12	14520432	14520932	+	14.1	500	29.9	11	2.72	4.68e-06	intron (NM_018179, intron 1 of 14)	intron (NM_018179, intron 1 of 14)	2071	NM_018179	55729	Hs.591151	NM_018179	ENSG00000171681	ATF7IP	AM|MCAF|MCAF1|p621	activating transcription factor 7 interacting protein	protein-coding
chr12	14521521	14522695	+	30.9	1174	65.8	15	4.38	1.34e-21	intron (NM_018179, intron 1 of 14)	AluJb|SINE|Alu	3497	NM_018179	55729	Hs.591151	NM_018179	ENSG00000171681	ATF7IP	AM|MCAF|MCAF1|p621	activating transcription factor 7 interacting protein	protein-coding
chr12	22778686	22779186	+	13.2	500	28.2	12	2.35	5.58e-05	intron (NM_001039481, intron 1 of 2)	intron (NM_001039481, intron 1 of 2)	860	NM_001039481	55500	Hs.29464	NM_001039481	ENSG00000139163	ETNK1	EKI|EKI 1|EKI1|Nbla10396	ethanolamine kinase 1	protein-coding
chr12	46638593	46640353	+	44.6	1760	94.8	33	2.87	3.6e-18	intron (NM_001077484, intron 1 of 16)	AluJb|SINE|Alu	23735	NM_001077484	81539	Hs.533770	NM_001077484	ENSG00000111371	SLC38A1	ATA1|NAT2|SAT1|SNAT1	solute carrier family 38, member 1	protein-coding
chr12	62663239	62664375	+	29.3	1136	62.4	22	2.83	2.3e-12	intron (NM_001252078, intron 1 of 21)	L1MB8|LINE|L1	9686	NM_001252078	9958	Hs.434951	NM_001252078	ENSG00000135655	USP15	UNPH-2|UNPH4	ubiquitin specific peptidase 15	protein-coding
chr12	104692151	104705124	+	509.8	12973	1084.8	347	3.13	1.18e-218	exon (NM_001008394, exon 1 of 1)	exon (NM_001008394, exon 1 of 1)	1127	NM_001008394	493861	Hs.659857	NM_001008394	ENSG00000255150	EID3	NS4EB|NSE4B|NSMCE4B	EP300 interacting inhibitor of differentiation 3	protein-coding
chr12	109120155	109124032	+	126.5	3877	269.1	69	3.9	2.63e-74	intron (NM_014325, intron 1 of 10)	L1MB7|LINE|L1	3202	NM_014325	23603	Hs.330384	NM_014325	ENSG00000110880	CORO1C	HCRNN4	coronin, actin binding protein, 1C	protein-coding
chr1	86046429	86048166	+	68.6	1737	146.1	70	2.09	1.56e-15	intron (NM_001554, intron 2 of 4)	intron (NM_001554, intron 2 of 4)	853	NM_001554	3491	Hs.8867	NM_001554	ENSG00000142871	CYR61	CCN1|GIG1|IGFBP10	cysteine-rich, angiogenic inducer, 61	protein-coding
chr12	4648142	4648642	+	13.2	500	28.2	10	2.82	2.25e-06	promoter-TSS (NM_020374)	promoter-TSS (NM_020374)	442	NM_001130862	10635	Hs.730696	NM_001130862	ENSG00000111247	RAD51AP1	PIR51	RAD51 associated protein 1	protein-coding
chr12	7079120	7079620	+	13.2	500	28.2	9	3.13	3.05e-07	promoter-TSS (NM_006331)	promoter-TSS (NM_006331)	546	NM_001267700	11331	Hs.504620	NM_001144831	ENSG00000215021	PHB2	BAP|BCAP37|Bap37|PNAS-141|REA|p22	prohibitin 2	protein-coding
chr1	91451596	91463055	+	370.1	11459	787.5	269	2.93	2.41e-144	intron (NM_201269, intron 1 of 5)	MSTA|LTR|ERVL-MaLR	29740	NM_016620	84146	Hs.741464	NM_016620	ENSG00000122482	ZNF644	BM-005|MYP21|NatF|ZEP-2	zinc finger protein 644	protein-coding
chr12	28120913	28121678	+	22.5	765	47.8	21	2.28	7.18e-07	intron (NM_198966, intron 2 of 3)	intron (NM_198966, intron 2 of 3)	1599	NM_198966	5744	Hs.591159	NM_002820	ENSG00000087494	PTHLH	BDE2|HHM|PLP|PTHR|PTHRP	parathyroid hormone-like hormone	protein-coding
chr12	50135737	50143558	+	254.9	7821	542.4	163	3.33	1.46e-120	intron (NM_001098576, intron 1 of 9)	MER47A|DNA|TcMar-Tigger	4055	NM_001098576	7009	Hs.35052	NM_001098576	ENSG00000139644	TMBIM6	BAXI1|BI-1|TEGT	transmembrane BAX inhibitor motif containing 6	protein-coding
chr12	67664042	67668001	+	89.5	3959	190.5	33	5.77	1.92e-78	intron (NM_018448, intron 1 of 14)	MIRc|SINE|MIR	2960	NM_018448	55832	Hs.546407	NM_018448	ENSG00000111530	CAND1	TIP120|TIP120A	cullin-associated and neddylation-dissociated 1	protein-coding
chr12	96253032	96256116	+	93.5	3084	199	68	2.93	5.26e-38	intron (NM_003095, intron 1 of 3)	AluJr|SINE|Alu	1865	NM_003095	6636	Hs.105465	NM_003095	ENSG00000139343	SNRPF	SMF|Sm-F|snRNP-F	small nuclear ribonucleoprotein polypeptide F	protein-coding
chr12	116710255	116710899	+	13.6	644	29	8	3.63	7.97e-09	intron (NM_015335, intron 1 of 30)	intron (NM_015335, intron 1 of 30)	4414	NM_015335	23389	Hs.715095	NM_015335	ENSG00000123066	MED13L	PROSIT240|THRAP2|TRAP240L	mediator complex subunit 13-like	protein-coding
chr12	133287704	133289138	+	38.5	1434	82	25	3.28	5.88e-19	intron (NM_001170543, intron 1 of 5)	MER33|DNA|hAT-Charlie	1028	NM_001170543	192111	Hs.102558	NM_001170543	ENSG00000247077	PGAM5	BXLBV68	phosphoglycerate mutase family member 5	protein-coding
chr12	133333250	133338482	+	140.9	5232	299.8	66	4.54	3.02e-97	intron (NM_015114, intron 1 of 12)	intron (NM_015114, intron 1 of 12)	2585	NM_015114	23141	Hs.654628	NM_015114	ENSG00000176915	ANKLE2	KIAA0692|LEMD7|Lem4	ankyrin repeat and LEM domain containing 2	protein-coding
chr12	133563408	133565169	+	39.7	1761	84.6	29	2.92	8.06e-17	intron (NM_019591, intron 1 of 3)	intron (NM_019591, intron 1 of 3)	1354	NM_001256280	7574	Hs.489608	NM_001256279	ENSG00000198393	ZNF26	KOX20	zinc finger protein 26	protein-coding
chr12	497563	498388	+	20.5	825	43.6	12	3.63	3.54e-12	promoter-TSS (NM_001130147)	promoter-TSS (NM_001130147)	-541	NM_001130147	84318	Hs.631656	NM_001130146	ENSG00000120647	CCDC77	-	coiled-coil domain containing 77	protein-coding
chr12	49451827	49454157	+	49	2330	104.2	33	3.16	5.55e-23	Intergenic	Intergenic	-3885	NM_003482	8085	Hs.731384	NM_003482	ENSG00000167548	MLL2	AAD10|ALR|CAGL114|KABUK1|KMS|KMT2D|MLL4|TNRC21	myeloid/lymphoid or mixed-lineage leukemia 2	protein-coding
chr1	95007633	95008697	+	30.5	1064	64.9	23	2.82	1.76e-12	promoter-TSS (NM_001993)	promoter-TSS (NM_001993)	-752	NM_001993	2152	Hs.62192	NM_001178096	ENSG00000117525	F3	CD142|TF|TFA	coagulation factor III (thromboplastin, tissue factor)	protein-coding
chr12	64798871	64799723	+	18.1	852	38.4	11	3.49	1.66e-10	intron (NM_007235, intron 1 of 24)	intron (NM_007235, intron 1 of 24)	1144	NM_007235	11260	Hs.85951	NM_007235	ENSG00000184575	XPOT	XPO3	exportin, tRNA (nuclear export receptor for tRNAs)	protein-coding
chr1	110882539	110886401	+	114	3862	242.6	80	3.03	4e-48	exon (NM_001201545, exon 1 of 2)	exon (NM_001201545, exon 1 of 2)	2525	NM_022768	64783	Hs.708172	NM_001201545	ENSG00000162775	RBM15	OTT|OTT1|SPEN	RNA binding motif protein 15	protein-coding
chr12	112538822	112539450	+	13.2	628	28.2	6	4.7	6.28e-11	intron (NM_024953, intron 1 of 23)	L2c|LINE|L2	7499	NM_024953	80018	Hs.530941	NM_024953	ENSG00000111300	NAA25	C12orf30|MDM20|NAP1	N(alpha)-acetyltransferase 25, NatB auxiliary subunit	protein-coding
chr12	123374932	123376393	+	47.4	1461	100.8	40	2.52	1.21e-15	intron (NM_024667, intron 1 of 3)	MIR|SINE|MIR	5050	NM_024667	79720	Hs.507162	NM_024667	ENSG00000139722	VPS37B	-	vacuolar protein sorting 37 homolog B (S. cerevisiae)	protein-coding
chr12	123377492	123378632	+	25.3	1140	53.8	15	3.59	2.13e-14	intron (NM_024667, intron 1 of 3)	intron (NM_024667, intron 1 of 3)	2650	NM_024667	79720	Hs.507162	NM_024667	ENSG00000139722	VPS37B	-	vacuolar protein sorting 37 homolog B (S. cerevisiae)	protein-coding
chr12	131356824	131357652	+	20.5	828	43.6	16	2.72	1.74e-08	intron (NM_006325, intron 2 of 6)	intron (NM_006325, intron 2 of 6)	621	NM_006325	5901	Hs.10842	NM_006325	ENSG00000132341	RAN	ARA24|Gsp1|TC4	RAN, member RAS oncogene family	protein-coding
chr12	133614682	133616918	+	55	2236	117	36	3.25	1.03e-26	intron (NM_001127372, intron 1 of 4)	intron (NM_001127372, intron 1 of 4)	1820	NM_001127372	7637	Hs.445019	NM_001127372	ENSG00000198040	ZNF84	HPF2	zinc finger protein 84	protein-coding
chr12	27866245	27866882	+	14.9	637	31.6	3	10.53	4.13e-21	intron (NM_021821, intron 1 of 7)	MLT2B3|LTR|ERVL	2857	NM_001190864	60488	Hs.714076	NM_021821	ENSG00000061794	MRPS35	MDS023|MRP-S28|MRPS28	mitochondrial ribosomal protein S35	protein-coding
chr12	31470762	31471927	+	24.9	1165	53	10	5.3	6.93e-21	intron (NM_021238, intron 1 of 6)	intron (NM_021238, intron 1 of 6)	-5906	NR_026806	79857	Hs.534485	NM_024799		FLJ13224	-	uncharacterized LOC79857	miscRNA
chr12	50144354	50144854	+	12.4	500	26.5	9	2.94	2.94e-06	intron (NM_001098576, intron 1 of 9)	intron (NM_001098576, intron 1 of 9)	9012	NM_001098576	7009	Hs.35052	NM_001098576	ENSG00000139644	TMBIM6	BAXI1|BI-1|TEGT	transmembrane BAX inhibitor motif containing 6	protein-coding
chr12	56207543	56211518	+	116	3975	246.9	80	3.09	4.55e-50	intron (NM_033082, intron 1 of 10)	AluSz6|SINE|Alu	2010	NM_033082	84324	Hs.505676	NM_033082	ENSG00000205323	SARNP	CIP29|HCC1|HSPC316|THO1	SAP domain containing ribonucleoprotein	protein-coding
chr12	66218502	66221446	+	91.9	2944	195.6	90	2.17	6.96e-22	intron (NM_003483, intron 1 of 4)	CpG-5563	780	NR_026825	204010	Hs.558686	NR_026825		RPSAP52	RPSA_17_1251	ribosomal protein SA pseudogene 52	pseudo
chr12	95612446	95618366	+	201.5	5920	428.8	126	3.4	1.97e-98	intron (NR_038241, intron 1 of 12)	AluJr|SINE|Alu	3884	NM_017599	55591	Hs.24135	NM_017599	ENSG00000028203	VEZT	VEZATIN	vezatin, adherens junctions transmembrane protein	protein-coding
chr12	108079601	108080639	+	25.3	1038	53.8	15	3.59	2.13e-14	intron (NM_007062, intron 1 of 14)	intron (NM_007062, intron 1 of 14)	530	NM_007062	11137	Hs.506652	NM_007062	ENSG00000136045	PWP1	IEF-SSP-9502	PWP1 homolog (S. cerevisiae)	protein-coding
chr12	108154073	108154573	+	11.6	500	24.8	9	2.75	2.45e-05	5' UTR (NM_012406, exon 2 of 12)	5' UTR (NM_012406, exon 2 of 12)	591	NM_012406	11108	Hs.506655	NM_012406	ENSG00000110851	PRDM4	PFM1	PR domain containing 4	protein-coding
chr12	109124560	109125060	+	12.4	500	26.5	11	2.41	8.21e-05	intron (NM_014325, intron 1 of 10)	CpG	485	NM_014325	23603	Hs.330384	NM_014325	ENSG00000110880	CORO1C	HCRNN4	coronin, actin binding protein, 1C	protein-coding
chr12	111006369	111007598	+	24.5	1229	52.1	20	2.61	1.84e-09	intron (NM_139283, intron 1 of 5)	AluSx1|SINE|Alu	14081	NM_139283	160760	Hs.13854	NM_139283	ENSG00000196850	PPTC7	TA-PP2C|TAPP2C	PTC7 protein phosphatase homolog (S. cerevisiae)	protein-coding
chr12	111020275	111020775	+	12.4	500	26.5	11	2.41	8.21e-05	intron (NM_139283, intron 1 of 5)	CpG	539	NM_139283	160760	Hs.13854	NM_139283	ENSG00000196850	PPTC7	TA-PP2C|TAPP2C	PTC7 protein phosphatase homolog (S. cerevisiae)	protein-coding
chr12	116686423	116687787	+	32.1	1364	68.3	29	2.36	4.87e-10	intron (NM_015335, intron 1 of 30)	intron (NM_015335, intron 1 of 30)	27886	NM_015335	23389	Hs.715095	NM_015335	ENSG00000123066	MED13L	PROSIT240|THRAP2|TRAP240L	mediator complex subunit 13-like	protein-coding
chr12	116688583	116689248	+	13.6	665	29	6	4.84	1.29e-11	intron (NM_015335, intron 1 of 30)	L1MEc|LINE|L1	26076	NM_015335	23389	Hs.715095	NM_015335	ENSG00000123066	MED13L	PROSIT240|THRAP2|TRAP240L	mediator complex subunit 13-like	protein-coding
chr12	133570441	133571670	+	24.1	1229	51.2	25	2.05	3.35e-06	intron (NM_019591, intron 1 of 3)	intron (NM_019591, intron 1 of 3)	8121	NM_001256280	7574	Hs.489608	NM_001256279	ENSG00000198393	ZNF26	KOX20	zinc finger protein 26	protein-coding
chr12	9100261	9101880	+	37.7	1619	80.3	33	2.43	3.31e-12	intron (NM_002355, intron 1 of 6)	intron (NM_002355, intron 1 of 6)	1287	NM_001207024	4074	Hs.305985	NM_001207024	ENSG00000003056	M6PR	CD-MPR|MPR 46|MPR-46|MPR46|SMPR	mannose-6-phosphate receptor (cation dependent)	protein-coding
chr12	31472469	31478349	+	187.9	5880	399.7	132	3.03	5.64e-78	intron (NM_021238, intron 1 of 6)	intron (NM_021238, intron 1 of 6)	-1841	NR_026806	79857	Hs.534485	NM_024799		FLJ13224	-	uncharacterized LOC79857	miscRNA
chr12	46656859	46661517	+	155.4	4658	330.6	97	3.41	1.61e-76	intron (NM_001077484, intron 1 of 16)	intron (NM_001077484, intron 1 of 16)	4020	NM_001077484	81539	Hs.533770	NM_001077484	ENSG00000111371	SLC38A1	ATA1|NAT2|SAT1|SNAT1	solute carrier family 38, member 1	protein-coding
chr12	49108783	49109949	+	30.9	1166	65.8	24	2.74	3.7e-12	intron (NM_001240, intron 1 of 8)	AluSq|SINE|Alu	1415	NM_001240	904	Hs.92308	NM_001240	ENSG00000129315	CCNT1	CCNT|CYCT1|HIVE1	cyclin T1	protein-coding
chr12	49245322	49245822	+	12.4	500	26.5	10	2.65	1.77e-05	intron (NM_004818, intron 1 of 16)	L2c|LINE|L2	385	NM_004818	9416	Hs.130098	NM_004818	ENSG00000174243	DDX23	PRPF28|U5-100K|U5-100KD|prp28	DEAD (Asp-Glu-Ala-Asp) box polypeptide 23	protein-coding
chr12	49762132	49765579	+	71.9	3447	152.9	39	3.92	8.21e-43	intron (NM_023071, intron 1 of 13)	intron (NM_023071, intron 1 of 13)	3167	NM_023071	65244	Hs.654826	NM_023071	ENSG00000123352	SPATS2	P59SCR|SCR59|SPATA10	spermatogenesis associated, serine-rich 2	protein-coding
chr12	93777462	93778121	+	11.6	659	24.8	4	6.19	9.88e-12	intron (NM_199040, intron 1 of 4)	intron (NM_199040, intron 1 of 4)	6045	NR_002212	440672	Hs.601274	NR_002212		NUDT4P1	NUDT4P2	nudix (nucleoside diphosphate linked moiety X)-type motif 4 pseudogene 1	pseudo
chr12	93817996	93819726	+	41.3	1730	88	34	2.59	2.29e-14	intron (NM_003348, intron 1 of 3)	MIR|SINE|MIR	17165	NM_003348	7334	Hs.524630	NM_003348	ENSG00000177889	UBE2N	UBC13|UbcH-ben|UbcH13	ubiquitin-conjugating enzyme E2N	protein-coding
chr12	98910590	98918152	+	221.6	7562	471.5	119	3.96	7.11e-131	intron (NM_001032283, intron 1 of 8)	AluSg|SINE|Alu	-4367	NR_027157	100128191	Hs.594042	NR_027157		TMPO-AS1	-	TMPO antisense RNA 1	miscRNA
chr12	120687311	120688723	+	34.9	1412	74.3	23	3.23	2.62e-17	promoter-TSS (NM_025157)	promoter-TSS (NM_025157)	-53	NM_025157	5829	Hs.446336	NM_001080855	ENSG00000089159	PXN	-	paxillin	protein-coding
chr12	14531452	14536211	+	100.8	4759	214.4	99	2.17	1.01e-23	intron (NM_018179, intron 1 of 14)	AluSx|SINE|Alu	15220	NM_018179	55729	Hs.591151	NM_018179	ENSG00000171681	ATF7IP	AM|MCAF|MCAF1|p621	activating transcription factor 7 interacting protein	protein-coding
chr12	14557144	14558359	+	26.1	1215	55.5	14	3.97	9.49e-17	intron (NM_018179, intron 1 of 14)	Tigger13a|DNA|TcMar-Tigger	39140	NM_018179	55729	Hs.591151	NM_018179	ENSG00000171681	ATF7IP	AM|MCAF|MCAF1|p621	activating transcription factor 7 interacting protein	protein-coding
chr12	27094300	27095151	+	16.5	851	35	10	3.5	6.06e-10	intron (NM_001171887, intron 1 of 5)	intron (NM_001171887, intron 1 of 5)	3420	NM_001171887	26127	Hs.591162	NM_001171887	ENSG00000111790	FGFR1OP2	HSPC123-like|WIT3.0	FGFR1 oncogene partner 2	protein-coding
chr12	27099071	27100293	+	28.5	1222	60.6	14	4.33	7.59e-20	intron (NM_001171887, intron 1 of 5)	L1MB8|LINE|L1	8377	NM_001171887	26127	Hs.591162	NM_001171887	ENSG00000111790	FGFR1OP2	HSPC123-like|WIT3.0	FGFR1 oncogene partner 2	protein-coding
chr12	27499479	27500539	+	22.1	1060	47	15	3.13	1.02e-10	intron (NM_001248003, intron 1 of 14)	MSTB2|LTR|ERVL-MaLR	14222	NM_001248002	56938	Hs.445447	NM_001248002	ENSG00000029153	ARNTL2	BMAL2|CLIF|MOP9|PASD9|bHLHe6	aryl hydrocarbon receptor nuclear translocator-like 2	protein-coding
chr12	46646549	46647174	+	12.8	625	27.3	8	3.42	1.04e-07	intron (NM_001077484, intron 1 of 16)	L1MA9|LINE|L1	16347	NM_001077484	81539	Hs.533770	NM_001077484	ENSG00000111371	SLC38A1	ATA1|NAT2|SAT1|SNAT1	solute carrier family 38, member 1	protein-coding
chr12	52463914	52464414	+	11.6	500	24.8	9	2.75	2.45e-05	5' UTR (NM_001098673, exon 2 of 4)	5' UTR (NM_001098673, exon 2 of 4)	406	NM_021934	60673	Hs.9911	NM_001098673	ENSG00000123395	C12orf44	ATG101	chromosome 12 open reading frame 44	protein-coding
chr12	57022839	57023938	+	26.1	1099	55.5	21	2.64	5.01e-10	intron (NM_013449, intron 1 of 28)	CpG	6775	NM_013449	11176	Hs.314263	NM_013449	ENSG00000076108	BAZ2A	TIP5|WALp3	bromodomain adjacent to zinc finger domain, 2A	protein-coding
chr12	62655068	62659264	+	99.6	4196	211.8	61	3.47	1.03e-50	intron (NM_001252078, intron 1 of 21)	intron (NM_001252078, intron 1 of 21)	3045	NM_001252078	9958	Hs.434951	NM_001252078	ENSG00000135655	USP15	UNPH-2|UNPH4	ubiquitin specific peptidase 15	protein-coding
chr12	62684164	62686699	+	68.2	2535	145.2	47	3.09	2.02e-30	intron (NM_001252078, intron 1 of 21)	L1PA15-16|LINE|L1	31310	NM_001252078	9958	Hs.434951	NM_001252078	ENSG00000135655	USP15	UNPH-2|UNPH4	ubiquitin specific peptidase 15	protein-coding
chr12	72154447	72154947	+	12	500	25.6	9	2.85	8.65e-06	intron (NM_014999, intron 1 of 6)	MIRc|SINE|MIR	6039	NM_014999	23011	Hs.524590	NM_014999	ENSG00000080371	RAB21	-	RAB21, member RAS oncogene family	protein-coding
chr1	207925499	207927907	+	65.8	2408	140.1	62	2.26	1.35e-17	intron (NM_172350, intron 1 of 9)	intron (NM_172350, intron 1 of 9)	1320	NM_172353	4179	Hs.510402	NM_002389	ENSG00000117335	CD46	AHUS2|MCP|MIC10|TLX|TRA2.10	CD46 molecule, complement regulatory protein	protein-coding
chr12	93775017	93776748	+	36.9	1731	78.6	25	3.14	1.96e-17	intron (NM_199040, intron 1 of 4)	AluSx|SINE|Alu	4136	NR_002212	440672	Hs.601274	NR_002212		NUDT4P1	NUDT4P2	nudix (nucleoside diphosphate linked moiety X)-type motif 4 pseudogene 1	pseudo
chr1	220219077	220219835	+	22.1	758	47	23	2.04	1.57e-05	intron (NM_004446, intron 1 of 31)	CpG	544	NM_004446	2058	Hs.497788	NM_004446	ENSG00000136628	EPRS	EARS|GLUPRORS|PARS|QARS|QPRS	glutamyl-prolyl-tRNA synthetase	protein-coding
chr12	120677740	120679598	+	33.7	1858	71.7	20	3.59	7.91e-19	intron (NM_001080855, intron 1 of 11)	intron (NM_001080855, intron 1 of 11)	9295	NM_025157	5829	Hs.446336	NM_001080855	ENSG00000089159	PXN	-	paxillin	protein-coding
chr12	120684734	120685234	+	11.2	500	23.9	8	2.99	1.14e-05	intron (NM_001080855, intron 1 of 11)	L1MEc|LINE|L1	2980	NM_025157	5829	Hs.446336	NM_001080855	ENSG00000089159	PXN	-	paxillin	protein-coding
chr12	11321976	11322476	+	11.6	500	24.8	8	3.1	3.73e-06	intron (NR_037918, intron 1 of 10)	intron (NR_037918, intron 1 of 10)	1998	NR_037918	100533464	Hs.732031	NR_037918		PRH1-PRR4	PRH1	PRH1-PRR4 readthrough	miscRNA
chr12	14529115	14530038	+	20.1	923	42.7	12	3.56	1.28e-11	intron (NM_018179, intron 1 of 14)	intron (NM_018179, intron 1 of 14)	10965	NM_018179	55729	Hs.591151	NM_018179	ENSG00000171681	ATF7IP	AM|MCAF|MCAF1|p621	activating transcription factor 7 interacting protein	protein-coding
chr12	16039117	16039821	+	14.9	704	31.6	6	5.27	4.91e-13	intron (NM_007178, intron 2 of 9)	L2b|LINE|L2	4181	NM_007178	11171	Hs.504895	NM_007178	ENSG00000023734	STRAP	MAWD|PT-WD|UNRIP	serine/threonine kinase receptor associated protein	protein-coding
chr12	19601346	19601978	+	12	632	25.6	8	3.2	1.17e-06	intron (NM_001267043, intron 1 of 8)	AluJo|SINE|Alu	8147	NM_001267043	121536	Hs.126497	NM_001114176	ENSG00000139154	AEBP2	-	AE binding protein 2	protein-coding
chr12	20995576	20996076	+	11.2	500	23.9	8	2.99	1.14e-05	intron (NM_019844, intron 3 of 15)	MLT1A0|LTR|ERVL-MaLR	32188	NM_019844	28234	Hs.504966	NM_019844	ENSG00000111700	SLCO1B3	HBLRR|LST-2|LST-3TM13|LST3|OATP-8|OATP1B3|OATP8|SLC21A8	solute carrier organic anion transporter family, member 1B3	protein-coding
chr12	21807915	21810692	+	89.5	2777	190.5	68	2.8	7.07e-34	intron (NM_002300, intron 1 of 7)	intron (NM_002300, intron 1 of 7)	1425	NM_001174097	3945	Hs.446149	NM_001174097	ENSG00000111716	LDHB	LDH-B|LDH-H|LDHBD|TRG-5	lactate dehydrogenase B	protein-coding
chr12	31466785	31470064	+	87.5	3279	186.2	76	2.45	1.46e-26	intron (NM_021238, intron 1 of 6)	intron (NM_021238, intron 1 of 6)	-8826	NR_026806	79857	Hs.534485	NM_024799		FLJ13224	-	uncharacterized LOC79857	miscRNA
chr12	50796519	50798602	+	48.6	2083	103.4	38	2.72	2.6e-18	intron (NM_199188, intron 1 of 15)	intron (NM_199188, intron 1 of 15)	2968	NM_001170808	113251	Hs.26613	NM_001170803	ENSG00000161813	LARP4	-	La ribonucleoprotein domain family, member 4	protein-coding
chr12	62666328	62666828	+	11.2	500	23.9	8	2.99	1.14e-05	intron (NM_001252078, intron 1 of 21)	intron (NM_001252078, intron 1 of 21)	12457	NM_001252078	9958	Hs.434951	NM_001252078	ENSG00000135655	USP15	UNPH-2|UNPH4	ubiquitin specific peptidase 15	protein-coding
chr12	67669917	67670417	+	10.8	500	23.1	5	4.61	3.91e-09	intron (NM_018448, intron 1 of 14)	MER90|LTR|ERV1	7106	NM_018448	55832	Hs.546407	NM_018448	ENSG00000111530	CAND1	TIP120|TIP120A	cullin-associated and neddylation-dissociated 1	protein-coding
chr12	69641443	69642334	+	18.9	891	40.1	6	6.69	4.75e-20	intron (NM_007007, intron 1 of 9)	intron (NM_007007, intron 1 of 9)	8571	NM_007007	11052	Hs.369606	NM_007007	ENSG00000111605	CPSF6	CFIM|CFIM68|HPBRII-4|HPBRII-7	cleavage and polyadenylation specific factor 6, 68kDa	protein-coding
chr12	70654572	70655199	+	11.2	627	23.9	4	5.98	5.97e-11	intron (NR_037615, intron 1 of 16)	L1ME1|LINE|L1	17391	NR_037615	4848	Hs.730666	NM_001199302	ENSG00000111596	CNOT2	CDC36|NOT2|NOT2H	CCR4-NOT transcription complex, subunit 2	protein-coding
chr12	93772208	93772866	+	17.3	658	36.7	11	3.34	1.97e-09	intron (NM_199040, intron 1 of 4)	intron (NM_199040, intron 1 of 4)	791	NR_002212	440672	Hs.601274	NR_002212		NUDT4P1	NUDT4P2	nudix (nucleoside diphosphate linked moiety X)-type motif 4 pseudogene 1	pseudo
chr12	93811100	93812515	+	39.3	1415	83.7	29	2.89	2.35e-16	intron (NM_003348, intron 1 of 3)	AluJr|SINE|Alu	24219	NM_003348	7334	Hs.524630	NM_003348	ENSG00000177889	UBE2N	UBC13|UbcH-ben|UbcH13	ubiquitin-conjugating enzyme E2N	protein-coding
chr12	111171588	111180752	+	358.1	9164	761.9	186	4.1	2.33e-218	intron (NM_002710, intron 1 of 6)	intron (NM_002710, intron 1 of 6)	4613	NM_001244974	5501	Hs.79081	NM_001244974	ENSG00000186298	PPP1CC	PP-1G|PPP1G	protein phosphatase 1, catalytic subunit, gamma isozyme	protein-coding
chr12	120552728	120553543	+	18.5	815	39.3	8	4.91	3.41e-15	intron (NM_001167606, intron 1 of 4)	intron (NM_001167606, intron 1 of 4)	1508	NM_001167606	11021	Hs.524788	NM_001167606	ENSG00000111737	RAB35	H-ray|RAB1C|RAY	RAB35, member RAS oncogene family	protein-coding
chr12	120631256	120632809	+	44.6	1553	94.8	35	2.71	1.27e-16	intron (NM_006836, intron 1 of 57)	MIRb|SINE|MIR	481	NM_006836	10985	Hs.298716	NM_006836	ENSG00000089154	GCN1L1	GCN1|GCN1L|PRIC295	GCN1 general control of amino-acid synthesis 1-like 1 (yeast)	protein-coding
chr12	121125581	121126262	+	12.8	681	27.3	9	3.04	9.64e-07	intron (NM_014730, intron 1 of 4)	intron (NM_014730, intron 1 of 4)	972	NM_014730	9761	Hs.507074	NM_014730	ENSG00000110917	MLEC	KIAA0152	malectin	protein-coding
chr12	132195593	132197227	+	54.6	1634	116.2	32	3.63	2.03e-30	intron (NM_001261411, intron 1 of 18)	CpG-6063	778	NM_001261411	6433	Hs.308171	NM_001261411	ENSG00000061936	SFSWAP	SFRS8|SWAP	splicing factor, suppressor of white-apricot homolog (Drosophila)	protein-coding
chr12	133256817	133258782	+	38.5	1965	82	27	3.04	4.2e-17	exon (NM_006231, exon 2 of 49)	exon (NM_006231, exon 2 of 49)	6146	NM_006231	5426	Hs.524871	NM_006231	ENSG00000177084	POLE	POLE1	polymerase (DNA directed), epsilon, catalytic subunit	protein-coding
chr12	133568972	133569608	+	12.8	636	27.3	7	3.9	7.31e-09	intron (NM_019591, intron 1 of 3)	intron (NM_019591, intron 1 of 3)	6356	NM_001256280	7574	Hs.489608	NM_001256279	ENSG00000198393	ZNF26	KOX20	zinc finger protein 26	protein-coding
chr12	1806903	1807532	+	11.6	629	24.8	6	4.13	2.48e-08	intron (NM_024551, intron 1 of 7)	intron (NM_024551, intron 1 of 7)	6970	NM_024551	79602	Hs.371642	NM_024551	ENSG00000006831	ADIPOR2	ACDCR2|PAQR2	adiponectin receptor 2	protein-coding
chr12	6676646	6677146	+	13.6	500	29	13	2.23	8.94e-05	intron (NM_001258308, intron 2 of 15)	intron (NM_001258308, intron 2 of 15)	602	NM_001033714	4839	Hs.534334	NM_001033714	ENSG00000111641	NOP2	NOL1|NOP120|NSUN1|p120	NOP2 nucleolar protein homolog (yeast)	protein-coding
chr12	6795049	6795549	+	10.4	500	22.2	7	3.17	4.53e-06	intron (NM_001039920, intron 2 of 8)	intron (NM_001039920, intron 2 of 8)	3242	NM_133476	171017	Hs.714839	NM_001039920	ENSG00000126746	ZNF384	CAGH1|CAGH1A|CIZ|ERDA2|NMP4|NP|TNRC1	zinc finger protein 384	protein-coding
chr12	7037371	7039171	+	34.1	1800	72.6	32	2.27	8.58e-10	intron (NM_001940, intron 1 of 9)	intron (NM_001940, intron 1 of 9)	791	NM_001940	1822	Hs.143766	NM_001007026	ENSG00000111676	ATN1	B37|D12S755E|DRPLA|HRS|NOD	atrophin 1	protein-coding
chr12	14524683	14525326	+	11.6	643	24.8	5	4.95	8.07e-10	intron (NM_018179, intron 1 of 14)	intron (NM_018179, intron 1 of 14)	6393	NM_018179	55729	Hs.591151	NM_018179	ENSG00000171681	ATF7IP	AM|MCAF|MCAF1|p621	activating transcription factor 7 interacting protein	protein-coding
chr12	14549114	14549614	+	10.8	500	23.1	9	2.56	6.68e-05	intron (NM_018179, intron 1 of 14)	intron (NM_018179, intron 1 of 14)	30753	NM_018179	55729	Hs.591151	NM_018179	ENSG00000171681	ATF7IP	AM|MCAF|MCAF1|p621	activating transcription factor 7 interacting protein	protein-coding
chr12	14551609	14552109	+	10.8	500	23.1	8	2.88	1.14e-05	intron (NM_018179, intron 1 of 14)	L1MEg|LINE|L1	33248	NM_018179	55729	Hs.591151	NM_018179	ENSG00000171681	ATF7IP	AM|MCAF|MCAF1|p621	activating transcription factor 7 interacting protein	protein-coding
chr12	14574122	14575036	+	18.9	914	40.1	12	3.35	1.56e-10	intron (NM_018179, intron 1 of 14)	MLT1C|LTR|ERVL-MaLR	55968	NM_018179	55729	Hs.591151	NM_018179	ENSG00000171681	ATF7IP	AM|MCAF|MCAF1|p621	activating transcription factor 7 interacting protein	protein-coding
chr12	27089776	27090683	+	20.1	907	42.7	10	4.27	4.2e-14	intron (NM_018164, intron 1 of 16)	intron (NM_018164, intron 1 of 16)	1025	NM_018164	55726	Hs.505077	NM_018164	ENSG00000064102	ASUN	C12orf11|Mat89Bb|NET48|SPATA30	asunder, spermatogenesis regulator homolog (Drosphila)	protein-coding
chr12	27491204	27495422	+	96.3	4218	205	68	3.01	2.25e-40	intron (NM_001248003, intron 1 of 14)	L1PA13|LINE|L1	7526	NM_001248002	56938	Hs.445447	NM_001248002	ENSG00000029153	ARNTL2	BMAL2|CLIF|MOP9|PASD9|bHLHe6	aryl hydrocarbon receptor nuclear translocator-like 2	protein-coding
chr12	46375057	46375557	+	11.2	500	23.9	7	3.42	1.35e-06	intron (NM_004719, intron 1 of 14)	intron (NM_004719, intron 1 of 14)	9094	NM_004719	9169	Hs.210367	NM_004719	ENSG00000139218	SCAF11	CASP11|SFRS2IP|SIP1|SRRP129|SRSF2IP	SR-related CTD-associated factor 11	protein-coding
chr12	46379726	46383891	+	96.8	4165	205.9	75	2.74	3.78e-35	intron (NM_004719, intron 1 of 14)	intron (NM_004719, intron 1 of 14)	2593	NM_004719	9169	Hs.210367	NM_004719	ENSG00000139218	SCAF11	CASP11|SFRS2IP|SIP1|SRRP129|SRSF2IP	SR-related CTD-associated factor 11	protein-coding
chr12	46643388	46643888	+	10.4	500	22.2	3	7.4	1.6e-12	intron (NM_001077484, intron 1 of 16)	L1PA6|LINE|L1	19570	NM_001077484	81539	Hs.533770	NM_001077484	ENSG00000111371	SLC38A1	ATA1|NAT2|SAT1|SNAT1	solute carrier family 38, member 1	protein-coding
chr12	46655595	46656095	+	10.4	500	22.2	7	3.17	4.53e-06	intron (NM_001077484, intron 1 of 16)	intron (NM_001077484, intron 1 of 16)	7363	NM_001077484	81539	Hs.533770	NM_001077484	ENSG00000111371	SLC38A1	ATA1|NAT2|SAT1|SNAT1	solute carrier family 38, member 1	protein-coding
chr12	69635198	69639203	+	90.7	4005	193	48	4.02	8.33e-56	intron (NM_007007, intron 1 of 9)	Tigger3b|DNA|TcMar-Tigger	3883	NM_007007	11052	Hs.369606	NM_007007	ENSG00000111605	CPSF6	CFIM|CFIM68|HPBRII-4|HPBRII-7	cleavage and polyadenylation specific factor 6, 68kDa	protein-coding
chr12	80072095	80072721	+	11.2	626	23.9	7	3.42	1.35e-06	intron (NM_002583, intron 2 of 6)	MIRb|SINE|MIR	12382	NM_002583	5074	Hs.643130	NM_002583	ENSG00000177425	PAWR	PAR4|Par-4	PRKC, apoptosis, WT1, regulator	protein-coding
chr12	109112308	109116343	+	92.7	4035	197.3	60	3.29	2.48e-44	intron (NM_014325, intron 1 of 10)	AluY|SINE|Alu	10970	NM_014325	23603	Hs.330384	NM_014325	ENSG00000110880	CORO1C	HCRNN4	coronin, actin binding protein, 1C	protein-coding
chr12	112035820	112036320	+	10.4	500	22.2	4	5.55	3.46e-10	intron (NM_002973, intron 1 of 24)	CpG	1410	NM_002973	6311	Hs.76253	NM_002973	ENSG00000204842	ATXN2	ASL13|ATX2|SCA2|TNRC13	ataxin 2	protein-coding
chr12	112280784	112281284	+	11.2	500	23.9	8	2.99	1.14e-05	promoter-TSS (NR_015404)	promoter-TSS (NR_015404)	-328	NR_015404	51275	Hs.333120	NR_015404		MAPKAPK5-AS1	C12orf47	MAPKAPK5 antisense RNA 1	miscRNA
chr12	123379410	123380729	+	31.7	1319	67.5	27	2.5	6.77e-11	intron (NM_024667, intron 1 of 3)	intron (NM_024667, intron 1 of 3)	643	NM_024667	79720	Hs.507162	NM_024667	ENSG00000139722	VPS37B	-	vacuolar protein sorting 37 homolog B (S. cerevisiae)	protein-coding
chr12	6976778	6978367	+	78.3	1589	166.6	69	2.41	3.62e-23	5' UTR (NM_001258026, exon 1 of 7)	5' UTR (NM_001258026, exon 1 of 7)	294	NM_001258026	7167	Hs.524219	NM_000365	ENSG00000111669	TPI1	TIM|TPI	triosephosphate isomerase 1	protein-coding
chr12	49659079	49662061	+	121.2	2982	258	85	3.03	5.96e-51	intron (NM_032704, intron 1 of 3)	AluJb|SINE|Alu	1705	NM_032704	84790	Hs.716128	NM_032704	ENSG00000167553	TUBA1C	TUBA6|bcm948	tubulin, alpha 1c	protein-coding
chr12	4383079	4383579	+	10.4	500	22.2	6	3.7	3.91e-07	exon (NM_001759, exon 1 of 5)	exon (NM_001759, exon 1 of 5)	427	NM_001759	894	Hs.376071	NM_001759	ENSG00000118971	CCND2	KIAK0002	cyclin D2	protein-coding
chr12	14562344	14563019	+	13.6	675	29	11	2.64	4.68e-06	intron (NM_018179, intron 1 of 14)	intron (NM_018179, intron 1 of 14)	44070	NM_018179	55729	Hs.591151	NM_018179	ENSG00000171681	ATF7IP	AM|MCAF|MCAF1|p621	activating transcription factor 7 interacting protein	protein-coding
chr12	27490149	27490649	+	10.8	500	23.1	9	2.56	6.68e-05	intron (NM_001248003, intron 1 of 14)	L2c|LINE|L2	4612	NM_001248002	56938	Hs.445447	NM_001248002	ENSG00000029153	ARNTL2	BMAL2|CLIF|MOP9|PASD9|bHLHe6	aryl hydrocarbon receptor nuclear translocator-like 2	protein-coding
chr12	46374021	46374521	+	10.4	500	22.2	7	3.17	4.53e-06	intron (NM_004719, intron 1 of 14)	MIR|SINE|MIR	10130	NM_004719	9169	Hs.210367	NM_004719	ENSG00000139218	SCAF11	CASP11|SFRS2IP|SIP1|SRRP129|SRSF2IP	SR-related CTD-associated factor 11	protein-coding
chr12	46376472	46376972	+	10	500	21.4	6	3.56	1.46e-06	intron (NM_004719, intron 1 of 14)	intron (NM_004719, intron 1 of 14)	7679	NM_004719	9169	Hs.210367	NM_004719	ENSG00000139218	SCAF11	CASP11|SFRS2IP|SIP1|SRRP129|SRSF2IP	SR-related CTD-associated factor 11	protein-coding
chr12	49073472	49076187	+	72.3	2715	153.7	43	3.58	1.22e-38	intron (NM_017822, intron 2 of 9)	FLAM_C|SINE|Alu	1206	NM_017822	54934	Hs.505412	NM_017822	ENSG00000139620	KANSL2	C12orf41|NSL2	KAT8 regulatory NSL complex subunit 2	protein-coding
chr12	50411365	50413551	+	52.2	2186	111	28	3.97	2.25e-32	intron (NM_001126103, intron 2 of 18)	intron (NM_001126103, intron 2 of 18)	6849	NM_001126104	29127	Hs.505469	NM_001126103	ENSG00000161800	RACGAP1	CYK4|HsCYK-4|ID-GAP|MgcRacGAP	Rac GTPase activating protein 1	protein-coding
chr12	69005575	69006273	+	13.2	698	28.2	8	3.52	2.93e-08	intron (NM_015646, intron 1 of 7)	intron (NM_015646, intron 1 of 7)	1305	NM_001010942	5908	Hs.369920	NM_001010942	ENSG00000127314	RAP1B	K-REV|RAL1B	RAP1B, member of RAS oncogene family	protein-coding
chr12	69633763	69634263	+	9.6	500	20.5	7	2.93	4.44e-05	intron (NM_007007, intron 1 of 9)	CpG-5576	696	NM_007007	11052	Hs.369606	NM_007007	ENSG00000111605	CPSF6	CFIM|CFIM68|HPBRII-4|HPBRII-7	cleavage and polyadenylation specific factor 6, 68kDa	protein-coding
chr12	75903997	75905147	+	26.9	1150	57.2	15	3.82	1.11e-16	intron (NM_007043, intron 1 of 9)	intron (NM_007043, intron 1 of 9)	846	NM_007043	11103	Hs.645517	NM_007043	ENSG00000111615	KRR1	HRB2|RIP-1	KRR1, small subunit (SSU) processome component, homolog (yeast)	protein-coding
chr12	76465760	76477764	+	352.5	12004	750	186	4.03	4.71e-211	intron (NM_139207, intron 1 of 15)	AluSx3|SINE|Alu	6976	NM_139207	4673	Hs.695185	NM_004537	ENSG00000187109	NAP1L1	NAP1|NAP1L|NRP	nucleosome assembly protein 1-like 1	protein-coding
chr1	38019183	38019941	+	18.5	758	39.3	14	2.81	3.12e-08	intron (NM_024700, intron 1 of 3)	intron (NM_024700, intron 1 of 3)	383	NM_024700	79753	Hs.47232	NM_024700	ENSG00000163877	SNIP1	PMRED	Smad nuclear interacting protein 1	protein-coding
chr12	88967780	88968762	+	20.9	982	44.4	16	2.78	6.25e-09	intron (NM_003994, intron 1 of 8)	intron (NM_003994, intron 1 of 8)	5979	NM_003994	4254	Hs.1048	NM_000899	ENSG00000049130	KITLG	FPH2|KL-1|Kitl|MGF|SCF|SF|SHEP7	KIT ligand	protein-coding
chr12	88969519	88971429	+	38.5	1910	82	31	2.65	6e-14	intron (NM_003994, intron 1 of 8)	MIRb|SINE|MIR	3776	NM_003994	4254	Hs.1048	NM_000899	ENSG00000049130	KITLG	FPH2|KL-1|Kitl|MGF|SCF|SF|SHEP7	KIT ligand	protein-coding
chr12	93808065	93810266	+	49.4	2201	105.1	40	2.63	1.03e-17	intron (NM_003348, intron 1 of 3)	intron (NM_003348, intron 1 of 3)	26861	NM_003348	7334	Hs.524630	NM_003348	ENSG00000177889	UBE2N	UBC13|UbcH-ben|UbcH13	ubiquitin-conjugating enzyme E2N	protein-coding
chr12	95607249	95607904	+	14.5	655	30.7	11	2.8	1.69e-06	intron (NM_018351, intron 1 of 20)	intron (NM_018351, intron 1 of 20)	3664	NM_018351	55785	Hs.506381	NM_018351	ENSG00000180263	FGD6	ZFYVE24	FYVE, RhoGEF and PH domain containing 6	protein-coding
chr12	95608975	95609602	+	12.8	627	27.3	4	6.83	3.53e-14	intron (NM_018351, intron 1 of 20)	intron (NM_018351, intron 1 of 20)	1952	NM_018351	55785	Hs.506381	NM_018351	ENSG00000180263	FGD6	ZFYVE24	FYVE, RhoGEF and PH domain containing 6	protein-coding
chr12	100971450	100972085	+	12.8	635	27.3	6	4.56	2.96e-10	intron (NM_174942, intron 1 of 9)	L2b|LINE|L2	4278	NM_174942	283431	Hs.20575	NM_174942	ENSG00000139354	GAS2L3	G2L3	growth arrest-specific 2 like 3	protein-coding
chr12	108151792	108153163	+	26.5	1371	56.4	20	2.82	3.2e-11	intron (NM_012406, intron 2 of 11)	intron (NM_012406, intron 2 of 11)	2437	NM_012406	11108	Hs.506655	NM_012406	ENSG00000110851	PRDM4	PFM1	PR domain containing 4	protein-coding
chr12	108944696	108946341	+	34.5	1645	73.5	25	2.94	5.24e-15	intron (NM_014706, intron 1 of 18)	L1MDa|LINE|L1	9647	NM_014706	9733	Hs.584842	NM_014706	ENSG00000075856	SART3	DSAP1|P100|RP11-13G14|TIP110|p110|p110(nrb)	squamous cell carcinoma antigen recognized by T cells 3	protein-coding
chr12	108951212	108952352	+	22.1	1140	47	12	3.91	6.56e-14	intron (NM_014706, intron 1 of 18)	AluJb|SINE|Alu	3383	NM_014706	9733	Hs.584842	NM_014706	ENSG00000075856	SART3	DSAP1|P100|RP11-13G14|TIP110|p110|p110(nrb)	squamous cell carcinoma antigen recognized by T cells 3	protein-coding
chr12	109075716	109076216	+	10.4	500	22.2	8	2.78	3.34e-05	intron (NM_014325, intron 2 of 10)	L1MEg|LINE|L1	-48296	NM_003006	6404	Hs.591014	NM_001206609	ENSG00000110876	SELPLG	CD162|CLA|PSGL-1|PSGL1	selectin P ligand	protein-coding
chr12	110742727	110744913	+	48.6	2186	103.4	36	2.87	7.12e-20	intron (NM_001681, intron 5 of 20)	intron (NM_001681, intron 5 of 20)	24788	NM_170665	488	Hs.506759	NM_001681	ENSG00000174437	ATP2A2	ATP2B|DAR|DD|SERCA2	ATPase, Ca++ transporting, cardiac muscle, slow twitch 2	protein-coding
chr12	112540850	112546606	+	209.6	5756	445.9	130	3.43	2.59e-103	intron (NM_024953, intron 1 of 23)	intron (NM_024953, intron 1 of 23)	2907	NM_024953	80018	Hs.530941	NM_024953	ENSG00000111300	NAA25	C12orf30|MDM20|NAP1	N(alpha)-acetyltransferase 25, NatB auxiliary subunit	protein-coding
chr12	118455154	118456000	+	18.1	846	38.4	5	7.69	5.37e-21	5' UTR (NM_181578, exon 2 of 12)	5' UTR (NM_181578, exon 2 of 12)	1071	NM_001130112	5985	Hs.731908	NM_001130112	ENSG00000111445	RFC5	RFC36	replication factor C (activator 1) 5, 36.5kDa	protein-coding
chr12	120905703	120907516	+	54.6	1813	116.2	34	3.42	3.19e-28	intron (NM_003769, intron 1 of 3)	intron (NM_003769, intron 1 of 3)	949	NM_003769	8683	Hs.728777	NM_003769	ENSG00000111786	SRSF9	SFRS9|SRp30c	serine/arginine-rich splicing factor 9	protein-coding
chr12	123358399	123358899	+	9.6	500	20.5	5	4.1	3.45e-07	intron (NM_024667, intron 1 of 3)	intron (NM_024667, intron 1 of 3)	22063	NM_024667	79720	Hs.507162	NM_024667	ENSG00000139722	VPS37B	-	vacuolar protein sorting 37 homolog B (S. cerevisiae)	protein-coding
chr12	124118812	124119715	+	18.1	903	38.4	13	2.96	1.38e-08	promoter-TSS (NM_001414)	promoter-TSS (NM_001414)	882	NM_001516	2967	Hs.355348	NM_001516	ENSG00000111358	GTF2H3	BTF2|TFB4|TFIIH	general transcription factor IIH, polypeptide 3, 34kDa	protein-coding
chr12	881237	881737	+	10.4	500	22.2	6	3.7	3.91e-07	intron (NM_014823, intron 1 of 25)	intron (NM_014823, intron 1 of 25)	19398	NM_018979	65125	Hs.356604	NM_001184985	ENSG00000060237	WNK1	HSAN2|HSN2|KDP|PRKWNK1|PSK|p65	WNK lysine deficient protein kinase 1	protein-coding
chr12	10324070	10324570	+	10	500	21.4	4	5.34	1.92e-09	intron (NM_001172632, intron 1 of 4)	MIR|SINE|MIR	470	NM_001172632	4973	Hs.412484	NM_001172632	ENSG00000173391	OLR1	CLEC8A|LOX1|LOXIN|SCARE1|SLOX1	oxidized low density lipoprotein (lectin-like) receptor 1	protein-coding
chr12	13044414	13048958	+	187.9	4544	399.7	139	2.88	4.75e-72	intron (NM_003979, intron 1 of 3)	AluSx1|SINE|Alu	2730	NM_003979	9052	Hs.631733	NM_003979	ENSG00000013588	GPRC5A	GPCR5A|RAI3|RAIG1	G protein-coupled receptor, family C, group 5, member A	protein-coding
chr12	13058722	13059222	+	10.4	500	22.2	5	4.44	1.82e-08	intron (NM_003979, intron 1 of 3)	intron (NM_003979, intron 1 of 3)	-9791	NR_030345	693199		NR_030345		MIR614	MIRN614|hsa-mir-614	microRNA 614	miscRNA
chr12	14554839	14555339	+	9.6	500	20.5	7	2.93	4.44e-05	intron (NM_018179, intron 1 of 14)	AluJr|SINE|Alu	36478	NM_018179	55729	Hs.591151	NM_018179	ENSG00000171681	ATF7IP	AM|MCAF|MCAF1|p621	activating transcription factor 7 interacting protein	protein-coding
chr12	21004988	21005943	+	18.5	955	39.3	13	3.02	4.54e-09	intron (NM_019844, intron 3 of 15)	L1M3|LINE|L1	41827	NM_019844	28234	Hs.504966	NM_019844	ENSG00000111700	SLCO1B3	HBLRR|LST-2|LST-3TM13|LST3|OATP-8|OATP1B3|OATP8|SLC21A8	solute carrier organic anion transporter family, member 1B3	protein-coding
chr12	27093081	27093581	+	9.6	500	20.5	7	2.93	4.44e-05	intron (NM_001171887, intron 1 of 5)	intron (NM_001171887, intron 1 of 5)	2026	NM_001171887	26127	Hs.591162	NM_001171887	ENSG00000111790	FGFR1OP2	HSPC123-like|WIT3.0	FGFR1 oncogene partner 2	protein-coding
chr12	31462818	31463318	+	9.6	500	20.5	4	5.12	1.02e-08	intron (NM_021238, intron 1 of 6)	PRIMA4-int|LTR|ERV1	-14182	NR_026806	79857	Hs.534485	NM_024799		FLJ13224	-	uncharacterized LOC79857	miscRNA
chr12	32832893	32834340	+	26.5	1447	56.4	18	3.13	6.16e-13	intron (NM_012063, intron 1 of 18)	intron (NM_012063, intron 1 of 18)	1479	NM_005690	10059	Hs.556296	NM_005690	ENSG00000087470	DNM1L	DLP1|DRP1|DVLP|DYMPLE|DYNIV-11|EMPF|HDYNIV|VPS1	dynamin 1-like	protein-coding
chr12	44198970	44199470	+	10.4	500	22.2	8	2.78	3.34e-05	intron (NM_002822, intron 1 of 8)	intron (NM_002822, intron 1 of 8)	958	NM_002822	5756	Hs.313056	NM_001242397	ENSG00000151239	TWF1	A6|PTK9	twinfilin, actin-binding protein, homolog 1 (Drosophila)	protein-coding
chr12	46371663	46372495	+	13.6	832	29	6	4.84	1.29e-11	intron (NM_004719, intron 1 of 14)	intron (NM_004719, intron 1 of 14)	12322	NM_004719	9169	Hs.210367	NM_004719	ENSG00000139218	SCAF11	CASP11|SFRS2IP|SIP1|SRRP129|SRSF2IP	SR-related CTD-associated factor 11	protein-coding
chr12	49348880	49349380	+	10	500	21.4	7	3.05	1.45e-05	intron (NM_001659, intron 1 of 4)	intron (NM_001659, intron 1 of 4)	2122	NM_001659	377	Hs.119177	NM_001659	ENSG00000134287	ARF3	-	ADP-ribosylation factor 3	protein-coding
chr12	49717447	49718205	+	15.3	758	32.5	6	5.41	9.15e-14	intron (NM_005480, intron 3 of 14)	intron (NM_005480, intron 3 of 14)	855	NM_001100620	10024	Hs.524399	NM_001100620	ENSG00000135451	TROAP	TASTIN	trophinin associated protein (tastin)	protein-coding
chr12	56498312	56500592	+	108.4	2280	230.6	54	4.27	1.68e-70	intron (NM_006191, intron 1 of 12)	intron (NM_006191, intron 1 of 12)	1349	NM_006191	5036	Hs.730862	NM_006191	ENSG00000170515	PA2G4	EBP1|HG4-1|p38-2G4	proliferation-associated 2G4, 38kDa	protein-coding
chr12	56917666	56919207	+	23.7	1541	50.4	9	5.6	2.54e-21	intron (NM_002898, intron 1 of 13)	AluSz|SINE|Alu	2827	NM_002898	5939	Hs.683360	NM_002898	ENSG00000076067	RBMS2	SCR3	RNA binding motif, single stranded interacting protein 2	protein-coding
chr12	57037700	57040028	+	95.9	2328	204.1	69	2.96	1.64e-39	promoter-TSS (NR_002737)	promoter-TSS (NR_002737)	21	NR_002737	26789		NR_002737		SNORD59A	RNU59|U59	small nucleolar RNA, C/D box 59A	snoRNA
chr12	57067749	57068249	+	10	500	21.4	8	2.67	9.4e-05	intron (NM_006601, intron 1 of 7)	MLT1B|LTR|ERVL-MaLR	14079	NM_006601	10728	Hs.50425	NM_006601	ENSG00000110958	PTGES3	P23|TEBP|cPGES	prostaglandin E synthase 3 (cytosolic)	protein-coding
chr12	57069197	57082027	+	540.4	12830	1149.7	306	3.76	1.26e-296	intron (NM_006601, intron 1 of 7)	AluSx|SINE|Alu	6466	NM_006601	10728	Hs.50425	NM_006601	ENSG00000110958	PTGES3	P23|TEBP|cPGES	prostaglandin E synthase 3 (cytosolic)	protein-coding
chr12	57113404	57119123	+	255.7	5719	544.1	176	3.09	4.13e-109	intron (NM_001113203, intron 2 of 10)	AluSg|SINE|Alu	2803	NR_045277	4666	Hs.505735	NM_001113202	ENSG00000196531	NACA	NACA1	nascent polypeptide-associated complex alpha subunit	protein-coding
chr12	62670590	62671090	+	10	500	21.4	8	2.67	9.4e-05	intron (NM_001252078, intron 1 of 21)	intron (NM_001252078, intron 1 of 21)	16719	NM_001252078	9958	Hs.434951	NM_001252078	ENSG00000135655	USP15	UNPH-2|UNPH4	ubiquitin specific peptidase 15	protein-coding
chr12	64849458	64849958	+	10	500	21.4	6	3.56	1.46e-06	exon (NM_013254, exon 2 of 21)	exon (NM_013254, exon 2 of 21)	3868	NM_013254	29110	Hs.505874	NM_013254	ENSG00000183735	TBK1	NAK|T2K	TANK-binding kinase 1	protein-coding
chr12	67673941	67674827	+	17.3	886	36.7	8	4.59	3.73e-13	intron (NM_018448, intron 1 of 14)	intron (NM_018448, intron 1 of 14)	11323	NM_018448	55832	Hs.546407	NM_018448	ENSG00000111530	CAND1	TIP120|TIP120A	cullin-associated and neddylation-dissociated 1	protein-coding
chr12	69008123	69009678	+	29.3	1555	62.4	12	5.2	1.96e-24	intron (NM_015646, intron 1 of 7)	intron (NM_015646, intron 1 of 7)	4281	NM_001010942	5908	Hs.369920	NM_001010942	ENSG00000127314	RAP1B	K-REV|RAL1B	RAP1B, member of RAS oncogene family	protein-coding
chr12	69080878	69081653	+	16.5	775	35	8	4.38	1.69e-12	promoter-TSS (NR_038930)	promoter-TSS (NR_038930)	534	NM_020401	57122	Hs.524574	NM_020401	ENSG00000111581	NUP107	NUP84	nucleoporin 107kDa	protein-coding
chr12	69640092	69640592	+	10.4	500	22.2	5	4.44	1.82e-08	intron (NM_007007, intron 1 of 9)	intron (NM_007007, intron 1 of 9)	7025	NM_007007	11052	Hs.369606	NM_007007	ENSG00000111605	CPSF6	CFIM|CFIM68|HPBRII-4|HPBRII-7	cleavage and polyadenylation specific factor 6, 68kDa	protein-coding
chr12	80070088	80071532	+	26.9	1444	57.2	28	2.04	1e-06	intron (NM_002583, intron 2 of 6)	intron (NM_002583, intron 2 of 6)	13980	NM_002583	5074	Hs.643130	NM_002583	ENSG00000177425	PAWR	PAR4|Par-4	PRKC, apoptosis, WT1, regulator	protein-coding
chr12	80074432	80074932	+	12.4	500	26.5	11	2.41	8.21e-05	intron (NM_002583, intron 2 of 6)	AluJb|SINE|Alu	10108	NM_002583	5074	Hs.643130	NM_002583	ENSG00000177425	PAWR	PAR4|Par-4	PRKC, apoptosis, WT1, regulator	protein-coding
chr12	80077087	80078423	+	30.1	1336	64.1	27	2.37	1.02e-09	intron (NM_002583, intron 2 of 6)	intron (NM_002583, intron 2 of 6)	7035	NM_002583	5074	Hs.643130	NM_002583	ENSG00000177425	PAWR	PAR4|Par-4	PRKC, apoptosis, WT1, regulator	protein-coding
chr12	80323763	80328193	+	112.4	4430	239.2	82	2.92	5.51e-45	intron (NM_001143885, intron 2 of 25)	intron (NM_001143885, intron 2 of 25)	2753	NM_001244992	4659	Hs.49582	NM_001143885	ENSG00000058272	PPP1R12A	M130|MBS|MYPT1	protein phosphatase 1, regulatory subunit 12A	protein-coding
chr12	96790177	96790677	+	10	500	21.4	7	3.05	1.45e-05	intron (NM_002595, intron 1 of 16)	intron (NM_002595, intron 1 of 16)	3939	NM_002595	5128	Hs.506415	NM_001170464	ENSG00000059758	CDK17	PCTAIRE2|PCTK2	cyclin-dependent kinase 17	protein-coding
chr12	109101741	109102241	+	10	500	21.4	7	3.05	1.45e-05	intron (NM_014325, intron 1 of 10)	L1MB8|LINE|L1	23304	NM_014325	23603	Hs.330384	NM_014325	ENSG00000110880	CORO1C	HCRNN4	coronin, actin binding protein, 1C	protein-coding
chr12	109107061	109107827	+	14.9	766	31.6	11	2.87	5.9e-07	intron (NM_014325, intron 1 of 10)	intron (NM_014325, intron 1 of 10)	17851	NM_014325	23603	Hs.330384	NM_014325	ENSG00000110880	CORO1C	HCRNN4	coronin, actin binding protein, 1C	protein-coding
chr12	116708744	116709244	+	10.4	500	22.2	5	4.44	1.82e-08	intron (NM_015335, intron 1 of 30)	intron (NM_015335, intron 1 of 30)	5997	NM_015335	23389	Hs.715095	NM_015335	ENSG00000123066	MED13L	PROSIT240|THRAP2|TRAP240L	mediator complex subunit 13-like	protein-coding
chr12	120671830	120672330	+	9.6	500	20.5	6	3.42	5.18e-06	intron (NM_001080855, intron 1 of 11)	AluSz|SINE|Alu	15884	NM_025157	5829	Hs.446336	NM_001080855	ENSG00000089159	PXN	-	paxillin	protein-coding
chr12	120674828	120675328	+	10	500	21.4	7	3.05	1.45e-05	intron (NM_001080855, intron 1 of 11)	AluSx|SINE|Alu	12886	NM_025157	5829	Hs.446336	NM_001080855	ENSG00000089159	PXN	-	paxillin	protein-coding
chr12	123367219	123368465	+	24.9	1246	53	16	3.31	8.19e-13	intron (NM_024667, intron 1 of 3)	intron (NM_024667, intron 1 of 3)	12870	NM_024667	79720	Hs.507162	NM_024667	ENSG00000139722	VPS37B	-	vacuolar protein sorting 37 homolog B (S. cerevisiae)	protein-coding
chr12	123838294	123839040	+	13.6	746	29	9	3.23	9.34e-08	Intergenic	Intergenic	-3679	NM_001167856	55206	Hs.7012	NM_001167856	ENSG00000139697	SBNO1	MOP3|Sno	strawberry notch homolog 1 (Drosophila)	protein-coding
chr12	123844541	123845492	+	18.9	951	40.1	9	4.46	2.86e-14	Intergenic	AluSc8|SINE|Alu	-10028	NM_001167856	55206	Hs.7012	NM_001167856	ENSG00000139697	SBNO1	MOP3|Sno	strawberry notch homolog 1 (Drosophila)	protein-coding
chr12	124086509	124088055	+	63	1546	134.1	40	3.35	1.43e-31	intron (NM_020936, intron 1 of 13)	L2a|LINE|L2	610	NM_020936	57696	Hs.286173	NM_020936	ENSG00000111364	DDX55	-	DEAD (Asp-Glu-Ala-Asp) box polypeptide 55	protein-coding
chr12	133289681	133290356	+	12.4	675	26.5	6	4.41	1.34e-09	intron (NM_001170543, intron 1 of 5)	L2a|LINE|L2	2625	NM_001170543	192111	Hs.102558	NM_001170543	ENSG00000247077	PGAM5	BXLBV68	phosphoglycerate mutase family member 5	protein-coding
chr12	133582235	133582735	+	10	500	21.4	5	4.27	8.11e-08	intron (NM_001256279, intron 2 of 4)	MSTD|LTR|ERVL-MaLR	19551	NM_001256280	7574	Hs.489608	NM_001256279	ENSG00000198393	ZNF26	KOX20	zinc finger protein 26	protein-coding
chr12	7080422	7080922	+	9.6	500	20.5	7	2.93	4.44e-05	promoter-TSS (NM_001267700)	promoter-TSS (NM_001267700)	728	NM_006331	10436	Hs.731673	NM_006331		EMG1	C2F|Grcc2f|NEP1	EMG1 nucleolar protein homolog (S. cerevisiae)	protein-coding
chr12	12873650	12874150	+	9.6	500	20.5	5	4.1	3.45e-07	intron (NM_004064, intron 2 of 2)	intron (NM_004064, intron 2 of 2)	3598	NM_004064	1027	Hs.238990	NM_004064	ENSG00000111276	CDKN1B	CDKN4|KIP1|MEN1B|MEN4|P27KIP1	cyclin-dependent kinase inhibitor 1B (p27, Kip1)	protein-coding
chr12	14526991	14527752	+	14.1	761	29.9	11	2.72	4.68e-06	intron (NM_018179, intron 1 of 14)	intron (NM_018179, intron 1 of 14)	8760	NM_018179	55729	Hs.591151	NM_018179	ENSG00000171681	ATF7IP	AM|MCAF|MCAF1|p621	activating transcription factor 7 interacting protein	protein-coding
chr12	14953999	14956606	+	94.3	2607	200.7	49	4.1	9.62e-59	intron (NM_016312, intron 1 of 11)	intron (NM_016312, intron 1 of 11)	1099	NM_016312	51729	Hs.655138	NM_016312	ENSG00000084463	WBP11	NPWBP|SIPP1|WBP-11	WW domain binding protein 11	protein-coding
chr12	19604739	19605602	+	15.3	863	32.5	11	2.95	2e-07	intron (NM_001267043, intron 1 of 8)	AluJb|SINE|Alu	11655	NM_001267043	121536	Hs.126497	NM_001114176	ENSG00000139154	AEBP2	-	AE binding protein 2	protein-coding
chr12	20990053	20990553	+	9.6	500	20.5	7	2.93	4.44e-05	intron (NM_019844, intron 3 of 15)	L1MCa|LINE|L1	26665	NM_019844	28234	Hs.504966	NM_019844	ENSG00000111700	SLCO1B3	HBLRR|LST-2|LST-3TM13|LST3|OATP-8|OATP1B3|OATP8|SLC21A8	solute carrier organic anion transporter family, member 1B3	protein-coding
chr12	27100801	27102229	+	29.7	1428	63.2	15	4.21	2.5e-20	intron (NM_001171887, intron 1 of 5)	L1MB8|LINE|L1	10210	NM_001171887	26127	Hs.591162	NM_001171887	ENSG00000111790	FGFR1OP2	HSPC123-like|WIT3.0	FGFR1 oncogene partner 2	protein-coding
chr12	45614747	45615247	+	9.6	500	20.5	6	3.42	5.18e-06	intron (NM_001025356, intron 1 of 19)	MER21B|LTR|ERVL	-5208	NR_037144	51054	Hs.558495	NM_015899		PLEKHA8P1	PLEKHA9	pleckstrin homology domain containing, family A member 8 pseudogene 1	pseudo
chr12	46650460	46654288	+	103.2	3828	219.5	74	2.97	2.43e-42	intron (NM_001077484, intron 1 of 16)	Tigger4b|DNA|TcMar-Tigger	10834	NM_001077484	81539	Hs.533770	NM_001077484	ENSG00000111371	SLC38A1	ATA1|NAT2|SAT1|SNAT1	solute carrier family 38, member 1	protein-coding
chr12	53343274	53344482	+	28.1	1208	59.8	25	2.39	5.13e-09	promoter-TSS (NM_001256293)	promoter-TSS (NM_001256293)	-228	NM_001256293	3856	Hs.708445	NM_001256282	ENSG00000170421	KRT8	CARD2|CK-8|CK8|CYK8|K2C8|K8|KO	keratin 8	protein-coding
chr12	56205148	56206089	+	18.5	941	39.3	7	5.61	4.92e-17	intron (NM_033082, intron 1 of 10)	L2a|LINE|L2	5922	NM_033082	84324	Hs.505676	NM_033082	ENSG00000205323	SARNP	CIP29|HCC1|HSPC316|THO1	SAP domain containing ribonucleoprotein	protein-coding
chr12	62679884	62680384	+	9.6	500	20.5	6	3.42	5.18e-06	intron (NM_001252078, intron 1 of 21)	L1PA17|LINE|L1	26013	NM_001252078	9958	Hs.434951	NM_001252078	ENSG00000135655	USP15	UNPH-2|UNPH4	ubiquitin specific peptidase 15	protein-coding
chr12	65623717	65624217	+	9.6	500	20.5	3	6.83	8.31e-11	intron (NM_014319, intron 4 of 12)	L1MA5|LINE|L1	-48456	NM_001193460	253827	Hs.339024	NM_001031679	ENSG00000174099	MSRB3	DFNB74	methionine sulfoxide reductase B3	protein-coding
chr12	76457721	76460073	+	50.2	2352	106.8	41	2.6	1.99e-17	intron (NM_139207, intron 4 of 15)	L1MEg|LINE|L1	19841	NM_139207	4673	Hs.695185	NM_004537	ENSG00000187109	NAP1L1	NAP1|NAP1L|NRP	nucleosome assembly protein 1-like 1	protein-coding
chr12	76461753	76462253	+	9.6	500	20.5	3	6.83	8.31e-11	intron (NM_139207, intron 3 of 15)	intron (NM_139207, intron 3 of 15)	16735	NM_139207	4673	Hs.695185	NM_004537	ENSG00000187109	NAP1L1	NAP1|NAP1L|NRP	nucleosome assembly protein 1-like 1	protein-coding
chr12	80305916	80306416	+	9.6	500	20.5	6	3.42	5.18e-06	intron (NM_001143885, intron 2 of 25)	L2a|LINE|L2	1525	NM_001143886	4659	Hs.49582	NM_001143885	ENSG00000058272	PPP1R12A	M130|MBS|MYPT1	protein phosphatase 1, regulatory subunit 12A	protein-coding
chr12	93815551	93816051	+	10	500	21.4	8	2.67	9.4e-05	intron (NM_003348, intron 1 of 3)	intron (NM_003348, intron 1 of 3)	20225	NM_003348	7334	Hs.524630	NM_003348	ENSG00000177889	UBE2N	UBC13|UbcH-ben|UbcH13	ubiquitin-conjugating enzyme E2N	protein-coding
chr12	96792410	96792910	+	9.6	500	20.5	7	2.93	4.44e-05	intron (NM_002595, intron 1 of 16)	intron (NM_002595, intron 1 of 16)	1706	NM_002595	5128	Hs.506415	NM_001170464	ENSG00000059758	CDK17	PCTAIRE2|PCTK2	cyclin-dependent kinase 17	protein-coding
chr12	104713385	104713885	+	9.6	500	20.5	4	5.12	1.02e-08	intron (NM_001261445, intron 7 of 14)	intron (NM_001261445, intron 7 of 14)	16125	NM_001008394	493861	Hs.659857	NM_001008394	ENSG00000255150	EID3	NS4EB|NSE4B|NSMCE4B	EP300 interacting inhibitor of differentiation 3	protein-coding
chr12	109100713	109101213	+	9.6	500	20.5	7	2.93	4.44e-05	intron (NM_014325, intron 1 of 10)	L1MB8|LINE|L1	24332	NM_014325	23603	Hs.330384	NM_014325	ENSG00000110880	CORO1C	HCRNN4	coronin, actin binding protein, 1C	protein-coding
chr12	111009666	111010166	+	9.6	500	20.5	7	2.93	4.44e-05	intron (NM_139283, intron 1 of 5)	intron (NM_139283, intron 1 of 5)	11148	NM_139283	160760	Hs.13854	NM_139283	ENSG00000196850	PPTC7	TA-PP2C|TAPP2C	PTC7 protein phosphatase homolog (S. cerevisiae)	protein-coding
chr12	112531369	112532850	+	32.5	1481	69.2	19	3.64	7.69e-19	intron (NM_024953, intron 1 of 23)	intron (NM_024953, intron 1 of 23)	14526	NM_024953	80018	Hs.530941	NM_024953	ENSG00000111300	NAA25	C12orf30|MDM20|NAP1	N(alpha)-acetyltransferase 25, NatB auxiliary subunit	protein-coding
chr12	118814392	118815021	+	11.2	629	23.9	8	2.99	1.14e-05	intron (NM_022491, intron 1 of 11)	CpG-5854	348	NM_022491	64426	Hs.602312	NM_022491	ENSG00000111707	SUDS3	SAP45|SDS3	suppressor of defective silencing 3 homolog (S. cerevisiae)	protein-coding
chr12	120673475	120674162	+	13.2	687	28.2	8	3.52	2.93e-08	intron (NM_001080855, intron 1 of 11)	intron (NM_001080855, intron 1 of 11)	14146	NM_025157	5829	Hs.446336	NM_001080855	ENSG00000089159	PXN	-	paxillin	protein-coding
chr12	120681282	120683305	+	36.1	2023	76.9	21	3.66	1.7e-20	intron (NM_001080855, intron 1 of 11)	AluY|SINE|Alu	5671	NM_025157	5829	Hs.446336	NM_001080855	ENSG00000089159	PXN	-	paxillin	protein-coding
chr12	120685794	120686294	+	10	500	21.4	6	3.56	1.46e-06	intron (NM_001080855, intron 1 of 11)	intron (NM_001080855, intron 1 of 11)	1920	NM_025157	5829	Hs.446336	NM_001080855	ENSG00000089159	PXN	-	paxillin	protein-coding
chr12	122895259	122895759	+	9.6	500	20.5	5	4.1	3.45e-07	intron (NM_001247997, intron 1 of 25)	L1MB7|LINE|L1	11607	NM_001247997	6249	Hs.524809	NM_001247997	ENSG00000130779	CLIP1	CLIP|CLIP-170|CLIP170|CYLN1|RSN	CAP-GLY domain containing linker protein 1	protein-coding
chr12	123846165	123846798	+	14.1	633	29.9	3	9.97	4.29e-19	Intergenic	AluSx4|SINE|Alu	-11493	NM_001167856	55206	Hs.7012	NM_001167856	ENSG00000139697	SBNO1	MOP3|Sno	strawberry notch homolog 1 (Drosophila)	protein-coding
chr12	123848254	123848754	+	10	500	21.4	6	3.56	1.46e-06	Intergenic	Intergenic	-13516	NM_001167856	55206	Hs.7012	NM_001167856	ENSG00000139697	SBNO1	MOP3|Sno	strawberry notch homolog 1 (Drosophila)	protein-coding
chr12	129302303	129302803	+	9.6	500	20.5	4	5.12	1.02e-08	intron (NM_145648, intron 1 of 7)	intron (NM_145648, intron 1 of 7)	5988	NM_145648	121260	Hs.507260	NM_145648	ENSG00000139370	SLC15A4	PHT1|PTR4	solute carrier family 15, member 4	protein-coding
chr1	162468013	162469118	+	25.7	1105	54.7	22	2.48	6.19e-09	intron (NM_175866, intron 1 of 7)	intron (NM_175866, intron 1 of 7)	970	NM_144624	127933	Hs.127310	NM_001184763	ENSG00000152332	UHMK1	KIS|KIST	U2AF homology motif (UHM) kinase 1	protein-coding
chr12	14519278	14519778	+	9.6	500	20.5	2	10.25	6.44e-14	intron (NM_018179, intron 1 of 14)	intron (NM_018179, intron 1 of 14)	917	NM_018179	55729	Hs.591151	NM_018179	ENSG00000171681	ATF7IP	AM|MCAF|MCAF1|p621	activating transcription factor 7 interacting protein	protein-coding
chr12	14539338	14539987	+	12	649	25.6	6	4.27	5.89e-09	intron (NM_018179, intron 1 of 14)	intron (NM_018179, intron 1 of 14)	21051	NM_018179	55729	Hs.591151	NM_018179	ENSG00000171681	ATF7IP	AM|MCAF|MCAF1|p621	activating transcription factor 7 interacting protein	protein-coding
chr12	20975749	20976378	+	11.6	629	24.8	7	3.54	3.89e-07	intron (NM_019844, intron 3 of 15)	MER4-int|LTR|ERV1	12425	NM_019844	28234	Hs.504966	NM_019844	ENSG00000111700	SLCO1B3	HBLRR|LST-2|LST-3TM13|LST3|OATP-8|OATP1B3|OATP8|SLC21A8	solute carrier organic anion transporter family, member 1B3	protein-coding
chr12	27502847	27503347	+	9.6	500	20.5	6	3.42	5.18e-06	intron (NM_001248003, intron 1 of 14)	intron (NM_001248003, intron 1 of 14)	17310	NM_001248002	56938	Hs.445447	NM_001248002	ENSG00000029153	ARNTL2	BMAL2|CLIF|MOP9|PASD9|bHLHe6	aryl hydrocarbon receptor nuclear translocator-like 2	protein-coding
chr12	12870517	12872756	+	142.1	2239	302.4	98	3.09	3.27e-61	intron (NM_004064, intron 1 of 2)	intron (NM_004064, intron 1 of 2)	1334	NM_004064	1027	Hs.238990	NM_004064	ENSG00000111276	CDKN1B	CDKN4|KIP1|MEN1B|MEN4|P27KIP1	cyclin-dependent kinase inhibitor 1B (p27, Kip1)	protein-coding
chr12	27865013	27865513	+	11.2	500	23.9	8	2.99	1.14e-05	intron (NM_021821, intron 1 of 7)	L2a|LINE|L2	1557	NM_001190864	60488	Hs.714076	NM_021821	ENSG00000061794	MRPS35	MDS023|MRP-S28|MRPS28	mitochondrial ribosomal protein S35	protein-coding
chr1	180986559	180990359	+	86.7	3800	184.5	56	3.29	1.43e-41	intron (NM_005819, intron 1 of 7)	L2a|LINE|L2	3587	NM_005819	10228	Hs.737037	NM_005819	ENSG00000135823	STX6	-	syntaxin 6	protein-coding
chr12	57020479	57020979	+	9.6	500	20.5	6	3.42	5.18e-06	intron (NM_013449, intron 1 of 28)	intron (NM_013449, intron 1 of 28)	9434	NM_013449	11176	Hs.314263	NM_013449	ENSG00000076108	BAZ2A	TIP5|WALp3	bromodomain adjacent to zinc finger domain, 2A	protein-coding
chr12	80064807	80068531	+	93.9	3724	199.9	65	3.07	1.3e-40	intron (NM_002583, intron 2 of 6)	L1MC5|LINE|L1	18121	NM_002583	5074	Hs.643130	NM_002583	ENSG00000177425	PAWR	PAR4|Par-4	PRKC, apoptosis, WT1, regulator	protein-coding
chr12	88972746	88973880	+	28.1	1134	59.8	20	2.99	1.28e-12	intron (NM_003994, intron 1 of 8)	intron (NM_003994, intron 1 of 8)	937	NM_003994	4254	Hs.1048	NM_000899	ENSG00000049130	KITLG	FPH2|KL-1|Kitl|MGF|SCF|SF|SHEP7	KIT ligand	protein-coding
chr12	93778694	93779438	+	14.5	744	30.7	7	4.39	9.98e-11	intron (NM_199040, intron 1 of 4)	intron (NM_199040, intron 1 of 4)	7320	NR_002212	440672	Hs.601274	NR_002212		NUDT4P1	NUDT4P2	nudix (nucleoside diphosphate linked moiety X)-type motif 4 pseudogene 1	pseudo
chr12	95871262	95871762	+	9.6	500	20.5	4	5.12	1.02e-08	intron (NM_006838, intron 2 of 10)	intron (NM_006838, intron 2 of 10)	3690	NM_006838	10988	Hs.444986	NM_006838	ENSG00000111142	METAP2	MAP2|MNPEP|p67|p67eIF2	methionyl aminopeptidase 2	protein-coding
chr12	96742372	96742872	+	9.6	500	20.5	6	3.42	5.18e-06	intron (NM_002595, intron 1 of 16)	L1MB4|LINE|L1	51744	NM_002595	5128	Hs.506415	NM_001170464	ENSG00000059758	CDK17	PCTAIRE2|PCTK2	cyclin-dependent kinase 17	protein-coding
chr12	104680565	104690857	+	647.9	10292	1378.6	510	2.7	2.22e-220	intron (NM_001261446, intron 2 of 13)	intron (NM_001261446, intron 2 of 13)	5251	NM_182729	7296	Hs.654922	NM_001093771	ENSG00000198431	TXNRD1	GRIM-12|TR|TR1|TRXR1|TXNR	thioredoxin reductase 1	protein-coding
chr12	116690055	116693070	+	54.6	3015	116.2	32	3.63	2.03e-30	intron (NM_015335, intron 1 of 30)	AluSz6|SINE|Alu	23429	NM_015335	23389	Hs.715095	NM_015335	ENSG00000123066	MED13L	PROSIT240|THRAP2|TRAP240L	mediator complex subunit 13-like	protein-coding
chr12	116704761	116705785	+	19.7	1024	41.9	10	4.19	1.78e-13	intron (NM_015335, intron 1 of 30)	intron (NM_015335, intron 1 of 30)	9718	NM_015335	23389	Hs.715095	NM_015335	ENSG00000123066	MED13L	PROSIT240|THRAP2|TRAP240L	mediator complex subunit 13-like	protein-coding
chr12	123842302	123842802	+	9.6	500	20.5	4	5.12	1.02e-08	Intergenic	Intergenic	-7564	NM_001167856	55206	Hs.7012	NM_001167856	ENSG00000139697	SBNO1	MOP3|Sno	strawberry notch homolog 1 (Drosophila)	protein-coding
chr1	226185751	226187095	+	49.8	1344	105.9	45	2.35	1.77e-14	intron (NM_152608, intron 1 of 6)	intron (NM_152608, intron 1 of 6)	643	NM_152608	163859	Hs.520192	NM_152608	ENSG00000143751	SDE2	C1orf55|RP4-671D7.1|dJ671D7.1	SDE2 telomere maintenance homolog (S. pombe)	protein-coding
chr12	6447961	6448624	+	14.9	663	31.6	7	4.51	2.23e-11	intron (NM_001065, intron 1 of 9)	intron (NM_001065, intron 1 of 9)	2991	NM_001065	7132	Hs.279594	NM_001065	ENSG00000067182	TNFRSF1A	CD120a|FPF|MS5|TBP1|TNF-R|TNF-R-I|TNF-R55|TNFAR|TNFR1|TNFR1-d2|TNFR55|TNFR60|p55|p55-R|p60	tumor necrosis factor receptor superfamily, member 1A	protein-coding
chr12	6715418	6715918	+	11.6	500	24.8	9	2.75	2.45e-05	intron (NM_001273, intron 1 of 39)	CpG-5059	883	NM_001273	1108	Hs.162233	NM_001273	ENSG00000111642	CHD4	Mi-2b|Mi2-BETA	chromodomain helicase DNA binding protein 4	protein-coding
chr12	19596491	19599434	+	62.2	2943	132.4	39	3.39	1.53e-31	intron (NM_001267043, intron 1 of 8)	intron (NM_001267043, intron 1 of 8)	4447	NM_001267043	121536	Hs.126497	NM_001114176	ENSG00000139154	AEBP2	-	AE binding protein 2	protein-coding
chr1	227503690	227504319	+	18.5	629	39.3	16	2.46	8.32e-07	intron (NM_003607, intron 1 of 35)	intron (NM_003607, intron 1 of 35)	1822	NM_014826	8476	Hs.35433	NM_003607	ENSG00000143776	CDC42BPA	MRCK|MRCKA|PK428	CDC42 binding protein kinase alpha (DMPK-like)	protein-coding
chr12	46126484	46128078	+	31.7	1594	67.5	21	3.21	1.16e-15	intron (NM_152641, intron 3 of 20)	intron (NM_152641, intron 3 of 20)	3661	NM_152641	196528	Hs.317304	NM_152641	ENSG00000189079	ARID2	BAF200|p200	AT rich interactive domain 2 (ARID, RFX-like)	protein-coding
chr12	54676794	54677425	+	13.6	631	29	10	2.9	7.64e-07	intron (NM_031157, intron 8 of 10)	intron (NM_031157, intron 8 of 10)	2576	NR_002944	664709	Hs.534822	NR_002944		HNRNPA1P10	HNRPA1L-2	heterogeneous nuclear ribonucleoprotein A1 pseudogene 10	pseudo
chr12	64846829	64847941	+	35.3	1112	75.2	26	2.89	4.14e-15	intron (NM_013254, intron 1 of 20)	intron (NM_013254, intron 1 of 20)	1545	NM_013254	29110	Hs.505874	NM_013254	ENSG00000183735	TBK1	NAK|T2K	TANK-binding kinase 1	protein-coding
chr12	66523511	66524417	+	20.9	906	44.4	11	4.04	5.5e-14	intron (NM_032338, intron 1 of 2)	L2b|LINE|L2	569	NM_032338	84298	Hs.504820	NM_032338	ENSG00000139233	LLPH	C12orf31|hLLP	LLP homolog, long-term synaptic facilitation (Aplysia)	protein-coding
chr1	243393406	243394210	+	28.1	804	59.8	24	2.49	1.22e-09	intron (NM_001042405, intron 1 of 18)	L1M4c|LINE|L1	24900	NM_001042405	9859	Hs.533635	NM_001042404	ENSG00000143702	CEP170	FAM68A|KAB|KIAA0470	centrosomal protein 170kDa	protein-coding
chr1	8935349	8938892	+	173	3543	368.1	125	2.95	2.9e-69	intron (NM_001428, intron 1 of 11)	AluY|SINE|Alu	-1774	NR_038351	100505975	Hs.429843	NR_038351		ENO1-AS1	-	ENO1 antisense RNA 1	miscRNA
chr12	120689281	120702679	+	366.9	13398	780.7	238	3.28	3.95e-169	intron (NM_001080855, intron 1 of 11)	AluSx|SINE|Alu	7594	NM_002859	5829	Hs.446336	NM_001080855	ENSG00000089159	PXN	-	paxillin	protein-coding
chr12	76423728	76425133	+	59	1405	125.6	50	2.51	3.98e-19	exon (NM_007350, exon 1 of 2)	exon (NM_007350, exon 1 of 2)	1126	NM_007350	22822	Hs.602085	NM_007350	ENSG00000139289	PHLDA1	DT1P1B11|PHRIP|TDAG51	pleckstrin homology-like domain, family A, member 1	protein-coding
chr12	56435769	56437273	+	55	1504	117	34	3.44	9.23e-29	intron (NM_001029, intron 2 of 3)	intron (NM_001029, intron 2 of 3)	835	NM_001029	6231	Hs.711461	NM_001029	ENSG00000197728	RPS26	DBA10|S26	ribosomal protein S26	protein-coding
chr1	38478852	38480167	+	27.3	1315	58.1	19	3.06	5.15e-13	intron (NM_016037, intron 1 of 7)	AluSx|SINE|Alu	1125	NM_016037	51118	Hs.637686	NM_016037	ENSG00000183520	UTP11L	CGI94	UTP11-like, U3 small nucleolar ribonucleoprotein, (yeast)	protein-coding
chr12	49766837	49768433	+	28.1	1596	59.8	26	2.3	1.96e-08	intron (NM_023071, intron 2 of 13)	AluSx4|SINE|Alu	6947	NM_023071	65244	Hs.654826	NM_023071	ENSG00000123352	SPATS2	P59SCR|SCR59|SPATA10	spermatogenesis associated, serine-rich 2	protein-coding
chr1	94128784	94129863	+	31.7	1079	67.5	28	2.41	2.92e-10	intron (NM_001261408, intron 4 of 13)	intron (NM_001261408, intron 4 of 13)	17603	NM_001261409	8412	Hs.36958	NM_001261408	ENSG00000137936	BCAR3	NSP2|SH2D3B	breast cancer anti-estrogen resistance 3	protein-coding
chr12	96775795	96776896	+	20.5	1101	43.6	16	2.72	1.74e-08	intron (NM_002595, intron 1 of 16)	L1PA16|LINE|L1	18021	NM_002595	5128	Hs.506415	NM_001170464	ENSG00000059758	CDK17	PCTAIRE2|PCTK2	cyclin-dependent kinase 17	protein-coding
chr12	133259369	133260690	+	32.1	1321	68.3	19	3.6	2.81e-18	intron (NM_006231, intron 1 of 48)	MLT1D|LTR|ERVL-MaLR	3916	NM_006231	5426	Hs.524871	NM_006231	ENSG00000177084	POLE	POLE1	polymerase (DNA directed), epsilon, catalytic subunit	protein-coding
chr1	205090212	205091247	+	37.3	1035	79.4	21	3.78	3.27e-22	intron (NM_005057, intron 1 of 13)	intron (NM_005057, intron 1 of 13)	421	NM_005057	5929	Hs.519230	NM_001193272	ENSG00000117222	RBBP5	RBQ3|SWD1	retinoblastoma binding protein 5	protein-coding
chr1	209976321	209979136	+	107.2	2815	228.1	112	2.04	5.04e-22	intron (NM_006147, intron 1 of 8)	intron (NM_006147, intron 1 of 8)	1792	NM_001206696	3664	Hs.591415	NM_001206696	ENSG00000117595	IRF6	LPS|OFC6|PIT|PPS|VWS|VWS1	interferon regulatory factor 6	protein-coding
chr1	247265895	247266828	+	26.5	933	56.4	23	2.45	4.34e-09	intron (NM_001142572, intron 1 of 3)	intron (NM_001142572, intron 1 of 3)	1313	NM_001142572	79862	Hs.163754	NM_001142572	ENSG00000188295	ZNF669	-	zinc finger protein 669	protein-coding
chr1	28157741	28158471	+	20.9	730	44.4	20	2.22	2.42e-06	intron (NM_002713, intron 1 of 5)	L2b|LINE|L2	781	NM_138558	5511	Hs.533474	NM_002713	ENSG00000117751	PPP1R8	ARD-1|ARD1|NIPP-1|NIPP1|PRO2047	protein phosphatase 1, regulatory subunit 8	protein-coding
chr1	32386401	32387649	+	29.3	1248	62.4	21	2.97	3.42e-13	intron (NM_080391, intron 1 of 5)	intron (NM_080391, intron 1 of 5)	-1766	NM_001195101	8073	Hs.713025	NM_001195100	ENSG00000184007	PTP4A2	HH13|HH7-2|HU-PP-1|OV-1|PRL-2|PRL2|PTP4A|PTPCAAX2|ptp-IV1a|ptp-IV1b	protein tyrosine phosphatase type IVA, member 2	protein-coding
chr1	33500182	33502391	+	67.8	2209	144.4	56	2.58	7.68e-23	intron (NR_037591, intron 1 of 7)	intron (NR_037591, intron 1 of 7)	1226	NM_001199199	204	Hs.470907	NM_001199199	ENSG00000004455	AK2	ADK2|AK 2	adenylate kinase 2	protein-coding
chr12	108953284	108954835	+	40.5	1551	86.3	40	2.16	1.93e-10	intron (NM_014706, intron 1 of 18)	MIRb|SINE|MIR	1106	NM_014706	9733	Hs.584842	NM_014706	ENSG00000075856	SART3	DSAP1|P100|RP11-13G14|TIP110|p110|p110(nrb)	squamous cell carcinoma antigen recognized by T cells 3	protein-coding
chr12	111010747	111013425	+	55.4	2678	117.9	37	3.19	9.43e-26	intron (NM_139283, intron 1 of 5)	MIRc|SINE|MIR	8978	NM_139283	160760	Hs.13854	NM_139283	ENSG00000196850	PPTC7	TA-PP2C|TAPP2C	PTC7 protein phosphatase homolog (S. cerevisiae)	protein-coding
chr12	110719773	110724078	+	167	4305	355.3	122	2.91	1.06e-65	intron (NM_001681, intron 3 of 20)	intron (NM_001681, intron 3 of 20)	2893	NM_170665	488	Hs.506759	NM_001681	ENSG00000174437	ATP2A2	ATP2B|DAR|DD|SERCA2	ATPase, Ca++ transporting, cardiac muscle, slow twitch 2	protein-coding
chr1	52522277	52522777	+	15.3	500	32.5	15	2.16	9.03e-05	promoter-TSS (NM_015913)	promoter-TSS (NM_015913)	670	NM_152265	91408	Hs.429839	NM_001136497	ENSG00000134717	BTF3L4	-	basic transcription factor 3-like 4	protein-coding
chr12	54674400	54674900	+	16.9	500	35.9	13	2.76	3.3e-07	promoter-TSS (NM_012117)	intron (NM_002136, intron 1 of 9)	117	NR_002944	664709	Hs.534822	NR_002944		HNRNPA1P10	HNRPA1L-2	heterogeneous nuclear ribonucleoprotein A1 pseudogene 10	pseudo
chr12	16035652	16038436	+	87.1	2784	185.4	65	2.85	5.38e-34	intron (NM_007178, intron 2 of 9)	(CAAA)n|Simple_repeat|Simple_repeat	1756	NM_007178	11171	Hs.504895	NM_007178	ENSG00000023734	STRAP	MAWD|PT-WD|UNRIP	serine/threonine kinase receptor associated protein	protein-coding
chr12	98987302	98990342	+	143.7	3040	305.8	85	3.6	6.4e-76	intron (NM_213611, intron 1 of 6)	intron (NM_213611, intron 1 of 6)	1419	NM_005888	5250	Hs.290404	NM_002635	ENSG00000075415	SLC25A3	PHC|PTP	solute carrier family 25 (mitochondrial carrier; phosphate carrier), member 3	protein-coding
chr1	151171449	151174842	+	86.3	3393	183.6	68	2.7	8.58e-31	intron (NM_003557, intron 1 of 14)	intron (NM_003557, intron 1 of 14)	2124	NM_001135638	8394	Hs.661888	NM_001135636	ENSG00000143398	PIP5K1A	-	phosphatidylinositol-4-phosphate 5-kinase, type I, alpha	protein-coding
chr12	125397921	125399388	+	104.4	1467	222.1	95	2.34	9.71e-29	intron (NM_021009, intron 1 of 1)	CpG	933	NM_021009	7316	Hs.520348	NM_021009	ENSG00000150991	UBC	HMG20	ubiquitin C	protein-coding
chr12	7072174	7073962	+	56.6	1788	120.4	46	2.62	8.6e-20	promoter-TSS (NR_029682)	promoter-TSS (NR_029682)	-192	NR_029682	406933		NR_029682		MIR141	MIRN141	microRNA 141	miscRNA
chr1	225119166	225120091	+	28.5	925	60.6	22	2.76	1.83e-11	intron (NM_001145154, intron 1 of 10)	L1MA4A|LINE|L1	2265	NM_144989	127602	Hs.133977	NM_001145154	ENSG00000185842	DNAH14	C1orf67|Dnahc14|HL-18|HL18	dynein, axonemal, heavy chain 14	protein-coding
chr1	19924132	19926527	+	63.4	2395	135	49	2.75	1.26e-23	intron (NM_001204089, intron 1 of 3)	MIRb|SINE|MIR	1858	NM_001204082	440574	Hs.466662	NM_001032363	ENSG00000173436	MINOS1	C1orf151|MIO10	mitochondrial inner membrane organizing system 1	protein-coding
chr12	133261810	133263294	+	35.3	1484	75.2	24	3.13	7.27e-17	intron (NM_006231, intron 1 of 48)	AluSp|SINE|Alu	1393	NM_006231	5426	Hs.524871	NM_006231	ENSG00000177084	POLE	POLE1	polymerase (DNA directed), epsilon, catalytic subunit	protein-coding
chr1	94696855	94703260	+	194.3	6405	413.4	134	3.09	5.46e-83	intron (NM_004815, intron 1 of 22)	intron (NM_004815, intron 1 of 22)	3250	NM_004815	9411	Hs.483238	NM_004815	ENSG00000137962	ARHGAP29	PARG1|RP11-255E17.1	Rho GTPase activating protein 29	protein-coding
chr1	153642052	153643497	+	55.4	1445	117.9	36	3.27	1.03e-26	intron (NM_001267809, intron 1 of 13)	intron (NM_001267809, intron 1 of 13)	730	NM_001267809	3608	Hs.75117	NM_001267809	ENSG00000143621	ILF2	NF45|PRO3063	interleukin enhancer binding factor 2, 45kDa	protein-coding
chr1	179108649	179110774	+	65	2125	138.4	34	4.07	7.24e-41	intron (NM_007314, intron 1 of 11)	L2a|LINE|L2	2513	NM_005158	27	Hs.159472	NM_001136000	ENSG00000143322	ABL2	ABLL|ARG	v-abl Abelson murine leukemia viral oncogene homolog 2	protein-coding
chr1	212209382	212211743	+	75.5	2361	160.6	66	2.43	1.04e-22	intron (NM_016448, intron 1 of 14)	MIR|SINE|MIR	-1560	NM_001199809	25896	Hs.369285	NM_001199809	ENSG00000143493	INTS7	C1orf73|INT7	integrator complex subunit 7	protein-coding
chr1	217803775	217804532	+	17.7	757	37.6	12	3.13	5.52e-09	promoter-TSS (NM_138796)	promoter-TSS (NM_138796)	256	NM_018040	55105	Hs.420757	NM_018040	ENSG00000092978	GPATCH2	CT110|GPATC2|PPP1R30|RP11-361K17.1	G patch domain containing 2	protein-coding
chr1	235487959	235491257	+	111.6	3298	237.5	83	2.86	3.07e-43	intron (NM_016374, intron 2 of 23)	intron (NM_016374, intron 2 of 23)	1194	NM_001206794	51742	Hs.575782	NM_001206794	ENSG00000054267	ARID4B	BCAA|BRCAA1|RBBP1L1|RBP1L1|SAP180	AT rich interactive domain 4B (RBP1-like)	protein-coding
chr1	247082536	247094790	+	540.8	12254	1150.6	313	3.68	6.11e-289	intron (NM_015446, intron 1 of 35)	intron (NM_015446, intron 1 of 35)	6063	NM_015446	25909	Hs.300887	NM_015446	ENSG00000153207	AHCTF1	ELYS|MST108|TMBS62	AT hook containing transcription factor 1	protein-coding
chr1	22275579	22276214	+	18.1	635	38.4	14	2.75	8.79e-08	Intergenic	MIR3|SINE|MIR	-12146	NM_005529	3339	Hs.562227	NM_005529	ENSG00000142798	HSPG2	HSPG|PLC|PRCAN|SJA|SJS|SJS1	heparan sulfate proteoglycan 2	protein-coding
chr1	22404290	22404790	+	14.5	500	30.7	13	2.37	3.79e-05	intron (NM_001039802, intron 2 of 6)	intron (NM_001039802, intron 2 of 6)	25420	NM_044472	998	Hs.467637	NM_001039802	ENSG00000070831	CDC42	CDC42Hs|G25K	cell division cycle 42 (GTP binding protein, 25kDa)	protein-coding
chr1	23346057	23352590	+	189.9	6533	404	118	3.42	5.22e-94	intron (NM_001009999, intron 1 of 20)	AluSx1|SINE|Alu	3382	NM_001009999	23028	Hs.591518	NM_001009999	ENSG00000004487	KDM1A	AOF2|BHC110|KDM1|LSD1	lysine (K)-specific demethylase 1A	protein-coding
chr1	46146333	46148707	+	55.4	2374	117.9	35	3.37	1.02e-27	intron (NM_021639, intron 2 of 12)	MIR|SINE|MIR	4782	NM_021639	60313	Hs.727072	NM_021639	ENSG00000159592	GPBP1L1	RP11-767N6.1	GC-rich promoter binding protein 1-like 1	protein-coding
chr1	67396728	67405609	+	259.3	8881	551.8	159	3.47	1.65e-129	intron (NM_001077701, intron 1 of 12)	intron (NM_001077701, intron 1 of 12)	5242	NM_001077704	57708	Hs.605432	NM_001077700	ENSG00000198160	MIER1	ER1|MI-ER1|hMI-ER1	mesoderm induction early response 1 homolog (Xenopus laevis)	protein-coding
chr1	67891088	67896014	+	354.5	4926	754.2	211	3.57	1.25e-183	intron (NM_001018069, intron 1 of 7)	intron (NM_001018069, intron 1 of 7)	2572	NM_001018069	26135	Hs.741157	NM_001018067	ENSG00000142864	SERBP1	CHD3IP|HABP4L|PAI-RBP1|PAIRBP1	SERPINE1 mRNA binding protein 1	protein-coding
chr1	87376536	87379916	+	94.7	3380	201.6	67	3.01	8.27e-40	intron (NM_004261, intron 1 of 4)	MLT1H|LTR|ERVL-MaLR	1881	NM_004261	9403	Hs.362728	NM_004261	ENSG00000183291	2016-09-15	-	15 kDa selenoprotein	protein-coding
chr1	91484088	91484588	+	14.9	500	31.6	13	2.43	1.56e-05	intron (NM_201269, intron 1 of 5)	intron (NM_201269, intron 1 of 5)	2727	NM_016620	84146	Hs.741464	NM_016620	ENSG00000122482	ZNF644	BM-005|MYP21|NatF|ZEP-2	zinc finger protein 644	protein-coding
chr12	120933754	120935376	+	41.3	1622	88	23	3.83	1.94e-24	promoter-TSS (NR_038854)	promoter-TSS (NR_038854)	706	NM_001037495	8655	Hs.5120	NM_001037494	ENSG00000088986	DYNLL1	DLC1|DLC8|DNCL1|DNCLC1|LC8|LC8a|PIN|hdlc1	dynein, light chain, LC8-type 1	protein-coding
chr1	97214340	97214840	+	14.5	500	30.7	13	2.37	3.79e-05	intron (NM_021190, intron 2 of 13)	intron (NM_021190, intron 2 of 13)	27415	NM_021190	58155	Hs.596061	NM_021190	ENSG00000117569	PTBP2	PTB|PTBLP|brPTB|nPTB|nPTB5|nPTB6|nPTB7|nPTB8	polypyrimidine tract binding protein 2	protein-coding
chr12	123006857	123011591	+	240.1	4734	510.8	128	3.99	1.23e-142	intron (NR_036434, intron 1 of 10)	intron (NR_036434, intron 1 of 10)	2336	NR_036434	65117	Hs.432996	NM_198261	ENSG00000111011	RSRC2	-	arginine/serine-rich coiled-coil 2	protein-coding
chr1	151962986	151964617	+	42.2	1631	89.7	33	2.72	6.24e-16	intron (NM_002966, intron 1 of 2)	intron (NM_002966, intron 1 of 2)	2913	NM_002966	6281	Hs.143873	NM_002966	ENSG00000197747	S100A10	42C|ANX2L|ANX2LG|CAL1L|CLP11|Ca[1]|GP11|P11|p10	S100 calcium binding protein A10	protein-coding
chr1	197113982	197115467	+	48.6	1485	103.4	35	2.95	1.05e-20	intron (NM_001206846, intron 1 of 26)	intron (NM_001206846, intron 1 of 26)	1100	NM_018136	259266	Hs.121028	NM_001206846	ENSG00000066279	ASPM	ASP|Calmbp1|MCPH5	asp (abnormal spindle) homolog, microcephaly associated (Drosophila)	protein-coding
chr12	82751312	82752201	+	28.1	889	59.8	17	3.52	1.64e-15	promoter-TSS (NM_032230)	promoter-TSS (NM_032230)	443	NM_014167	29080	Hs.582627	NM_014167	ENSG00000133773	CCDC59	BR22|TAP26	coiled-coil domain containing 59	protein-coding
chr12	53845816	53848637	+	137.3	2821	292.1	87	3.36	9.98e-67	intron (NM_001128914, intron 1 of 12)	intron (NM_001128914, intron 1 of 12)	1340	NM_001128911	5094	Hs.546271	NM_001098620	ENSG00000197111	PCBP2	HNRPE2|hnRNP-E2	poly(rC) binding protein 2	protein-coding
chr1	15736543	15738401	+	59.8	1858	127.3	37	3.44	5.77e-31	intron (NM_024329, intron 1 of 3)	intron (NM_024329, intron 1 of 3)	1081	NM_024329	79180	Hs.465374	NM_024329	ENSG00000142634	EFHD2	SWS1	EF-hand domain family, member D2	protein-coding
chr12	6450125	6451028	+	31.7	903	67.5	29	2.33	1.15e-09	intron (NM_001065, intron 1 of 9)	intron (NM_001065, intron 1 of 9)	707	NM_001065	7132	Hs.279594	NM_001065	ENSG00000067182	TNFRSF1A	CD120a|FPF|MS5|TBP1|TNF-R|TNF-R-I|TNF-R55|TNFAR|TNFR1|TNFR1-d2|TNFR55|TNFR60|p55|p55-R|p60	tumor necrosis factor receptor superfamily, member 1A	protein-coding
chr1	26230729	26231667	+	24.9	938	53	21	2.52	8.8e-09	5' UTR (NM_005563, exon 2 of 5)	5' UTR (NM_005563, exon 2 of 5)	1446	NM_203401	3925	Hs.209983	NM_001145454	ENSG00000117632	STMN1	C1orf215|LAP18|Lag|OP18|PP17|PP19|PR22|SMN	stathmin 1	protein-coding
chr1	45241220	45242545	+	70.3	1325	149.5	66	2.26	1.31e-18	promoter-TSS (NR_000024)	promoter-TSS (NR_000024)	-282	NR_000024	94161		NR_000024		SNORD46	RNU40|RNU46|U40|U46	small nucleolar RNA, C/D box 46	snoRNA
chr12	109248907	109250301	+	36.9	1394	78.6	35	2.25	2.72e-10	intron (NM_001161330, intron 1 of 13)	intron (NM_001161330, intron 1 of 13)	1755	NM_001161330	54434	Hs.199763	NM_001161330	ENSG00000084112	SSH1	SSH1L	slingshot homolog 1 (Drosophila)	protein-coding
chr1	54303037	54303957	+	24.1	920	51.2	19	2.7	9.31e-10	intron (NM_001168551, intron 1 of 17)	intron (NM_001168551, intron 1 of 17)	728	NM_018087	55706	Hs.476525	NM_001168551	ENSG00000058804	TMEM48	NDC1|NET3	transmembrane protein 48	protein-coding
chr12	19593656	19595418	+	46.6	1762	99.1	43	2.3	2.04e-13	intron (NM_001267043, intron 1 of 8)	intron (NM_001267043, intron 1 of 8)	1022	NM_001267043	121536	Hs.126497	NM_001114176	ENSG00000139154	AEBP2	-	AE binding protein 2	protein-coding
chr1	70687500	70691344	+	95.5	3844	203.3	66	3.08	1.15e-41	intron (NM_004768, intron 2 of 12)	intron (NM_004768, intron 2 of 12)	18057	NM_001190987	9295	Hs.479693	NM_001190987	ENSG00000116754	SRSF11	NET2|SFRS11|dJ677H15.2|p54	serine/arginine-rich splicing factor 11	protein-coding
chr12	50414240	50419256	+	130.1	5016	276.7	81	3.42	1.86e-64	intron (NM_013277, intron 1 of 18)	L2a|LINE|L2	2559	NM_001126104	29127	Hs.505469	NM_001126103	ENSG00000161800	RACGAP1	CYK4|HsCYK-4|ID-GAP|MgcRacGAP	Rac GTPase activating protein 1	protein-coding
chr1	151029997	151031951	+	56.2	1954	119.6	46	2.6	2.25e-19	intron (NM_001038707, intron 1 of 5)	intron (NM_001038707, intron 1 of 5)	1151	NM_020239	56882	Hs.22065	NM_001038707	ENSG00000197622	CDC42SE1	SCIP1|SPEC1	CDC42 small effector 1	protein-coding
chr12	46764058	46766310	+	130.5	2252	277.6	126	2.2	2.85e-31	intron (NM_018976, intron 1 of 15)	CpG	1461	NM_018976	54407	Hs.221847	NM_018976	ENSG00000134294	SLC38A2	ATA2|PRO1068|SAT2|SNAT2	solute carrier family 38, member 2	protein-coding
chr1	183456890	183457673	+	19.3	783	41	12	3.42	1.56e-10	intron (NM_001174061, intron 1 of 21)	intron (NM_001174061, intron 1 of 21)	15775	NM_173156	9887	Hs.591463	NM_001174061	ENSG00000116698	SMG7	C1orf16|EST1C|SGA56M	smg-7 homolog, nonsense mediated mRNA decay factor (C. elegans)	protein-coding
chr1	193027311	193028357	+	28.1	1046	59.8	21	2.85	8.59e-12	promoter-TSS (NR_033393)	promoter-TSS (NR_033393)	689	NM_001199261	51377	Hs.145469	NM_001199261	ENSG00000116750	UCHL5	CGI-70|INO80R|UCH-L5|UCH37	ubiquitin carboxyl-terminal hydrolase L5	protein-coding
chr1	205282733	205287065	+	145.7	4332	310.1	80	3.88	1.02e-84	intron (NM_030952, intron 1 of 6)	AluSz6|SINE|Alu	5984	NM_030952	81788	Hs.497512	NM_030952	ENSG00000163545	NUAK2	SNARK	NUAK family, SNF1-like kinase, 2	protein-coding
chr1	224372932	224374290	+	32.9	1358	70	27	2.59	3.95e-12	intron (NM_003676, intron 1 of 2)	intron (NM_003676, intron 1 of 2)	2701	NM_003676	8560	Hs.299878	NM_144780	ENSG00000143753	DEGS1	DEGS|DEGS-1|DES1|Des-1|FADS7|MLD	delta(4)-desaturase, sphingolipid 1	protein-coding
chr12	104324393	104326643	+	106.4	2250	226.4	82	2.76	4.46e-39	intron (NM_003299, intron 2 of 17)	intron (NM_003299, intron 2 of 17)	1315	NR_037425	100500842		NR_037425		MIR3652	-	microRNA 3652	miscRNA
chr1	247164283	247169083	+	118.8	4800	252.8	100	2.53	3e-37	intron (NR_037894, intron 1 of 6)	L1PA15|LINE|L1	4712	NM_001204221	57116	Hs.669893	NM_001204221	ENSG00000197472	ZNF695	RP11-551G24.1|SBZF3	zinc finger protein 695	protein-coding
chr12	12966339	12967223	+	26.9	884	57.2	26	2.2	1.02e-07	intron (NM_201224, intron 1 of 10)	MIRb|SINE|MIR	501	NM_201224	51202	Hs.719938	NM_016355	ENSG00000213782	DDX47	E4-DBP|HQ0256|MSTP162|RRP3	DEAD (Asp-Glu-Ala-Asp) box polypeptide 47	protein-coding
chr12	53400360	53408504	+	360.5	8144	767	197	3.89	1.13e-207	intron (NM_001417, intron 1 of 14)	AluSx|SINE|Alu	4370	NM_001417	1975	Hs.702041	NM_018507	ENSG00000063046	EIF4B	EIF-4B|PRO1843	eukaryotic translation initiation factor 4B	protein-coding
chr12	58144977	58145983	+	29.7	1006	63.2	21	3.01	1.13e-13	exon (NM_000075, exon 2 of 8)	exon (NM_000075, exon 2 of 8)	750	NM_000075	1019	Hs.95577	NM_000075	ENSG00000135446	CDK4	CMM3|PSK-J3	cyclin-dependent kinase 4	protein-coding
chr12	93820929	93835506	+	452	14577	961.8	237	4.06	2.5e-272	intron (NM_003348, intron 1 of 3)	intron (NM_003348, intron 1 of 3)	7809	NM_003348	7334	Hs.524630	NM_003348	ENSG00000177889	UBE2N	UBC13|UbcH-ben|UbcH13	ubiquitin-conjugating enzyme E2N	protein-coding
chr1	23490210	23492928	+	64.2	2718	136.7	53	2.58	1.35e-21	intron (NM_033631, intron 1 of 4)	intron (NM_033631, intron 1 of 4)	3782	NM_001142546	7798	Hs.257900	NM_001142546	ENSG00000169641	LUZP1	LUZP	leucine zipper protein 1	protein-coding
chr1	24071582	24072459	+	21.3	877	45.3	14	3.23	3.75e-11	intron (NM_003198, intron 1 of 10)	intron (NM_003198, intron 1 of 10)	2164	NM_003198	6924	Hs.15535	NM_003198	ENSG00000011007	TCEB3	EloA|SIII|SIII p110|TCEB3A	transcription elongation factor B (SIII), polypeptide 3 (110kDa, elongin A)	protein-coding
chr12	133565888	133567120	+	35.3	1232	75.2	23	3.27	7.97e-18	intron (NM_019591, intron 1 of 3)	L1MCa|LINE|L1	3570	NM_001256280	7574	Hs.489608	NM_001256279	ENSG00000198393	ZNF26	KOX20	zinc finger protein 26	protein-coding
chr1	28845343	28847271	+	51.4	1928	109.3	35	3.12	1.29e-23	intron (NM_001048194, intron 1 of 10)	AluSq|SINE|Alu	1562	NM_001048195	1104	Hs.469723	NM_001048194	ENSG00000180198	RCC1	CHC1|RCC1-I|SNHG3-RCC1	regulator of chromosome condensation 1	protein-coding
chr12	6643607	6645725	+	131.3	2118	279.3	102	2.74	3.31e-47	intron (NM_001256799, intron 1 of 7)	intron (NM_001256799, intron 1 of 7)	257	NM_001256799	2597	Hs.598320	NM_001256799	ENSG00000111640	GAPDH	G3PD|GAPD	glyceraldehyde-3-phosphate dehydrogenase	protein-coding
chr1	41445815	41448348	+	74.7	2533	158.9	49	3.24	4.59e-35	intron (NM_001905, intron 1 of 18)	intron (NM_001905, intron 1 of 18)	2074	NM_001905	1503	Hs.473087	NM_001905	ENSG00000171793	CTPS1	CTPS	CTP synthase 1	protein-coding
chr1	94372905	94374389	+	38.1	1484	81.1	35	2.32	2.21e-11	intron (NM_002061, intron 1 of 6)	MIRb|SINE|MIR	1365	NM_002061	2730	Hs.315562	NM_002061	ENSG00000023909	GCLM	GLCLR	glutamate-cysteine ligase, modifier subunit	protein-coding
chr1	97213168	97213799	+	14.9	631	31.6	10	3.16	7.98e-08	intron (NM_021190, intron 2 of 13)	intron (NM_021190, intron 2 of 13)	26308	NM_021190	58155	Hs.596061	NM_021190	ENSG00000117569	PTBP2	PTB|PTBLP|brPTB|nPTB|nPTB5|nPTB6|nPTB7|nPTB8	polypyrimidine tract binding protein 2	protein-coding
chr1	115050830	115053742	+	74.7	2912	158.9	54	2.94	1.51e-30	intron (NM_033020, intron 1 of 18)	intron (NM_033020, intron 1 of 18)	1495	NM_015906	51592	Hs.26837	NM_015906	ENSG00000197323	TRIM33	ECTO|PTC7|RFG7|TF1G|TIF1G|TIF1GAMMA|TIFGAMMA	tripartite motif containing 33	protein-coding
chr1	145439117	145439747	+	15.3	630	32.5	13	2.5	6.21e-06	intron (NM_006472, intron 1 of 7)	intron (NM_006472, intron 1 of 7)	970	NM_006472	10628	Hs.726920	NM_006472	ENSG00000117289	TXNIP	EST01027|HHCPA78|THIF|VDUP1	thioredoxin interacting protein	protein-coding
chr1	185284156	185285512	+	35.3	1356	75.2	20	3.76	4.25e-21	intron (NM_006469, intron 1 of 14)	intron (NM_006469, intron 1 of 14)	1627	NM_006469	10625	Hs.497183	NM_016389	ENSG00000116679	IVNS1ABP	FLARA3|HSPC068|KLHL39|ND1|NS-1|NS1-BP|NS1BP	influenza virus NS1A binding protein	protein-coding
chr1	225610411	225615591	+	191.1	5180	406.6	142	2.86	8.01e-73	intron (NM_194442, intron 1 of 13)	intron (NM_194442, intron 1 of 13)	2814	NM_002296	3930	Hs.735694	NM_002296	ENSG00000143815	LBR	DHCR14B|LMN2R|PHA	lamin B receptor	protein-coding
chr1	229642642	229643767	+	29.7	1125	63.2	21	3.01	1.13e-13	intron (NM_018230, intron 1 of 25)	intron (NM_018230, intron 1 of 25)	884	NM_018230	55746	Hs.12457	NM_018230	ENSG00000069248	NUP133	hNUP133	nucleoporin 133kDa	protein-coding
chr1	1508087	1510090	+	54.6	2003	116.2	38	3.06	2.46e-24	intron (NM_014188, intron 1 of 4)	intron (NM_014188, intron 1 of 4)	1174	NM_014188	29101	Hs.549751	NM_014188	ENSG00000160075	SSU72	HSPC182|PNAS-120	SSU72 RNA polymerase II CTD phosphatase homolog (S. cerevisiae)	protein-coding
chr13	73296455	73301641	+	123.6	5186	263.1	82	3.21	1.11e-56	intron (NM_001071775, intron 1 of 2)	AluSx1|SINE|Alu	2890	NM_001071775	440145	Hs.28465	NM_001071775	ENSG00000204899	MZT1	C13orf37|MOZART1	mitotic spindle organizing protein 1	protein-coding
chr13	79957747	79959923	+	46.2	2176	98.2	32	3.07	6.33e-21	intron (NM_022118, intron 1 of 20)	intron (NM_022118, intron 1 of 20)	21088	NM_022118	64062	Hs.558528	NM_022118	ENSG00000139746	RBM26	ARRS2|C13orf10|RP11-255E21.1|SE70-2|ZC3H17	RNA binding motif protein 26	protein-coding
chr13	99208201	99209225	+	21.7	1024	46.1	12	3.84	6.56e-14	intron (NM_001032296, intron 1 of 10)	MLT1K|LTR|ERVL-MaLR	20683	NM_001032296	8428	Hs.508514	NM_001032296	ENSG00000102572	STK24	MST3|MST3B|STE20|STK3	serine/threonine kinase 24	protein-coding
chr13	100158957	100162054	+	76.7	3097	163.1	73	2.23	9.34e-20	intron (NM_004800, intron 1 of 16)	intron (NM_004800, intron 1 of 16)	6777	NM_004800	9375	Hs.654824	NM_004800	ENSG00000125304	TM9SF2	P76	transmembrane 9 superfamily member 2	protein-coding
chr13	113239429	113241217	+	34.5	1788	73.5	20	3.67	5.96e-20	intron (NM_006322, intron 1 of 21)	AluY|SINE|Alu	2158	NM_006322	10426	Hs.595145	NM_006322	ENSG00000126216	TUBGCP3	GCP3|SPBC98|Spc98p	tubulin, gamma complex associated protein 3	protein-coding
chr13	20181000	20181500	+	9.6	500	20.5	6	3.42	5.18e-06	Intergenic	FLAM_C|SINE|Alu	-26538	NM_017520	54737	Hs.741282	NM_017520	ENSG00000196199	MPHOSPH8	HSMPP8|TWA3|mpp8	M-phase phosphoprotein 8	protein-coding
chr13	21746894	21747394	+	9.6	500	20.5	2	10.25	6.44e-14	intron (NM_145061, intron 1 of 8)	Tigger3a|DNA|TcMar-Tigger	-3228	NM_024026	78988	Hs.458367	NM_024026	ENSG00000173141	MRP63	bMRP63	mitochondrial ribosomal protein 63	protein-coding
chr13	21749453	21750125	+	15.7	672	33.3	10	3.33	7.37e-09	promoter-TSS (NM_024026)	promoter-TSS (NM_024026)	-583	NM_024026	78988	Hs.458367	NM_024026	ENSG00000173141	MRP63	bMRP63	mitochondrial ribosomal protein 63	protein-coding
chr13	33112182	33112682	+	10	500	21.4	7	3.05	1.45e-05	intron (NM_033111, intron 1 of 9)	intron (NM_033111, intron 1 of 9)	500	NM_014887	10443	Hs.507680	NM_014887	ENSG00000244754	N4BP2L2	92M18.3|CG005|PFAAP5	NEDD4 binding protein 2-like 2	protein-coding
chr13	45704550	45705050	+	9.6	500	20.5	4	5.12	1.02e-08	intron (NM_004128, intron 1 of 7)	L2a|LINE|L2	10169	NM_004128	2963	Hs.654582	NM_004128	ENSG00000188342	GTF2F2	BTF4|RAP30|TF2F2|TFIIF	general transcription factor IIF, polypeptide 2, 30kDa	protein-coding
chr13	45913689	45915192	+	43	1503	91.4	44	2.08	3.92e-10	intron (NM_003295, intron 2 of 5)	intron (NM_003295, intron 2 of 5)	857	NM_003295	7178	Hs.374596	NM_003295	ENSG00000133112	TPT1	HRF|TCTP|p02	tumor protein, translationally-controlled 1	protein-coding
chr13	46605460	46605960	+	10	500	21.4	8	2.67	9.4e-05	intron (NM_015070, intron 4 of 16)	L1MCa|LINE|L1	21184	NM_015070	23091	Hs.136102	NM_015070	ENSG00000123200	ZC3H13	KIAA0853	zinc finger CCCH-type containing 13	protein-coding
chr13	46623709	46626274	+	50.2	2565	106.8	37	2.89	1.92e-20	intron (NM_015070, intron 1 of 16)	intron (NM_015070, intron 1 of 16)	1903	NM_015070	23091	Hs.136102	NM_015070	ENSG00000123200	ZC3H13	KIAA0853	zinc finger CCCH-type containing 13	protein-coding
chr13	47131894	47132394	+	9.6	500	20.5	4	5.12	1.02e-08	intron (NM_015116, intron 1 of 18)	AluJb|SINE|Alu	4848	NM_015116	23143	Hs.507971	NM_001164211	ENSG00000136141	LRCH1	CHDC1|NP81	leucine-rich repeats and calponin homology (CH) domain containing 1	protein-coding
chr13	79228969	79230502	+	30.5	1533	64.9	15	4.33	5.83e-21	intron (NM_024546, intron 1 of 5)	intron (NM_024546, intron 1 of 5)	3579	NM_024546	79596	Hs.567576	NM_024546	ENSG00000152193	RNF219	C13orf7	ring finger protein 219	protein-coding
chr13	79975357	79976049	+	16.1	692	34.2	13	2.63	9.03e-07	intron (NM_022118, intron 1 of 20)	MIR|SINE|MIR	4220	NM_022118	64062	Hs.558528	NM_022118	ENSG00000139746	RBM26	ARRS2|C13orf10|RP11-255E21.1|SE70-2|ZC3H17	RNA binding motif protein 26	protein-coding
chr13	79978150	79980149	+	59.8	1999	127.3	38	3.35	6.35e-30	intron (NM_022118, intron 1 of 20)	intron (NM_022118, intron 1 of 20)	774	NM_022118	64062	Hs.558528	NM_022118	ENSG00000139746	RBM26	ARRS2|C13orf10|RP11-255E21.1|SE70-2|ZC3H17	RNA binding motif protein 26	protein-coding
chr13	80068793	80070352	+	31.7	1559	67.5	24	2.81	4.75e-13	intron (NM_019080, intron 1 of 7)	L1MEf|LINE|L1	-14206	NR_046685	100874208	Hs.602801	NR_046685		NDFIP2-AS1	-	NDFIP2 antisense RNA 1	miscRNA
chr13	80070882	80072469	+	33.3	1587	70.9	25	2.84	1.28e-13	intron (NM_019080, intron 1 of 7)	L1MEf|LINE|L1	-16309	NR_046685	100874208	Hs.602801	NR_046685		NDFIP2-AS1	-	NDFIP2 antisense RNA 1	miscRNA
chr13	100163916	100164416	+	9.6	500	20.5	4	5.12	1.02e-08	intron (NM_004800, intron 1 of 16)	intron (NM_004800, intron 1 of 16)	10438	NM_004800	9375	Hs.654824	NM_004800	ENSG00000125304	TM9SF2	P76	transmembrane 9 superfamily member 2	protein-coding
chr13	113872689	113873189	+	9.6	500	20.5	6	3.42	5.18e-06	intron (NM_003589, intron 2 of 19)	intron (NM_003589, intron 2 of 19)	9008	NM_001008895	8451	Hs.339735	NM_001008895	ENSG00000139842	CUL4A	-	cullin 4A	protein-coding
chr1	23474435	23474935	+	12.4	500	26.5	11	2.41	8.21e-05	intron (NM_033631, intron 1 of 4)	MIR3|SINE|MIR	20666	NM_001142546	7798	Hs.257900	NM_001142546	ENSG00000169641	LUZP1	LUZP	leucine zipper protein 1	protein-coding
chr13	79231420	79231920	+	9.6	500	20.5	7	2.93	4.44e-05	intron (NM_024546, intron 1 of 5)	MIRb|SINE|MIR	1644	NM_024546	79596	Hs.567576	NM_024546	ENSG00000152193	RNF219	C13orf7	ring finger protein 219	protein-coding
chr13	79976691	79977451	+	13.6	760	29	8	3.63	7.97e-09	intron (NM_022118, intron 1 of 20)	intron (NM_022118, intron 1 of 20)	2852	NM_022118	64062	Hs.558528	NM_022118	ENSG00000139746	RBM26	ARRS2|C13orf10|RP11-255E21.1|SE70-2|ZC3H17	RNA binding motif protein 26	protein-coding
chr13	96339511	96340011	+	9.6	500	20.5	3	6.83	8.31e-11	intron (NM_006260, intron 1 of 11)	L1P4|LINE|L1	10368	NM_006260	5611	Hs.59214	NM_006260	ENSG00000102580	DNAJC3	ERdj6|HP58|P58|P58IPK|PRKRI	DnaJ (Hsp40) homolog, subfamily C, member 3	protein-coding
chr13	99192153	99192653	+	10	500	21.4	8	2.67	9.4e-05	intron (NM_001032296, intron 1 of 10)	L1MB7|LINE|L1	-18062	NM_003576	8428	Hs.508514	NM_001032296	ENSG00000102572	STK24	MST3|MST3B|STE20|STK3	serine/threonine kinase 24	protein-coding
chr13	108876407	108876907	+	9.6	500	20.5	2	10.25	6.44e-14	intron (NM_032859, intron 1 of 1)	intron (NM_032859, intron 1 of 1)	5894	NM_032859	84945	Hs.183528	NM_032859	ENSG00000139826	ABHD13	BEM46L1|C13orf6|RP11-153I24.2|bA153I24.2	abhydrolase domain containing 13	protein-coding
chr13	114243945	114245098	+	22.9	1153	48.7	15	3.25	1e-11	intron (NM_007111, intron 2 of 11)	intron (NM_007111, intron 2 of 11)	5465	NM_007111	7027	Hs.79353	NM_007111	ENSG00000198176	TFDP1	DP1|DRTF1|Dp-1	transcription factor Dp-1	protein-coding
chr1	31768756	31769682	+	24.5	926	52.1	14	3.72	5.55e-15	promoter-TSS (NM_016505)	promoter-TSS (NM_016505)	425	NM_004814	9410	Hs.33962	NM_004814	ENSG00000060688	SNRNP40	40K|HPRP8BP|PRP8BP|PRPF8BP|RP11-490K7.3|SPF38|WDR57	small nuclear ribonucleoprotein 40kDa (U5)	protein-coding
chr1	32391814	32400400	+	272.2	8586	579.1	168	3.45	5.32e-135	intron (NM_080391, intron 1 of 5)	intron (NM_080391, intron 1 of 5)	7881	NM_080391	8073	Hs.713025	NM_001195100	ENSG00000184007	PTP4A2	HH13|HH7-2|HU-PP-1|OV-1|PRL-2|PRL2|PTP4A|PTPCAAX2|ptp-IV1a|ptp-IV1b	protein tyrosine phosphatase type IVA, member 2	protein-coding
chr13	79227052	79228064	+	21.3	1012	45.3	11	4.12	1.33e-14	intron (NM_024546, intron 1 of 5)	MIRb|SINE|MIR	5756	NM_024546	79596	Hs.567576	NM_024546	ENSG00000152193	RNF219	C13orf7	ring finger protein 219	protein-coding
chr1	38059574	38061472	+	51	1898	108.5	41	2.65	2.86e-18	intron (NM_013285, intron 1 of 15)	intron (NM_013285, intron 1 of 15)	1063	NM_013285	29889	Hs.75528	NM_013285	ENSG00000134697	GNL2	HUMAUANTIG|NGP1|Ngp-1	guanine nucleotide binding protein-like 2 (nucleolar)	protein-coding
chr1	51326238	51326907	+	14.5	669	30.7	12	2.56	8.87e-06	intron (NM_007051, intron 1 of 18)	L1PA16|LINE|L1	99364	NM_007051	11124	Hs.530402	NM_007051	ENSG00000185104	FAF1	HFAF1s|UBXD12|UBXN3A|hFAF1	Fas (TNFRSF6) associated factor 1	protein-coding
chr1	54665872	54666502	+	14.9	630	31.6	10	3.16	7.98e-08	promoter-TSS (NM_001031672)	promoter-TSS (NM_001031672)	347	NM_016491	51253	Hs.584908	NM_016491	ENSG00000116221	MRPL37	L37mt|MRP-L2|MRP-L37|MRPL2|RPML2	mitochondrial ribosomal protein L37	protein-coding
chr1	62902875	62907168	+	188.7	4293	401.5	104	3.86	2.42e-108	intron (NM_003368, intron 1 of 8)	AluSg|SINE|Alu	2638	NM_003368	7398	Hs.35086	NM_001017415	ENSG00000162607	USP1	UBP	ubiquitin specific peptidase 1	protein-coding
chr1	91422316	91423459	+	25.3	1143	53.8	24	2.24	2.23e-07	intron (NM_201269, intron 2 of 5)	L1MB5|LINE|L1	64178	NM_016620	84146	Hs.741464	NM_016620	ENSG00000122482	ZNF644	BM-005|MYP21|NatF|ZEP-2	zinc finger protein 644	protein-coding
chr13	25875969	25878576	+	74.7	2607	158.9	46	3.45	4.15e-38	intron (NM_001008564, intron 1 of 14)	intron (NM_001008564, intron 1 of 14)	1606	NM_014089	9818	Hs.741412	NM_001008564	ENSG00000139496	NUPL1	PRO2463	nucleoporin like 1	protein-coding
chr1	108718668	108719430	+	16.9	762	35.9	8	4.48	1.69e-12	intron (NM_213651, intron 3 of 9)	L1MA8|LINE|L1	16382	NM_213651	29957	Hs.656870	NM_013386	ENSG00000085491	SLC25A24	APC1|SCAMC-1	solute carrier family 25 (mitochondrial carrier; phosphate carrier), member 24	protein-coding
chr1	113488576	113498619	+	314.7	10043	669.7	201	3.33	1.66e-148	intron (NM_003051, intron 1 of 4)	AluJr|SINE|Alu	5088	NM_001166496	6566	Hs.75231	NM_001166496	ENSG00000155380	SLC16A1	HHF7|MCT|MCT1	solute carrier family 16, member 1 (monocarboxylic acid transporter 1)	protein-coding
chr13	45695700	45697559	+	34.5	1859	73.5	22	3.34	8.8e-18	intron (NM_004128, intron 1 of 7)	AluSx4|SINE|Alu	1998	NM_004128	2963	Hs.654582	NM_004128	ENSG00000188342	GTF2F2	BTF4|RAP30|TF2F2|TFIIF	general transcription factor IIF, polypeptide 2, 30kDa	protein-coding
chr1	146718981	146720603	+	33.3	1622	70.9	16	4.43	2.35e-23	intron (NM_001256338, intron 1 of 16)	L1MD1|LINE|L1	5501	NM_001256337	9557	Hs.191164	NM_001256336	ENSG00000131778	CHD1L	ALC1|CHDL	chromodomain helicase DNA binding protein 1-like	protein-coding
chr1	156087268	156088855	+	38.5	1587	82	35	2.34	2.21e-11	intron (NR_047544, intron 4 of 12)	intron (NR_047544, intron 4 of 12)	3600	NM_170708	4000	Hs.594444	NM_001257374	ENSG00000160789	LMNA	CDCD1|CDDC|CMD1A|CMT2B1|EMD2|FPL|FPLD|FPLD2|HGPS|IDC|LDP1|LFP|LGMD1B|LMN1|LMNC|LMNL1|PRO1	lamin A/C	protein-coding
chr1	212201935	212203606	+	49.4	1671	105.1	33	3.18	1.74e-23	intron (NR_037667, intron 1 of 20)	MLT1N2|LTR|ERVL-MaLR	-6149	NM_016448	51514	Hs.656473	NM_016448	ENSG00000143476	DTL	CDT2|DCAF2|L2DTL|RAMP	denticleless E3 ubiquitin protein ligase homolog (Drosophila)	protein-coding
chr1	223916336	223916836	+	13.6	500	29	12	2.42	2.26e-05	intron (NM_001748, intron 2 of 20)	intron (NM_001748, intron 2 of 20)	16467	NM_001748	824	Hs.350899	NM_001146068	ENSG00000162909	CAPN2	CANP2|CANPL2|CANPml|mCANP	calpain 2, (m/II) large subunit	protein-coding
chr13	20354959	20356882	+	78.7	1923	167.4	53	3.16	8.38e-36	intron (NR_044998, intron 1 of 7)	FLAM_C|SINE|Alu	1239	NR_003272	55269	Hs.213198	NM_001042414	ENSG00000121390	PSPC1	PSP1	paraspeckle component 1	protein-coding
chr1	1502179	1507360	+	137.7	5181	293	80	3.66	2.44e-74	intron (NM_014188, intron 1 of 4)	intron (NM_014188, intron 1 of 4)	5493	NM_014188	29101	Hs.549751	NM_014188	ENSG00000160075	SSU72	HSPC182|PNAS-120	SSU72 RNA polymerase II CTD phosphatase homolog (S. cerevisiae)	protein-coding
chr1	9880732	9881232	+	12.8	500	27.3	7	3.9	7.31e-09	intron (NM_001009566, intron 1 of 18)	L2a|LINE|L2	3568	NM_001009566	22883	Hs.29665	NM_001009566	ENSG00000171603	CLSTN1	ALC-ALPHA|CDHR12|CSTN1|PIK3CD|XB31alpha|alcalpha1|alcalpha2	calsyntenin 1	protein-coding
chr13	80060456	80064237	+	123.2	3781	262.2	107	2.45	1.09e-36	intron (NM_019080, intron 1 of 7)	intron (NM_019080, intron 1 of 7)	-6980	NR_046685	100874208	Hs.602801	NR_046685		NDFIP2-AS1	-	NDFIP2 antisense RNA 1	miscRNA
chr13	113864179	113869820	+	163.4	5641	347.6	93	3.74	2.22e-90	intron (NM_003589, intron 2 of 19)	AluSx1|SINE|Alu	3068	NM_001008895	8451	Hs.339735	NM_001008895	ENSG00000139842	CUL4A	-	cullin 4A	protein-coding
chr1	29497258	29497758	+	12.8	500	27.3	8	3.42	1.04e-07	intron (NM_005626, intron 1 of 5)	intron (NM_005626, intron 1 of 5)	11129	NM_005626	6429	Hs.469970	NM_005626	ENSG00000116350	SRSF4	SFRS4|SRP75	serine/arginine-rich splicing factor 4	protein-coding
chr1	29500706	29501206	+	13.2	500	28.2	10	2.82	2.25e-06	intron (NM_005626, intron 1 of 5)	L1ME4a|LINE|L1	7681	NM_005626	6429	Hs.469970	NM_005626	ENSG00000116350	SRSF4	SFRS4|SRP75	serine/arginine-rich splicing factor 4	protein-coding
chr13	103249767	103250814	+	30.5	1047	64.9	19	3.42	4.31e-16	intron (NM_003291, intron 1 of 28)	intron (NM_003291, intron 1 of 28)	1004	NM_003291	7174	Hs.432424	NM_003291	ENSG00000134900	TPP2	TPP-2	tripeptidyl peptidase II	protein-coding
chr1	33813887	33815362	+	44.6	1475	94.8	36	2.63	6.71e-16	intron (NM_198040, intron 8 of 13)	intron (NM_198040, intron 8 of 13)	875	NM_004427	1912	Hs.524271	NM_004427	ENSG00000134686	PHC2	EDR2|HPH2|PH2	polyhomeotic homolog 2 (Drosophila)	protein-coding
chr1	36623038	36625443	+	44.2	2405	94	34	2.76	6.19e-17	intron (NM_018067, intron 1 of 16)	MIRb|SINE|MIR	2437	NM_018067	55700	Hs.356096	NM_018067	ENSG00000116871	MAP7D1	PARCC1|RPRC1	MAP7 domain containing 1	protein-coding
chr1	40641675	40646793	+	104	5118	221.2	63	3.51	5.44e-54	intron (NM_012421, intron 1 of 7)	L1MB3|LINE|L1	17193	NM_012421	6018	Hs.205627	NM_012421	ENSG00000117000	RLF	ZN-15L|ZNF292L	rearranged L-myc fusion	protein-coding
chr13	21472980	21473955	+	26.5	975	56.4	20	2.82	3.2e-11	intron (NM_022459, intron 1 of 22)	intron (NM_022459, intron 1 of 22)	3446	NM_022459	64328	Hs.740435	NM_022459	ENSG00000132953	XPO4	exp4	exportin 4	protein-coding
chr1	209602398	209603292	+	93.1	894	198.2	79	2.51	2.2e-29	intron (NM_001104548, intron 2 of 3)	intron (NM_001104548, intron 2 of 3)	677	NM_001104548	642587	Hs.510543	NM_001104548		MIR205HG	LINC00510	MIR205 host gene (non-protein coding)	protein-coding
chr13	21714911	21715821	+	25.7	910	54.7	19	2.88	4.17e-11	intron (NM_005870, intron 2 of 3)	intron (NM_005870, intron 2 of 3)	713	NM_005870	10284	Hs.524899	NM_005870	ENSG00000150459	SAP18	2HOR0202|SAP18P	Sin3A-associated protein, 18kDa	protein-coding
chr13	31733333	31735972	+	96.8	2639	205.9	58	3.55	1.05e-50	intron (NM_006644, intron 1 of 17)	intron (NM_006644, intron 1 of 17)	1465	NM_006644	10808	Hs.36927	NM_006644	ENSG00000120694	HSPH1	HSP105|HSP105A|HSP105B|NY-CO-25	heat shock 105kDa/110kDa protein 1	protein-coding
chr1	54299729	54300509	+	18.5	780	39.3	11	3.57	4.63e-11	intron (NR_033142, intron 1 of 16)	intron (NR_033142, intron 1 of 16)	4106	NM_018087	55706	Hs.476525	NM_001168551	ENSG00000058804	TMEM48	NDC1|NET3	transmembrane protein 48	protein-coding
chr1	97188460	97190058	+	36.1	1598	76.9	21	3.66	1.7e-20	intron (NM_021190, intron 2 of 13)	intron (NM_021190, intron 2 of 13)	2084	NM_021190	58155	Hs.596061	NM_021190	ENSG00000117569	PTBP2	PTB|PTBLP|brPTB|nPTB|nPTB5|nPTB6|nPTB7|nPTB8	polypyrimidine tract binding protein 2	protein-coding
chr13	48666876	48669432	+	71.5	2556	152	45	3.38	6e-36	intron (NM_001270629, intron 1 of 6)	intron (NM_001270629, intron 1 of 6)	1123	NM_014166	29079	Hs.741275	NM_001270629	ENSG00000136146	MED4	ARC36|DRIP36|HSPC126|TRAP36|VDRIP	mediator complex subunit 4	protein-coding
chr1	97207286	97210401	+	68.2	3115	145.2	52	2.79	3.33e-26	intron (NM_021190, intron 2 of 13)	AluY|SINE|Alu	21668	NM_021190	58155	Hs.596061	NM_021190	ENSG00000117569	PTBP2	PTB|PTBLP|brPTB|nPTB|nPTB5|nPTB6|nPTB7|nPTB8	polypyrimidine tract binding protein 2	protein-coding
chr13	48807426	48808056	+	16.5	630	35	12	2.92	5.23e-08	intron (NM_021999, intron 1 of 5)	CpG-6427	467	NM_021999	9445	Hs.643683	NM_021999	ENSG00000136156	ITM2B	ABRI|BRI|BRI2|BRICD2B|E25B|E3-16|FBD|imBRI2	integral membrane protein 2B	protein-coding
chr1	113475347	113477736	+	53.8	2389	114.5	47	2.44	1.07e-16	intron (NM_003051, intron 1 of 4)	L1ME1|LINE|L1	10569	NR_002796	246182	Hs.647691	NR_002796		AKR7A2P1	AFARP1	aldo-keto reductase family 7, member A2 pseudogene 1	pseudo
chr13	111561953	111567530	+	274.2	5577	583.4	158	3.69	2.3e-148	intron (NM_017664, intron 1 of 5)	intron (NM_017664, intron 1 of 5)	2675	NM_017664	55608	Hs.525163	NM_017664	ENSG00000088448	ANKRD10	-	ankyrin repeat domain 10	protein-coding
chr1	150945741	150946997	+	26.5	1256	56.4	21	2.68	1.86e-10	intron (NM_181746, intron 1 of 10)	intron (NM_181746, intron 1 of 10)	1110	NM_022075	29956	Hs.741232	NM_022075	ENSG00000143418	CERS2	L3|LASS2|SP260|TMSG1	ceramide synthase 2	protein-coding
chr1	154193536	154195920	+	97.6	2384	207.6	64	3.24	1.51e-45	intron (NM_014847, intron 1 of 26)	intron (NM_014847, intron 1 of 26)	1403	NM_014847	9898	Hs.490551	NM_001127320	ENSG00000143569	UBAP2L	NICE-4	ubiquitin associated protein 2-like	protein-coding
chr1	155242111	155242611	+	12.4	500	26.5	8	3.31	3.55e-07	intron (NM_003993, intron 1 of 12)	intron (NM_003993, intron 1 of 12)	920	NM_003993	1196	Hs.73986	NM_003993	ENSG00000176444	CLK2	hCLK2	CDC-like kinase 2	protein-coding
chr13	50645863	50656066	+	468.1	10203	996	290	3.43	4.8e-229	intron (NR_002612, intron 1 of 10)	intron (NR_002612, intron 1 of 10)	-5450	NR_002605	10301	Hs.712880	NR_002605		DLEU1	BCMS|DLB1|DLEU2|LEU1|LEU2|LINC00021|NCRNA00021|XTP6	deleted in lymphocytic leukemia 1 (non-protein coding)	miscRNA
chr1	160311921	160312820	+	28.5	899	60.6	24	2.53	4.83e-10	promoter-TSS (NM_015331)	promoter-TSS (NM_015331)	-693	NM_015331	23385	Hs.517249	NM_015331	ENSG00000162736	NCSTN	APH2	nicastrin	protein-coding
chr13	92001367	92002865	+	49	1498	104.2	36	2.89	2.45e-20	promoter-TSS (NR_029487)	promoter-TSS (NR_029487)	-743	NR_029487	406952		NR_029487		MIR17	MIR17-5p|MIR91|MIRN17|MIRN91|hsa-mir-17|miR-17|miR17-3p|miRNA17|miRNA91	microRNA 17	miscRNA
chr1	186342678	186344131	+	49.4	1453	105.1	28	3.75	7.76e-29	intron (NM_003292, intron 1 of 50)	intron (NM_003292, intron 1 of 50)	1053	NM_003292	7175	Hs.279640	NM_003292	ENSG00000047410	TPR	-	translocated promoter region, nuclear basket protein	protein-coding
chr13	27825620	27827650	+	118.4	2030	252	82	3.07	1.04e-50	intron (NM_000982, intron 1 of 5)	intron (NM_000982, intron 1 of 5)	942	NR_026911	100131205	Hs.126774	NR_026911		RPL21P28	RPL21_8_160	ribosomal protein L21 pseudogene 28	pseudo
chr13	29233739	29235120	+	39.3	1381	83.7	27	3.1	4.45e-18	intron (NM_015932, intron 1 of 5)	MER47A|DNA|TcMar-Tigger	1288	NM_015932	51371	Hs.268742	NM_015932	ENSG00000132963	POMP	C13orf12|PNAS-110|UMP1	proteasome maturation protein	protein-coding
chr1	205289368	205290811	+	57	1443	121.3	51	2.38	6.2e-17	intron (NM_030952, intron 1 of 6)	intron (NM_030952, intron 1 of 6)	794	NM_030952	81788	Hs.497512	NM_030952	ENSG00000163545	NUAK2	SNARK	NUAK family, SNF1-like kinase, 2	protein-coding
chr13	37630923	37631739	+	19.7	816	41.9	15	2.79	2.34e-08	intron (NM_001014286, intron 1 of 25)	AluJb|SINE|Alu	2519	NM_017569	55578	Hs.435815	NM_001014286	ENSG00000102710	FAM48A	C13|C13orf19|P38IP|SPT20|bA421P11.4	family with sequence similarity 48, member A	protein-coding
chr13	114245936	114247463	+	36.9	1527	78.6	20	3.93	7.36e-23	intron (NM_007111, intron 2 of 11)	AluSp|SINE|Alu	7643	NM_007111	7027	Hs.79353	NM_007111	ENSG00000198176	TFDP1	DP1|DRTF1|Dp-1	transcription factor Dp-1	protein-coding
chr1	236766773	236767675	+	21.3	902	45.3	10	4.53	4.84e-16	intron (NM_018072, intron 2 of 44)	intron (NM_018072, intron 2 of 44)	617	NM_018072	55127	Hs.708114	NM_018072	ENSG00000119285	HEATR1	BAP28|UTP10	HEAT repeat containing 1	protein-coding
chr1	1801704	1805279	+	73.5	3575	156.3	53	2.95	1.88e-30	intron (NM_002074, intron 1 of 11)	AluJo|SINE|Alu	19035	NM_002074	2782	Hs.430425	NM_002074	ENSG00000078369	GNB1	-	guanine nucleotide binding protein (G protein), beta polypeptide 1	protein-coding
chr1	2457007	2457507	+	12.8	500	27.3	11	2.48	3.27e-05	intron (NM_018216, intron 1 of 18)	CpG	778	NM_018216	55229	Hs.26156	NM_018216	ENSG00000157881	PANK4	-	pantothenate kinase 4	protein-coding
chr13	33161453	33167638	+	135.3	6185	287.9	91	3.16	3.1e-60	intron (NM_015032, intron 1 of 34)	intron (NM_015032, intron 1 of 34)	3981	NM_015032	23047	Hs.646051	NM_015032	ENSG00000083642	PDS5B	APRIN|AS3|CG008	PDS5, regulator of cohesion maintenance, homolog B (S. cerevisiae)	protein-coding
chr1	19810969	19812165	+	26.5	1196	56.4	20	2.82	3.2e-11	promoter-TSS (NR_038125)	promoter-TSS (NR_038125)	-366	NR_038125	832	Hs.432760	NM_001206540	ENSG00000077549	CAPZB	CAPB|CAPPB|CAPZ	capping protein (actin filament) muscle Z-line, beta	protein-coding
chr13	33186663	33200159	+	328.4	13496	698.7	204	3.43	9.57e-161	intron (NM_015032, intron 1 of 34)	Tigger3c|DNA|TcMar-Tigger	32847	NM_015032	23047	Hs.646051	NM_015032	ENSG00000083642	PDS5B	APRIN|AS3|CG008	PDS5, regulator of cohesion maintenance, homolog B (S. cerevisiae)	protein-coding
chr13	73632941	73638831	+	348.5	5890	741.4	275	2.7	5.73e-119	intron (NM_001730, intron 1 of 3)	intron (NM_001730, intron 1 of 3)	2744	NM_001730	688	Hs.508234	NM_001730	ENSG00000102554	KLF5	BTEB2|CKLF|IKLF	Kruppel-like factor 5 (intestinal)	protein-coding
chr1	21106377	21113076	+	243.7	6699	518.5	146	3.55	1.14e-125	intron (NM_016287, intron 1 of 12)	intron (NM_016287, intron 1 of 12)	3455	NM_016287	50809	Hs.142442	NM_016287	ENSG00000127483	HP1BP3	HP1-BP74	heterochromatin protein 1, binding protein 3	protein-coding
chr13	73355100	73355888	+	22.1	788	47	19	2.47	1.13e-07	promoter-TSS (NM_006346)	promoter-TSS (NM_006346)	-736	NM_006346	10464	Hs.441926	NM_006346	ENSG00000083535	PIBF1	C13orf24|CEP90|PIBF|RP11-505F3.1	progesterone immunomodulatory binding factor 1	protein-coding
chr1	26799574	26800339	+	24.1	765	51.2	21	2.44	2.21e-08	intron (NM_005517, intron 1 of 5)	intron (NM_005517, intron 1 of 5)	1054	NM_005517	3151	Hs.181163	NM_005517	ENSG00000198830	HMGN2	HMG17	high mobility group nucleosomal binding domain 2	protein-coding
chr1	29498971	29499726	+	16.5	755	35	10	3.5	6.06e-10	intron (NM_005626, intron 1 of 5)	L1ME4a|LINE|L1	9289	NM_005626	6429	Hs.469970	NM_005626	ENSG00000116350	SRSF4	SFRS4|SRP75	serine/arginine-rich splicing factor 4	protein-coding
chr13	111269305	111272303	+	89.1	2998	189.6	50	3.79	6.54e-51	intron (NM_018210, intron 1 of 9)	intron (NM_018210, intron 1 of 9)	2873	NM_018210	55739	Hs.408324	NM_001242881	ENSG00000213995	CARKD	LP3298	carbohydrate kinase domain containing	protein-coding
chr1	35546893	35547796	+	19.7	903	41.9	12	3.49	4.52e-11	intron (NM_024772, intron 1 of 9)	AluSx1|SINE|Alu	2372	NM_024772	79830	Hs.471243	NM_024772	ENSG00000197056	ZMYM1	MYM|RP11-181E22.4	zinc finger, MYM-type 1	protein-coding
chr1	36103989	36104489	+	12.4	500	26.5	10	2.65	1.77e-05	intron (NM_001199779, intron 1 of 5)	intron (NM_001199779, intron 1 of 5)	2913	NM_001199779	5690	Hs.471441	NM_001199779	ENSG00000126067	PSMB2	HC7-I	proteasome (prosome, macropain) subunit, beta type, 2	protein-coding
chr1	36628720	36629360	+	14.1	640	29.9	9	3.32	9.34e-08	intron (NM_018067, intron 1 of 16)	intron (NM_018067, intron 1 of 16)	7237	NM_018067	55700	Hs.356096	NM_018067	ENSG00000116871	MAP7D1	PARCC1|RPRC1	MAP7 domain containing 1	protein-coding
chr13	31037918	31039908	+	49.8	1990	105.9	51	2.08	2.47e-11	intron (NM_002128, intron 1 of 4)	(TG)n|Simple_repeat|Simple_repeat	1168	NM_002128	3146	Hs.741195	NM_002128	ENSG00000189403	HMGB1	HMG1|HMG3|SBP-1	high mobility group box 1	protein-coding
chr1	36703984	36704609	+	14.5	625	30.7	5	6.15	2.82e-14	intron (NM_005119, intron 1 of 11)	intron (NM_005119, intron 1 of 11)	14279	NM_005119	9967	Hs.160211	NM_005119	ENSG00000054118	THRAP3	TRAP150	thyroid hormone receptor associated protein 3	protein-coding
chr13	98629124	98633010	+	104.8	3886	222.9	76	2.93	4.63e-42	intron (NM_002271, intron 4 of 28)	intron (NM_002271, intron 4 of 28)	25138	NM_002271	3843	Hs.712598	NM_002271	ENSG00000065150	IPO5	IMB3|KPNB3|Pse1|RANBP5|imp5	importin 5	protein-coding
chr13	111558493	111561274	+	100.8	2781	214.4	71	3.02	1.49e-42	intron (NM_017664, intron 2 of 5)	intron (NM_017664, intron 2 of 5)	7533	NM_017664	55608	Hs.525163	NM_017664	ENSG00000088448	ANKRD10	-	ankyrin repeat domain 10	protein-coding
chr1	45984352	45987775	+	142.9	3423	304.1	93	3.27	6e-67	intron (NM_001202431, intron 1 of 5)	intron (NM_001202431, intron 1 of 5)	1547	NM_002574	5052	Hs.731900	NM_001202431	ENSG00000117450	PRDX1	MSP23|NKEF-A|NKEFA|PAG|PAGA|PAGB|PRX1|PRXI|TDPX2	peroxiredoxin 1	protein-coding
chr1	51411037	51411716	+	15.7	679	33.3	10	3.33	7.37e-09	intron (NM_007051, intron 1 of 18)	HERVL40-int|LTR|ERVL	14560	NM_007051	11124	Hs.530402	NM_007051	ENSG00000185104	FAF1	HFAF1s|UBXD12|UBXN3A|hFAF1	Fas (TNFRSF6) associated factor 1	protein-coding
chr13	39610647	39611510	+	24.1	863	51.2	21	2.44	2.21e-08	intron (NM_025138, intron 1 of 12)	MIRb|SINE|MIR	1135	NM_025138	80209	Hs.318526	NM_025138	ENSG00000120685	PROSER1	C13orf23	proline and serine rich 1	protein-coding
chr1	78114860	78116217	+	30.5	1357	64.9	20	3.25	4.32e-15	intron (NM_015534, intron 1 of 14)	AluSp|SINE|Alu	32805	NM_015534	26009	Hs.480506	NM_015534	ENSG00000036549	ZZZ3	ATAC1	zinc finger, ZZ-type containing 3	protein-coding
chr13	52586594	52587397	+	18.5	803	39.3	14	2.81	3.12e-08	intron (NR_036571, intron 1 of 1)	intron (NR_036571, intron 1 of 1)	472	NM_001004127	440138	Hs.732220	NM_001004127	ENSG00000253710	ALG11	CDG1P|GT8	asparagine-linked glycosylation 11, alpha-1,2-mannosyltransferase homolog (yeast)	protein-coding
chr1	97193814	97199508	+	167.4	5694	356.2	107	3.33	5.8e-80	intron (NM_021190, intron 2 of 13)	L1M5|LINE|L1	9486	NM_021190	58155	Hs.596061	NM_021190	ENSG00000117569	PTBP2	PTB|PTBLP|brPTB|nPTB|nPTB5|nPTB6|nPTB7|nPTB8	polypyrimidine tract binding protein 2	protein-coding
chr13	115080275	115081177	+	22.5	902	47.8	19	2.52	4.49e-08	intron (NM_001164145, intron 1 of 2)	L1MB8|LINE|L1	761	NM_032436	283489	Hs.7542	NM_001164144	ENSG00000198824	CHAMP1	C13orf8|CAMP|CHAMP|ZNF828	chromosome alignment maintaining phosphoprotein 1	protein-coding
chr1	109966301	109968110	+	34.1	1809	72.6	31	2.34	2.32e-10	intron (NM_001199774, intron 1 of 8)	AluSg7|SINE|Alu	1865	NM_001199772	5686	Hs.485246	NM_001199772	ENSG00000143106	PSMA5	PSC5|ZETA	proteasome (prosome, macropain) subunit, alpha type, 5	protein-coding
chr1	150207456	150208555	+	27.7	1099	58.9	21	2.81	2.43e-11	promoter-TSS (NM_001136479)	promoter-TSS (NM_001136479)	499	NM_030920	81611	Hs.656466	NM_001136478	ENSG00000143401	ANP32E	LANP-L|LANPL	acidic (leucine-rich) nuclear phosphoprotein 32 family, member E	protein-coding
chr13	107186176	107187481	+	32.5	1305	69.2	21	3.29	1.08e-16	intron (NM_004093, intron 1 of 4)	CpG	560	NM_004093	1948	Hs.149239	NM_004093	ENSG00000125266	EFNB2	EPLG5|HTKL|Htk-L|LERK5	ephrin-B2	protein-coding
chr13	111368348	111369595	+	29.3	1247	62.4	17	3.67	3.49e-17	intron (NM_005537, intron 1 of 1)	intron (NM_005537, intron 1 of 1)	1187	NM_001267728	3621	Hs.508725	NM_001267728	ENSG00000153487	ING1	p24ING1c|p33|p33ING1|p33ING1b|p47|p47ING1a	inhibitor of growth family, member 1	protein-coding
chr1	156715940	156716693	+	16.1	753	34.2	13	2.63	9.03e-07	intron (NM_001126050, intron 1 of 5)	MIR3|SINE|MIR	5227	NM_004494	3068	Hs.741151	NM_001126050	ENSG00000143321	HDGF	HMG1L2	hepatoma-derived growth factor	protein-coding
chr1	165810726	165811226	+	12.4	500	26.5	11	2.41	8.21e-05	intron (NM_012474, intron 1 of 6)	intron (NM_012474, intron 1 of 6)	14244	NM_012474	7371	Hs.458360	NM_012474	ENSG00000143179	UCK2	TSA903|UK|UMPK	uridine-cytidine kinase 2	protein-coding
chr1	183023095	183023924	+	17.7	829	37.6	15	2.51	1.19e-06	intron (NM_002293, intron 1 of 27)	MIR|SINE|MIR	30914	NM_002293	3915	Hs.609663	NM_002293	ENSG00000135862	LAMC1	LAMB2	laminin, gamma 1 (formerly LAMB2)	protein-coding
chr13	79972185	79973453	+	25.3	1268	53.8	24	2.24	2.23e-07	intron (NM_022118, intron 1 of 20)	intron (NM_022118, intron 1 of 20)	7104	NM_022118	64062	Hs.558528	NM_022118	ENSG00000139746	RBM26	ARRS2|C13orf10|RP11-255E21.1|SE70-2|ZC3H17	RNA binding motif protein 26	protein-coding
chr1	186345250	186347146	+	42.2	1896	89.7	37	2.42	3.24e-13	intron (NM_017847, intron 1 of 13)	MER2|DNA|TcMar-Tigger	1308	NM_001164245	54953	Hs.371210	NM_001164245	ENSG00000157181	C1orf27	ODR4|TTG1|odr-4	chromosome 1 open reading frame 27	protein-coding
chr13	99225198	99228667	+	106.8	3469	227.2	54	4.21	1.28e-68	intron (NM_001032296, intron 1 of 10)	intron (NM_001032296, intron 1 of 10)	2464	NM_001032296	8428	Hs.508514	NM_001032296	ENSG00000102572	STK24	MST3|MST3B|STE20|STK3	serine/threonine kinase 24	protein-coding
chr13	103251352	103251852	+	12	500	25.6	10	2.56	4.69e-05	intron (NM_003291, intron 1 of 28)	intron (NM_003291, intron 1 of 28)	2316	NM_003291	7174	Hs.432424	NM_003291	ENSG00000134900	TPP2	TPP-2	tripeptidyl peptidase II	protein-coding
chr1	209975214	209975714	+	12.4	500	26.5	10	2.65	1.77e-05	intron (NM_006147, intron 1 of 8)	intron (NM_006147, intron 1 of 8)	4056	NM_001206696	3664	Hs.591415	NM_001206696	ENSG00000117595	IRF6	LPS|OFC6|PIT|PPS|VWS|VWS1	interferon regulatory factor 6	protein-coding
chr13	21452307	21453723	+	31.7	1416	67.5	18	3.75	7.19e-19	intron (NM_022459, intron 1 of 22)	intron (NM_022459, intron 1 of 22)	23898	NM_022459	64328	Hs.740435	NM_022459	ENSG00000132953	XPO4	exp4	exportin 4	protein-coding
chr1	227501793	227502708	+	20.9	915	44.4	15	2.96	9.61e-10	intron (NM_003607, intron 1 of 35)	intron (NM_003607, intron 1 of 35)	3576	NM_014826	8476	Hs.35433	NM_003607	ENSG00000143776	CDC42BPA	MRCK|MRCKA|PK428	CDC42 binding protein kinase alpha (DMPK-like)	protein-coding
chr1	229407703	229409265	+	34.1	1562	72.6	29	2.5	1.34e-11	intron (NM_004578, intron 1 of 7)	intron (NM_004578, intron 1 of 7)	1605	NM_004578	5867	Hs.296169	NM_004578	ENSG00000168118	RAB4A	HRES-1/RAB4|RAB4	RAB4A, member RAS oncogene family	protein-coding
chr1	230203641	230204141	+	12.8	500	27.3	10	2.73	6.42e-06	intron (NM_004481, intron 1 of 15)	CpG	935	NM_004481	2590	Hs.731416	NM_004481	ENSG00000143641	GALNT2	GalNAc-T2	UDP-N-acetyl-alpha-D-galactosamine:polypeptide N-acetylgalactosaminyltransferase 2 (GalNAc-T2)	protein-coding
chr1	244823940	244824763	+	20.9	823	44.4	17	2.61	3.43e-08	intron (NM_016076, intron 1 of 4)	L1MB2|LINE|L1	7999	NM_016076	51029	Hs.498317	NM_016076	ENSG00000121644	DESI2	C1orf121|DESI|DESI1|DeSI-2|FAM152A|PNAS-4|PPPDE1	desumoylating isopeptidase 2	protein-coding
chr1	1408670	1409619	+	24.1	949	51.2	16	3.2	2.68e-12	intron (NM_031921, intron 1 of 15)	AluSc5|SINE|Alu	1980	NM_031921	83858	Hs.729021	NM_031921	ENSG00000160072	ATAD3B	AAA-TOB3|TOB3	ATPase family, AAA domain containing 3B	protein-coding
chr1	1701276	1702044	+	18.9	768	40.1	14	2.87	1.08e-08	intron (NM_001198994, intron 1 of 13)	intron (NM_001198994, intron 1 of 13)	8249	NM_023018	65220	Hs.733075	NM_001198993	ENSG00000008130	NADK	dJ283E3.1	NAD kinase	protein-coding
chr1	15947447	15949946	+	51	2499	108.5	36	3.01	3.14e-22	intron (NM_032341, intron 1 of 9)	AluJr|SINE|Alu	4743	NM_032341	84301	Hs.718857	NM_032341	ENSG00000197312	DDI2	RP4-680D5.5	DNA-damage inducible 1 homolog 2 (S. cerevisiae)	protein-coding
chr1	17379697	17380405	+	18.9	708	40.1	14	2.87	1.08e-08	intron (NM_003000, intron 1 of 7)	intron (NM_003000, intron 1 of 7)	614	NM_003000	6390	Hs.465924	NM_003000	ENSG00000117118	SDHB	IP|PGL4|SDH|SDH1|SDH2|SDHIP	succinate dehydrogenase complex, subunit B, iron sulfur (Ip)	protein-coding
chr13	99190787	99191287	+	12	500	25.6	10	2.56	4.69e-05	intron (NM_001032296, intron 1 of 10)	intron (NM_001032296, intron 1 of 10)	-16696	NM_003576	8428	Hs.508514	NM_001032296	ENSG00000102572	STK24	MST3|MST3B|STE20|STK3	serine/threonine kinase 24	protein-coding
chr1	23353724	23354352	+	14.5	628	30.7	9	3.42	2.77e-08	intron (NM_001009999, intron 1 of 20)	AluJb|SINE|Alu	8097	NM_001009999	23028	Hs.591518	NM_001009999	ENSG00000004487	KDM1A	AOF2|BHC110|KDM1|LSD1	lysine (K)-specific demethylase 1A	protein-coding
chr1	26562288	26565984	+	76.7	3696	163.1	49	3.33	1.18e-37	intron (NM_022778, intron 1 of 13)	L1MB7|LINE|L1	3443	NM_022778	64793	Hs.63795	NM_022778	ENSG00000130695	CEP85	CCDC21	centrosomal protein 85kDa	protein-coding
chr1	31509260	31509921	+	13.6	661	29	11	2.64	4.68e-06	intron (NM_001020658, intron 2 of 21)	intron (NM_001020658, intron 2 of 21)	28974	NM_001020658	9698	Hs.281707	NM_001020658	ENSG00000134644	PUM1	HSPUM|PUMH|PUMH1|PUML1	pumilio homolog 1 (Drosophila)	protein-coding
chr13	28189048	28189677	+	12.4	629	26.5	9	2.94	2.94e-06	intron (NM_153371, intron 1 of 9)	MER21B|LTR|ERVL	5358	NM_153371	222484	Hs.132359	NM_153371	ENSG00000139517	LNX2	PDZRN1	ligand of numb-protein X 2	protein-coding
chr1	32401353	32403792	+	98.4	2439	209.3	50	4.19	6.1e-63	intron (NM_080391, intron 1 of 5)	intron (NM_080391, intron 1 of 5)	1416	NM_080391	8073	Hs.713025	NM_001195100	ENSG00000184007	PTP4A2	HH13|HH7-2|HU-PP-1|OV-1|PRL-2|PRL2|PTP4A|PTPCAAX2|ptp-IV1a|ptp-IV1b	protein tyrosine phosphatase type IVA, member 2	protein-coding
chr13	30159570	30160433	+	19.7	863	41.9	11	3.8	3.36e-12	intron (NM_003045, intron 1 of 12)	intron (NM_003045, intron 1 of 12)	9824	NM_003045	6541	Hs.14846	NM_003045	ENSG00000139514	SLC7A1	ATRC1|CAT-1|ERR|HCAT1|REC1L	solute carrier family 7 (cationic amino acid transporter, y+ system), member 1	protein-coding
chr13	31193224	31193724	+	12	500	25.6	7	3.66	1.07e-07	intron (NM_005800, intron 1 of 8)	intron (NM_005800, intron 1 of 8)	1644	NM_005800	10208	Hs.533831	NM_005800	ENSG00000132952	USPL1	C13orf22|D13S106E|RP11-121O19.1|bA121O19.1	ubiquitin specific peptidase like 1	protein-coding
chr1	35655554	35658814	+	221.2	3260	470.6	136	3.46	2.21e-110	intron (NM_005066, intron 1 of 9)	intron (NM_005066, intron 1 of 9)	1559	NM_005066	6421	Hs.611911	NM_005066	ENSG00000116560	SFPQ	POMP100|PSF	splicing factor proline/glutamine-rich	protein-coding
chr1	36102049	36103401	+	38.5	1352	82	19	4.32	4.77e-26	intron (NM_001199779, intron 1 of 5)	intron (NM_001199779, intron 1 of 5)	4427	NM_001199779	5690	Hs.471441	NM_001199779	ENSG00000126067	PSMB2	HC7-I	proteasome (prosome, macropain) subunit, beta type, 2	protein-coding
chr1	36397396	36397896	+	11.6	500	24.8	8	3.1	3.73e-06	intron (NM_024852, intron 1 of 18)	intron (NM_024852, intron 1 of 18)	963	NM_177422	192669	Hs.657659	NM_024852	ENSG00000126070	EIF2C3	AGO3	eukaryotic translation initiation factor 2C, 3	protein-coding
chr1	36719707	36720531	+	18.9	824	40.1	9	4.46	2.86e-14	intron (NM_005119, intron 1 of 11)	Cheshire|DNA|hAT-Charlie	30102	NM_005119	9967	Hs.160211	NM_005119	ENSG00000054118	THRAP3	TRAP150	thyroid hormone receptor associated protein 3	protein-coding
chr13	34392265	34394674	+	56.2	2409	119.6	35	3.42	8.85e-29	intron (NM_181558, intron 1 of 8)	intron (NM_181558, intron 1 of 8)	1263	NM_181558	5983	Hs.115474	NM_002915	ENSG00000133119	RFC3	RFC38	replication factor C (activator 1) 3, 38kDa	protein-coding
chr13	73640755	73642118	+	29.7	1363	63.2	23	2.75	4.95e-12	intron (NM_001730, intron 3 of 3)	intron (NM_001730, intron 3 of 3)	8294	NM_001730	688	Hs.508234	NM_001730	ENSG00000102554	KLF5	BTEB2|CKLF|IKLF	Kruppel-like factor 5 (intestinal)	protein-coding
chr13	79969000	79970942	+	60.6	1942	129	59	2.19	5.28e-15	intron (NM_022118, intron 1 of 20)	L1MCc|LINE|L1	9952	NM_022118	64062	Hs.558528	NM_022118	ENSG00000139746	RBM26	ARRS2|C13orf10|RP11-255E21.1|SE70-2|ZC3H17	RNA binding motif protein 26	protein-coding
chr13	80055856	80058359	+	60.2	2503	128.1	45	2.85	4.65e-24	intron (NM_019080, intron 1 of 7)	intron (NM_019080, intron 1 of 7)	-1741	NR_046685	100874208	Hs.602801	NR_046685		NDFIP2-AS1	-	NDFIP2 antisense RNA 1	miscRNA
chr13	80076869	80077845	+	20.1	976	42.7	15	2.85	8.27e-09	intron (NM_019080, intron 1 of 7)	intron (NM_019080, intron 1 of 7)	-21991	NR_046685	100874208	Hs.602801	NR_046685		NDFIP2-AS1	-	NDFIP2 antisense RNA 1	miscRNA
chr1	53161325	53161825	+	12.4	500	26.5	9	2.94	2.94e-06	intron (NM_023077, intron 1 of 2)	L2a|LINE|L2	2463	NM_023077	65260	Hs.349905	NM_023077	ENSG00000162377	SELRC1	C1orf163	Sel1 repeat containing 1	protein-coding
chr1	78141759	78148392	+	205.5	6633	437.3	114	3.84	4.63e-117	intron (NM_015534, intron 1 of 14)	AluJr|SINE|Alu	3268	NM_015534	26009	Hs.480506	NM_015534	ENSG00000036549	ZZZ3	ATAC1	zinc finger, ZZ-type containing 3	protein-coding
chr13	100154366	100154866	+	10.8	500	23.1	8	2.88	1.14e-05	intron (NM_004800, intron 1 of 16)	intron (NM_004800, intron 1 of 16)	888	NM_004800	9375	Hs.654824	NM_004800	ENSG00000125304	TM9SF2	P76	transmembrane 9 superfamily member 2	protein-coding
chr1	78435926	78444502	+	376.2	8576	800.4	180	4.45	1.86e-251	intron (NM_003902, intron 1 of 19)	AluJb|SINE|Alu	4563	NM_003902	8880	Hs.567380	NM_003902	ENSG00000162613	FUBP1	FBP|FUBP	far upstream element (FUSE) binding protein 1	protein-coding
chr13	103255256	103255756	+	10.8	500	23.1	6	3.84	1.01e-07	intron (NM_003291, intron 1 of 28)	intron (NM_003291, intron 1 of 28)	6220	NM_003291	7174	Hs.432424	NM_003291	ENSG00000134900	TPP2	TPP-2	tripeptidyl peptidase II	protein-coding
chr1	95003190	95006936	+	230.8	3746	491.1	245	2	1.41e-43	intron (NM_001178096, intron 2 of 4)	intron (NM_001178096, intron 2 of 4)	2350	NM_001178096	2152	Hs.62192	NM_001178096	ENSG00000117525	F3	CD142|TF|TFA	coagulation factor III (thromboplastin, tissue factor)	protein-coding
chr13	30155331	30157740	+	49.4	2409	105.1	29	3.62	1.15e-27	intron (NM_003045, intron 1 of 12)	intron (NM_003045, intron 1 of 12)	13290	NM_003045	6541	Hs.14846	NM_003045	ENSG00000139514	SLC7A1	ATRC1|CAT-1|ERR|HCAT1|REC1L	solute carrier family 7 (cationic amino acid transporter, y+ system), member 1	protein-coding
chr1	100505119	100508052	+	67.4	2933	143.5	46	3.12	2.38e-30	intron (NM_033055, intron 1 of 11)	intron (NM_033055, intron 1 of 11)	2796	NM_033055	64645	Hs.124156	NM_033055	ENSG00000156875	HIAT1	-	hippocampus abundant transcript 1	protein-coding
chr1	108730731	108731620	+	20.1	889	42.7	16	2.67	4.74e-08	intron (NM_013386, intron 1 of 9)	intron (NM_013386, intron 1 of 9)	4256	NM_213651	29957	Hs.656870	NM_013386	ENSG00000085491	SLC25A24	APC1|SCAMC-1	solute carrier family 25 (mitochondrial carrier; phosphate carrier), member 24	protein-coding
chr1	110091439	110094464	+	64.2	3025	136.7	56	2.44	1.25e-19	intron (NM_006496, intron 1 of 8)	intron (NM_006496, intron 1 of 8)	1765	NM_006496	2773	Hs.741171	NM_006496	ENSG00000065135	GNAI3	87U6|ARCND1	guanine nucleotide binding protein (G protein), alpha inhibiting activity polypeptide 3	protein-coding
chr1	113484975	113486285	+	26.1	1310	55.5	26	2.14	4.94e-07	intron (NM_003051, intron 1 of 4)	intron (NM_003051, intron 1 of 4)	13055	NM_001166496	6566	Hs.75231	NM_001166496	ENSG00000155380	SLC16A1	HHF7|MCT|MCT1	solute carrier family 16, member 1 (monocarboxylic acid transporter 1)	protein-coding
chr13	53228566	53229066	+	10.8	500	23.1	7	3.29	1.35e-06	intron (NM_001130912, intron 2 of 13)	L1ME3|LINE|L1	1985	NM_006704	10910	Hs.281902	NM_001130912	ENSG00000165416	SUGT1	SGT1	SGT1, suppressor of G2 allele of SKP1 (S. cerevisiae)	protein-coding
chr13	113233204	113238228	+	124.9	5024	265.6	74	3.59	4.64e-66	intron (NM_006322, intron 1 of 21)	intron (NM_006322, intron 1 of 21)	6765	NM_006322	10426	Hs.595145	NM_006322	ENSG00000126216	TUBGCP3	GCP3|SPBC98|Spc98p	tubulin, gamma complex associated protein 3	protein-coding
chr1	154196459	154197352	+	19.7	893	41.9	13	3.22	4.57e-10	intron (NM_014847, intron 1 of 26)	intron (NM_014847, intron 1 of 26)	3580	NM_014847	9898	Hs.490551	NM_001127320	ENSG00000143569	UBAP2L	NICE-4	ubiquitin associated protein 2-like	protein-coding
chr1	157963502	157964127	+	13.6	625	29	6	4.84	1.29e-11	intron (NM_018240, intron 1 of 14)	CpG	751	NM_018240	55243	Hs.657006	NM_018240	ENSG00000183853	KIRREL	NEPH1	kin of IRRE like (Drosophila)	protein-coding
chr13	21450349	21451132	+	16.1	783	34.2	9	3.8	1.56e-10	intron (NM_022459, intron 1 of 22)	L1ME3C|LINE|L1	26173	NM_022459	64328	Hs.740435	NM_022459	ENSG00000132953	XPO4	exp4	exportin 4	protein-coding
chr1	161087135	161087961	+	17.3	826	36.7	11	3.34	1.97e-09	promoter-TSS (NM_001185094)	promoter-TSS (NM_001185094)	-314	NM_001185092	4817	Hs.741277	NM_001185092	ENSG00000158793	NIT1	-	nitrilase 1	protein-coding
chr13	22030936	22032878	+	43.8	1942	93.1	30	3.1	2.79e-20	intron (NM_153251, intron 1 of 11)	L4|LINE|RTE	1601	NM_153251	253832	Hs.564611	NM_153251	ENSG00000180776	ZDHHC20	-	zinc finger, DHHC-type containing 20	protein-coding
chr13	41885459	41890295	+	132.1	4836	281	94	2.99	1.34e-54	intron (NM_024561, intron 1 of 19)	MIR3|SINE|MIR	2536	NM_001110798	79612	Hs.512914	NM_001110798	ENSG00000172766	NAA16	NARG1L	N(alpha)-acetyltransferase 16, NatA auxiliary subunit	protein-coding
chr1	215743896	215746614	+	70.3	2718	149.5	42	3.56	1.53e-37	intron (NM_016121, intron 1 of 17)	AluY|SINE|Alu	4520	NM_016121	51133	Hs.335139	NM_016121	ENSG00000136636	KCTD3	NY-REN-45	potassium channel tetramerisation domain containing 3	protein-coding
chr13	50643417	50645180	+	33.3	1763	70.9	22	3.22	3.14e-16	intron (NR_002612, intron 2 of 10)	intron (NR_002612, intron 2 of 10)	-12116	NR_002605	10301	Hs.712880	NR_002605		DLEU1	BCMS|DLB1|DLEU2|LEU1|LEU2|LINC00021|NCRNA00021|XTP6	deleted in lymphocytic leukemia 1 (non-protein coding)	miscRNA
chr13	79955863	79956625	+	14.5	762	30.7	8	3.84	2.1e-09	intron (NM_022118, intron 1 of 20)	intron (NM_022118, intron 1 of 20)	23679	NM_022118	64062	Hs.558528	NM_022118	ENSG00000139746	RBM26	ARRS2|C13orf10|RP11-255E21.1|SE70-2|ZC3H17	RNA binding motif protein 26	protein-coding
chr1	224620833	224622495	+	40.5	1662	86.3	32	2.7	2.28e-15	exon (NM_001115113, exon 1 of 14)	exon (NM_001115113, exon 1 of 14)	337	NM_025160	80232	Hs.729289	NM_001115113	ENSG00000162923	WDR26	CDW2|GID7|MIP2	WD repeat domain 26	protein-coding
chr13	79974342	79974842	+	10.8	500	23.1	7	3.29	1.35e-06	intron (NM_022118, intron 1 of 20)	MLT1A1|LTR|ERVL-MaLR	5331	NM_022118	64062	Hs.558528	NM_022118	ENSG00000139746	RBM26	ARRS2|C13orf10|RP11-255E21.1|SE70-2|ZC3H17	RNA binding motif protein 26	protein-coding
chr13	99193763	99194402	+	13.2	639	28.2	6	4.7	6.28e-11	intron (NM_001032296, intron 1 of 10)	intron (NM_001032296, intron 1 of 10)	-19741	NM_003576	8428	Hs.508514	NM_001032296	ENSG00000102572	STK24	MST3|MST3B|STE20|STK3	serine/threonine kinase 24	protein-coding
chr13	99195026	99197025	+	37.3	1999	79.4	24	3.31	6.55e-19	intron (NM_001032296, intron 1 of 10)	intron (NM_001032296, intron 1 of 10)	-21684	NM_003576	8428	Hs.508514	NM_001032296	ENSG00000102572	STK24	MST3|MST3B|STE20|STK3	serine/threonine kinase 24	protein-coding
chr13	99217007	99223328	+	173.4	6321	369	82	4.5	4.86e-118	intron (NM_001032296, intron 1 of 10)	HAL1|LINE|L1	9229	NM_001032296	8428	Hs.508514	NM_001032296	ENSG00000102572	STK24	MST3|MST3B|STE20|STK3	serine/threonine kinase 24	protein-coding
chr13	99854752	99855381	+	11.2	629	23.9	7	3.42	1.35e-06	intron (NR_026644, intron 1 of 8)	L2b|LINE|L2	1903	NM_177967	337867	Hs.508545	NM_001144072	ENSG00000134882	UBAC2	PHGDHL1	UBA domain containing 2	protein-coding
chr1	235286633	235292050	+	299.9	5417	638.1	216	2.95	3.59e-119	intron (NM_014765, intron 1 of 4)	AluSx3|SINE|Alu	1911	NR_002956	677802	Hs.533192	NR_002956		SNORA14B	ACA14b	small nucleolar RNA, H/ACA box 14B	snoRNA
chr1	235448289	235448915	+	14.9	626	31.6	9	3.51	7.93e-09	intron (NM_016374, intron 2 of 23)	L1MC4a|LINE|L1	42200	NM_001206794	51742	Hs.575782	NM_001206794	ENSG00000054267	ARID4B	BCAA|BRCAA1|RBBP1L1|RBP1L1|SAP180	AT rich interactive domain 4B (RBP1-like)	protein-coding
chr1	235456000	235456629	+	13.2	629	28.2	10	2.82	2.25e-06	intron (NM_016374, intron 2 of 23)	intron (NM_016374, intron 2 of 23)	34488	NM_001206794	51742	Hs.575782	NM_001206794	ENSG00000054267	ARID4B	BCAA|BRCAA1|RBBP1L1|RBP1L1|SAP180	AT rich interactive domain 4B (RBP1-like)	protein-coding
chr13	107212247	107220458	+	350.1	8211	744.8	174	4.28	2.22e-224	intron (NM_018011, intron 1 of 3)	intron (NM_018011, intron 1 of 3)	4162	NM_018011	55082	Hs.740369	NM_018011	ENSG00000134884	ARGLU1	-	arginine and glutamate rich 1	protein-coding
chr1	243415760	243416591	+	16.9	831	35.9	9	3.99	3.97e-11	intron (NM_001042405, intron 1 of 18)	intron (NM_001042405, intron 1 of 18)	2533	NM_001042405	9859	Hs.533635	NM_001042404	ENSG00000143702	CEP170	FAM68A|KAB|KIAA0470	centrosomal protein 170kDa	protein-coding
chr1	246728684	246729184	+	12.4	500	26.5	7	3.78	2.85e-08	promoter-TSS (NM_001139459)	promoter-TSS (NM_001139459)	631	NM_022366	64216	Hs.732088	NM_022366	ENSG00000162851	TFB2M	Hkp1|mtTFB2	transcription factor B2, mitochondrial	protein-coding
chr13	113862220	113862720	+	10.8	500	23.1	8	2.88	1.14e-05	promoter-TSS (NM_003589)	promoter-TSS (NM_003589)	492	NM_001258213	55795	Hs.741363	NM_001127202	ENSG00000126226	PCID2	F10	PCI domain containing 2	protein-coding
chr1	247325012	247325647	+	13.6	635	29	9	3.23	9.34e-08	intron (NM_001243740, intron 1 of 3)	L1PA14|LINE|L1	9989	NM_001243740	7678	Hs.741571	NM_001243740	ENSG00000196418	ZNF124	HZF-16|HZF16|ZK7	zinc finger protein 124	protein-coding
chr1	247328561	247329484	+	20.9	923	44.4	13	3.42	1.23e-11	intron (NM_001243740, intron 1 of 3)	L1MEe|LINE|L1	6296	NM_001243740	7678	Hs.741571	NM_001243740	ENSG00000196418	ZNF124	HZF-16|HZF16|ZK7	zinc finger protein 124	protein-coding
chr13	115000831	115001331	+	11.2	500	23.9	7	3.42	1.35e-06	intron (NM_001078645, intron 1 of 17)	intron (NM_001078645, intron 1 of 17)	719	NM_001078645	8881	Hs.374127	NM_001078645	ENSG00000130177	CDC16	ANAPC6|APC6|CUT9	cell division cycle 16 homolog (S. cerevisiae)	protein-coding
chr13	21466842	21467616	+	14.1	774	29.9	11	2.72	4.68e-06	intron (NM_022459, intron 1 of 22)	L2a|LINE|L2	9684	NM_022459	64328	Hs.740435	NM_022459	ENSG00000132953	XPO4	exp4	exportin 4	protein-coding
chr13	22026733	22030229	+	73.1	3496	155.5	51	3.05	1.04e-31	intron (NM_153251, intron 1 of 11)	AluSz|SINE|Alu	5027	NM_153251	253832	Hs.564611	NM_153251	ENSG00000180776	ZDHHC20	-	zinc finger, DHHC-type containing 20	protein-coding
chr1	1708294	1709086	+	17.3	792	36.7	9	4.08	9.85e-12	intron (NM_001198994, intron 1 of 13)	intron (NM_001198994, intron 1 of 13)	1219	NM_023018	65220	Hs.733075	NM_001198993	ENSG00000008130	NADK	dJ283E3.1	NAD kinase	protein-coding
chr13	28197089	28197589	+	10.8	500	23.1	7	3.29	1.35e-06	exon (NM_015972, exon 2 of 2)	exon (NM_015972, exon 2 of 2)	1423	NM_015972	51082	Hs.735744	NM_001206559	ENSG00000186184	POLR1D	AC19|POLR1C|RPA16|RPA9|RPAC2|RPC16|RPO1-3|TCS2	polymerase (RNA) I polypeptide D, 16kDa	protein-coding
chr13	30163779	30168854	+	125.3	5075	266.5	83	3.21	3.03e-57	intron (NM_003045, intron 1 of 12)	intron (NM_003045, intron 1 of 12)	3509	NM_003045	6541	Hs.14846	NM_003045	ENSG00000139514	SLC7A1	ATRC1|CAT-1|ERR|HCAT1|REC1L	solute carrier family 7 (cationic amino acid transporter, y+ system), member 1	protein-coding
chr1	3814684	3815184	+	12	500	25.6	8	3.2	1.17e-06	intron (NM_207356, intron 1 of 3)	AluSx1|SINE|Alu	1923	NM_207356	339448	Hs.103939	NM_207356	ENSG00000198912	C1orf174	RP13-531C17.2	chromosome 1 open reading frame 174	protein-coding
chr13	33174270	33176482	+	45	2212	95.7	19	5.04	2.05e-35	intron (NM_015032, intron 1 of 34)	L1ME2|LINE|L1	14812	NM_015032	23047	Hs.646051	NM_015032	ENSG00000083642	PDS5B	APRIN|AS3|CG008	PDS5, regulator of cohesion maintenance, homolog B (S. cerevisiae)	protein-coding
chr1	19928207	19928707	+	11.2	500	23.9	8	2.99	1.14e-05	intron (NM_001204088, intron 2 of 4)	intron (NM_001204088, intron 2 of 4)	4986	NM_001204082	440574	Hs.466662	NM_001032363	ENSG00000173436	MINOS1	C1orf151|MIO10	mitochondrial inner membrane organizing system 1	protein-coding
chr13	45705678	45706178	+	10.4	500	22.2	5	4.44	1.82e-08	intron (NM_004128, intron 1 of 7)	AluJb|SINE|Alu	11297	NM_004128	2963	Hs.654582	NM_004128	ENSG00000188342	GTF2F2	BTF4|RAP30|TF2F2|TFIIF	general transcription factor IIF, polypeptide 2, 30kDa	protein-coding
chr13	60734659	60735913	+	23.7	1254	50.4	19	2.65	2.53e-09	intron (NM_001258369, intron 1 of 26)	intron (NM_001258369, intron 1 of 26)	2833	NM_001258366	81624	Hs.283127	NM_001042517	ENSG00000139734	DIAPH3	AN|AUNA1|DIA2|DRF3|NSDAN|diap3|mDia2	diaphanous homolog 3 (Drosophila)	protein-coding
chr1	24018230	24020068	+	95.5	1838	203.3	71	2.86	2.2e-37	exon (NM_001199802, exon 2 of 6)	exon (NM_001199802, exon 2 of 6)	880	NM_001199802	6135	Hs.719951	NM_000975	ENSG00000142676	RPL11	DBA7|GIG34|L11	ribosomal protein L11	protein-coding
chr13	73643962	73644587	+	12	625	25.6	8	3.2	1.17e-06	intron (NM_001730, intron 3 of 3)	intron (NM_001730, intron 3 of 3)	11132	NM_001730	688	Hs.508234	NM_001730	ENSG00000102554	KLF5	BTEB2|CKLF|IKLF	Kruppel-like factor 5 (intestinal)	protein-coding
chr1	25572365	25573602	+	34.5	1237	73.5	27	2.72	2.04e-13	exon (NM_020317, exon 2 of 5)	exon (NM_020317, exon 2 of 5)	1002	NM_020317	57035	Hs.259412	NM_207035	ENSG00000117616	C1orf63	DJ465N24.2.1|NPD014|RP3-465N24.4	chromosome 1 open reading frame 63	protein-coding
chr13	79963241	79964943	+	33.7	1702	71.7	24	2.99	6.56e-15	intron (NM_022118, intron 1 of 20)	intron (NM_022118, intron 1 of 20)	15831	NM_022118	64062	Hs.558528	NM_022118	ENSG00000139746	RBM26	ARRS2|C13orf10|RP11-255E21.1|SE70-2|ZC3H17	RNA binding motif protein 26	protein-coding
chr1	27028947	27030353	+	28.1	1406	59.8	21	2.85	8.59e-12	intron (NM_006015, intron 1 of 19)	intron (NM_006015, intron 1 of 19)	7128	NM_139135	8289	Hs.468972	NM_006015	ENSG00000117713	ARID1A	B120|BAF250|BAF250a|BM029|C1orf4|ELD|MRD14|OSA1|P270|SMARCF1|hELD|hOSA1	AT rich interactive domain 1A (SWI-like)	protein-coding
chr13	80092737	80093368	+	12.4	631	26.5	7	3.78	2.85e-08	intron (NM_019080, intron 1 of 7)	AluJb|SINE|Alu	-37686	NR_046685	100874208	Hs.602801	NR_046685		NDFIP2-AS1	-	NDFIP2 antisense RNA 1	miscRNA
chr13	107184432	107185212	+	16.1	780	34.2	10	3.42	2.14e-09	intron (NM_004093, intron 1 of 4)	intron (NM_004093, intron 1 of 4)	2566	NM_004093	1948	Hs.149239	NM_004093	ENSG00000125266	EFNB2	EPLG5|HTKL|Htk-L|LERK5	ephrin-B2	protein-coding
chr1	32483538	32489200	+	114	5662	242.6	67	3.62	3.78e-61	intron (NM_006559, intron 1 of 8)	L1MD2|LINE|L1	6878	NM_006559	10657	Hs.445893	NM_006559	ENSG00000121774	KHDRBS1	Sam68|p62|p68	KH domain containing, RNA binding, signal transduction associated 1	protein-coding
chr1	32584014	32584514	+	11.6	500	24.8	8	3.1	3.73e-06	intron (NM_012316, intron 1 of 13)	AluJr|SINE|Alu	10620	NM_012316	23633	Hs.711019	NM_012316	ENSG00000025800	KPNA6	IPOA7|KPNA7	karyopherin alpha 6 (importin alpha 7)	protein-coding
chr13	111812536	111813036	+	10.4	500	22.2	2	11.1	5.53e-16	intron (NM_001113511, intron 3 of 19)	L1MA7|LINE|L1	6725	NM_003899	8874	Hs.508738	NM_001113511	ENSG00000102606	ARHGEF7	BETA-PIX|COOL-1|COOL1|Nbla10314|P50|P50BP|P85|P85COOL1|P85SPR|PAK3|PIXB	Rho guanine nucleotide exchange factor (GEF) 7	protein-coding
chr13	113228753	113232564	+	104.4	3811	222.1	76	2.92	4.63e-42	intron (NM_006322, intron 1 of 21)	intron (NM_006322, intron 1 of 21)	11823	NM_006322	10426	Hs.595145	NM_006322	ENSG00000126216	TUBGCP3	GCP3|SPBC98|Spc98p	tubulin, gamma complex associated protein 3	protein-coding
chr1	35548528	35549456	+	22.9	928	48.7	18	2.7	3.45e-09	intron (NM_024772, intron 1 of 9)	AluJb|SINE|Alu	4020	NM_024772	79830	Hs.471243	NM_024772	ENSG00000197056	ZMYM1	MYM|RP11-181E22.4	zinc finger, MYM-type 1	protein-coding
chr13	21471534	21472277	+	14.1	743	29.9	8	3.74	7.97e-09	intron (NM_022459, intron 1 of 22)	AluSx|SINE|Alu	5008	NM_022459	64328	Hs.740435	NM_022459	ENSG00000132953	XPO4	exp4	exportin 4	protein-coding
chr1	40336874	40337555	+	14.5	681	30.7	11	2.8	1.69e-06	intron (NM_017646, intron 1 of 10)	AluJb|SINE|Alu	11963	NM_017646	54802	Hs.356554	NM_017646	ENSG00000043514	TRIT1	IPT|MOD5	tRNA isopentenyltransferase 1	protein-coding
chr13	21474536	21476379	+	47.4	1843	100.8	19	5.3	5.55e-39	intron (NM_022459, intron 1 of 22)	intron (NM_022459, intron 1 of 22)	1456	NM_022459	64328	Hs.740435	NM_022459	ENSG00000132953	XPO4	exp4	exportin 4	protein-coding
chr1	40636585	40638797	+	45.8	2212	97.4	32	3.04	1.95e-20	intron (NM_012421, intron 1 of 7)	intron (NM_012421, intron 1 of 7)	10650	NM_012421	6018	Hs.205627	NM_012421	ENSG00000117000	RLF	ZN-15L|ZNF292L	rearranged L-myc fusion	protein-coding
chr1	46128914	46129542	+	13.6	628	29	9	3.23	9.34e-08	intron (NM_021639, intron 2 of 12)	intron (NM_021639, intron 2 of 12)	-16871	NR_026768	728963	Hs.675157	NR_026768		RPS15AP10	RPS15A_4_42	ribosomal protein S15a pseudogene 10	pseudo
chr1	65622751	65623402	+	15.3	651	32.5	7	4.64	4.85e-12	intron (NM_203464, intron 2 of 5)	intron (NM_203464, intron 2 of 5)	9226	NM_013410	205	Hs.10862	NM_001005353	ENSG00000162433	AK4	AK3|AK3L1|AK3L2	adenylate kinase 4	protein-coding
chr13	33168527	33173192	+	124	4665	263.9	73	3.62	4.49e-66	intron (NM_015032, intron 1 of 34)	L1ME2|LINE|L1	10295	NM_015032	23047	Hs.646051	NM_015032	ENSG00000083642	PDS5B	APRIN|AS3|CG008	PDS5, regulator of cohesion maintenance, homolog B (S. cerevisiae)	protein-coding
chr1	89150832	89152418	+	36.9	1586	78.6	32	2.46	4.71e-12	intron (NM_006256, intron 1 of 21)	intron (NM_006256, intron 1 of 21)	1703	NM_006256	5586	Hs.440833	NM_006256	ENSG00000065243	PKN2	PAK2|PRK2|PRKCL2|PRO2042|Pak-2	protein kinase N2	protein-coding
chr13	37571615	37573327	+	32.1	1712	68.3	20	3.42	3.45e-17	intron (NM_013338, intron 1 of 9)	intron (NM_013338, intron 1 of 9)	1033	NM_001142364	29880	Hs.507769	NM_001142364	ENSG00000120697	ALG5	RP11-421P11.2|bA421P11.2	asparagine-linked glycosylation 5, dolichyl-phosphate beta-glucosyltransferase homolog (S. cerevisiae)	protein-coding
chr13	39609395	39610064	+	14.5	669	30.7	11	2.8	1.69e-06	intron (NM_025138, intron 1 of 12)	intron (NM_025138, intron 1 of 12)	2484	NM_025138	80209	Hs.318526	NM_025138	ENSG00000120685	PROSER1	C13orf23	proline and serine rich 1	protein-coding
chr1	90460807	90463963	+	65.8	3156	140.1	55	2.55	7.06e-22	intron (NM_182976, intron 1 of 11)	intron (NM_182976, intron 1 of 11)	1707	NM_182976	284695	Hs.306221	NM_181781	ENSG00000162664	ZNF326	ZAN75|ZIRD|Zfp326|dJ871E2.1	zinc finger protein 326	protein-coding
chr13	46039633	46040133	+	10	500	21.4	6	3.56	1.46e-06	intron (NM_031431, intron 1 of 22)	intron (NM_031431, intron 1 of 22)	853	NM_031431	83548	Hs.507948	NM_031431	ENSG00000136152	COG3	SEC34	component of oligomeric golgi complex 3	protein-coding
chr1	109758402	109759286	+	18.5	884	39.3	8	4.91	3.41e-15	non-coding (NR_034072, exon 2 of 2)	non-coding (NR_034072, exon 2 of 2)	2329	NM_006513	6301	Hs.531176	NM_006513	ENSG00000031698	SARS	SERRS|SERS	seryl-tRNA synthetase	protein-coding
chr1	113181734	113182377	+	13.2	643	28.2	7	4.03	1.81e-09	intron (NM_006135, intron 1 of 9)	intron (NM_006135, intron 1 of 9)	19980	NM_006135	829	Hs.514934	NM_006135	ENSG00000116489	CAPZA1	CAPPA1|CAPZ|CAZ1	capping protein (actin filament) muscle Z-line, alpha 1	protein-coding
chr1	115020038	115020665	+	12.8	627	27.3	6	4.56	2.96e-10	intron (NM_033020, intron 1 of 18)	MER3|DNA|hAT-Charlie	33430	NM_015906	51592	Hs.26837	NM_015906	ENSG00000197323	TRIM33	ECTO|PTC7|RFG7|TF1G|TIF1G|TIF1GAMMA|TIFGAMMA	tripartite motif containing 33	protein-coding
chr1	115049034	115050322	+	30.1	1288	64.1	28	2.29	3.94e-09	intron (NM_033020, intron 1 of 18)	intron (NM_033020, intron 1 of 18)	4103	NM_015906	51592	Hs.26837	NM_015906	ENSG00000197323	TRIM33	ECTO|PTC7|RFG7|TF1G|TIF1G|TIF1GAMMA|TIFGAMMA	tripartite motif containing 33	protein-coding
chr1	150294144	150295391	+	28.9	1247	61.5	17	3.62	1.28e-16	intron (NM_004698, intron 1 of 15)	L2a|LINE|L2	839	NM_004698	9129	Hs.11776	NM_004698	ENSG00000117360	PRPF3	HPRP3|HPRP3P|PRP3|Prp3p|RP18	PRP3 pre-mRNA processing factor 3 homolog (S. cerevisiae)	protein-coding
chr1	150337852	150340850	+	73.9	2998	157.2	59	2.66	3.41e-26	intron (NM_015203, intron 1 of 10)	intron (NM_015203, intron 1 of 10)	2361	NM_015203	23248	Hs.213666	NM_015203	ENSG00000163125	RPRD2	KIAA0460	regulation of nuclear pre-mRNA domain containing 2	protein-coding
chr1	150600700	150601690	+	20.9	990	44.4	14	3.17	1.22e-10	intron (NM_207168, intron 1 of 1)	intron (NM_207168, intron 1 of 1)	414	NM_207045	2029	Hs.632456	NM_004436	ENSG00000143420	ENSA	ARPP-19e	endosulfine alpha	protein-coding
chr1	155510173	155510800	+	12.4	627	26.5	7	3.78	2.85e-08	intron (NM_018489, intron 1 of 27)	AluJo|SINE|Alu	-21286	NR_027023	645676	Hs.742078	NR_027023		ASH1L-AS1	-	ASH1L antisense RNA 1	miscRNA
chr1	155527536	155529093	+	39.3	1557	83.7	27	3.1	4.45e-18	intron (NM_018489, intron 1 of 27)	intron (NM_018489, intron 1 of 27)	-3458	NR_027023	645676	Hs.742078	NR_027023		ASH1L-AS1	-	ASH1L antisense RNA 1	miscRNA
chr1	156718588	156720992	+	77.5	2404	164.9	75	2.2	4.82e-19	intron (NM_001126050, intron 1 of 5)	intron (NM_001126050, intron 1 of 5)	1753	NM_004494	3068	Hs.741151	NM_001126050	ENSG00000143321	HDGF	HMG1L2	hepatoma-derived growth factor	protein-coding
chr1	174991911	174992543	+	13.2	632	28.2	9	3.13	3.05e-07	intron (NM_022100, intron 1 of 2)	L2|LINE|L2	364	NM_022100	63931	Hs.654858	NM_022100	ENSG00000120333	MRPS14	DJ262D12.2|HSMRPS14|MRP-S14|S14mt	mitochondrial ribosomal protein S14	protein-coding
chr1	176166066	176168978	+	65.8	2912	140.1	33	4.24	1.76e-43	intron (NM_001001740, intron 1 of 18)	L1ME1|LINE|L1	8848	NM_001001740	64326	Hs.523744	NM_001001740	ENSG00000143207	RFWD2	COP1|RNF200	ring finger and WD repeat domain 2, E3 ubiquitin protein ligase	protein-coding
chr1	179924360	179924860	+	12	500	25.6	9	2.85	8.65e-06	intron (NM_014810, intron 1 of 37)	intron (NM_014810, intron 1 of 37)	702	NM_014810	9857	Hs.413045	NM_014810	ENSG00000135837	CEP350	CAP350|GM133	centrosomal protein 350kDa	protein-coding
chr1	180470697	180471325	+	12.4	628	26.5	5	5.3	3.05e-11	intron (NM_032360, intron 1 of 7)	intron (NM_032360, intron 1 of 7)	1011	NM_032360	84320	Hs.200051	NM_032360	ENSG00000135847	ACBD6	-	acyl-CoA binding domain containing 6	protein-coding
chr1	183421325	183422381	+	24.9	1056	53	18	2.94	5.35e-11	Intergenic	L1M5|LINE|L1	19264	NR_040063	284649	Hs.127384	NR_040063		SMG7-AS1	DKFZP564C196	SMG7 antisense RNA 1	miscRNA
chr1	185282232	185282993	+	17.7	761	37.6	14	2.68	2.42e-07	intron (NM_006469, intron 1 of 14)	intron (NM_006469, intron 1 of 14)	3849	NM_006469	10625	Hs.497183	NM_016389	ENSG00000116679	IVNS1ABP	FLARA3|HSPC068|KLHL39|ND1|NS-1|NS1-BP|NS1BP	influenza virus NS1A binding protein	protein-coding
chr1	198138005	198138505	+	12	500	25.6	6	4.27	5.89e-09	intron (NM_133494, intron 1 of 9)	intron (NM_133494, intron 1 of 9)	12147	NM_133494	140609	Hs.732564	NM_133494	ENSG00000151414	NEK7	-	NIMA (never in mitosis gene a)-related kinase 7	protein-coding
chr1	201924617	201925521	+	28.5	904	60.6	19	3.19	5.18e-14	intron (NM_006335, intron 1 of 5)	intron (NM_006335, intron 1 of 5)	450	NM_006335	10440	Hs.20716	NM_006335	ENSG00000134375	TIMM17A	TIM17|TIM17A	translocase of inner mitochondrial membrane 17 homolog A (yeast)	protein-coding
chr14	54421008	54422469	+	49.8	1461	105.9	52	2.04	7.12e-11	promoter-TSS (NM_130851)	promoter-TSS (NM_130851)	-468	NM_130851	652	Hs.68879	NM_001202	ENSG00000125378	BMP4	BMP2B|BMP2B1|MCOPS6|OFC11|ZYME	bone morphogenetic protein 4	protein-coding
chr14	45559388	45561717	+	101.6	2329	216.1	76	2.84	2.72e-39	intron (NM_017922, intron 1 of 13)	AluJr|SINE|Alu	7250	NM_017922	55015	Hs.274337	NM_018333	ENSG00000185246	PRPF39	-	PRP39 pre-mRNA processing factor 39 homolog (S. cerevisiae)	protein-coding
chr14	73525386	73531919	+	208.8	6533	444.2	100	4.44	2.22e-140	intron (NM_021239, intron 1 of 18)	7SLRNA|srpRNA|srpRNA	3431	NM_021239	58517	Hs.531106	NM_021239	ENSG00000119707	RBM25	NET52|RED120|RNPC7|S164|Snu71|fSAP94	RNA binding motif protein 25	protein-coding
chr14	32548574	32552623	+	114.4	4049	243.4	98	2.48	5.87e-35	intron (NM_001030055, intron 1 of 6)	intron (NM_001030055, intron 1 of 6)	4103	NM_001030055	394	Hs.592313	NM_001030055	ENSG00000100852	ARHGAP5	GFI2|RhoGAP5|p190-B|p190BRhoGAP	Rho GTPase activating protein 5	protein-coding
chr14	39740716	39743135	+	59	2419	125.6	52	2.41	7.44e-18	intron (NM_001247990, intron 1 of 23)	AluJb|SINE|Alu	5597	NM_203355	4253	Hs.741763	NM_001247988	ENSG00000150527	CTAGE5	MEA6|MGEA|MGEA11|MGEA6	CTAGE family, member 5	protein-coding
chr14	50982022	50982522	+	15.7	500	33.3	14	2.38	1.07e-05	intron (NM_198794, intron 2 of 31)	L2|LINE|L2	17104	NM_006575	11183	Hs.130491	NM_006575	ENSG00000012983	MAP4K5	GCKR|KHS|KHS1|MAPKKKK5	mitogen-activated protein kinase kinase kinase kinase 5	protein-coding
chr14	71065713	71067457	+	61.4	1744	130.7	37	3.53	1.35e-32	intron (NM_005466, intron 1 of 7)	intron (NM_005466, intron 1 of 7)	799	NM_005466	10001	Hs.497353	NM_005466	ENSG00000133997	MED6	NY-REN-28	mediator complex subunit 6	protein-coding
chr1	224318187	224318830	+	14.1	643	29.9	10	2.99	7.64e-07	intron (NR_049764, intron 2 of 3)	L1MB7|LINE|L1	16719	NM_015176	23219	Hs.64691	NM_001136115	ENSG00000143756	FBXO28	CENP-30|Fbx28	F-box protein 28	protein-coding
chr1	224546358	224546998	+	13.6	640	29	9	3.23	9.34e-08	intron (NM_014184, intron 1 of 4)	intron (NM_014184, intron 1 of 4)	2083	NM_014184	29097	Hs.445890	NM_014184	ENSG00000143771	CNIH4	-	cornichon homolog 4 (Drosophila)	protein-coding
chr14	56048997	56051870	+	95.9	2873	204.1	69	2.96	1.64e-39	intron (NM_001079521, intron 1 of 43)	L2a|LINE|L2	3508	NR_073128	3895	Hs.509414	NM_001271014	ENSG00000126777	KTN1	CG1|KNT|MU-RMS-40.19	kinectin 1 (kinesin receptor)	protein-coding
chr14	56056867	56062229	+	156.2	5362	332.3	134	2.48	5.43e-47	intron (NM_001079521, intron 1 of 43)	intron (NM_001079521, intron 1 of 43)	12623	NR_073128	3895	Hs.509414	NM_001271014	ENSG00000126777	KTN1	CG1|KNT|MU-RMS-40.19	kinectin 1 (kinesin receptor)	protein-coding
chr14	70234149	70235151	+	39.7	1002	84.6	32	2.64	1.65e-14	promoter-TSS (NR_029378)	promoter-TSS (NR_029378)	-220	NR_029378	100289511	Hs.729250	NR_029378		LOC100289511	-	uncharacterized LOC100289511	miscRNA
chr14	100707026	100710201	+	110.8	3175	235.7	82	2.87	3.91e-43	intron (NM_003403, intron 1 of 4)	intron (NM_003403, intron 1 of 4)	3511	NM_003403	7528	Hs.603118	NM_003403	ENSG00000100811	YY1	DELTA|INO80S|NF-E1|UCRBP|YIN-YANG-1	YY1 transcription factor	protein-coding
chr14	50085882	50087329	+	111.6	1447	237.5	79	3.01	1.35e-46	promoter-TSS (NM_002408)	promoter-TSS (NM_002408)	744	NM_001001	6166	Hs.444749	NM_001001	ENSG00000165502	RPL36AL	RPL36A	ribosomal protein L36a-like	protein-coding
chr14	50993971	50996939	+	97.2	2968	206.7	93	2.22	4.24e-24	intron (NM_198794, intron 2 of 31)	intron (NM_198794, intron 2 of 31)	3921	NM_006575	11183	Hs.130491	NM_006575	ENSG00000012983	MAP4K5	GCKR|KHS|KHS1|MAPKKKK5	mitogen-activated protein kinase kinase kinase kinase 5	protein-coding
chr14	54899690	54907779	+	316.7	8089	673.9	255	2.64	1.89e-104	intron (NM_005776, intron 1 of 4)	L2c|LINE|L2	4414	NM_005776	10175	Hs.741202	NM_001009551	ENSG00000100528	CNIH	CNIH1|CNIL|TGAM77	cornichon homolog (Drosophila)	protein-coding
chr14	61201469	61202876	+	41.3	1407	88	40	2.2	8.78e-11	intron (NM_002431, intron 1 of 7)	intron (NM_002431, intron 1 of 7)	713	NM_002431	4331	Hs.509523	NM_001177963	ENSG00000020426	MNAT1	CAP35|MAT1|RNF66|TFB3	menage a trois homolog 1, cyclin H assembly factor (Xenopus laevis)	protein-coding
chr14	61203886	61204812	+	23.7	926	50.4	15	3.36	9.06e-13	intron (NM_002431, intron 1 of 7)	L1MC4a|LINE|L1	2890	NM_002431	4331	Hs.509523	NM_001177963	ENSG00000020426	MNAT1	CAP35|MAT1|RNF66|TFB3	menage a trois homolog 1, cyclin H assembly factor (Xenopus laevis)	protein-coding
chr14	90722785	90725200	+	73.9	2415	157.2	47	3.34	1.55e-36	intron (NM_002802, intron 1 of 10)	AluSx1|SINE|Alu	1098	NM_002802	5700	Hs.356654	NM_002802	ENSG00000100764	PSMC1	P26S4|S4|p56	proteasome (prosome, macropain) 26S subunit, ATPase, 1	protein-coding
chr1	244610524	244611288	+	17.3	764	36.7	14	2.62	6.49e-07	intron (NM_001126, intron 1 of 12)	intron (NM_001126, intron 1 of 12)	4530	NM_001126	159	Hs.498313	NM_001126	ENSG00000035687	ADSS	ADEH|ADSS 2	adenylosuccinate synthase	protein-coding
chr14	32546695	32547853	+	34.9	1158	74.3	30	2.48	9.51e-12	intron (NM_001030055, intron 1 of 6)	intron (NM_001030055, intron 1 of 6)	779	NM_001030055	394	Hs.592313	NM_001030055	ENSG00000100852	ARHGAP5	GFI2|RhoGAP5|p190-B|p190BRhoGAP	Rho GTPase activating protein 5	protein-coding
chr14	54951668	54952794	+	29.7	1126	63.2	21	3.01	1.13e-13	intron (NM_004124, intron 1 of 6)	L1M2|LINE|L1	3513	NM_004124	2764	Hs.151413	NM_004124	ENSG00000197045	GMFB	GMF	glia maturation factor, beta	protein-coding
chr1	247326405	247327461	+	25.3	1056	53.8	21	2.56	3.45e-09	intron (NM_001243740, intron 1 of 3)	L1MEe|LINE|L1	8385	NM_001243740	7678	Hs.741571	NM_001243740	ENSG00000196418	ZNF124	HZF-16|HZF16|ZK7	zinc finger protein 124	protein-coding
chr14	61211112	61211838	+	20.9	726	44.4	18	2.47	1.61e-07	intron (NM_002431, intron 1 of 7)	intron (NM_002431, intron 1 of 7)	10016	NM_002431	4331	Hs.509523	NM_001177963	ENSG00000020426	MNAT1	CAP35|MAT1|RNF66|TFB3	menage a trois homolog 1, cyclin H assembly factor (Xenopus laevis)	protein-coding
chr14	69443654	69444154	+	14.5	500	30.7	12	2.56	8.87e-06	intron (NM_001130004, intron 1 of 21)	intron (NM_001130004, intron 1 of 21)	2179	NM_001130004	87	Hs.509765	NM_001102	ENSG00000072110	ACTN1	-	actinin, alpha 1	protein-coding
chr14	93798302	93798932	+	15.3	630	32.5	12	2.7	1.24e-06	promoter-TSS (NM_020818)	promoter-TSS (NM_020818)	768	NM_001002860	55727	Hs.525549	NM_001002860	ENSG00000011114	BTBD7	FUP1	BTB (POZ) domain containing 7	protein-coding
chr1	1794780	1795280	+	11.6	500	24.8	8	3.1	3.73e-06	intron (NM_002074, intron 1 of 11)	intron (NM_002074, intron 1 of 11)	27496	NM_002074	2782	Hs.430425	NM_002074	ENSG00000078369	GNB1	-	guanine nucleotide binding protein (G protein), beta polypeptide 1	protein-coding
chr14	65178935	65181364	+	69.1	2429	146.9	58	2.53	2.62e-22	intron (NM_015549, intron 1 of 14)	L1MEg|LINE|L1	8956	NM_015549	26030	Hs.509637	NM_015549	ENSG00000126822	PLEKHG3	ARHGEF43|KIAA0599	pleckstrin homology domain containing, family G (with RhoGef domain) member 3	protein-coding
chr14	96001503	96002618	+	25.3	1115	53.8	17	3.17	2.3e-12	promoter-TSS (NR_001459)	promoter-TSS (NR_001459)	737	NM_016417	51218	Hs.532683	NM_016417	ENSG00000182512	GLRX5	C14orf87|FLB4739|GRX5|PR01238|PRO1238	glutaredoxin 5	protein-coding
chr14	31047050	31054516	+	210.8	7466	448.4	167	2.69	3.3e-72	intron (NM_017769, intron 2 of 14)	AluSz6|SINE|Alu	22454	NM_017769	55632	Hs.605081	NM_017769	ENSG00000092140	G2E3	KIAA1333|PHF7B	G2/M-phase specific E3 ubiquitin protein ligase	protein-coding
chr14	50360028	50362155	+	222.4	2127	473.2	186	2.54	2.47e-69	3' UTR (NM_001663, exon 2 of 2)	3' UTR (NM_001663, exon 2 of 2)	1355	NM_001663	382	Hs.719973	NM_001663	ENSG00000165527	ARF6	-	ADP-ribosylation factor 6	protein-coding
chr14	56063478	56064376	+	25.7	898	54.7	18	3.04	5.95e-12	intron (NM_001079521, intron 1 of 43)	intron (NM_001079521, intron 1 of 43)	17002	NR_073128	3895	Hs.509414	NM_001271014	ENSG00000126777	KTN1	CG1|KNT|MU-RMS-40.19	kinectin 1 (kinesin receptor)	protein-coding
chr14	64322460	64323553	+	24.9	1093	53	20	2.65	1.84e-09	intron (NM_015180, intron 1 of 114)	MIRb|SINE|MIR	3323	NM_182914	23224	Hs.525392	NM_015180	ENSG00000054654	SYNE2	EDMD5|NUA|NUANCE|Nesp2|Nesprin-2|SYNE-2|TROPH	spectrin repeat containing, nuclear envelope 2	protein-coding
chr14	65381311	65381941	+	14.9	630	31.6	7	4.51	2.23e-11	intron (NM_145165, intron 1 of 3)	MIR3|SINE|MIR	547	NM_001202558	100529261	Hs.325531	NM_001202558	ENSG00000125954	CHURC1-FNTB	-	CHURC1-FNTB readthrough	protein-coding
chr14	73535577	73537363	+	37.7	1786	80.3	21	3.82	8.56e-23	intron (NM_021239, intron 1 of 18)	(A)n|Simple_repeat|Simple_repeat	11249	NM_021239	58517	Hs.531106	NM_021239	ENSG00000119707	RBM25	NET52|RED120|RNPC7|S164|Snu71|fSAP94	RNA binding motif protein 25	protein-coding
chr14	75348706	75350559	+	43	1853	91.4	40	2.28	3.39e-12	intron (NR_045209, intron 2 of 13)	L2b|LINE|L2	1038	NM_001244883	1743	Hs.525459	NM_001244883	ENSG00000119689	DLST	DLTS	dihydrolipoamide S-succinyltransferase (E2 component of 2-oxo-glutarate complex)	protein-coding
chr14	96968826	96980656	+	371.3	11830	790.1	240	3.29	2.58e-172	intron (NM_032632, intron 1 of 21)	intron (NM_032632, intron 1 of 21)	6028	NM_001252006	10914	Hs.253726	NM_001252006	ENSG00000090060	PAPOLA	PAP	poly(A) polymerase alpha	protein-coding
chr14	103858120	103861201	+	64.2	3081	136.7	40	3.42	1.24e-32	intron (NM_001128918, intron 1 of 17)	intron (NM_001128918, intron 1 of 17)	7959	NM_001128920	4140	Hs.35828	NM_001128918	ENSG00000075413	MARK3	CTAK1|KP78|PAR1A|Par-1a	MAP/microtubule affinity-regulating kinase 3	protein-coding
chr14	21729017	21737738	+	485	8721	1031.8	352	2.93	9.49e-189	intron (NM_004500, intron 1 of 8)	intron (NM_004500, intron 1 of 8)	4261	NM_004500	3183	Hs.708738	NM_001077442	ENSG00000092199	HNRNPC	C1|C2|HNRNP|HNRPC|SNRPC	heterogeneous nuclear ribonucleoprotein C (C1/C2)	protein-coding
chr14	31491780	31494350	+	60.2	2570	128.1	47	2.73	1.68e-22	intron (NM_001083893, intron 1 of 17)	intron (NM_001083893, intron 1 of 17)	-1247	NM_001254729	11154	Hs.293411	NM_001128126	ENSG00000100478	AP4S1	AP47B|CLA20|CLAPS4|CPSQ6|SPG52	adaptor-related protein complex 4, sigma 1 subunit	protein-coding
chr14	32558150	32558912	+	17.7	762	37.6	17	2.21	1.8e-05	intron (NM_001030055, intron 1 of 6)	intron (NM_001030055, intron 1 of 6)	12036	NM_001030055	394	Hs.592313	NM_001030055	ENSG00000100852	ARHGAP5	GFI2|RhoGAP5|p190-B|p190BRhoGAP	Rho GTPase activating protein 5	protein-coding
chr14	50101836	50102336	+	12.8	500	27.3	10	2.73	6.42e-06	promoter-TSS (NM_018139)	promoter-TSS (NM_018139)	-138	NM_001083908	55172	Hs.231761	NM_001083908	ENSG00000165506	DNAAF2	C14orf104|CILD10|KTU|PF13	dynein, axonemal, assembly factor 2	protein-coding
chr14	50976081	50976581	+	13.2	500	28.2	11	2.56	1.26e-05	intron (NM_198794, intron 2 of 31)	intron (NM_198794, intron 2 of 31)	23045	NM_006575	11183	Hs.130491	NM_006575	ENSG00000012983	MAP4K5	GCKR|KHS|KHS1|MAPKKKK5	mitogen-activated protein kinase kinase kinase kinase 5	protein-coding
chr14	55655812	55658040	+	81.1	2228	172.5	63	2.74	9.83e-30	intron (NM_001146015, intron 1 of 19)	FLAM_C|SINE|Alu	1470	NM_001146015	9787	Hs.77695	NM_001146015	ENSG00000126787	DLGAP5	DLG7|HURP	discs, large (Drosophila) homolog-associated protein 5	protein-coding
chr1	17763404	17763904	+	11.6	500	24.8	7	3.54	3.89e-07	intron (NM_018715, intron 2 of 12)	MIR|SINE|MIR	1405	NM_001136204	55920	Hs.380857	NM_001136204	ENSG00000179051	RCC2	TD-60	regulator of chromosome condensation 2	protein-coding
chr14	58719022	58719654	+	15.3	632	32.5	10	3.25	2.46e-08	intron (NR_038123, intron 2 of 9)	intron (NR_038123, intron 2 of 9)	7815	NM_152132	5684	Hs.558799	NM_002788	ENSG00000100567	PSMA3	HC8|PSC3	proteasome (prosome, macropain) subunit, alpha type, 3	protein-coding
chr14	60561745	60563759	+	47	2014	99.9	41	2.44	1.31e-14	intron (NM_022495, intron 1 of 9)	PRIMA4-int|LTR|ERV1	4123	NM_022495	64430	Hs.509499	NM_022495	ENSG00000126773	PCNXL4	C14orf135|FBP2	pecanex-like 4 (Drosophila)	protein-coding
chr14	62213470	62217485	+	120.4	4015	256.2	106	2.42	5.49e-35	TTS (NM_001530)	TTS (NM_001530)	330	NR_045406	100750247	Hs.597216	NR_045406		HIF1A-AS2	3'aHIF-1A|aHIF	HIF1A antisense RNA 2	miscRNA
chr14	64855588	64856215	+	14.5	627	30.7	9	3.42	2.77e-08	intron (NM_005956, intron 1 of 27)	intron (NM_005956, intron 1 of 27)	1142	NM_005956	4522	Hs.652308	NM_005956	ENSG00000100714	MTHFD1	MTHFC|MTHFD	methylenetetrahydrofolate dehydrogenase (NADP+ dependent) 1, methenyltetrahydrofolate cyclohydrolase, formyltetrahydrofolate synthetase	protein-coding
chr14	100715620	100725594	+	238.9	9974	508.2	136	3.74	1.58e-131	intron (NM_003403, intron 1 of 4)	Zaphod3|DNA|hAT-Tip100	15505	NM_003403	7528	Hs.603118	NM_003403	ENSG00000100811	YY1	DELTA|INO80S|NF-E1|UCRBP|YIN-YANG-1	YY1 transcription factor	protein-coding
chr14	31092028	31095997	+	89.9	3969	191.3	72	2.66	2.62e-31	intron (NM_001257376, intron 1 of 22)	L2a|LINE|L2	2487	NM_001257376	23256	Hs.369168	NM_001257376	ENSG00000092108	SCFD1	C14orf163|RA410|SLY1|SLY1P|STXBP1L2	sec1 family domain containing 1	protein-coding
chr14	50961714	50962214	+	12.8	500	27.3	8	3.42	1.04e-07	intron (NM_198794, intron 3 of 31)	L1MB2|LINE|L1	37412	NM_006575	11183	Hs.130491	NM_006575	ENSG00000012983	MAP4K5	GCKR|KHS|KHS1|MAPKKKK5	mitogen-activated protein kinase kinase kinase kinase 5	protein-coding
chr14	53255553	53258064	+	101.2	2511	215.2	79	2.72	1.63e-36	intron (NM_198066, intron 1 of 5)	intron (NM_198066, intron 1 of 5)	1578	NM_198066	64841	Hs.702056	NM_198066	ENSG00000100522	GNPNAT1	GNPNAT|Gpnat1	glucosamine-phosphate N-acetyltransferase 1	protein-coding
chr1	24105153	24105653	+	10.8	500	23.1	5	4.61	3.91e-09	promoter-TSS (NR_038280)	promoter-TSS (NR_038280)	527	NM_020362	57095	Hs.31819	NM_020362	ENSG00000057757	PITHD1	C1orf128|HT014|RP5-886K2.4|TXNL1CL	PITH (C-terminal proteasome-interacting domain of thioredoxin-like) domain containing 1	protein-coding
chr14	60718920	60719627	+	15.7	707	33.3	13	2.56	2.4e-06	intron (NM_177951, intron 2 of 3)	intron (NM_177951, intron 2 of 3)	3307	NM_021003	5494	Hs.130036	NM_021003	ENSG00000100614	PPM1A	PP2C-ALPHA|PP2CA|PP2Calpha	protein phosphatase, Mg2+/Mn2+ dependent, 1A	protein-coding
chr14	91968527	91970074	+	34.5	1547	73.5	19	3.87	3.76e-21	intron (NM_032560, intron 2 of 15)	intron (NM_032560, intron 2 of 15)	7344	NM_032560	55671	Hs.533887	NM_017936	ENSG00000100796	SMEK1	FLFL1|KIAA2010|PP4R3A|smk-1|smk1	SMEK homolog 1, suppressor of mek1 (Dictyostelium)	protein-coding
chr14	96981432	96984707	+	71.5	3275	152	35	4.34	3.11e-48	intron (NM_032632, intron 1 of 21)	intron (NM_032632, intron 1 of 21)	14356	NM_001252006	10914	Hs.253726	NM_001252006	ENSG00000090060	PAPOLA	PAP	poly(A) polymerase alpha	protein-coding
chr14	97276615	97277249	+	14.9	634	31.6	11	2.87	5.9e-07	intron (NM_003384, intron 1 of 12)	MIR3|SINE|MIR	13248	NM_003384	7443	Hs.422662	NM_003384	ENSG00000100749	VRK1	PCH1|PCH1A	vaccinia related kinase 1	protein-coding
chr1	28562783	28563283	+	10.8	500	23.1	6	3.84	1.01e-07	3' UTR (NM_178191, exon 2 of 2)	3' UTR (NM_178191, exon 2 of 2)	431	NM_016311	93974	Hs.590908	NM_016311	ENSG00000130770	ATPIF1	ATPI|ATPIP|IP	ATPase inhibitory factor 1	protein-coding
chr14	21978497	21978997	+	12.4	500	26.5	6	4.41	1.34e-09	intron (NM_019852, intron 1 of 10)	intron (NM_019852, intron 1 of 10)	710	NM_019852	56339	Hs.168799	NM_019852	ENSG00000165819	METTL3	IME4|M6A|MT-A70|Spo8	methyltransferase like 3	protein-coding
chr14	31466559	31467483	+	21.3	924	45.3	11	4.12	1.33e-14	intron (NM_001083893, intron 1 of 17)	L1M4|LINE|L1	16927	NR_030354	693209		NR_030354		MIR624	MIRN624|hsa-mir-624	microRNA 624	miscRNA
chr14	32556908	32557599	+	15.7	691	33.3	13	2.56	2.4e-06	intron (NM_001030055, intron 1 of 6)	intron (NM_001030055, intron 1 of 6)	10758	NM_001030055	394	Hs.592313	NM_001030055	ENSG00000100852	ARHGAP5	GFI2|RhoGAP5|p190-B|p190BRhoGAP	Rho GTPase activating protein 5	protein-coding
chr14	35341137	35341963	+	18.1	826	38.4	9	4.27	5.59e-13	intron (NM_182648, intron 2 of 25)	AluJb|SINE|Alu	3303	NM_182648	11177	Hs.509140	NM_013448	ENSG00000198604	BAZ1A	ACF1|WALp1|WCRF180|hACF1	bromodomain adjacent to zinc finger domain, 1A	protein-coding
chr14	45553247	45558652	+	203.1	5405	432.2	127	3.4	1.61e-99	intron (NM_017922, intron 1 of 13)	L2c|LINE|L2	2647	NM_017922	55015	Hs.274337	NM_018333	ENSG00000185246	PRPF39	-	PRP39 pre-mRNA processing factor 39 homolog (S. cerevisiae)	protein-coding
chr1	29495661	29496452	+	16.5	791	35	13	2.69	3.3e-07	intron (NM_005626, intron 1 of 5)	intron (NM_005626, intron 1 of 5)	12581	NM_005626	6429	Hs.469970	NM_005626	ENSG00000116350	SRSF4	SFRS4|SRP75	serine/arginine-rich splicing factor 4	protein-coding
chr14	53610663	53611163	+	12	500	25.6	10	2.56	4.69e-05	intron (NM_030637, intron 1 of 11)	intron (NM_030637, intron 1 of 11)	9133	NM_001160147	80821	Hs.125525	NM_001160147	ENSG00000100523	DDHD1	PA-PLA1|PAPLA1	DDHD domain containing 1	protein-coding
chr14	55777285	55778055	+	16.9	770	35.9	16	2.24	2.69e-05	intron (NM_152231, intron 1 of 1)	intron (NM_152231, intron 1 of 1)	38798	NM_152231	55030	Hs.654725	NM_017943	ENSG00000178974	FBXO34	Fbx34	F-box protein 34	protein-coding
chr14	69256442	69260050	+	264.6	3608	562.9	151	3.73	1.23e-144	intron (NM_004926, intron 1 of 1)	intron (NM_004926, intron 1 of 1)	2385	NM_004926	677	Hs.85155	NM_001244698	ENSG00000185650	ZFP36L1	BRF1|Berg36|ERF-1|ERF1|RNF162B|TIS11B|cMG1	zinc finger protein 36, C3H type-like 1	protein-coding
chr14	69416127	69417107	+	22.1	980	47	11	4.27	3.17e-15	intron (NM_001130004, intron 1 of 21)	L1MB3|LINE|L1	29466	NM_001130004	87	Hs.509765	NM_001102	ENSG00000072110	ACTN1	-	actinin, alpha 1	protein-coding
chr1	31495011	31495511	+	10.8	500	23.1	6	3.84	1.01e-07	intron (NM_001020658, intron 3 of 21)	intron (NM_001020658, intron 3 of 21)	43303	NM_001020658	9698	Hs.281707	NM_001020658	ENSG00000134644	PUM1	HSPUM|PUMH|PUMH1|PUML1	pumilio homolog 1 (Drosophila)	protein-coding
chr14	71789698	71790541	+	19.7	843	41.9	14	2.99	3.63e-09	Intergenic	Intergenic	-74935	NR_001276	319139		NR_001276		SNORD56B	RNU56B	small nucleolar RNA, C/D box 56B	snoRNA
chr14	74353750	74354839	+	25.3	1089	53.8	21	2.56	3.45e-09	intron (NR_040251, intron 1 of 11)	intron (NR_040251, intron 1 of 11)	976	NR_040251	57862	Hs.270869	NM_001242924	ENSG00000119725	ZNF410	APA-1|APA1	zinc finger protein 410	protein-coding
chr14	75178844	75179712	+	24.5	868	52.1	22	2.37	3.75e-08	promoter-TSS (NM_015962)	promoter-TSS (NM_015962)	529	NM_001039479	9870	Hs.730659	NM_014821	ENSG00000119682	KIAA0317	-	KIAA0317	protein-coding
chr14	75235139	75235765	+	13.2	626	28.2	10	2.82	2.25e-06	intron (NM_019589, intron 1 of 20)	L2b|LINE|L2	5383	NM_019589	56252	Hs.531111	NM_019589	ENSG00000119596	YLPM1	C14orf170|ZAP113|ZAP3	YLP motif containing 1	protein-coding
chr1	31515571	31516327	+	16.9	756	35.9	12	2.99	5.23e-08	intron (NM_001020658, intron 2 of 21)	intron (NM_001020658, intron 2 of 21)	22615	NM_001020658	9698	Hs.281707	NM_001020658	ENSG00000134644	PUM1	HSPUM|PUMH|PUMH1|PUML1	pumilio homolog 1 (Drosophila)	protein-coding
chr14	93794960	93795585	+	12.8	625	27.3	6	4.56	2.96e-10	intron (NM_001002860, intron 1 of 10)	AluJr|SINE|Alu	4113	NM_001002860	55727	Hs.525549	NM_001002860	ENSG00000011114	BTBD7	FUP1	BTB (POZ) domain containing 7	protein-coding
chr1	31519343	31520562	+	28.1	1219	59.8	17	3.52	1.64e-15	intron (NM_001020658, intron 2 of 21)	AluSg|SINE|Alu	18612	NM_001020658	9698	Hs.281707	NM_001020658	ENSG00000134644	PUM1	HSPUM|PUMH|PUMH1|PUML1	pumilio homolog 1 (Drosophila)	protein-coding
chr14	103078022	103079216	+	28.9	1194	61.5	17	3.62	1.28e-16	intron (NM_015156, intron 2 of 11)	AluJr|SINE|Alu	19623	NM_015156	23186	Hs.510521	NM_015156	ENSG00000089902	RCOR1	COREST|RCOR	REST corepressor 1	protein-coding
chr14	104104681	104105314	+	15.3	633	32.5	11	2.95	2e-07	intron (NM_005552, intron 1 of 14)	AluSz6|SINE|Alu	9472	NM_005552	3831	Hs.657678	NM_001130107	ENSG00000126214	KLC1	KLC|KNS2|KNS2A	kinesin light chain 1	protein-coding
chr1	31525917	31528793	+	51.4	2876	109.3	36	3.04	1.03e-22	intron (NM_001020658, intron 2 of 21)	intron (NM_001020658, intron 2 of 21)	11209	NM_001020658	9698	Hs.281707	NM_001020658	ENSG00000134644	PUM1	HSPUM|PUMH|PUMH1|PUML1	pumilio homolog 1 (Drosophila)	protein-coding
chr14	21718236	21718736	+	12.4	500	26.5	9	2.94	2.94e-06	intron (NM_001077442, intron 1 of 7)	L1MC4|LINE|L1	19152	NM_004500	3183	Hs.708738	NM_001077442	ENSG00000092199	HNRNPC	C1|C2|HNRNP|HNRPC|SNRPC	heterogeneous nuclear ribonucleoprotein C (C1/C2)	protein-coding
chr14	31028270	31045197	+	700.5	16927	1490.5	475	3.14	1.64e-301	intron (NM_017769, intron 1 of 14)	L1MB7|LINE|L1	8404	NM_017769	55632	Hs.605081	NM_017769	ENSG00000092140	G2E3	KIAA1333|PHF7B	G2/M-phase specific E3 ubiquitin protein ligase	protein-coding
chr14	31675405	31676561	+	26.5	1156	56.4	22	2.56	9.51e-10	intron (NM_015382, intron 1 of 42)	intron (NM_015382, intron 1 of 42)	706	NM_015382	25831	Hs.708017	NM_015382	ENSG00000092148	HECTD1	-	HECT domain containing E3 ubiquitin protein ligase 1	protein-coding
chr14	36251169	36251669	+	12	500	25.6	10	2.56	4.69e-05	intron (NM_014990, intron 1 of 40)	L1ME2|LINE|L1	27013	NM_014990	253959	Hs.113150	NM_014990	ENSG00000174373	RALGAPA1	GARNL1|GRIPE|TULIP1	Ral GTPase activating protein, alpha subunit 1 (catalytic)	protein-coding
chr14	36788379	36789412	+	24.1	1033	51.2	16	3.2	2.68e-12	intron (NM_001144891, intron 1 of 8)	intron (NM_001144891, intron 1 of 8)	987	NM_016586	51562	Hs.368647	NM_001144891	ENSG00000151332	MBIP	-	MAP3K12 binding inhibitory protein 1	protein-coding
chr14	50990140	50992470	+	71.9	2330	152.9	66	2.32	1.08e-19	intron (NM_198794, intron 2 of 31)	L2c|LINE|L2	8071	NM_006575	11183	Hs.130491	NM_006575	ENSG00000012983	MAP4K5	GCKR|KHS|KHS1|MAPKKKK5	mitogen-activated protein kinase kinase kinase kinase 5	protein-coding
chr14	52148061	52148561	+	12.4	500	26.5	10	2.65	1.77e-05	intron (NM_001267046, intron 1 of 13)	MIR|SINE|MIR	29735	NM_152330	122786	Hs.434914	NM_001042481	ENSG00000139926	FRMD6	C14orf31|EX1|Willin|c14_5320	FERM domain containing 6	protein-coding
chr14	53149979	53152730	+	81.5	2751	173.4	69	2.51	6.39e-26	intron (NM_014584, intron 1 of 15)	intron (NM_014584, intron 1 of 15)	11065	NM_014584	30001	Hs.592304	NM_014584	ENSG00000197930	ERO1L	ERO1-alpha|ERO1A	ERO1-like (S. cerevisiae)	protein-coding
chr1	32613612	32614112	+	11.6	500	24.8	9	2.75	2.45e-05	intron (NM_012316, intron 1 of 13)	AluSx|SINE|Alu	-31483	NM_175852	200081	Hs.17987	NM_175852	ENSG00000084652	TXLNA	IL14|RP4-622L5.4|TXLN	taxilin alpha	protein-coding
chr14	55525717	55526778	+	29.3	1061	62.4	26	2.4	1.47e-09	intron (NM_144578, intron 1 of 3)	AluJb|SINE|Alu	7885	NM_144578	93487	Hs.594338	NM_144578	ENSG00000168175	MAPK1IP1L	C14orf32|MISS|c14_5346	mitogen-activated protein kinase 1 interacting protein 1-like	protein-coding
chr14	55654675	55655175	+	11.6	500	24.8	9	2.75	2.45e-05	intron (NM_001146015, intron 2 of 19)	intron (NM_001146015, intron 2 of 19)	3471	NM_001146015	9787	Hs.77695	NM_001146015	ENSG00000126787	DLGAP5	DLG7|HURP	discs, large (Drosophila) homolog-associated protein 5	protein-coding
chr14	51132274	51134480	+	199.9	2206	425.4	142	3	1.06e-81	intron (NM_021818, intron 1 of 4)	intron (NM_021818, intron 1 of 4)	1694	NM_021818	60485	Hs.706933	NM_021818	ENSG00000151748	SAV1	SAV|WW45|WWP4	salvador homolog 1 (Drosophila)	protein-coding
chr14	61188488	61189118	+	17.3	630	36.7	13	2.83	1.18e-07	intron (NM_017420, intron 1 of 2)	CpG	2049	NM_017420	51804	Hs.690393	NM_017420	ENSG00000100625	SIX4	AREC3	SIX homeobox 4	protein-coding
chr14	61208426	61210251	+	52.2	1825	111	46	2.41	3.72e-16	intron (NM_002431, intron 1 of 7)	L1MB8|LINE|L1	7879	NM_002431	4331	Hs.509523	NM_001177963	ENSG00000020426	MNAT1	CAP35|MAT1|RNF66|TFB3	menage a trois homolog 1, cyclin H assembly factor (Xenopus laevis)	protein-coding
chr14	77924479	77926331	+	40.5	1852	86.3	31	2.78	3.98e-16	intron (NM_012111, intron 1 of 8)	intron (NM_012111, intron 1 of 8)	1032	NM_012111	10598	Hs.204041	NM_012111	ENSG00000100591	AHSA1	AHA1|C14orf3|p38	AHA1, activator of heat shock 90kDa protein ATPase homolog 1 (yeast)	protein-coding
chr14	90863688	90864188	+	12	500	25.6	9	2.85	8.65e-06	intron (NM_006888, intron 1 of 5)	CpG-7287	611	NM_006888	801	Hs.708270	NM_006888	ENSG00000198668	CALM1	CALML2|CAMI|DD132|PHKD|caM	calmodulin 1 (phosphorylase kinase, delta)	protein-coding
chr14	91962557	91963440	+	18.5	883	39.3	10	3.93	2.96e-12	intron (NM_032560, intron 2 of 15)	intron (NM_032560, intron 2 of 15)	13646	NM_032560	55671	Hs.533887	NM_017936	ENSG00000100796	SMEK1	FLFL1|KIAA2010|PP4R3A|smk-1|smk1	SMEK homolog 1, suppressor of mek1 (Dictyostelium)	protein-coding
chr14	103244479	103247601	+	57	3122	121.3	42	2.89	2.8e-23	intron (NM_001199427, intron 1 of 7)	intron (NM_001199427, intron 1 of 7)	2224	NM_145725	7187	Hs.510528	NM_001199427	ENSG00000131323	TRAF3	CAP-1|CD40bp|CRAF1|LAP1	TNF receptor-associated factor 3	protein-coding
chr14	21922372	21923863	+	35.3	1491	75.2	32	2.35	6.74e-11	Intergenic	Intergenic	-17660	NM_020920	57680	Hs.530698	NM_001170629	ENSG00000100888	CHD8	HELSNF1	chromodomain helicase DNA binding protein 8	protein-coding
chr14	51529791	51530291	+	11.2	500	23.9	9	2.66	6.68e-05	intron (NM_052978, intron 1 of 6)	L1MEf|LINE|L1	32381	NM_052978	114088	Hs.654750	NM_015163	ENSG00000100505	TRIM9	RNF91|SPRING	tripartite motif containing 9	protein-coding
chr14	52140651	52142666	+	43.8	2015	93.1	40	2.33	6.24e-13	intron (NM_001267046, intron 1 of 13)	intron (NM_001267046, intron 1 of 13)	23082	NM_152330	122786	Hs.434914	NM_001042481	ENSG00000139926	FRMD6	C14orf31|EX1|Willin|c14_5320	FERM domain containing 6	protein-coding
chr14	53609223	53610015	+	16.9	792	35.9	14	2.56	1.7e-06	intron (NM_030637, intron 1 of 11)	intron (NM_030637, intron 1 of 11)	10427	NM_001160147	80821	Hs.125525	NM_001160147	ENSG00000100523	DDHD1	PA-PLA1|PAPLA1	DDHD domain containing 1	protein-coding
chr1	40639578	40641152	+	38.1	1574	81.1	20	4.06	1.14e-24	intron (NM_012421, intron 1 of 7)	intron (NM_012421, intron 1 of 7)	13324	NM_012421	6018	Hs.205627	NM_012421	ENSG00000117000	RLF	ZN-15L|ZNF292L	rearranged L-myc fusion	protein-coding
chr14	57718147	57719011	+	18.9	864	40.1	13	3.09	1.46e-09	intron (NM_006544, intron 1 of 17)	L1M4c|LINE|L1	-17027	NM_018229	55745	Hs.597349	NM_018229	ENSG00000053770	AP5M1	C14orf108|MUDENG|Mu5|MuD	adaptor-related protein complex 5, mu 1 subunit	protein-coding
chr14	60569436	60569936	+	10.8	500	23.1	9	2.56	6.68e-05	intron (NM_022495, intron 1 of 9)	intron (NM_022495, intron 1 of 9)	11057	NM_022495	64430	Hs.509499	NM_022495	ENSG00000126773	PCNXL4	C14orf135|FBP2	pecanex-like 4 (Drosophila)	protein-coding
chr14	69436000	69438402	+	49.8	2402	105.9	36	2.94	8.36e-21	intron (NM_001130004, intron 1 of 21)	intron (NM_001130004, intron 1 of 21)	8882	NM_001130004	87	Hs.509765	NM_001102	ENSG00000072110	ACTN1	-	actinin, alpha 1	protein-coding
chr14	70824420	70824920	+	11.2	500	23.9	9	2.66	6.68e-05	intron (NM_001202548, intron 3 of 5)	L1MB8|LINE|L1	1778	NM_001204090	51241	Hs.709581	NM_001204090	ENSG00000133983	COX16	C14orf112	COX16 cytochrome c oxidase assembly homolog (S. cerevisiae)	protein-coding
chr14	75231381	75231881	+	11.6	500	24.8	7	3.54	3.89e-07	intron (NM_019589, intron 1 of 20)	intron (NM_019589, intron 1 of 20)	1562	NM_019589	56252	Hs.531111	NM_019589	ENSG00000119596	YLPM1	C14orf170|ZAP113|ZAP3	YLP motif containing 1	protein-coding
chr14	95614330	95616026	+	30.5	1696	64.9	24	2.7	1.01e-11	intron (NM_177438, intron 1 of 26)	intron (NM_177438, intron 1 of 26)	-7123	NM_030621	23405	Hs.87889	NM_001195573	ENSG00000100697	DICER1	DCR1|Dicer|HERNA|MNG1	dicer 1, ribonuclease type III	protein-coding
chr14	100713171	100715098	+	60.6	1927	129	30	4.3	3.73e-40	intron (NM_003403, intron 1 of 4)	intron (NM_003403, intron 1 of 4)	9032	NM_003403	7528	Hs.603118	NM_003403	ENSG00000100811	YY1	DELTA|INO80S|NF-E1|UCRBP|YIN-YANG-1	YY1 transcription factor	protein-coding
chr14	104096598	104098065	+	29.7	1467	63.2	18	3.51	1.29e-16	intron (NM_005552, intron 1 of 14)	intron (NM_005552, intron 1 of 14)	1806	NM_005552	3831	Hs.657678	NM_001130107	ENSG00000126214	KLC1	KLC|KNS2|KNS2A	kinesin light chain 1	protein-coding
chr14	23562575	23564182	+	36.1	1607	76.9	28	2.75	5.53e-14	intron (NM_001164814, intron 1 of 18)	intron (NM_001164814, intron 1 of 18)	-1305	NM_017924	55017	Hs.735365	NM_017924	ENSG00000179933	C14orf119	-	chromosome 14 open reading frame 119	protein-coding
chr14	35337441	35338072	+	12.4	631	26.5	6	4.41	1.34e-09	intron (NM_182648, intron 2 of 25)	AluSg4|SINE|Alu	7097	NM_182648	11177	Hs.509140	NM_013448	ENSG00000198604	BAZ1A	ACF1|WALp1|WCRF180|hACF1	bromodomain adjacent to zinc finger domain, 1A	protein-coding
chr14	35769401	35775782	+	200.3	6381	426.2	143	2.98	2.59e-81	intron (NM_002791, intron 1 of 6)	L1MEb|LINE|L1	11017	NM_002791	5687	Hs.446260	NM_002791	ENSG00000100902	PSMA6	IOTA|PROS27|p27K	proteasome (prosome, macropain) subunit, alpha type, 6	protein-coding
chr14	36785510	36786360	+	18.9	850	40.1	16	2.51	3.28e-07	exon (NM_016586, exon 2 of 9)	exon (NM_016586, exon 2 of 9)	3947	NM_016586	51562	Hs.368647	NM_001144891	ENSG00000151332	MBIP	-	MAP3K12 binding inhibitory protein 1	protein-coding
chr14	49117759	49118259	+	11.2	500	23.9	8	2.99	1.14e-05	Intergenic	Intergenic	-853792	NR_039996	100506433	Hs.547419	NR_039996		LINC00648	-	long intergenic non-protein coding RNA 648	miscRNA
chr14	50770711	50771211	+	11.2	500	23.9	6	3.99	1.01e-07	intron (NM_024884, intron 1 of 9)	Tigger3a|DNA|TcMar-Tigger	7986	NM_024884	79944	Hs.256034	NM_024884	ENSG00000087299	L2HGDH	C14orf160	L-2-hydroxyglutarate dehydrogenase	protein-coding
chr14	52129580	52130905	+	36.5	1325	77.7	29	2.68	1.12e-13	intron (NM_001267046, intron 1 of 13)	L1PA13|LINE|L1	11666	NM_152330	122786	Hs.434914	NM_001042481	ENSG00000139926	FRMD6	C14orf31|EX1|Willin|c14_5320	FERM domain containing 6	protein-coding
chr14	52138694	52139194	+	11.6	500	24.8	7	3.54	3.89e-07	intron (NM_001267046, intron 1 of 13)	HSMAR2|DNA|TcMar-Mariner	20368	NM_152330	122786	Hs.434914	NM_001042481	ENSG00000139926	FRMD6	C14orf31|EX1|Willin|c14_5320	FERM domain containing 6	protein-coding
chr14	57734570	57735070	+	11.6	500	24.8	9	2.75	2.45e-05	promoter-TSS (NM_018229)	promoter-TSS (NM_018229)	-786	NM_018229	55745	Hs.597349	NM_018229	ENSG00000053770	AP5M1	C14orf108|MUDENG|Mu5|MuD	adaptor-related protein complex 5, mu 1 subunit	protein-coding
chr1	55649873	55652085	+	43	2212	91.4	27	3.39	3.53e-22	intron (NM_015306, intron 1 of 67)	L1MB7|LINE|L1	30060	NM_015306	23358	Hs.477009	NM_015306	ENSG00000162402	USP24	-	ubiquitin specific peptidase 24	protein-coding
chr14	74216373	74218478	+	41.3	2105	88	29	3.03	3.04e-18	intron (NM_001043318, intron 1 of 11)	MIR3|SINE|MIR	-8025	NR_039727	100616158		NR_039727		MIR4505	-	microRNA 4505	miscRNA
chr14	76619005	76619632	+	13.6	627	29	10	2.9	7.64e-07	intron (NM_017926, intron 1 of 9)	intron (NM_017926, intron 1 of 9)	1059	NM_017972	55668	Hs.410231	NM_017926	ENSG00000089916	GPATCH2L	C14orf118	G patch domain containing 2-like	protein-coding
chr14	91960457	91960957	+	11.2	500	23.9	8	2.99	1.14e-05	intron (NM_032560, intron 2 of 15)	L1MB8|LINE|L1	15937	NM_032560	55671	Hs.533887	NM_017936	ENSG00000100796	SMEK1	FLFL1|KIAA2010|PP4R3A|smk-1|smk1	SMEK homolog 1, suppressor of mek1 (Dictyostelium)	protein-coding
chr14	95618738	95621868	+	63.8	3130	135.8	49	2.77	4.56e-24	intron (NM_177438, intron 1 of 26)	intron (NM_177438, intron 1 of 26)	3456	NM_177438	23405	Hs.87889	NM_001195573	ENSG00000100697	DICER1	DCR1|Dicer|HERNA|MNG1	dicer 1, ribonuclease type III	protein-coding
chr14	102606609	102607109	+	11.6	500	24.8	4	6.19	9.88e-12	promoter-TSS (NM_001017963)	promoter-TSS (NM_001017963)	670	NM_001242416	91833	Hs.36859	NM_001242414	ENSG00000140153	WDR20	DMR	WD repeat domain 20	protein-coding
chr14	21704213	21705897	+	34.5	1684	73.5	25	2.94	5.24e-15	intron (NM_001077442, intron 1 of 7)	intron (NM_001077442, intron 1 of 7)	-29996	NR_038971	283624	Hs.525210	NR_038970		LINC00641	-	long intergenic non-protein coding RNA 641	miscRNA
chr14	21719572	21726233	+	153.8	6661	327.1	103	3.18	5.37e-69	intron (NM_001077442, intron 1 of 7)	AluSx1|SINE|Alu	14736	NM_004500	3183	Hs.708738	NM_001077442	ENSG00000092199	HNRNPC	C1|C2|HNRNP|HNRPC|SNRPC	heterogeneous nuclear ribonucleoprotein C (C1/C2)	protein-coding
chr14	21847783	21852202	+	126.1	4419	268.2	92	2.92	3.62e-50	intron (NM_007192, intron 1 of 25)	AluJr|SINE|Alu	2433	NM_007192	11198	Hs.213724	NM_007192	ENSG00000092201	SUPT16H	CDC68|FACTP140|SPT16/CDC68	suppressor of Ty 16 homolog (S. cerevisiae)	protein-coding
chr14	24700442	24701112	+	14.9	670	31.6	8	3.95	5.37e-10	promoter-TSS (NM_001002001)	promoter-TSS (NM_001002001)	799	NM_006156	4738	Hs.531064	NM_006156	ENSG00000129559	NEDD8	NEDD-8	neural precursor cell expressed, developmentally down-regulated 8	protein-coding
chr14	32553308	32554930	+	37.3	1622	79.4	35	2.27	1.19e-10	intron (NM_001030055, intron 1 of 6)	AluJb|SINE|Alu	7624	NM_001030055	394	Hs.592313	NM_001030055	ENSG00000100852	ARHGAP5	GFI2|RhoGAP5|p190-B|p190BRhoGAP	Rho GTPase activating protein 5	protein-coding
chr14	50696117	50696617	+	12	500	25.6	10	2.56	4.69e-05	intron (NM_006939, intron 1 of 22)	FLAM_C|SINE|Alu	1732	NM_006939	6655	Hs.291533	NM_006939	ENSG00000100485	SOS2	-	son of sevenless homolog 2 (Drosophila)	protein-coding
chr14	50972963	50973463	+	11.2	500	23.9	5	4.78	3.91e-09	intron (NM_198794, intron 2 of 31)	AluJb|SINE|Alu	26163	NM_006575	11183	Hs.130491	NM_006575	ENSG00000012983	MAP4K5	GCKR|KHS|KHS1|MAPKKKK5	mitogen-activated protein kinase kinase kinase kinase 5	protein-coding
chr14	51588156	51588656	+	11.2	500	23.9	8	2.99	1.14e-05	Intergenic	Intergenic	-25984	NM_015163	114088	Hs.654750	NM_015163	ENSG00000100505	TRIM9	RNF91|SPRING	tripartite motif containing 9	protein-coding
chr14	52145114	52145785	+	14.9	671	31.6	14	2.26	5.99e-05	intron (NM_001267046, intron 1 of 13)	intron (NM_001267046, intron 1 of 13)	26873	NM_152330	122786	Hs.434914	NM_001042481	ENSG00000139926	FRMD6	C14orf31|EX1|Willin|c14_5320	FERM domain containing 6	protein-coding
chr14	53607373	53607873	+	10.8	500	23.1	9	2.56	6.68e-05	intron (NM_030637, intron 1 of 11)	L1MCc|LINE|L1	12423	NM_001160147	80821	Hs.125525	NM_001160147	ENSG00000100523	DDHD1	PA-PLA1|PAPLA1	DDHD domain containing 1	protein-coding
chr14	55496961	55497461	+	10.8	500	23.1	9	2.56	6.68e-05	intron (NM_080867, intron 1 of 1)	intron (NM_080867, intron 1 of 1)	3367	NM_199421	122809	Hs.532610	NM_080867	ENSG00000180008	SOCS4	SOCS7	suppressor of cytokine signaling 4	protein-coding
chr1	91485258	91487363	+	53	2105	112.7	37	3.05	2.79e-23	intron (NM_201269, intron 1 of 5)	intron (NM_201269, intron 1 of 5)	755	NM_016620	84146	Hs.741464	NM_016620	ENSG00000122482	ZNF644	BM-005|MYP21|NatF|ZEP-2	zinc finger protein 644	protein-coding
chr14	62197928	62198557	+	12.8	629	27.3	10	2.73	6.42e-06	intron (NM_181054, intron 6 of 13)	intron (NM_181054, intron 6 of 13)	17565	NR_045406	100750247	Hs.597216	NR_045406		HIF1A-AS2	3'aHIF-1A|aHIF	HIF1A antisense RNA 2	miscRNA
chr1	91968338	91968965	+	14.1	627	29.9	10	2.99	7.64e-07	intron (NM_001134419, intron 2 of 11)	intron (NM_001134419, intron 2 of 11)	1986	NM_001134420	8317	Hs.533573	NM_001134419	ENSG00000097046	CDC7	CDC7L1|HsCDC7|Hsk1|huCDC7	cell division cycle 7 homolog (S. cerevisiae)	protein-coding
chr14	63976463	63977089	+	13.2	626	28.2	11	2.56	1.26e-05	intron (NM_006246, intron 2 of 13)	intron (NM_006246, intron 2 of 13)	33303	NM_006246	5529	Hs.334868	NM_006246	ENSG00000154001	PPP2R5E	-	protein phosphatase 2, regulatory subunit B', epsilon isoform	protein-coding
chr14	67827226	67828187	+	20.1	961	42.7	7	6.1	2.42e-19	promoter-TSS (NM_015994)	promoter-TSS (NM_015994)	672	NM_004094	1965	Hs.151777	NM_004094	ENSG00000134001	EIF2S1	EIF-2|EIF-2A|EIF-2alpha|EIF2|EIF2A	eukaryotic translation initiation factor 2, subunit 1 alpha, 35kDa	protein-coding
chr14	69439352	69439852	+	11.2	500	23.9	9	2.66	6.68e-05	intron (NM_001130004, intron 1 of 21)	MIR|SINE|MIR	6481	NM_001130004	87	Hs.509765	NM_001102	ENSG00000072110	ACTN1	-	actinin, alpha 1	protein-coding
chr14	71377082	71379714	+	46.2	2632	98.2	28	3.51	6.77e-25	intron (NM_014982, intron 1 of 35)	MIRc|SINE|MIR	4276	NM_014982	22990	Hs.446559	NM_014982	ENSG00000100731	PCNX	PCNXL1	pecanex homolog (Drosophila)	protein-coding
chr14	75174536	75175036	+	10.8	500	23.1	2	11.53	4.79e-17	intron (NM_001039479, intron 1 of 19)	L1MD3|LINE|L1	5021	NM_001039479	9870	Hs.730659	NM_014821	ENSG00000119682	KIAA0317	-	KIAA0317	protein-coding
chr1	93551192	93551692	+	11.6	500	24.8	5	4.95	8.07e-10	intron (NM_001164393, intron 1 of 12)	MER8|DNA|TcMar-Tigger	6650	NM_001164392	22823	Hs.731818	NM_001164391	ENSG00000143033	MTF2	M96|PCL2|RP5-976O13.1|dJ976O13.2	metal response element binding transcription factor 2	protein-coding
chr14	91970933	91976405	+	170.2	5472	362.2	109	3.32	4.45e-81	intron (NM_032560, intron 2 of 15)	AluSq2|SINE|Alu	2975	NM_032560	55671	Hs.533887	NM_017936	ENSG00000100796	SMEK1	FLFL1|KIAA2010|PP4R3A|smk-1|smk1	SMEK homolog 1, suppressor of mek1 (Dictyostelium)	protein-coding
chr14	94545833	94546333	+	10.8	500	23.1	8	2.88	1.14e-05	exon (NM_020414, exon 2 of 9)	exon (NM_020414, exon 2 of 9)	1475	NM_020414	57062	Hs.510328	NM_020414	ENSG00000089737	DDX24	-	DEAD (Asp-Glu-Ala-Asp) box polypeptide 24	protein-coding
chr14	96000142	96000642	+	11.2	500	23.9	6	3.99	1.01e-07	promoter-TSS (NM_016417)	promoter-TSS (NM_016417)	-426	NR_003002	677768	Hs.742402	NR_003002		SCARNA13	U93	small Cajal body-specific RNA 13	miscRNA
chr14	51707073	51711404	+	166.6	4331	354.5	148	2.4	8.91e-47	intron (NM_030755, intron 1 of 7)	intron (NM_030755, intron 1 of 7)	2352	NM_030755	81542	Hs.125221	NM_030755	ENSG00000139921	TMX1	PDIA11|TMX|TXNDC|TXNDC1	thioredoxin-related transmembrane protein 1	protein-coding
chr14	99953607	99955104	+	24.9	1497	53	24	2.21	4.99e-07	intron (NM_001099402, intron 1 of 10)	intron (NM_001099402, intron 1 of 10)	6616	NM_001099402	8812	Hs.510409	NM_001099402	ENSG00000090061	CCNK	CPR4	cyclin K	protein-coding
chr14	102433711	102435207	+	33.7	1496	71.7	27	2.66	1.49e-12	intron (NM_001376, intron 1 of 77)	intron (NM_001376, intron 1 of 77)	3594	NM_001376	1778	Hs.614080	NM_001376	ENSG00000197102	DYNC1H1	CMT20|DHC1|DHC1a|DNCH1|DNCL|DNECL|DYHC|Dnchc1|HL-3|MRD13|SMALED|p22	dynein, cytoplasmic 1, heavy chain 1	protein-coding
chr14	103861843	103863307	+	32.5	1464	69.2	18	3.84	4.92e-20	intron (NM_001128918, intron 1 of 17)	HAL1|LINE|L1	10874	NM_001128920	4140	Hs.35828	NM_001128918	ENSG00000075413	MARK3	CTAK1|KP78|PAR1A|Par-1a	MAP/microtubule affinity-regulating kinase 3	protein-coding
chr14	104102178	104103626	+	31.7	1448	67.5	24	2.81	4.75e-13	intron (NM_005552, intron 1 of 14)	L1M5|LINE|L1	7377	NM_005552	3831	Hs.657678	NM_001130107	ENSG00000126214	KLC1	KLC|KNS2|KNS2A	kinesin light chain 1	protein-coding
chr1	93560243	93560871	+	12.4	628	26.5	10	2.65	1.77e-05	intron (NM_001164393, intron 1 of 12)	intron (NM_001164393, intron 1 of 12)	15765	NM_001164392	22823	Hs.731818	NM_001164391	ENSG00000143033	MTF2	M96|PCL2|RP5-976O13.1|dJ976O13.2	metal response element binding transcription factor 2	protein-coding
chr14	105156595	105157095	+	10.8	500	23.1	7	3.29	1.35e-06	intron (NM_022489, intron 1 of 22)	intron (NM_022489, intron 1 of 22)	902	NM_022489	64423	Hs.24956	NM_001031714	ENSG00000203485	INF2	C14orf151|C14orf173|CMTDIE|FSGS5|pp9484	inverted formin, FH2 and WH2 domain containing	protein-coding
chr14	20939427	20939927	+	10.4	500	22.2	7	3.17	4.53e-06	intron (NM_000270, intron 1 of 5)	intron (NM_000270, intron 1 of 5)	2139	NM_000270	4860	Hs.75514	NM_000270	ENSG00000198805	PNP	NP|PRO1837|PUNP	purine nucleoside phosphorylase	protein-coding
chr14	21708338	21708838	+	10.8	500	23.1	9	2.56	6.68e-05	intron (NM_001077442, intron 1 of 7)	intron (NM_001077442, intron 1 of 7)	29050	NM_004500	3183	Hs.708738	NM_001077442	ENSG00000092199	HNRNPC	C1|C2|HNRNP|HNRPC|SNRPC	heterogeneous nuclear ribonucleoprotein C (C1/C2)	protein-coding
chr14	31045704	31046204	+	10.4	500	22.2	4	5.55	3.46e-10	intron (NM_017769, intron 1 of 14)	intron (NM_017769, intron 1 of 14)	17625	NM_017769	55632	Hs.605081	NM_017769	ENSG00000092140	G2E3	KIAA1333|PHF7B	G2/M-phase specific E3 ubiquitin protein ligase	protein-coding
chr14	31441748	31442809	+	20.5	1061	43.6	11	3.96	2.22e-13	intron (NM_001083893, intron 1 of 17)	AluSx|SINE|Alu	41670	NR_030354	693209		NR_030354		MIR624	MIRN624|hsa-mir-624	microRNA 624	miscRNA
chr14	31445126	31445780	+	15.7	654	33.3	10	3.33	7.37e-09	intron (NM_001083893, intron 1 of 17)	L1MCa|LINE|L1	38495	NR_030354	693209		NR_030354		MIR624	MIRN624|hsa-mir-624	microRNA 624	miscRNA
chr14	31490021	31490521	+	10	500	21.4	5	4.27	8.11e-08	intron (NM_001083893, intron 1 of 17)	intron (NM_001083893, intron 1 of 17)	-4041	NM_001254729	11154	Hs.293411	NM_001128126	ENSG00000100478	AP4S1	AP47B|CLA20|CLAPS4|CPSQ6|SPG52	adaptor-related protein complex 4, sigma 1 subunit	protein-coding
chr14	36250008	36250508	+	10.4	500	22.2	7	3.17	4.53e-06	intron (NM_014990, intron 1 of 40)	L1ME2|LINE|L1	28174	NM_014990	253959	Hs.113150	NM_014990	ENSG00000174373	RALGAPA1	GARNL1|GRIPE|TULIP1	Ral GTPase activating protein, alpha subunit 1 (catalytic)	protein-coding
chr14	49433242	49433742	+	10.4	500	22.2	7	3.17	4.53e-06	Intergenic	Intergenic	619602	NM_001032	6235	Hs.156367	NM_001030001	ENSG00000213741	RPS29	S29	ribosomal protein S29	protein-coding
chr14	49683700	49684200	+	9.6	500	20.5	5	4.1	3.45e-07	Intergenic	Intergenic	369144	NM_001032	6235	Hs.156367	NM_001030001	ENSG00000213741	RPS29	S29	ribosomal protein S29	protein-coding
chr14	51333345	51333845	+	10.4	500	22.2	8	2.78	3.34e-05	Intergenic	Intergenic	-5283	NM_001206673	145447	Hs.271896	NM_181533	ENSG00000131969	ABHD12B	BEM46L3|C14orf29|c14_5314	abhydrolase domain containing 12B	protein-coding
chr14	51720993	51721493	+	10.4	500	22.2	7	3.17	4.53e-06	3' UTR (NM_030755, exon 8 of 8)	3' UTR (NM_030755, exon 8 of 8)	14357	NM_030755	81542	Hs.125221	NM_030755	ENSG00000139921	TMX1	PDIA11|TMX|TXNDC|TXNDC1	thioredoxin-related transmembrane protein 1	protein-coding
chr14	53617444	53617944	+	10.4	500	22.2	7	3.17	4.53e-06	intron (NM_030637, intron 1 of 11)	intron (NM_030637, intron 1 of 11)	2352	NM_001160147	80821	Hs.125525	NM_001160147	ENSG00000100523	DDHD1	PA-PLA1|PAPLA1	DDHD domain containing 1	protein-coding
chr14	60727958	60728458	+	10.4	500	22.2	7	3.17	4.53e-06	intron (NM_177951, intron 2 of 3)	intron (NM_177951, intron 2 of 3)	12242	NM_021003	5494	Hs.130036	NM_021003	ENSG00000100614	PPM1A	PP2C-ALPHA|PP2CA|PP2Calpha	protein phosphatase, Mg2+/Mn2+ dependent, 1A	protein-coding
chr1	108720682	108721182	+	10.8	500	23.1	9	2.56	6.68e-05	intron (NM_213651, intron 3 of 9)	L1MA8|LINE|L1	14499	NM_213651	29957	Hs.656870	NM_013386	ENSG00000085491	SLC25A24	APC1|SCAMC-1	solute carrier family 25 (mitochondrial carrier; phosphate carrier), member 24	protein-coding
chr14	61801803	61802303	+	10.4	500	22.2	6	3.7	3.91e-07	intron (NM_006255, intron 1 of 13)	intron (NM_006255, intron 1 of 13)	13538	NM_006255	5583	Hs.333907	NM_006255	ENSG00000027075	PRKCH	PKC-L|PKCL|PRKCL|nPKC-eta	protein kinase C, eta	protein-coding
chr14	62189898	62190398	+	10.8	500	23.1	8	2.88	1.14e-05	intron (NM_181054, intron 4 of 13)	MIR|SINE|MIR	25659	NR_045406	100750247	Hs.597216	NR_045406		HIF1A-AS2	3'aHIF-1A|aHIF	HIF1A antisense RNA 2	miscRNA
chr14	62191533	62192033	+	10.8	500	23.1	9	2.56	6.68e-05	intron (NM_181054, intron 4 of 13)	L2c|LINE|L2	24024	NR_045406	100750247	Hs.597216	NR_045406		HIF1A-AS2	3'aHIF-1A|aHIF	HIF1A antisense RNA 2	miscRNA
chr14	67711656	67712293	+	12.8	637	27.3	9	3.04	9.64e-07	intron (NM_001256550, intron 1 of 14)	L1M5|LINE|L1	3962	NM_022474	64398	Hs.740524	NM_001256550	ENSG00000072415	MPP5	PALS1	membrane protein, palmitoylated 5 (MAGUK p55 subfamily member 5)	protein-coding
chr14	69431581	69432081	+	10.4	500	22.2	6	3.7	3.91e-07	intron (NM_001130004, intron 1 of 21)	intron (NM_001130004, intron 1 of 21)	14252	NM_001130004	87	Hs.509765	NM_001102	ENSG00000072110	ACTN1	-	actinin, alpha 1	protein-coding
chr14	71374576	71375209	+	11.6	633	24.8	8	3.1	3.73e-06	intron (NM_014982, intron 1 of 35)	CpG-7165	770	NM_014982	22990	Hs.446559	NM_014982	ENSG00000100731	PCNX	PCNXL1	pecanex homolog (Drosophila)	protein-coding
chr1	108739629	108741776	+	56.2	2147	119.6	49	2.44	2.15e-17	intron (NM_013386, intron 1 of 9)	MSTB2|LTR|ERVL-MaLR	2278	NM_013386	29957	Hs.656870	NM_013386	ENSG00000085491	SLC25A24	APC1|SCAMC-1	solute carrier family 25 (mitochondrial carrier; phosphate carrier), member 24	protein-coding
chr14	78224881	78225513	+	12	632	25.6	9	2.85	8.65e-06	intron (NM_012245, intron 1 of 13)	MER21B|LTR|ERVL	-1976	NM_174943	283579	Hs.375834	NM_001173978	ENSG00000197734	C14orf178	-	chromosome 14 open reading frame 178	protein-coding
chr14	86004014	86004514	+	10.4	500	22.2	7	3.17	4.53e-06	intron (NM_013231, intron 1 of 1)	intron (NM_013231, intron 1 of 1)	7776	NM_013231	23768	Hs.731808	NM_013231	ENSG00000185070	FLRT2	-	fibronectin leucine rich transmembrane protein 2	protein-coding
chr14	97269807	97270568	+	14.1	761	29.9	13	2.3	8.94e-05	intron (NM_003384, intron 1 of 12)	L1MD|LINE|L1	6503	NM_003384	7443	Hs.422662	NM_003384	ENSG00000100749	VRK1	PCH1|PCH1A	vaccinia related kinase 1	protein-coding
chr14	97275378	97275878	+	9.6	500	20.5	7	2.93	4.44e-05	intron (NM_003384, intron 1 of 12)	MLT1G|LTR|ERVL-MaLR	11944	NM_003384	7443	Hs.422662	NM_003384	ENSG00000100749	VRK1	PCH1|PCH1A	vaccinia related kinase 1	protein-coding
chr14	102277288	102280107	+	63	2819	134.1	33	4.06	9.36e-40	intron (NM_002719, intron 1 of 13)	intron (NM_002719, intron 1 of 13)	2557	NM_178587	5527	Hs.368264	NM_001161725	ENSG00000078304	PPP2R5C	B56G|PR61G	protein phosphatase 2, regulatory subunit B', gamma	protein-coding
chr14	102283532	102284032	+	10.8	500	23.1	8	2.88	1.14e-05	intron (NM_002719, intron 1 of 13)	intron (NM_002719, intron 1 of 13)	7642	NM_178587	5527	Hs.368264	NM_001161725	ENSG00000078304	PPP2R5C	B56G|PR61G	protein phosphatase 2, regulatory subunit B', gamma	protein-coding
chr1	111992807	111993446	+	12.8	639	27.3	7	3.9	7.31e-09	intron (NM_001688, intron 2 of 6)	MIR|SINE|MIR	-1296	NM_024102	79084	Hs.204773	NM_024102	ENSG00000116455	WDR77	MEP-50|MEP50|Nbla10071|RP11-552M11.3|p44|p44/Mep50	WD repeat domain 77	protein-coding
chr14	31435546	31436673	+	24.1	1127	51.2	18	2.85	1.56e-10	intron (NM_001083893, intron 1 of 17)	HERVIP10FH-int|LTR|ERV1	47839	NR_030354	693209		NR_030354		MIR624	MIRN624|hsa-mir-624	microRNA 624	miscRNA
chr1	113167830	113178342	+	278.6	10512	592.8	195	3.04	1.94e-115	intron (NM_006135, intron 1 of 9)	AluSg4|SINE|Alu	11011	NM_006135	829	Hs.514934	NM_006135	ENSG00000116489	CAPZA1	CAPPA1|CAPZ|CAZ1	capping protein (actin filament) muscle Z-line, alpha 1	protein-coding
chr14	35098740	35099240	+	10.4	500	22.2	8	2.78	3.34e-05	intron (NM_152233, intron 2 of 13)	CpG	325	NM_021249	58533	Hs.356647	NM_152233	ENSG00000129515	SNX6	MSTP010|TFAF2	sorting nexin 6	protein-coding
chr14	49134982	49135482	+	10.4	500	22.2	7	3.17	4.53e-06	Intergenic	Intergenic	-871015	NR_039996	100506433	Hs.547419	NR_039996		LINC00648	-	long intergenic non-protein coding RNA 648	miscRNA
chr14	50884788	50885288	+	10.4	500	22.2	5	4.44	1.82e-08	TTS (NM_006575)	TTS (NM_006575)	-22421	NM_004196	8814	Hs.679430	NM_004196	ENSG00000100490	CDKL1	KKIALRE|P42	cyclin-dependent kinase-like 1 (CDC2-related kinase)	protein-coding
chr14	52028768	52029409	+	11.2	641	23.9	7	3.42	1.35e-06	intron (NR_047477, intron 2 of 3)	intron (NR_047477, intron 2 of 3)	37550	NR_047477	100874185	Hs.578226	NR_047477		FRMD6-AS2	-	FRMD6 antisense RNA 2	miscRNA
chr14	53205545	53206045	+	10.4	500	22.2	8	2.78	3.34e-05	intron (NM_001130701, intron 2 of 11)	intron (NM_001130701, intron 2 of 11)	8912	NM_001130701	6815	Hs.364980	NM_001130701	ENSG00000198252	STYX	-	serine/threonine/tyrosine interacting protein	protein-coding
chr14	54242366	54242866	+	10	500	21.4	8	2.67	9.4e-05	Intergenic	L1MD2|LINE|L1	172586	NR_049843	100847076		NR_049843		MIR5580	-	microRNA 5580	miscRNA
chr1	115287044	115287544	+	11.6	500	24.8	7	3.54	3.89e-07	intron (NM_001242891, intron 2 of 20)	intron (NM_001242891, intron 2 of 20)	13377	NM_001242892	7812	Hs.731496	NM_001007553	ENSG00000009307	CSDE1	D1S155E|RP5-1000E10.3|UNR	cold shock domain containing E1, RNA-binding	protein-coding
chr14	57724373	57726674	+	45.4	2301	96.5	38	2.54	2.36e-15	intron (NM_006544, intron 1 of 17)	intron (NM_006544, intron 1 of 17)	-10083	NM_018229	55745	Hs.597349	NM_018229	ENSG00000053770	AP5M1	C14orf108|MUDENG|Mu5|MuD	adaptor-related protein complex 5, mu 1 subunit	protein-coding
chr14	57735994	57738611	+	73.1	2617	155.5	71	2.19	4.92e-18	intron (NR_026895, intron 1 of 6)	intron (NR_026895, intron 1 of 6)	-1685	NM_006544	10640	Hs.645295	NM_006544	ENSG00000070367	EXOC5	HSEC10|PRO1912|SEC10|SEC10L1|SEC10P	exocyst complex component 5	protein-coding
chr14	61190055	61190555	+	10.4	500	22.2	6	3.7	3.91e-07	exon (NM_017420, exon 1 of 3)	exon (NM_017420, exon 1 of 3)	547	NM_017420	51804	Hs.690393	NM_017420	ENSG00000100625	SIX4	AREC3	SIX homeobox 4	protein-coding
chr14	64008137	64008854	+	16.1	717	34.2	12	2.85	1.55e-07	intron (NM_006246, intron 1 of 13)	intron (NM_006246, intron 1 of 13)	1584	NM_006246	5529	Hs.334868	NM_006246	ENSG00000154001	PPP2R5E	-	protein phosphatase 2, regulatory subunit B', epsilon isoform	protein-coding
chr14	64972213	64972945	+	16.1	732	34.2	10	3.42	2.14e-09	intron (NM_001123329, intron 1 of 1)	intron (NM_001123329, intron 1 of 1)	1287	NM_001123329	22890	Hs.605143	NM_001123329	ENSG00000126804	ZBTB1	ZNF909	zinc finger and BTB domain containing 1	protein-coding
chr14	86005038	86005538	+	10	500	21.4	4	5.34	1.92e-09	intron (NM_013231, intron 1 of 1)	intron (NM_013231, intron 1 of 1)	8800	NM_013231	23768	Hs.731808	NM_013231	ENSG00000185070	FLRT2	-	fibronectin leucine rich transmembrane protein 2	protein-coding
chr14	91959079	91959579	+	10	500	21.4	8	2.67	9.4e-05	intron (NM_032560, intron 2 of 15)	AluJr4|SINE|Alu	17315	NM_032560	55671	Hs.533887	NM_017936	ENSG00000100796	SMEK1	FLFL1|KIAA2010|PP4R3A|smk-1|smk1	SMEK homolog 1, suppressor of mek1 (Dictyostelium)	protein-coding
chr14	93793381	93793881	+	10.4	500	22.2	6	3.7	3.91e-07	intron (NM_001002860, intron 1 of 10)	L2a|LINE|L2	5754	NM_001002860	55727	Hs.525549	NM_001002860	ENSG00000011114	BTBD7	FUP1	BTB (POZ) domain containing 7	protein-coding
chr1	146717094	146718097	+	21.3	1003	45.3	16	2.83	2.2e-09	intron (NM_001256338, intron 1 of 16)	L1MD1|LINE|L1	3304	NM_001256337	9557	Hs.191164	NM_001256336	ENSG00000131778	CHD1L	ALC1|CHDL	chromodomain helicase DNA binding protein 1-like	protein-coding
chr14	96003910	96005363	+	26.5	1453	56.4	17	3.32	6.65e-14	intron (NM_016417, intron 1 of 1)	intron (NM_016417, intron 1 of 1)	3313	NM_016417	51218	Hs.532683	NM_016417	ENSG00000182512	GLRX5	C14orf87|FLB4739|GRX5|PR01238|PRO1238	glutaredoxin 5	protein-coding
chr14	97288432	97290248	+	34.9	1816	74.3	25	2.97	1.76e-15	intron (NM_003384, intron 1 of 12)	L2a|LINE|L2	25656	NM_003384	7443	Hs.422662	NM_003384	ENSG00000100749	VRK1	PCH1|PCH1A	vaccinia related kinase 1	protein-coding
chr14	97296135	97297716	+	30.5	1581	64.9	24	2.7	1.01e-11	intron (NM_003384, intron 1 of 12)	intron (NM_003384, intron 1 of 12)	33241	NM_003384	7443	Hs.422662	NM_003384	ENSG00000100749	VRK1	PCH1|PCH1A	vaccinia related kinase 1	protein-coding
chr14	99944900	99945400	+	10.4	500	22.2	7	3.17	4.53e-06	intron (NM_032233, intron 1 of 12)	intron (NM_032233, intron 1 of 12)	2076	NM_032233	84193	Hs.510407	NM_032233	ENSG00000183576	SETD3	C14orf154	SET domain containing 3	protein-coding
chr14	103069325	103069825	+	9.6	500	20.5	6	3.42	5.18e-06	intron (NM_015156, intron 2 of 11)	AluJo|SINE|Alu	10579	NM_015156	23186	Hs.510521	NM_015156	ENSG00000089902	RCOR1	COREST|RCOR	REST corepressor 1	protein-coding
chr14	105219928	105220556	+	14.9	628	31.6	8	3.95	5.37e-10	intron (NM_021709, intron 1 of 2)	L2c|LINE|L2	772	NM_021709	10572	Hs.112058	NM_006427	ENSG00000184990	SIVA1	CD27BP|SIVA|Siva-1|Siva-2	SIVA1, apoptosis-inducing factor	protein-coding
chr14	105479913	105487188	+	313.5	7275	667.1	171	3.9	2.78e-181	intron (NM_017955, intron 1 of 1)	intron (NM_017955, intron 1 of 1)	3875	NM_145701	55038	Hs.34045	NM_017955	ENSG00000170779	CDCA4	HEPP|SEI-3/HEPP	cell division cycle associated 4	protein-coding
chr14	21904328	21904828	+	10	500	21.4	4	5.34	1.92e-09	intron (NM_020920, intron 1 of 37)	intron (NM_020920, intron 1 of 37)	879	NM_020920	57680	Hs.530698	NM_001170629	ENSG00000100888	CHD8	HELSNF1	chromodomain helicase DNA binding protein 8	protein-coding
chr14	58711844	58717279	+	325.6	5435	692.7	196	3.53	4.2e-166	intron (NM_152132, intron 2 of 10)	intron (NM_152132, intron 2 of 10)	3038	NM_152132	5684	Hs.558799	NM_002788	ENSG00000100567	PSMA3	HC8|PSC3	proteasome (prosome, macropain) subunit, alpha type, 3	protein-coding
chr14	39583867	39584367	+	10	500	21.4	7	3.05	1.45e-05	exon (NM_003616, exon 2 of 10)	exon (NM_003616, exon 2 of 10)	629	NM_001009183	8487	Hs.652307	NM_001009182	ENSG00000092208	GEMIN2	SIP1|SIP1-delta	gem (nuclear organelle) associated protein 2	protein-coding
chr1	156089679	156090789	+	23.3	1110	49.5	17	2.91	2.01e-10	intron (NR_047544, intron 4 of 12)	intron (NR_047544, intron 4 of 12)	-5717	NR_047545	4000	Hs.594444	NM_001257374	ENSG00000160789	LMNA	CDCD1|CDDC|CMD1A|CMT2B1|EMD2|FPL|FPLD|FPLD2|HGPS|IDC|LDP1|LFP|LGMD1B|LMN1|LMNC|LMNL1|PRO1	lamin A/C	protein-coding
chr14	52458961	52459461	+	9.6	500	20.5	7	2.93	4.44e-05	intron (NM_016039, intron 2 of 7)	MIR|SINE|MIR	2983	NM_016039	51637	Hs.534457	NM_016039	ENSG00000087302	C14orf166	CGI99|CLE|CLE7|LCRP369|RLLM1	chromosome 14 open reading frame 166	protein-coding
chr14	53124350	53124850	+	9.6	500	20.5	6	3.42	5.18e-06	intron (NM_014584, intron 11 of 15)	intron (NM_014584, intron 11 of 15)	37819	NM_014584	30001	Hs.592304	NM_014584	ENSG00000197930	ERO1L	ERO1-alpha|ERO1A	ERO1-like (S. cerevisiae)	protein-coding
chr14	53605443	53605943	+	10	500	21.4	8	2.67	9.4e-05	intron (NM_030637, intron 1 of 11)	L1MCc|LINE|L1	14353	NM_001160147	80821	Hs.125525	NM_001160147	ENSG00000100523	DDHD1	PA-PLA1|PAPLA1	DDHD domain containing 1	protein-coding
chr14	55180873	55181373	+	9.6	500	20.5	7	2.93	4.44e-05	intron (NM_001161576, intron 2 of 10)	Tigger13a|DNA|TcMar-Tigger	-40383	NM_001161577	23034	Hs.733324	NM_001161576	ENSG00000020577	SAMD4A	SAMD4|SMAUG|SMAUG1|SMG|SMGA	sterile alpha motif domain containing 4A	protein-coding
chr1	165797576	165810203	+	328.4	12627	698.7	226	3.09	3.1e-139	intron (NM_012474, intron 1 of 6)	intron (NM_012474, intron 1 of 6)	7157	NM_012474	7371	Hs.458360	NM_012474	ENSG00000143179	UCK2	TSA903|UK|UMPK	uridine-cytidine kinase 2	protein-coding
chr14	62162354	62174261	+	865.5	11907	1841.6	552	3.34	0	intron (NM_001243084, intron 1 of 14)	intron (NM_001243084, intron 1 of 14)	3967	NM_001243084	3091	Hs.719495	NM_001243084	ENSG00000100644	HIF1A	HIF-1A|HIF-1alpha|HIF1|HIF1-ALPHA|MOP1|PASD8|bHLHe78	hypoxia inducible factor 1, alpha subunit (basic helix-loop-helix transcription factor)	protein-coding
chr14	61792747	61793247	+	11.2	500	23.9	9	2.66	6.68e-05	intron (NM_006255, intron 1 of 13)	L1ME1|LINE|L1	4482	NM_006255	5583	Hs.333907	NM_006255	ENSG00000027075	PRKCH	PKC-L|PKCL|PRKCL|nPKC-eta	protein kinase C, eta	protein-coding
chr14	62230113	62230764	+	13.6	651	29	10	2.9	7.64e-07	intron (NM_003082, intron 1 of 9)	intron (NM_003082, intron 1 of 9)	1363	NM_003082	6617	Hs.179312	NM_003082	ENSG00000023608	SNAPC1	PTFgamma|SNAP43	small nuclear RNA activating complex, polypeptide 1, 43kDa	protein-coding
chr14	64858959	64859459	+	10	500	21.4	5	4.27	8.11e-08	intron (NM_005956, intron 1 of 27)	intron (NM_005956, intron 1 of 27)	4450	NM_005956	4522	Hs.652308	NM_005956	ENSG00000100714	MTHFD1	MTHFC|MTHFD	methylenetetrahydrofolate dehydrogenase (NADP+ dependent) 1, methenyltetrahydrofolate cyclohydrolase, formyltetrahydrofolate synthetase	protein-coding
chr14	69422476	69424764	+	47.4	2288	100.8	28	3.6	5.32e-26	intron (NM_001130004, intron 1 of 21)	intron (NM_001130004, intron 1 of 21)	22463	NM_001130004	87	Hs.509765	NM_001102	ENSG00000072110	ACTN1	-	actinin, alpha 1	protein-coding
chr14	69855977	69859279	+	77.5	3302	164.9	49	3.36	3.53e-38	intron (NM_004450, intron 2 of 3)	L1MC2|LINE|L1	7393	NM_004450	2079	Hs.509791	NM_004450	ENSG00000100632	ERH	DROER	enhancer of rudimentary homolog (Drosophila)	protein-coding
chr14	73533818	73534318	+	9.6	500	20.5	3	6.83	8.31e-11	intron (NM_021239, intron 1 of 18)	intron (NM_021239, intron 1 of 18)	8847	NM_021239	58517	Hs.531106	NM_021239	ENSG00000119707	RBM25	NET52|RED120|RNPC7|S164|Snu71|fSAP94	RNA binding motif protein 25	protein-coding
chr1	165846196	165847216	+	22.5	1020	47.8	13	3.68	2.71e-13	intron (NM_012474, intron 1 of 6)	L1MD1|LINE|L1	-30452	NR_037431	100500832		NR_037431		MIR3658	-	microRNA 3658	miscRNA
chr14	91966108	91966608	+	10	500	21.4	5	4.27	8.11e-08	intron (NM_032560, intron 2 of 15)	intron (NM_032560, intron 2 of 15)	10286	NM_032560	55671	Hs.533887	NM_017936	ENSG00000100796	SMEK1	FLFL1|KIAA2010|PP4R3A|smk-1|smk1	SMEK homolog 1, suppressor of mek1 (Dictyostelium)	protein-coding
chr1	167197588	167198088	+	10.4	500	22.2	7	3.17	4.53e-06	intron (NM_001198786, intron 1 of 14)	intron (NM_001198786, intron 1 of 14)	7715	NR_037163	5451	Hs.283402	NM_001198783	ENSG00000143190	POU2F1	OCT1|OTF1|oct-1B	POU class 2 homeobox 1	protein-coding
chr14	21701567	21703132	+	24.5	1565	52.1	18	2.89	5.35e-11	exon (NM_001077443, exon 2 of 8)	exon (NM_001077443, exon 2 of 8)	-27290	NR_038971	283624	Hs.525210	NR_038970		LINC00641	-	long intergenic non-protein coding RNA 641	miscRNA
chr14	50318587	50319296	+	34.5	709	73.5	36	2.04	4.07e-08	intron (NM_004713, intron 1 of 32)	intron (NM_004713, intron 1 of 32)	598	NM_004713	9147	Hs.655964	NM_004713	ENSG00000165525	NEMF	NY-CO-1|SDCCAG1	nuclear export mediator factor	protein-coding
chr14	39737453	39738218	+	13.6	765	29	11	2.64	4.68e-06	intron (NM_001247990, intron 1 of 23)	intron (NM_001247990, intron 1 of 23)	1507	NM_203355	4253	Hs.741763	NM_001247988	ENSG00000150527	CTAGE5	MEA6|MGEA|MGEA11|MGEA6	CTAGE family, member 5	protein-coding
chr14	47371958	47372458	+	9.6	500	20.5	5	4.1	3.45e-07	intron (NM_182830, intron 10 of 16)	MER61B|LTR|ERV1	-251180	NM_080746	140801	Hs.308332	NM_080746	ENSG00000165496	RPL10L	RPL10_5_1358	ribosomal protein L10-like	protein-coding
chr14	47985160	47985660	+	9.6	500	20.5	5	4.1	3.45e-07	intron (NM_001113498, intron 1 of 16)	intron (NM_001113498, intron 1 of 16)	158747	NM_001113498	161357	Hs.436380	NM_001113498	ENSG00000139915	MDGA2	MAMDC1|c14_5286	MAM domain containing glycosylphosphatidylinositol anchor 2	protein-coding
chr14	50044131	50044631	+	10.4	500	22.2	8	2.78	3.34e-05	3' UTR (NM_001030001, exon 3 of 3)	3' UTR (NM_001030001, exon 3 of 3)	8713	NM_001032	6235	Hs.156367	NM_001030001	ENSG00000213741	RPS29	S29	ribosomal protein S29	protein-coding
chr14	50255862	50256362	+	10.8	500	23.1	8	2.88	1.14e-05	intron (NM_004713, intron 27 of 32)	intron (NM_004713, intron 27 of 32)	21325	NM_014315	23588	Hs.509264	NM_014315	ENSG00000165516	KLHDC2	HCLP-1|LCP	kelch domain containing 2	protein-coding
chr14	50262275	50262775	+	9.6	500	20.5	7	2.93	4.44e-05	exon (NM_004713, exon 26 of 33)	exon (NM_004713, exon 26 of 33)	27738	NM_014315	23588	Hs.509264	NM_014315	ENSG00000165516	KLHDC2	HCLP-1|LCP	kelch domain containing 2	protein-coding
chr1	183449695	183451444	+	32.9	1749	70	18	3.89	1.26e-20	intron (NM_001174061, intron 1 of 21)	L2c|LINE|L2	9063	NM_173156	9887	Hs.591463	NM_001174061	ENSG00000116698	SMG7	C1orf16|EST1C|SGA56M	smg-7 homolog, nonsense mediated mRNA decay factor (C. elegans)	protein-coding
chr14	53009674	53010174	+	9.6	500	20.5	7	2.93	4.44e-05	intron (NM_001160047, intron 3 of 20)	MIR|SINE|MIR	9377	NM_020784	57544	Hs.532609	NM_001160047	ENSG00000087301	TXNDC16	ERp90|KIAA1344	thioredoxin domain containing 16	protein-coding
chr14	54418801	54419301	+	9.6	500	20.5	7	2.93	4.44e-05	intron (NM_001202, intron 2 of 3)	intron (NM_001202, intron 2 of 3)	2219	NM_130851	652	Hs.68879	NM_001202	ENSG00000125378	BMP4	BMP2B|BMP2B1|MCOPS6|OFC11|ZYME	bone morphogenetic protein 4	protein-coding
chr14	56074162	56074662	+	10	500	21.4	8	2.67	9.4e-05	intron (NM_001271014, intron 2 of 43)	intron (NM_001271014, intron 2 of 43)	27487	NR_073128	3895	Hs.509414	NM_001271014	ENSG00000126777	KTN1	CG1|KNT|MU-RMS-40.19	kinectin 1 (kinesin receptor)	protein-coding
chr14	59714002	59714502	+	9.6	500	20.5	7	2.93	4.44e-05	intron (NM_001270520, intron 1 of 24)	L1MB2|LINE|L1	-15907	NM_014992	23002	Hs.19156	NM_001270520	ENSG00000100592	DAAM1	-	dishevelled associated activator of morphogenesis 1	protein-coding
chr14	62439512	62440012	+	9.6	500	20.5	6	3.42	5.18e-06	Intergenic	MADE2|DNA|TcMar-Mariner	-22779	NM_031914	83851	Hs.404139	NM_031914	ENSG00000139973	SYT16	CHR14SYT|SYT14L|Strep14|syt14r|yt14r	synaptotagmin XVI	protein-coding
chr1	201802700	201804029	+	30.5	1329	64.9	18	3.61	3.6e-17	intron (NM_018085, intron 1 of 23)	intron (NM_018085, intron 1 of 23)	5076	NM_018085	55705	Hs.596014	NM_018085	ENSG00000198700	IPO9	Imp9	importin 9	protein-coding
chr14	65880174	65881310	+	23.7	1136	50.4	12	4.2	2.4e-16	intron (NR_038170, intron 1 of 10)	intron (NR_038170, intron 1 of 10)	1294	NR_038170	2530	Hs.654961	NM_004480	ENSG00000033170	FUT8	-	fucosyltransferase 8 (alpha (1,6) fucosyltransferase)	protein-coding
chr14	69427231	69428013	+	16.1	782	34.2	6	5.69	2.9e-15	intron (NM_001130004, intron 1 of 21)	AluJr|SINE|Alu	18461	NM_001130004	87	Hs.509765	NM_001102	ENSG00000072110	ACTN1	-	actinin, alpha 1	protein-coding
chr14	69863285	69864685	+	34.1	1400	72.6	32	2.27	8.58e-10	intron (NM_004450, intron 1 of 3)	intron (NM_004450, intron 1 of 3)	1036	NM_004450	2079	Hs.509791	NM_004450	ENSG00000100632	ERH	DROER	enhancer of rudimentary homolog (Drosophila)	protein-coding
chr14	70801538	70802038	+	9.6	500	20.5	6	3.42	5.18e-06	intron (NM_001202549, intron 3 of 4)	L1M1|LINE|L1	24660	NM_001204090	51241	Hs.709581	NM_001204090	ENSG00000133983	COX16	C14orf112	COX16 cytochrome c oxidase assembly homolog (S. cerevisiae)	protein-coding
chr14	74214978	74215832	+	19.7	854	41.9	15	2.79	2.34e-08	intron (NM_001043318, intron 1 of 11)	AluSx1|SINE|Alu	-10045	NR_039727	100616158		NR_039727		MIR4505	-	microRNA 4505	miscRNA
chr14	95611854	95613553	+	31.7	1699	67.5	16	4.22	1.91e-21	intron (NM_177438, intron 1 of 26)	LTR28|LTR|ERV1	-4648	NM_030621	23405	Hs.87889	NM_001195573	ENSG00000100697	DICER1	DCR1|Dicer|HERNA|MNG1	dicer 1, ribonuclease type III	protein-coding
chr1	204045119	204045986	+	16.9	867	35.9	5	7.17	2.2e-18	intron (NM_005686, intron 1 of 13)	intron (NM_005686, intron 1 of 13)	3306	NM_005686	9580	Hs.201671	NM_005686	ENSG00000143842	SOX13	ICA12|Sox-13	SRY (sex determining region Y)-box 13	protein-coding
chr14	100702130	100704615	+	69.9	2485	148.6	38	3.91	1.06e-41	Intergenic	Intergenic	-1730	NM_003403	7528	Hs.603118	NM_003403	ENSG00000100811	YY1	DELTA|INO80S|NF-E1|UCRBP|YIN-YANG-1	YY1 transcription factor	protein-coding
chr14	104095501	104096001	+	10.8	500	23.1	7	3.29	1.35e-06	5' UTR (NM_182923, exon 1 of 15)	5' UTR (NM_182923, exon 1 of 15)	226	NM_005552	3831	Hs.657678	NM_001130107	ENSG00000126214	KLC1	KLC|KNS2|KNS2A	kinesin light chain 1	protein-coding
chr14	105886165	105887294	+	31.3	1129	66.6	19	3.51	3.58e-17	intron (NM_004689, intron 1 of 20)	intron (NM_004689, intron 1 of 20)	543	NM_004689	9112	Hs.525629	NM_001203258	ENSG00000182979	MTA1	-	metastasis associated 1	protein-coding
chr14	105900386	105900886	+	9.6	500	20.5	5	4.1	3.45e-07	intron (NM_004689, intron 1 of 20)	L1M5|LINE|L1	14450	NM_004689	9112	Hs.525629	NM_001203258	ENSG00000182979	MTA1	-	metastasis associated 1	protein-coding
chr14	20798887	20800994	+	45.4	2107	96.5	28	3.45	8.27e-24	intron (NM_182852, intron 1 of 7)	intron (NM_182852, intron 1 of 7)	1531	NM_021178	57820	Hs.741214	NM_182851	ENSG00000100814	CCNB1IP1	C14orf18|HEI10	cyclin B1 interacting protein 1, E3 ubiquitin protein ligase	protein-coding
chr14	35761783	35765643	+	145.7	3860	310.1	129	2.4	1.43e-41	intron (NM_002791, intron 1 of 6)	MIR|SINE|MIR	2139	NM_002791	5687	Hs.446260	NM_002791	ENSG00000100902	PSMA6	IOTA|PROS27|p27K	proteasome (prosome, macropain) subunit, alpha type, 6	protein-coding
chr1	214785569	214786405	+	17.7	836	37.6	12	3.13	5.52e-09	intron (NM_016343, intron 1 of 19)	intron (NM_016343, intron 1 of 19)	9455	NM_016343	1063	Hs.497741	NM_016343	ENSG00000117724	CENPF	CENF|PRO1779|hcp-1	centromere protein F, 350/400kDa (mitosin)	protein-coding
chr14	52149287	52149787	+	9.6	500	20.5	7	2.93	4.44e-05	intron (NM_001267046, intron 1 of 13)	MLT1K|LTR|ERVL-MaLR	30961	NM_152330	122786	Hs.434914	NM_001042481	ENSG00000139926	FRMD6	C14orf31|EX1|Willin|c14_5320	FERM domain containing 6	protein-coding
chr14	53153444	53162550	+	344.8	9106	733.7	286	2.57	8.08e-108	intron (NM_014584, intron 1 of 15)	intron (NM_014584, intron 1 of 15)	4422	NM_014584	30001	Hs.592304	NM_014584	ENSG00000197930	ERO1L	ERO1-alpha|ERO1A	ERO1-like (S. cerevisiae)	protein-coding
chr1	223915065	223915565	+	11.6	500	24.8	8	3.1	3.73e-06	intron (NM_001748, intron 2 of 20)	intron (NM_001748, intron 2 of 20)	15196	NM_001748	824	Hs.350899	NM_001146068	ENSG00000162909	CAPN2	CANP2|CANPL2|CANPml|mCANP	calpain 2, (m/II) large subunit	protein-coding
chr1	224548155	224548780	+	13.2	625	28.2	11	2.56	1.26e-05	intron (NM_014184, intron 2 of 4)	intron (NM_014184, intron 2 of 4)	3872	NM_014184	29097	Hs.445890	NM_014184	ENSG00000143771	CNIH4	-	cornichon homolog 4 (Drosophila)	protein-coding
chr14	39644484	39646060	+	83.9	1576	178.5	78	2.29	2.35e-22	intron (NM_002687, intron 1 of 8)	intron (NM_002687, intron 1 of 8)	885	NM_002687	5411	Hs.409965	NM_002687	ENSG00000100941	PNN	DRS|DRSP|SDK3|memA	pinin, desmosome associated protein	protein-coding
chr1	226593186	226595161	+	49.4	1975	105.1	42	2.5	2.42e-16	intron (NM_001618, intron 1 of 22)	intron (NM_001618, intron 1 of 22)	1628	NM_001618	142	Hs.177766	NM_001618	ENSG00000143799	PARP1	ADPRT|ADPRT 1|ADPRT1|ARTD1|PARP|PARP-1|PPOL|pADPRT-1	poly (ADP-ribose) polymerase 1	protein-coding
chr14	94538358	94543929	+	158.6	5571	337.4	113	2.99	7.44e-65	intron (NM_020414, intron 2 of 8)	L1ME1|LINE|L1	6415	NM_020414	57062	Hs.510328	NM_020414	ENSG00000089737	DDX24	-	DEAD (Asp-Glu-Ala-Asp) box polypeptide 24	protein-coding
chr1	244613418	244613918	+	12.4	500	26.5	9	2.94	2.94e-06	intron (NM_001126, intron 1 of 12)	intron (NM_001126, intron 1 of 12)	1768	NM_001126	159	Hs.498313	NM_001126	ENSG00000035687	ADSS	ADEH|ADSS 2	adenylosuccinate synthase	protein-coding
chr1	244817987	244818685	+	14.5	698	30.7	13	2.37	3.79e-05	intron (NM_016076, intron 1 of 4)	intron (NM_016076, intron 1 of 4)	1984	NM_016076	51029	Hs.498317	NM_016076	ENSG00000121644	DESI2	C1orf121|DESI|DESI1|DeSI-2|FAM152A|PNAS-4|PPPDE1	desumoylating isopeptidase 2	protein-coding
chr1	247373399	247374035	+	15.3	636	32.5	12	2.7	1.24e-06	Intergenic	Intergenic	-8355	NR_037480	100500849		NR_037480		MIR3916	-	microRNA 3916	miscRNA
chr1	1806483	1808421	+	38.5	1938	82	29	2.83	1.93e-15	intron (NM_002074, intron 1 of 11)	MLT1C|LTR|ERVL-MaLR	15074	NM_002074	2782	Hs.430425	NM_002074	ENSG00000078369	GNB1	-	guanine nucleotide binding protein (G protein), beta polypeptide 1	protein-coding
chr1	1811118	1815279	+	92.3	4161	196.5	64	3.07	4.79e-40	intron (NM_002074, intron 1 of 11)	intron (NM_002074, intron 1 of 11)	9328	NM_002074	2782	Hs.430425	NM_002074	ENSG00000078369	GNB1	-	guanine nucleotide binding protein (G protein), beta polypeptide 1	protein-coding
chr1	6613779	6614585	+	20.5	806	43.6	16	2.72	1.74e-08	exon (NM_024654, exon 1 of 12)	exon (NM_024654, exon 1 of 12)	476	NM_024654	79707	Hs.59425	NM_024654	ENSG00000162408	NOL9	Grc3|NET6	nucleolar protein 9	protein-coding
chr1	8081306	8086502	+	191.1	5196	406.6	142	2.86	8.01e-73	intron (NM_018948, intron 1 of 3)	intron (NM_018948, intron 1 of 3)	2489	NM_018948	54206	Hs.605445	NM_018948	ENSG00000116285	ERRFI1	GENE-33|MIG-6|MIG6|RALT	ERBB receptor feedback inhibitor 1	protein-coding
chr14	65175890	65177200	+	26.5	1310	56.4	21	2.68	1.86e-10	intron (NM_015549, intron 1 of 14)	L2a|LINE|L2	5352	NM_015549	26030	Hs.509637	NM_015549	ENSG00000126822	PLEKHG3	ARHGEF43|KIAA0599	pleckstrin homology domain containing, family G (with RhoGef domain) member 3	protein-coding
chr14	69413968	69414745	+	13.6	777	29	9	3.23	9.34e-08	intron (NM_001130004, intron 1 of 21)	intron (NM_001130004, intron 1 of 21)	31727	NM_001130004	87	Hs.509765	NM_001102	ENSG00000072110	ACTN1	-	actinin, alpha 1	protein-coding
chr1	16701949	16703840	+	32.9	1891	70	19	3.69	2.08e-19	intron (NM_015609, intron 1 of 2)	intron (NM_015609, intron 1 of 2)	9311	NM_015609	26099	Hs.252967	NM_001114600	ENSG00000055070	SZRD1	C1orf144	SUZ RNA binding domain containing 1	protein-coding
chr14	62175368	62186866	+	537.5	11498	1143.7	351	3.26	1.35e-244	intron (NM_001243084, intron 1 of 14)	intron (NM_001243084, intron 1 of 14)	16777	NM_001243084	3091	Hs.719495	NM_001243084	ENSG00000100644	HIF1A	HIF-1A|HIF-1alpha|HIF1|HIF1-ALPHA|MOP1|PASD8|bHLHe78	hypoxia inducible factor 1, alpha subunit (basic helix-loop-helix transcription factor)	protein-coding
chr14	99941218	99942689	+	24.5	1471	52.1	10	5.21	6.93e-21	intron (NM_032233, intron 1 of 12)	intron (NM_032233, intron 1 of 12)	5273	NM_032233	84193	Hs.510407	NM_032233	ENSG00000183576	SETD3	C14orf154	SET domain containing 3	protein-coding
chr1	20209148	20209773	+	11.2	625	23.9	7	3.42	1.35e-06	intron (NM_015207, intron 1 of 7)	CpG-580	572	NM_015207	23252	Hs.374987	NM_015207	ENSG00000169914	OTUD3	DUBA4|RP11-460G22.1	OTU domain containing 3	protein-coding
chr1	20986355	20987991	+	44.2	1636	94	32	2.94	1.58e-18	intron (NM_005216, intron 2 of 10)	intron (NM_005216, intron 2 of 10)	864	NM_005216	1650	Hs.523145	NM_005216	ENSG00000244038	DDOST	AGER1|CDG1R|OKSWcl45|OST|OST48|WBP1	dolichyl-diphosphooligosaccharide--protein glycosyltransferase	protein-coding
chr1	24020611	24021111	+	10.8	500	23.1	7	3.29	1.35e-06	intron (NM_000975, intron 3 of 5)	AluSz6|SINE|Alu	2592	NM_001199802	6135	Hs.719951	NM_000975	ENSG00000142676	RPL11	DBA7|GIG34|L11	ribosomal protein L11	protein-coding
chr1	24301234	24306938	+	287.8	5704	612.4	159	3.85	6.86e-164	intron (NM_001191007, intron 2 of 5).2	intron (NM_001191007, intron 2 of 5).2	2867	NM_001191009	10772	Hs.3530	NM_001191005	ENSG00000188529	SRSF10	FUSIP1|FUSIP2|NSSR|SFRS13|SFRS13A|SRp38|SRrp40|TASR|TASR1|TASR2	serine/arginine-rich splicing factor 10	protein-coding
chr14	50986191	50987734	+	38.1	1543	81.1	38	2.14	9.18e-10	intron (NM_198794, intron 2 of 31)	AluSx|SINE|Alu	12414	NM_006575	11183	Hs.130491	NM_006575	ENSG00000012983	MAP4K5	GCKR|KHS|KHS1|MAPKKKK5	mitogen-activated protein kinase kinase kinase kinase 5	protein-coding
chr1	27025223	27027324	+	47.4	2101	100.8	25	4.03	1.23e-29	intron (NM_006015, intron 1 of 19)	intron (NM_006015, intron 1 of 19)	3751	NM_139135	8289	Hs.468972	NM_006015	ENSG00000117713	ARID1A	B120|BAF250|BAF250a|BM029|C1orf4|ELD|MRD14|OSA1|P270|SMARCF1|hELD|hOSA1	AT rich interactive domain 1A (SWI-like)	protein-coding
chr1	31530746	31538513	+	332	7767	706.4	181	3.9	9.43e-192	intron (NM_001020658, intron 1 of 21)	AluJo|SINE|Alu	3935	NM_001020658	9698	Hs.281707	NM_001020658	ENSG00000134644	PUM1	HSPUM|PUMH|PUMH1|PUML1	pumilio homolog 1 (Drosophila)	protein-coding
chr1	36696752	36697580	+	17.3	828	36.7	9	4.08	9.85e-12	intron (NM_005119, intron 1 of 11)	intron (NM_005119, intron 1 of 11)	7149	NM_005119	9967	Hs.160211	NM_005119	ENSG00000054118	THRAP3	TRAP150	thyroid hormone receptor associated protein 3	protein-coding
chr14	52118997	52123585	+	188.7	4588	401.5	150	2.68	1.83e-64	intron (NM_001267046, intron 1 of 13)	intron (NM_001267046, intron 1 of 13)	2715	NM_152330	122786	Hs.434914	NM_001042481	ENSG00000139926	FRMD6	C14orf31|EX1|Willin|c14_5320	FERM domain containing 6	protein-coding
chr1	40038215	40042643	+	160.6	4428	341.7	127	2.69	1.59e-55	intron (NM_001135654, intron 1 of 14)	intron (NM_001135654, intron 1 of 14)	2092	NM_001135654	8761	Hs.169900	NM_001135653	ENSG00000090621	PABPC4	APP-1|APP1|PABP4|iPABP	poly(A) binding protein, cytoplasmic 4 (inducible form)	protein-coding
chr1	40508394	40508894	+	10.4	500	22.2	7	3.17	4.53e-06	intron (NM_006367, intron 1 of 12)	L2c|LINE|L2	2389	NM_006367	10487	Hs.713078	NM_001105530	ENSG00000131236	CAP1	CAP|CAP1-PEN	CAP, adenylate cyclase-associated protein 1 (yeast)	protein-coding
chr14	97263816	97268343	+	86.3	4527	183.6	67	2.74	1.54e-31	intron (NM_003384, intron 1 of 12)	intron (NM_003384, intron 1 of 12)	2395	NM_003384	7443	Hs.422662	NM_003384	ENSG00000100749	VRK1	PCH1|PCH1A	vaccinia related kinase 1	protein-coding
chr14	102552058	102553485	+	49.8	1427	105.9	30	3.53	1.51e-26	intron (NM_001017963, intron 2 of 11)	CpG	741	NM_005348	3320	Hs.525600	NM_001017963	ENSG00000080824	HSP90AA1	HSP86|HSP89A|HSP90A|HSP90N|HSPC1|HSPCA|HSPCAL1|HSPCAL4|HSPN|Hsp89|Hsp90|LAP2	heat shock protein 90kDa alpha (cytosolic), class A member 1	protein-coding
chr1	43160858	43161358	+	11.2	500	23.9	9	2.66	6.68e-05	intron (NM_004559, intron 3 of 7)	MIRc|SINE|MIR	13042	NM_004559	4904	Hs.473583	NM_004559	ENSG00000065978	YBX1	BP-8|CSDA2|CSDB|DBPB|MDR-NF1|NSEP-1|NSEP1|YB-1|YB1	Y box binding protein 1	protein-coding
chr14	103864935	103867291	+	59.4	2356	126.4	36	3.51	1.69e-31	intron (NM_001128918, intron 1 of 17)	intron (NM_001128918, intron 1 of 17)	14412	NM_001128920	4140	Hs.35828	NM_001128918	ENSG00000075413	MARK3	CTAK1|KP78|PAR1A|Par-1a	MAP/microtubule affinity-regulating kinase 3	protein-coding
chr1	43411964	43414144	+	40.9	2180	87.1	40	2.18	8.78e-11	intron (NM_006516, intron 1 of 9)	intron (NM_006516, intron 1 of 9)	-11666	NR_033967	440584	Hs.260928	NR_033967		SLC2A1-AS1	-	SLC2A1 antisense RNA 1	miscRNA
chr1	43997199	43998294	+	22.1	1095	47	13	3.61	9.87e-13	intron (NM_130440, intron 1 of 32)	intron (NM_130440, intron 1 of 32)	1199	NM_130440	5792	Hs.272062	NM_002840	ENSG00000142949	PTPRF	LAR	protein tyrosine phosphatase, receptor type, F	protein-coding
chr1	47777415	47778815	+	31.3	1400	66.6	17	3.92	1.65e-19	intron (NM_001048166, intron 1 of 16)	AluY|SINE|Alu	1704	NM_003035	6491	Hs.525198	NM_001048166	ENSG00000123473	STIL	MCPH7|SIL	SCL/TAL1 interrupting locus	protein-coding
chr1	51416900	51417400	+	10.8	500	23.1	3	7.69	2.07e-13	intron (NM_007051, intron 1 of 18)	MIR|SINE|MIR	8786	NM_007051	11124	Hs.530402	NM_007051	ENSG00000185104	FAF1	HFAF1s|UBXD12|UBXN3A|hFAF1	Fas (TNFRSF6) associated factor 1	protein-coding
chr1	52343104	52344182	+	24.1	1078	51.2	16	3.2	2.68e-12	promoter-TSS (NM_001242361)	promoter-TSS (NM_001242361)	69	NM_001242361	4898	Hs.584782	NM_001101662	ENSG00000078618	NRD1	hNRD1|hNRD2	nardilysin (N-arginine dibasic convertase)	protein-coding
chr1	52870313	52871082	+	15.7	769	33.3	8	4.16	3.19e-11	promoter-TSS (NM_001190819)	promoter-TSS (NM_001190819)	478	NM_032864	84950	Hs.5301	NM_032284	ENSG00000134748	PRPF38A	Prp38|RP5-965L7.1	PRP38 pre-mRNA processing factor 38 (yeast) domain containing A	protein-coding
chr1	65616039	65617953	+	33.7	1914	71.7	27	2.66	1.49e-12	intron (NM_203464, intron 2 of 5)	intron (NM_203464, intron 2 of 5)	3146	NM_013410	205	Hs.10862	NM_001005353	ENSG00000162433	AK4	AK3|AK3L1|AK3L2	adenylate kinase 4	protein-coding
chr1	65619475	65619975	+	10.4	500	22.2	7	3.17	4.53e-06	intron (NM_203464, intron 2 of 5)	L2b|LINE|L2	5875	NM_013410	205	Hs.10862	NM_001005353	ENSG00000162433	AK4	AK3|AK3L1|AK3L2	adenylate kinase 4	protein-coding
chr1	76251809	76255177	+	116	3368	246.9	81	3.05	3.58e-49	promoter-TSS (NR_002749)	promoter-TSS (NR_002749)	-81	NR_002749	26805		NR_002749		SNORD45A	RNU45A|U45a	small nucleolar RNA, C/D box 45A	snoRNA
chr1	87387665	87389061	+	25.3	1396	53.8	17	3.17	2.3e-12	intron (NM_001134492, intron 1 of 4)	L1MEc|LINE|L1	8028	NM_012262	9653	Hs.48823	NM_001134492	ENSG00000153936	HS2ST1	dJ604K5.2	heparan sulfate 2-O-sulfotransferase 1	protein-coding
chr1	91472821	91473477	+	14.1	656	29.9	8	3.74	7.97e-09	intron (NM_201269, intron 1 of 5)	HAL1|LINE|L1	13916	NM_016620	84146	Hs.741464	NM_016620	ENSG00000122482	ZNF644	BM-005|MYP21|NatF|ZEP-2	zinc finger protein 644	protein-coding
chr1	94676751	94677251	+	11.2	500	23.9	6	3.99	1.01e-07	intron (NM_004815, intron 3 of 22)	L1MEc|LINE|L1	26306	NM_004815	9411	Hs.483238	NM_004815	ENSG00000137962	ARHGAP29	PARG1|RP11-255E17.1	Rho GTPase activating protein 29	protein-coding
chr1	94689749	94690417	+	13.6	668	29	7	4.15	4.32e-10	intron (NM_004815, intron 2 of 22)	intron (NM_004815, intron 2 of 22)	13224	NM_004815	9411	Hs.483238	NM_004815	ENSG00000137962	ARHGAP29	PARG1|RP11-255E17.1	Rho GTPase activating protein 29	protein-coding
chr1	113486985	113487485	+	10.8	500	23.1	7	3.29	1.35e-06	intron (NM_003051, intron 1 of 4)	L1ME4a|LINE|L1	11450	NM_001166496	6566	Hs.75231	NM_001166496	ENSG00000155380	SLC16A1	HHF7|MCT|MCT1	solute carrier family 16, member 1 (monocarboxylic acid transporter 1)	protein-coding
chr1	114352998	114353498	+	10	500	21.4	8	2.67	9.4e-05	intron (NM_018364, intron 1 of 6)	intron (NM_018364, intron 1 of 6)	1822	NM_018364	54665	Hs.486285	NM_018364	ENSG00000081019	RSBN1	ROSBIN|RP11-324J2.1	round spermatid basic protein 1	protein-coding
chr1	115047649	115048149	+	10.8	500	23.1	6	3.84	1.01e-07	intron (NM_033020, intron 1 of 18)	intron (NM_033020, intron 1 of 18)	5882	NM_015906	51592	Hs.26837	NM_015906	ENSG00000197323	TRIM33	ECTO|PTC7|RFG7|TF1G|TIF1G|TIF1GAMMA|TIFGAMMA	tripartite motif containing 33	protein-coding
chr1	115290872	115300584	+	430.8	9712	916.5	236	3.88	1.15e-246	intron (NM_001242891, intron 1 of 20)	intron (NM_001242891, intron 1 of 20)	4943	NM_001242892	7812	Hs.731496	NM_001007553	ENSG00000009307	CSDE1	D1S155E|RP5-1000E10.3|UNR	cold shock domain containing E1, RNA-binding	protein-coding
chr1	115322517	115323017	+	10.4	500	22.2	4	5.55	3.46e-10	exon (NM_001102396, exon 2 of 5)	exon (NM_001102396, exon 2 of 5)	541	NM_025073	80143	Hs.709277	NM_001102396	ENSG00000052723	SIKE1	SIKE	suppressor of IKBKE 1	protein-coding
chr1	151429381	151429881	+	10.8	500	23.1	8	2.88	1.14e-05	intron (NM_001194937, intron 1 of 18)	intron (NM_001194937, intron 1 of 18)	2310	NM_015100	23126	Hs.489873	NM_001194937	ENSG00000143442	POGZ	SUHW5|ZNF280E|ZNF635|ZNF635m	pogo transposable element with ZNF domain	protein-coding
chr1	155652827	155655447	+	54.2	2620	115.3	36	3.2	1.08e-25	intron (NM_001198901, intron 1 of 9)	(CATATA)n|Simple_repeat|Simple_repeat	4310	NM_001198904	55249	Hs.584927	NM_139119	ENSG00000163374	YY1AP1	HCCA1|HCCA2|YAP|YY1AP	YY1 associated protein 1	protein-coding
chr1	155666380	155666880	+	10.8	500	23.1	9	2.56	6.68e-05	intron (NM_033657, intron 1 of 12)	HERVK14C-int|LTR|ERVK	7745	NM_004632	7818	Hs.516746	NM_001199849	ENSG00000132676	DAP3	DAP-3|MRP-S29|MRPS29|bMRP-10	death associated protein 3	protein-coding
chr14	38062903	38063403	+	22.1	500	47	22	2.14	5.3e-06	intron (NM_004496, intron 1 of 1)	intron (NM_004496, intron 1 of 1)	1172	NM_004496	3169	Hs.163484	NM_004496	ENSG00000129514	FOXA1	HNF3A|TCF3A	forkhead box A1	protein-coding
chr14	50050226	50053385	+	296.3	3159	630.4	238	2.65	2.04e-98	intron (NM_001032, intron 2 of 2)	intron (NM_001032, intron 2 of 2)	1289	NM_001032	6235	Hs.156367	NM_001030001	ENSG00000213741	RPS29	S29	ribosomal protein S29	protein-coding
chr1	165812284	165814164	+	38.1	1880	81.1	21	3.86	2.21e-23	intron (NM_012474, intron 1 of 6)	MIR|SINE|MIR	16492	NM_012474	7371	Hs.458360	NM_012474	ENSG00000143179	UCK2	TSA903|UK|UMPK	uridine-cytidine kinase 2	protein-coding
chr1	165816426	165817850	+	29.3	1424	62.4	22	2.83	2.3e-12	intron (NM_012474, intron 1 of 6)	AluJr4|SINE|Alu	20406	NM_012474	7371	Hs.458360	NM_012474	ENSG00000143179	UCK2	TSA903|UK|UMPK	uridine-cytidine kinase 2	protein-coding
chr1	179846221	179846997	+	20.5	776	43.6	14	3.11	3.86e-10	intron (NM_022347, intron 1 of 2)	AluJr|SINE|Alu	332	NM_022347	163590	Hs.723247	NM_001199260	ENSG00000169905	TOR1AIP2	IFRG15|LULL1|NET9|RP11-12M5.5	torsin A interacting protein 2	protein-coding
chr1	182999503	183000409	+	21.7	906	46.1	18	2.56	2.46e-08	intron (NM_002293, intron 1 of 27)	intron (NM_002293, intron 1 of 27)	7361	NM_002293	3915	Hs.609663	NM_002293	ENSG00000135862	LAMC1	LAMB2	laminin, gamma 1 (formerly LAMB2)	protein-coding
chr1	198129342	198129967	+	11.6	625	24.8	6	4.13	2.48e-08	intron (NM_133494, intron 1 of 9)	intron (NM_133494, intron 1 of 9)	3546	NM_133494	140609	Hs.732564	NM_133494	ENSG00000151414	NEK7	-	NIMA (never in mitosis gene a)-related kinase 7	protein-coding
chr1	207223088	207224011	+	26.5	923	56.4	26	2.17	2.26e-07	intron (NM_018566, intron 1 of 1)	intron (NM_018566, intron 1 of 1)	873	NM_018566	55432	Hs.711982	NM_018566	ENSG00000180667	YOD1	DUBA8|OTUD2|PRO0907	YOD1 OTU deubiquinating enzyme 1 homolog (S. cerevisiae)	protein-coding
chr1	220706772	220707272	+	11.2	500	23.9	9	2.66	6.68e-05	intron (NM_018650, intron 1 of 17)	L1MEe|LINE|L1	5454	NM_018650	4139	Hs.497806	NM_018650	ENSG00000116141	MARK1	MARK|Par-1c|Par1c	MAP/microtubule affinity-regulating kinase 1	protein-coding
chr14	50582425	50582925	+	18.9	500	40.1	20	2.01	5.32e-05	intron (NR_049739, intron 1 of 4)	intron (NR_049739, intron 1 of 4)	622	NM_001040662	79609	Hs.558541	NM_001040662	ENSG00000100483	METTL21D	C14orf138	methyltransferase like 21D	protein-coding
chr1	224023856	224024487	+	12.4	631	26.5	9	2.94	2.94e-06	intron (NM_001031685, intron 1 of 17)	intron (NM_001031685, intron 1 of 17)	9503	NM_001031685	7159	Hs.523968	NM_001031685	ENSG00000143514	TP53BP2	53BP2|ASPP2|BBP|P53BP2|PPP1R13A	tumor protein p53 binding protein, 2	protein-coding
chr1	224371455	224371955	+	10.8	500	23.1	9	2.56	6.68e-05	intron (NM_003676, intron 1 of 2)	CpG-2233	795	NM_003676	8560	Hs.299878	NM_144780	ENSG00000143753	DEGS1	DEGS|DEGS-1|DES1|Des-1|FADS7|MLD	delta(4)-desaturase, sphingolipid 1	protein-coding
chr14	60559578	60561017	+	49.4	1439	105.1	52	2.02	7.12e-11	intron (NM_022495, intron 1 of 9)	L1MB8|LINE|L1	1668	NM_022495	64430	Hs.509499	NM_022495	ENSG00000126773	PCNXL4	C14orf135|FBP2	pecanex-like 4 (Drosophila)	protein-coding
chr1	227923362	227924147	+	16.1	785	34.2	15	2.28	1.74e-05	promoter-TSS (NM_001161465)	promoter-TSS (NM_001161465)	-642	NM_001161465	65094	Hs.730779	NM_001161465	ENSG00000081692	JMJD4	-	jumonji domain containing 4	protein-coding
chr14	58760140	58764567	+	181.5	4427	386.1	120	3.22	1.36e-82	intron (NR_029434, intron 1 of 4)	AluSc8|SINE|Alu	2502	NR_029434	379025	Hs.531089	NR_029434		FLJ31306	-	uncharacterized LOC379025	miscRNA
chr1	229755256	229756620	+	25.7	1364	54.7	18	3.04	5.95e-12	intron (NM_014409, intron 1 of 4)	intron (NM_014409, intron 1 of 4)	5856	NM_001025247	27097	Hs.270621	NM_001025247	ENSG00000135801	TAF5L	PAF65B	TAF5-like RNA polymerase II, p300/CBP-associated factor (PCAF)-associated factor, 65kDa	protein-coding
chr1	235662330	235662830	+	10.8	500	23.1	9	2.56	6.68e-05	intron (NM_152490, intron 1 of 11)	L1ME4a|LINE|L1	5201	NM_152490	148789	Hs.498143	NM_152490	ENSG00000162885	B3GALNT2	B3GalNAc-T2	beta-1,3-N-acetylgalactosaminyltransferase 2	protein-coding
chr1	235664178	235664678	+	10.8	500	23.1	8	2.88	1.14e-05	intron (NM_152490, intron 1 of 11)	intron (NM_152490, intron 1 of 11)	3353	NM_152490	148789	Hs.498143	NM_152490	ENSG00000162885	B3GALNT2	B3GalNAc-T2	beta-1,3-N-acetylgalactosaminyltransferase 2	protein-coding
chr14	65885181	65885681	+	9.6	500	20.5	7	2.93	4.44e-05	intron (NR_038170, intron 1 of 10)	intron (NR_038170, intron 1 of 10)	5983	NR_038170	2530	Hs.654961	NM_004480	ENSG00000033170	FUT8	-	fucosyltransferase 8 (alpha (1,6) fucosyltransferase)	protein-coding
chr1	1165206	1165706	+	10.4	500	22.2	8	2.78	3.34e-05	intron (NM_016547, intron 1 of 6)	L2|LINE|L2	1991	NM_016547	51150	Hs.42806	NM_016176	ENSG00000078808	SDF4	Cab45|SDF-4	stromal cell derived factor 4	protein-coding
chr1	1800601	1801101	+	10.4	500	22.2	8	2.78	3.34e-05	intron (NM_002074, intron 1 of 11)	intron (NM_002074, intron 1 of 11)	21675	NM_002074	2782	Hs.430425	NM_002074	ENSG00000078369	GNB1	-	guanine nucleotide binding protein (G protein), beta polypeptide 1	protein-coding
chr14	103851993	103855739	+	121.6	3746	258.8	60	4.31	1.16e-79	intron (NM_001128918, intron 1 of 17)	AluSx|SINE|Alu	2165	NM_001128920	4140	Hs.35828	NM_001128918	ENSG00000075413	MARK3	CTAK1|KP78|PAR1A|Par-1a	MAP/microtubule affinity-regulating kinase 3	protein-coding
chr1	1809196	1809830	+	12.4	634	26.5	7	3.78	2.85e-08	intron (NM_002074, intron 1 of 11)	MIR|SINE|MIR	13013	NM_002074	2782	Hs.430425	NM_002074	ENSG00000078369	GNB1	-	guanine nucleotide binding protein (G protein), beta polypeptide 1	protein-coding
chr1	11321798	11322604	+	15.3	806	32.5	8	4.06	1.33e-10	intron (NM_004958, intron 1 of 57)	intron (NM_004958, intron 1 of 57)	407	NM_004958	2475	Hs.338207	NM_004958	ENSG00000198793	MTOR	FRAP|FRAP1|FRAP2|RAFT1|RAPT1	mechanistic target of rapamycin (serine/threonine kinase)	protein-coding
chr14	35766451	35768247	+	51	1796	108.5	34	3.19	4.71e-24	intron (NM_002791, intron 1 of 6)	intron (NM_002791, intron 1 of 6)	5775	NM_002791	5687	Hs.446260	NM_002791	ENSG00000100902	PSMA6	IOTA|PROS27|p27K	proteasome (prosome, macropain) subunit, alpha type, 6	protein-coding
chr1	19931049	19932719	+	35.7	1670	76	17	4.47	9.2e-26	intron (NM_001204088, intron 2 of 4)	L1MB8|LINE|L1	8413	NM_001204082	440574	Hs.466662	NM_001032363	ENSG00000173436	MINOS1	C1orf151|MIO10	mitochondrial inner membrane organizing system 1	protein-coding
chr1	23479241	23481039	+	38.1	1798	81.1	24	3.38	5.76e-20	intron (NM_033631, intron 1 of 4)	Charlie18a|DNA|hAT-Charlie	15211	NM_001142546	7798	Hs.257900	NM_001142546	ENSG00000169641	LUZP1	LUZP	leucine zipper protein 1	protein-coding
chr1	23486469	23488054	+	34.9	1585	74.3	28	2.65	4.08e-13	intron (NM_033631, intron 1 of 4)	intron (NM_033631, intron 1 of 4)	8090	NM_001142546	7798	Hs.257900	NM_001142546	ENSG00000169641	LUZP1	LUZP	leucine zipper protein 1	protein-coding
chr1	26180825	26182256	+	23.3	1431	49.5	17	2.91	2.01e-10	intron (NM_024037, intron 1 of 2)	AluSx1|SINE|Alu	4308	NM_024037	79000	Hs.725400	NM_024037	ENSG00000127423	AUNIP	AIBP|C1orf135	aurora kinase A and ninein interacting protein	protein-coding
chr1	27810325	27810959	+	13.2	634	28.2	10	2.82	2.25e-06	intron (NM_001201404, intron 1 of 7)	intron (NM_001201404, intron 1 of 7)	6036	NM_006990	10163	Hs.469244	NM_001201404	ENSG00000158195	WASF2	IMD2|SCAR2|WASF4|WAVE2|dJ393P12.2	WAS protein family, member 2	protein-coding
chr14	52125079	52128442	+	117.2	3363	249.4	109	2.29	1.31e-30	intron (NM_001267046, intron 1 of 13)	intron (NM_001267046, intron 1 of 13)	8184	NM_152330	122786	Hs.434914	NM_001042481	ENSG00000139926	FRMD6	C14orf31|EX1|Willin|c14_5320	FERM domain containing 6	protein-coding
chr1	32388464	32391135	+	64.2	2671	136.7	44	3.11	1.01e-28	intron (NM_080391, intron 1 of 5)	intron (NM_080391, intron 1 of 5)	-4540	NM_001195101	8073	Hs.713025	NM_001195100	ENSG00000184007	PTP4A2	HH13|HH7-2|HU-PP-1|OV-1|PRL-2|PRL2|PTP4A|PTPCAAX2|ptp-IV1a|ptp-IV1b	protein tyrosine phosphatase type IVA, member 2	protein-coding
chr14	69440426	69442617	+	66.2	2191	140.9	44	3.2	1.02e-30	intron (NM_001130004, intron 1 of 21)	intron (NM_001130004, intron 1 of 21)	4562	NM_001130004	87	Hs.509765	NM_001102	ENSG00000072110	ACTN1	-	actinin, alpha 1	protein-coding
chr1	32492886	32493386	+	10.4	500	22.2	8	2.78	3.34e-05	intron (NM_006559, intron 1 of 8)	intron (NM_006559, intron 1 of 8)	13645	NM_006559	10657	Hs.445893	NM_006559	ENSG00000121774	KHDRBS1	Sam68|p62|p68	KH domain containing, RNA binding, signal transduction associated 1	protein-coding
chr1	33280957	33282392	+	23.7	1435	50.4	13	3.88	4.96e-15	intron (NM_003680, intron 1 of 12)	AluY|SINE|Alu	-1369	NM_001256121	64766	Hs.734633	NM_001256121	ENSG00000116497	S100PBP	S100PBPR	S100P binding protein	protein-coding
chr1	33497708	33498208	+	10.8	500	23.1	6	3.84	1.01e-07	intron (NR_037591, intron 1 of 7)	MER102c|DNA|hAT-Charlie	4554	NM_001199199	204	Hs.470907	NM_001199199	ENSG00000004455	AK2	ADK2|AK 2	adenylate kinase 2	protein-coding
chr1	33498802	33499302	+	10.4	500	22.2	6	3.7	3.91e-07	intron (NR_037591, intron 1 of 7)	AluJo|SINE|Alu	3460	NM_001199199	204	Hs.470907	NM_001199199	ENSG00000004455	AK2	ADK2|AK 2	adenylate kinase 2	protein-coding
chr1	33806882	33807801	+	18.9	919	40.1	12	3.35	1.56e-10	intron (NM_198040, intron 8 of 13)	intron (NM_198040, intron 8 of 13)	8158	NM_004427	1912	Hs.524271	NM_004427	ENSG00000134686	PHC2	EDR2|HPH2|PH2	polyhomeotic homolog 2 (Drosophila)	protein-coding
chr1	36690237	36693792	+	130.9	3555	278.5	73	3.81	1.26e-74	intron (NM_005119, intron 1 of 11)	AluSx|SINE|Alu	1997	NM_005119	9967	Hs.160211	NM_005119	ENSG00000054118	THRAP3	TRAP150	thyroid hormone receptor associated protein 3	protein-coding
chr1	36718680	36719180	+	10.4	500	22.2	4	5.55	3.46e-10	intron (NM_005119, intron 1 of 11)	Cheshire|DNA|hAT-Charlie	28913	NM_005119	9967	Hs.160211	NM_005119	ENSG00000054118	THRAP3	TRAP150	thyroid hormone receptor associated protein 3	protein-coding
chr14	50065854	50066768	+	28.1	914	59.8	20	2.99	1.28e-12	intron (NR_037792, intron 1 of 5)	intron (NR_037792, intron 1 of 5)	896	NR_037792	122769	Hs.451090	NM_152329	ENSG00000165501	LRR1	4-1BBLRR|LRR-1|PPIL5	leucine rich repeat protein 1	protein-coding
chr14	52456299	52457870	+	59.8	1571	127.3	46	2.77	8.06e-23	intron (NM_016039, intron 1 of 7)	intron (NM_016039, intron 1 of 7)	856	NM_016039	51637	Hs.534457	NM_016039	ENSG00000087302	C14orf166	CGI99|CLE|CLE7|LCRP369|RLLM1	chromosome 14 open reading frame 166	protein-coding
chr1	43417527	43424820	+	283.4	7293	603	201	3	1.86e-115	intron (NM_006516, intron 1 of 9)	AluSx|SINE|Alu	-3547	NR_033967	440584	Hs.260928	NR_033967		SLC2A1-AS1	-	SLC2A1 antisense RNA 1	miscRNA
chr14	52137468	52138189	+	15.3	721	32.5	12	2.7	1.24e-06	intron (NM_001267046, intron 1 of 13)	L1ME2|LINE|L1	19252	NM_152330	122786	Hs.434914	NM_001042481	ENSG00000139926	FRMD6	C14orf31|EX1|Willin|c14_5320	FERM domain containing 6	protein-coding
chr1	46154268	46154902	+	13.2	634	28.2	9	3.13	3.05e-07	intron (NM_016486, intron 1 of 2)	AluSx3|SINE|Alu	738	NM_016486	51249	Hs.436502	NM_016486	ENSG00000159596	TMEM69	C1orf154|RP11-767N6.4	transmembrane protein 69	protein-coding
chr14	53174044	53175162	+	79.5	1118	169.1	78	2.17	3.34e-19	intron (NM_002806, intron 1 of 13)	intron (NM_002806, intron 1 of 13)	707	NM_002806	5706	Hs.156171	NM_002806	ENSG00000100519	PSMC6	CADP44|P44|SUG2|p42	proteasome (prosome, macropain) 26S subunit, ATPase, 6	protein-coding
chr1	51331493	51331993	+	10	500	21.4	6	3.56	1.46e-06	intron (NM_007051, intron 1 of 18)	L1PB1|LINE|L1	94193	NM_007051	11124	Hs.530402	NM_007051	ENSG00000185104	FAF1	HFAF1s|UBXD12|UBXN3A|hFAF1	Fas (TNFRSF6) associated factor 1	protein-coding
chr1	52868810	52869435	+	11.2	625	23.9	8	2.99	1.14e-05	intron (NM_004153, intron 1 of 16)	Charlie4z|DNA|hAT-Charlie	1021	NM_001190819	4998	Hs.17908	NM_001190818	ENSG00000085840	ORC1	HSORC1|ORC1L|PARC1	origin recognition complex, subunit 1	protein-coding
chr14	21726818	21728165	+	45.4	1347	96.5	36	2.68	9.42e-17	intron (NM_001077442, intron 1 of 7)	intron (NM_001077442, intron 1 of 7)	10147	NM_004500	3183	Hs.708738	NM_001077442	ENSG00000092199	HNRNPC	C1|C2|HNRNP|HNRPC|SNRPC	heterogeneous nuclear ribonucleoprotein C (C1/C2)	protein-coding
chr14	45714042	45714865	+	20.5	823	43.6	16	2.72	1.74e-08	intron (NM_018353, intron 2 of 16)	L2a|LINE|L2	8152	NM_018353	55320	Hs.732769	NM_018353	ENSG00000129534	MIS18BP1	C14orf106|HSA242977|KNL2|M18BP1	MIS18 binding protein 1	protein-coding
chr1	94370577	94371223	+	13.2	646	28.2	4	7.05	5.02e-15	intron (NM_002061, intron 1 of 6)	MER5A1|DNA|hAT-Charlie	4112	NM_002061	2730	Hs.315562	NM_002061	ENSG00000023909	GCLM	GLCLR	glutamate-cysteine ligase, modifier subunit	protein-coding
chr14	78174399	78176729	+	105.6	2330	224.6	63	3.57	1.22e-55	intron (NM_031210, intron 1 of 3)	Tigger11a|DNA|TcMar-Tigger	1150	NR_052025	81892	Hs.655105	NM_001267863	ENSG00000119705	SLIRP	C14orf156|DC50|PD04872	SRA stem-loop interacting RNA binding protein	protein-coding
chr14	99947859	99951773	+	96.3	3914	205	69	2.97	1.64e-39	intron (NM_001099402, intron 1 of 10)	AluJb|SINE|Alu	2077	NM_001099402	8812	Hs.510409	NM_001099402	ENSG00000090061	CCNK	CPR4	cyclin K	protein-coding
chr1	97200557	97203720	+	71.5	3163	152	50	3.04	3.82e-31	intron (NM_021190, intron 2 of 13)	MER33|DNA|hAT-Charlie	14963	NM_021190	58155	Hs.596061	NM_021190	ENSG00000117569	PTBP2	PTB|PTBLP|brPTB|nPTB|nPTB5|nPTB6|nPTB7|nPTB8	polypyrimidine tract binding protein 2	protein-coding
chr1	100510439	100511630	+	38.1	1191	81.1	27	3.01	4.2e-17	intron (NM_033055, intron 1 of 11)	L1PB2|LINE|L1	7245	NM_033055	64645	Hs.124156	NM_033055	ENSG00000156875	HIAT1	-	hippocampus abundant transcript 1	protein-coding
chr14	50153182	50154260	+	32.5	1078	69.2	30	2.31	7.93e-10	intron (NM_001197330, intron 1 of 17)	AluJo|SINE|Alu	1377	NM_002692	5427	Hs.162777	NM_001197330	ENSG00000100479	POLE2	DPE2	polymerase (DNA directed), epsilon 2, accessory subunit	protein-coding
chr1	111990860	111991793	+	22.9	933	48.7	13	3.75	7.28e-14	promoter-TSS (NM_001688)	promoter-TSS (NM_001688)	-417	NM_001688	515	Hs.514870	NM_001688	ENSG00000116459	ATP5F1	PIG47	ATP synthase, H+ transporting, mitochondrial Fo complex, subunit B1	protein-coding
chr14	55492397	55496145	+	129.3	3748	275	115	2.39	9.48e-37	promoter-TSS (NM_001008396)	promoter-TSS (NM_001008396)	427	NM_199421	122809	Hs.532610	NM_080867	ENSG00000180008	SOCS4	SOCS7	suppressor of cytokine signaling 4	protein-coding
chr14	55523552	55524997	+	43.4	1445	92.2	39	2.37	3.8e-13	intron (NM_144578, intron 1 of 3)	AluSc|SINE|Alu	5912	NM_144578	93487	Hs.594338	NM_144578	ENSG00000168175	MAPK1IP1L	C14orf32|MISS|c14_5346	mitogen-activated protein kinase 1 interacting protein 1-like	protein-coding
chr1	116916064	116916795	+	15.3	731	32.5	12	2.7	1.24e-06	promoter-TSS (NM_001160233)	promoter-TSS (NM_001160233)	-60	NM_001160233	476	Hs.371889	NM_000701	ENSG00000163399	ATP1A1	-	ATPase, Na+/K+ transporting, alpha 1 polypeptide	protein-coding
chr14	102430728	102432616	+	45.8	1888	97.4	40	2.43	1.87e-14	intron (NM_001376, intron 1 of 77)	CpG-7414	807	NM_001376	1778	Hs.614080	NM_001376	ENSG00000197102	DYNC1H1	CMT20|DHC1|DHC1a|DNCH1|DNCL|DNECL|DYHC|Dnchc1|HL-3|MRD13|SMALED|p22	dynein, cytoplasmic 1, heavy chain 1	protein-coding
chr14	103802261	103802761	+	9.6	500	20.5	6	3.42	5.18e-06	intron (NM_183004, intron 3 of 10)	intron (NM_183004, intron 3 of 10)	1313	NM_183004	1983	Hs.741278	NM_001969	ENSG00000100664	EIF5	EIF-5|EIF-5A	eukaryotic translation initiation factor 5	protein-coding
chr1	146721347	146722539	+	26.5	1192	56.4	5	11.27	1.44e-38	intron (NM_001256338, intron 1 of 16)	L1MD1|LINE|L1	7652	NM_001256337	9557	Hs.191164	NM_001256336	ENSG00000131778	CHD1L	ALC1|CHDL	chromodomain helicase DNA binding protein 1-like	protein-coding
chr1	153929174	153929918	+	14.1	744	29.9	7	4.27	4.32e-10	intron (NM_181715, intron 1 of 13)	intron (NM_181715, intron 1 of 13)	1586	NM_181715	200186	Hs.406392	NM_181715	ENSG00000160741	CRTC2	TORC-2|TORC2	CREB regulated transcription coactivator 2	protein-coding
chr14	45715464	45722519	+	311.9	7055	663.7	175	3.79	5.36e-174	intron (NM_018353, intron 1 of 16)	AluSz|SINE|Alu	3614	NM_018353	55320	Hs.732769	NM_018353	ENSG00000129534	MIS18BP1	C14orf106|HSA242977|KNL2|M18BP1	MIS18 binding protein 1	protein-coding
chr1	155676029	155676662	+	12.4	633	26.5	8	3.31	3.55e-07	intron (NM_033657, intron 1 of 12)	AluSx|SINE|Alu	17460	NM_004632	7818	Hs.516746	NM_001199849	ENSG00000132676	DAP3	DAP-3|MRP-S29|MRPS29|bMRP-10	death associated protein 3	protein-coding
chr1	161084380	161084880	+	10.8	500	23.1	6	3.84	1.01e-07	intron (NM_012394, intron 1 of 3)	intron (NM_012394, intron 1 of 3)	-3232	NM_001185092	4817	Hs.741277	NM_001185092	ENSG00000158793	NIT1	-	nitrilase 1	protein-coding
chr1	167192592	167193222	+	12.8	630	27.3	9	3.04	9.64e-07	intron (NM_001198786, intron 1 of 14)	intron (NM_001198786, intron 1 of 14)	2784	NR_037163	5451	Hs.283402	NM_001198783	ENSG00000143190	POU2F1	OCT1|OTF1|oct-1B	POU class 2 homeobox 1	protein-coding
chr14	55518697	55523051	+	249.7	4354	531.3	171	3.11	2.81e-107	intron (NM_144578, intron 1 of 3)	intron (NM_144578, intron 1 of 3)	2512	NM_144578	93487	Hs.594338	NM_144578	ENSG00000168175	MAPK1IP1L	C14orf32|MISS|c14_5346	mitogen-activated protein kinase 1 interacting protein 1-like	protein-coding
chr14	56052530	56055422	+	91.9	2892	195.6	84	2.33	3.82e-25	intron (NM_001079521, intron 1 of 43)	intron (NM_001079521, intron 1 of 43)	7051	NR_073128	3895	Hs.509414	NM_001271014	ENSG00000126777	KTN1	CG1|KNT|MU-RMS-40.19	kinectin 1 (kinesin receptor)	protein-coding
chr1	173446722	173448506	+	37.7	1784	80.3	31	2.59	1.58e-13	intron (NM_004905, intron 1 of 4)	intron (NM_004905, intron 1 of 4)	1128	NM_004905	9588	Hs.731505	NM_004905	ENSG00000117592	PRDX6	1-Cys|AOP2|NSGPx|PRX|aiPLA2|p29	peroxiredoxin 6	protein-coding
chr1	176156855	176157481	+	12.4	626	26.5	9	2.94	2.94e-06	intron (NM_001001740, intron 1 of 18)	MLT1A0|LTR|ERVL-MaLR	19202	NM_001001740	64326	Hs.523744	NM_001001740	ENSG00000143207	RFWD2	COP1|RNF200	ring finger and WD repeat domain 2, E3 ubiquitin protein ligase	protein-coding
chr1	176159167	176160789	+	31.7	1622	67.5	20	3.37	1.18e-16	intron (NM_001001740, intron 1 of 18)	intron (NM_001001740, intron 1 of 18)	16392	NM_001001740	64326	Hs.523744	NM_001001740	ENSG00000143207	RFWD2	COP1|RNF200	ring finger and WD repeat domain 2, E3 ubiquitin protein ligase	protein-coding
chr1	180982684	180983184	+	10.4	500	22.2	8	2.78	3.34e-05	intron (NM_005819, intron 1 of 7)	MLT1G3|LTR|ERVL-MaLR	9112	NM_005819	10228	Hs.737037	NM_005819	ENSG00000135823	STX6	-	syntaxin 6	protein-coding
chr1	183419202	183420088	+	18.5	886	39.3	10	3.93	2.96e-12	Intergenic	L1M5|LINE|L1	21472	NR_040063	284649	Hs.127384	NR_040063		SMG7-AS1	DKFZP564C196	SMG7 antisense RNA 1	miscRNA
chr14	103800622	103801380	+	26.5	758	56.4	25	2.25	6.64e-08	promoter-TSS (NM_183004)	promoter-TSS (NM_183004)	-197	NM_183004	1983	Hs.741278	NM_001969	ENSG00000100664	EIF5	EIF-5|EIF-5A	eukaryotic translation initiation factor 5	protein-coding
chr1	183452295	183454247	+	41.8	1952	88.8	31	2.87	4.93e-17	intron (NM_001174061, intron 1 of 21)	intron (NM_001174061, intron 1 of 21)	11765	NM_173156	9887	Hs.591463	NM_001174061	ENSG00000116698	SMG7	C1orf16|EST1C|SGA56M	smg-7 homolog, nonsense mediated mRNA decay factor (C. elegans)	protein-coding
chr1	185017782	185018282	+	10.4	500	22.2	5	4.44	1.82e-08	intron (NM_007212, intron 1 of 6)	MamRep137|DNA|TcMar?	3481	NM_007212	6045	Hs.591490	NM_007212	ENSG00000121481	RNF2	BAP-1|BAP1|DING|HIPI3|RING1B|RING2	ring finger protein 2	protein-coding
chr1	202773349	202773849	+	10.8	500	23.1	6	3.84	1.01e-07	intron (NM_006618, intron 1 of 26)	intron (NM_006618, intron 1 of 26)	3950	NM_006618	10765	Hs.443650	NM_006618	ENSG00000117139	KDM5B	CT31|JARID1B|PLU-1|PLU1|PUT1|RBBP2H1A	lysine (K)-specific demethylase 5B	protein-coding
chr1	212461578	212462782	+	23.3	1204	49.5	13	3.81	1.92e-14	intron (NM_006243, intron 1 of 12)	intron (NM_006243, intron 1 of 12)	3301	NM_006243	5525	Hs.726493	NM_001199756	ENSG00000066027	PPP2R5A	B56A|PR61A	protein phosphatase 2, regulatory subunit B', alpha	protein-coding
chr1	214721259	214721759	+	10.4	500	22.2	8	2.78	3.34e-05	intron (NM_005401, intron 1 of 18)	MIRb|SINE|MIR	3515	NM_005401	5784	Hs.193557	NM_005401	ENSG00000152104	PTPN14	PEZ|PTP36	protein tyrosine phosphatase, non-receptor type 14	protein-coding
chr1	225136781	225137281	+	10.8	500	23.1	7	3.29	1.35e-06	intron (NM_001145154, intron 1 of 10)	(TG)n|Simple_repeat|Simple_repeat	19668	NM_144989	127602	Hs.133977	NM_001145154	ENSG00000185842	DNAH14	C1orf67|Dnahc14|HL-18|HL18	dynein, axonemal, heavy chain 14	protein-coding
chr1	225826462	225826962	+	10	500	21.4	5	4.27	8.11e-08	intron (NM_001008493, intron 1 of 14)	intron (NM_001008493, intron 1 of 14)	14133	NM_001008493	55740	Hs.497893	NM_001008493	ENSG00000154380	ENAH	ENA|MENA|NDPP1	enabled homolog (Drosophila)	protein-coding
chr1	227764264	227764764	+	10	500	21.4	6	3.56	1.46e-06	intron (NR_033184, intron 1 of 3)	L1PA13|LINE|L1	13294	NR_033184	339500	Hs.30323	NM_032755	ENSG00000181450	ZNF678	-	zinc finger protein 678	protein-coding
chr1	229759028	229760255	+	26.1	1227	55.5	17	3.27	2.21e-13	intron (NM_014409, intron 1 of 4)	intron (NM_014409, intron 1 of 4)	2153	NM_001025247	27097	Hs.270621	NM_001025247	ENSG00000135801	TAF5L	PAF65B	TAF5-like RNA polymerase II, p300/CBP-associated factor (PCAF)-associated factor, 65kDa	protein-coding
chr1	245023950	245027546	+	292.7	3596	622.7	203	3.07	7.4e-123	intron (NM_031844, intron 3 of 13)	intron (NM_031844, intron 3 of 13)	2079	NM_004501	3192	Hs.106212	NM_004501	ENSG00000153187	HNRNPU	HNRPU|SAF-A|U21.1|hnRNP U	heterogeneous nuclear ribonucleoprotein U (scaffold attachment factor A)	protein-coding
chr1	243392057	243392557	+	10.8	500	23.1	9	2.56	6.68e-05	intron (NM_001042405, intron 1 of 18)	intron (NM_001042405, intron 1 of 18)	26401	NM_001042405	9859	Hs.533635	NM_001042404	ENSG00000143702	CEP170	FAM68A|KAB|KIAA0470	centrosomal protein 170kDa	protein-coding
chr1	244822912	244823412	+	10	500	21.4	7	3.05	1.45e-05	intron (NM_016076, intron 1 of 4)	intron (NM_016076, intron 1 of 4)	6810	NM_016076	51029	Hs.498317	NM_016076	ENSG00000121644	DESI2	C1orf121|DESI|DESI1|DeSI-2|FAM152A|PNAS-4|PPPDE1	desumoylating isopeptidase 2	protein-coding
chr1	1309939	1310439	+	10	500	21.4	5	4.27	8.11e-08	intron (NM_017900, intron 1 of 3)	CpG-87	373	NM_001127230	54998	Hs.632515	NM_001127229	ENSG00000175756	AURKAIP1	AIP|AKIP	aurora kinase A interacting protein 1	protein-coding
chr1	1817123	1822367	+	206.3	5244	439	97	4.53	1.17e-141	intron (NM_002074, intron 1 of 11)	intron (NM_002074, intron 1 of 11)	2781	NM_002074	2782	Hs.430425	NM_002074	ENSG00000078369	GNB1	-	guanine nucleotide binding protein (G protein), beta polypeptide 1	protein-coding
chr1	2163318	2163818	+	10	500	21.4	7	3.05	1.45e-05	intron (NM_003036, intron 1 of 6)	intron (NM_003036, intron 1 of 6)	3434	NM_003036	6497	Hs.656507	NM_003036	ENSG00000157933	SKI	SKV	v-ski sarcoma viral oncogene homolog (avian)	protein-coding
chr1	16716221	16716721	+	10	500	21.4	7	3.05	1.45e-05	intron (NM_015609, intron 1 of 2)	MER20|DNA|hAT-Charlie	22888	NM_015609	26099	Hs.252967	NM_001114600	ENSG00000055070	SZRD1	C1orf144	SUZ RNA binding domain containing 1	protein-coding
chr1	19533988	19536644	+	75.1	2656	159.7	48	3.33	1.43e-36	intron (NM_020765, intron 1 of 105)	intron (NM_020765, intron 1 of 105)	1430	NM_020765	23352	Hs.649405	NM_020765	ENSG00000127481	UBR4	RBAF600|ZUBR1|p600	ubiquitin protein ligase E3 component n-recognin 4	protein-coding
chr1	19576682	19580720	+	137.3	4038	292.1	90	3.25	1e-63	promoter-TSS (NM_001271427)	promoter-TSS (NM_001271427)	626	NM_016183	51154	Hs.463797	NM_016183	ENSG00000053372	MRTO4	C1orf33|MRT4|dJ657E11.4	mRNA turnover 4 homolog (S. cerevisiae)	protein-coding
chr1	20810321	20810821	+	10.4	500	22.2	6	3.7	3.91e-07	intron (NM_018584, intron 1 of 1)	CpG	2157	NM_018584	55450	Hs.731383	NM_018584	ENSG00000162545	CAMK2N1	PRO1489|RP11-401M16.1	calcium/calmodulin-dependent protein kinase II inhibitor 1	protein-coding
chr1	22414396	22414896	+	10.4	500	22.2	6	3.7	3.91e-07	intron (NM_001791, intron 5 of 5)	intron (NM_001791, intron 5 of 5)	35526	NM_044472	998	Hs.467637	NM_001039802	ENSG00000070831	CDC42	CDC42Hs|G25K	cell division cycle 42 (GTP binding protein, 25kDa)	protein-coding
chr15	50976594	50977304	+	14.5	710	30.7	12	2.56	8.87e-06	intron (NM_017672, intron 1 of 38)	L1MC5|LINE|L1	2063	NM_017672	54822	Hs.512894	NM_017672	ENSG00000092439	TRPM7	ALSPDC|CHAK|CHAK1|LTRPC7|TRP-PLIK	transient receptor potential cation channel, subfamily M, member 7	protein-coding
chr15	52122023	52128785	+	241.7	6762	514.2	139	3.7	2.07e-131	intron (NM_014547, intron 1 of 9)	intron (NM_014547, intron 1 of 9)	3579	NM_014547	29766	Hs.4998	NM_014547	ENSG00000138594	TMOD3	UTMOD	tropomodulin 3 (ubiquitous)	protein-coding
chr15	52259395	52260207	+	18.5	812	39.3	19	2.07	3.82e-05	intron (NM_138792, intron 1 of 11)	L1M4c|LINE|L1	4157	NM_138792	123169	Hs.567662	NM_138792	ENSG00000166477	LEO1	RDL	Leo1, Paf1/RNA polymerase II complex component, homolog (S. cerevisiae)	protein-coding
chr15	59031843	59033402	+	30.9	1559	65.8	17	3.87	6.43e-19	intron (NM_001110, intron 1 of 15)	AluSz|SINE|Alu	9555	NM_001110	102	Hs.578508	NM_001110	ENSG00000137845	ADAM10	AD10|CD156c|HsT18717|MADM|kuz	ADAM metallopeptidase domain 10	protein-coding
chr15	59036026	59037249	+	26.1	1223	55.5	15	3.7	1.59e-15	intron (NM_001110, intron 1 of 15)	intron (NM_001110, intron 1 of 15)	5540	NM_001110	102	Hs.578508	NM_001110	ENSG00000137845	ADAM10	AD10|CD156c|HsT18717|MADM|kuz	ADAM metallopeptidase domain 10	protein-coding
chr15	67363236	67364022	+	15.3	786	32.5	11	2.95	2e-07	intron (NM_005902, intron 1 of 8)	intron (NM_005902, intron 1 of 8)	5434	NM_005902	4088	Hs.727986	NM_001145102	ENSG00000166949	SMAD3	HSPC193|HsT17436|JV15-2|LDS1C|LDS3|MADH3	SMAD family member 3	protein-coding
chr15	67539545	67540722	+	24.9	1177	53	17	3.12	7.24e-12	intron (NM_024666, intron 1 of 9)	intron (NM_024666, intron 1 of 9)	6941	NM_024666	79719	Hs.254642	NM_024666	ENSG00000103591	AAGAB	p34	alpha- and gamma-adaptin binding protein	protein-coding
chr15	74987819	74988451	+	12.8	632	27.3	11	2.48	3.27e-05	intron (NM_001142443, intron 1 of 9)	intron (NM_001142443, intron 1 of 9)	251	NM_001142443	80153	Hs.682454	NM_001142443	ENSG00000179151	EDC3	LSM16|YJDC|YJEFN2	enhancer of mRNA decapping 3 homolog (S. cerevisiae)	protein-coding
chr15	76596224	76598121	+	42.6	1897	90.5	34	2.66	1.25e-15	intron (NM_000126, intron 1 of 11)	AluY|SINE|Alu	6638	NM_000126	2108	Hs.39925	NM_000126	ENSG00000140374	ETFA	EMA|GA2|MADD	electron-transfer-flavoprotein, alpha polypeptide	protein-coding
chr15	83732502	83735383	+	71.5	2881	152	46	3.31	6.29e-35	intron (NM_001011885, intron 1 of 6)	intron (NM_001011885, intron 1 of 6)	-2145	NR_039740	100616404		NR_039740		MIR4515	-	microRNA 4515	miscRNA
chr15	89787580	89788243	+	18.1	663	38.4	17	2.26	7.91e-06	intron (NM_001113378, intron 1 of 37)	intron (NM_001113378, intron 1 of 37)	717	NM_018193	55215	Hs.513126	NM_001113378	ENSG00000140525	FANCI	KIAA1794	Fanconi anemia, complementation group I	protein-coding
chr15	90947057	90948527	+	29.7	1470	63.2	23	2.75	4.95e-12	intron (NM_003870, intron 2 of 37)	L1M5|LINE|L1	16319	NM_003870	8826	Hs.430551	NM_003870	ENSG00000140575	IQGAP1	HUMORFA01|SAR1|p195	IQ motif containing GTPase activating protein 1	protein-coding
chr15	30072535	30073210	+	14.5	675	30.7	7	4.39	9.98e-11	intron (NM_175610, intron 2 of 26)	intron (NM_175610, intron 2 of 26)	41834	NM_175610	7082	Hs.510833	NM_003257	ENSG00000104067	TJP1	ZO-1	tight junction protein 1	protein-coding
chr15	35277912	35280561	+	90.7	2649	193	60	3.22	2.82e-42	intron (NM_014106, intron 2 of 2)	MER76|LTR|ERVL	1261	NM_014106	54989	Hs.5327	NM_014106	ENSG00000198146	ZNF770	PRO1914	zinc finger protein 770	protein-coding
chr15	49441331	49442154	+	17.3	823	36.7	13	2.83	1.18e-07	intron (NM_004236, intron 1 of 12)	L2c|LINE|L2	6112	NM_001143887	9318	Hs.369614	NM_001143887	ENSG00000166200	COPS2	ALIEN|CSN2|SGN2|TRIP15	COP9 constitutive photomorphogenic homolog subunit 2 (Arabidopsis)	protein-coding
chr15	56533675	56534303	+	14.5	628	30.7	8	3.84	2.1e-09	intron (NM_022841, intron 1 of 8)	intron (NM_022841, intron 1 of 8)	1494	NM_022841	64864	Hs.741486	NM_022841	ENSG00000181827	RFX7	RFXDC2	regulatory factor X, 7	protein-coding
chr15	68570760	68574183	+	108	3423	229.8	54	4.26	7.15e-70	intron (NM_015322, intron 1 of 1)	intron (NM_015322, intron 1 of 1)	2330	NM_015322	10116	Hs.362733	NM_015322	ENSG00000169018	FEM1B	F1A-ALPHA|FIAA	fem-1 homolog b (C. elegans)	protein-coding
chr15	68575044	68575860	+	20.9	816	44.4	14	3.17	1.22e-10	intron (NM_015322, intron 1 of 1)	intron (NM_015322, intron 1 of 1)	5311	NM_015322	10116	Hs.362733	NM_015322	ENSG00000169018	FEM1B	F1A-ALPHA|FIAA	fem-1 homolog b (C. elegans)	protein-coding
chr15	72520129	72520759	+	13.6	630	29	4	7.26	6.88e-16	intron (NM_001206798, intron 1 of 10)	intron (NM_001206798, intron 1 of 10)	1619	NM_001206799	5315	Hs.534770	NM_001206796	ENSG00000067225	PKM	CTHBP|OIP3|PK3|PKM2|TCB|THBP1	pyruvate kinase, muscle	protein-coding
chr15	85299407	85299907	+	11.6	500	24.8	7	3.54	3.89e-07	intron (NM_014630, intron 1 of 10)	intron (NM_014630, intron 1 of 10)	7839	NM_014630	9640	Hs.79347	NM_014630	ENSG00000166716	ZNF592	CAMOS|SCAR5	zinc finger protein 592	protein-coding
chr15	50717189	50719038	+	36.5	1849	77.7	20	3.89	2.88e-22	intron (NM_001128610, intron 1 of 19)	AluSq2|SINE|Alu	1534	NM_001128610	9101	Hs.443731	NM_001128610	ENSG00000138592	USP8	HumORF8|UBPY	ubiquitin specific peptidase 8	protein-coding
chr15	52135582	52136710	+	34.1	1128	72.6	23	3.16	2.7e-16	intron (NM_014547, intron 1 of 9)	intron (NM_014547, intron 1 of 9)	14321	NM_014547	29766	Hs.4998	NM_014547	ENSG00000138594	TMOD3	UTMOD	tropomodulin 3 (ubiquitous)	protein-coding
chr15	58991065	58991955	+	21.3	890	45.3	16	2.83	2.2e-09	intron (NM_001110, intron 2 of 15)	L1MA4A|LINE|L1	-6186	NR_002927	664618	Hs.670224	NR_002927		HSP90AB4P	HSP90Bd|HsHsp90Bd	heat shock protein 90kDa alpha (cytosolic), class B member 4, pseudogene	pseudo
chr1	31464306	31464806	+	10	500	21.4	4	5.34	1.92e-09	intron (NM_001020658, intron 7 of 21)	intron (NM_001020658, intron 7 of 21)	-23472	NR_003066	692200		NR_003066		SNORD85	HBII-251	small nucleolar RNA, C/D box 85	snoRNA
chr15	64672605	64673105	+	12	500	25.6	10	2.56	4.69e-05	intron (NM_014736, intron 2 of 3)	AluJb|SINE|Alu	847	NM_001029989	9768	Hs.81892	NM_001029989	ENSG00000166803	KIAA0101	NS5ATP9|OEATC|OEATC-1|OEATC1|PAF|p15(PAF)|p15/PAF|p15PAF	KIAA0101	protein-coding
chr1	31482045	31486470	+	96.3	4425	205	61	3.36	5.57e-47	intron (NM_001020658, intron 3 of 21)	intron (NM_001020658, intron 3 of 21)	-43173	NR_003066	692200		NR_003066		SNORD85	HBII-251	small nucleolar RNA, C/D box 85	snoRNA
chr15	66795032	66797300	+	156.2	2268	332.3	113	2.94	1.72e-62	promoter-TSS (NR_002440)	promoter-TSS (NR_002440)	-514	NR_002441	595098		NR_002441		SNORD18A	U18A	small nucleolar RNA, C/D box 18A	snoRNA
chr15	67402522	67404351	+	46.2	1829	98.2	35	2.81	2.15e-18	intron (NM_005902, intron 1 of 8)	L1MB7|LINE|L1	-14618	NM_001145102	4088	Hs.727986	NM_001145102	ENSG00000166949	SMAD3	HSPC193|HsT17436|JV15-2|LDS1C|LDS3|MADH3	SMAD family member 3	protein-coding
chr1	31513362	31514926	+	26.9	1564	57.2	20	2.86	1.11e-11	intron (NM_001020658, intron 2 of 21)	FLAM_C|SINE|Alu	24420	NM_001020658	9698	Hs.281707	NM_001020658	ENSG00000134644	PUM1	HSPUM|PUMH|PUMH1|PUML1	pumilio homolog 1 (Drosophila)	protein-coding
chr15	101832251	101835452	+	119.2	3201	253.7	62	4.09	9.04e-74	intron (NM_003090, intron 1 of 8)	intron (NM_003090, intron 1 of 8)	1609	NM_003090	6627	Hs.528763	NM_003090	ENSG00000131876	SNRPA1	Lea1	small nuclear ribonucleoprotein polypeptide A'	protein-coding
chr15	25667592	25669234	+	30.1	1642	64.1	23	2.79	1.76e-12	intron (NM_000462, intron 1 of 13)	intron (NM_000462, intron 1 of 13)	15762	NM_000462	7337	Hs.598862	NM_000462	ENSG00000114062	UBE3A	ANCR|AS|E6-AP|EPVE6AP|HPVE6A	ubiquitin protein ligase E3A	protein-coding
chr15	30106869	30107732	+	18.5	863	39.3	8	4.91	3.41e-15	intron (NM_175610, intron 1 of 26)	intron (NM_175610, intron 1 of 26)	7406	NM_175610	7082	Hs.510833	NM_003257	ENSG00000104067	TJP1	ZO-1	tight junction protein 1	protein-coding
chr15	40453447	40455784	+	63.4	2337	135	40	3.37	1.43e-31	intron (NM_001211, intron 1 of 22)	L2a|LINE|L2	1405	NM_001211	701	Hs.513645	NM_001211	ENSG00000156970	BUB1B	BUB1beta|BUBR1|Bub1A|MAD3L|SSK1|hBUBR1	budding uninhibited by benzimidazoles 1 homolog beta (yeast)	protein-coding
chr15	41406503	41407147	+	14.1	644	29.9	9	3.32	9.34e-08	intron (NM_017553, intron 1 of 35)	AluSx1|SINE|Alu	1515	NM_017553	54617	Hs.292949	NM_017553	ENSG00000128908	INO80	INO80A|INOC1|hINO80	INO80 homolog (S. cerevisiae)	protein-coding
chr15	45003709	45005823	+	70.7	2114	150.3	48	3.13	5.61e-32	intron (NM_004048, intron 1 of 3)	intron (NM_004048, intron 1 of 3)	1081	NM_004048	567	Hs.534255	NM_004048	ENSG00000166710	B2M	-	beta-2-microglobulin	protein-coding
chr15	60660878	60661378	+	10.4	500	22.2	7	3.17	4.53e-06	intron (NM_001002857, intron 4 of 13)	MIRc|SINE|MIR	29057	NM_001002858	302	Hs.511605	NM_001002857	ENSG00000182718	ANXA2	ANX2|ANX2L4|CAL1H|LIP2|LPC2|LPC2D|P36|PAP-IV	annexin A2	protein-coding
chr15	69106576	69112649	+	178.2	6073	379.2	127	2.99	9.28e-73	intron (NM_006305, intron 1 of 6)	intron (NM_006305, intron 1 of 6)	3649	NM_006305	8125	Hs.458747	NM_006305	ENSG00000140350	ANP32A	C15orf1|HPPCn|I1PP2A|LANP|MAPM|PHAP1|PHAPI|PP32	acidic (leucine-rich) nuclear phosphoprotein 32 family, member A	protein-coding
chr15	72521368	72523662	+	87.5	2294	186.2	63	2.96	4.07e-36	promoter-TSS (NM_001206799)	promoter-TSS (NM_001206799)	-452	NM_001206799	5315	Hs.534770	NM_001206796	ENSG00000067225	PKM	CTHBP|OIP3|PK3|PKM2|TCB|THBP1	pyruvate kinase, muscle	protein-coding
chr15	76594535	76595396	+	16.9	861	35.9	10	3.59	6.06e-10	intron (NM_000126, intron 1 of 11)	L1MC1|LINE|L1	8845	NM_000126	2108	Hs.39925	NM_000126	ENSG00000140374	ETFA	EMA|GA2|MADD	electron-transfer-flavoprotein, alpha polypeptide	protein-coding
chr15	76598995	76603393	+	105.2	4398	223.8	86	2.6	7.17e-35	intron (NM_000126, intron 1 of 11)	L1MC4|LINE|L1	2616	NM_000126	2108	Hs.39925	NM_000126	ENSG00000140374	ETFA	EMA|GA2|MADD	electron-transfer-flavoprotein, alpha polypeptide	protein-coding
chr15	81280719	81281910	+	25.3	1191	53.8	9	5.98	1.3e-23	intron (NM_015154, intron 1 of 2)	intron (NM_015154, intron 1 of 2)	891	NM_015154	23184	Hs.732380	NM_015154	ENSG00000117899	MESDC2	BOCA|MESD	mesoderm development candidate 2	protein-coding
chr15	25671733	25684062	+	356.9	12329	759.4	238	3.19	2.04e-158	intron (NM_000462, intron 1 of 13)	intron (NM_000462, intron 1 of 13)	6278	NM_000462	7337	Hs.598862	NM_000462	ENSG00000114062	UBE3A	ANCR|AS|E6-AP|EPVE6AP|HPVE6A	ubiquitin protein ligase E3A	protein-coding
chr15	41628186	41629900	+	42.2	1714	89.7	28	3.2	3.8e-20	intron (NM_001243144, intron 1 of 8)	L2a|LINE|L2	4151	NM_001243144	51203	Hs.615092	NM_001129897	ENSG00000137804	NUSAP1	ANKT|BM037|LNP|NUSAP|PRO0310p1|Q0310|SAPL	nucleolar and spindle associated protein 1	protein-coding
chr1	33809804	33812512	+	68.6	2708	146.1	52	2.81	1.18e-26	intron (NM_198040, intron 8 of 13)	intron (NM_198040, intron 8 of 13)	4341	NM_004427	1912	Hs.524271	NM_004427	ENSG00000134686	PHC2	EDR2|HPH2|PH2	polyhomeotic homolog 2 (Drosophila)	protein-coding
chr15	41959121	41961719	+	53.8	2598	114.5	39	2.93	1.65e-22	intron (NM_001164273, intron 1 of 23)	intron (NM_001164273, intron 1 of 23)	7810	NM_001080541	23269	Hs.187569	NM_001080541	ENSG00000174197	MGA	MAD5|MXD5	MAX gene associated	protein-coding
chr15	44833937	44835722	+	42.6	1785	90.5	23	3.94	3.32e-26	intron (NM_003758, intron 2 of 7)	intron (NM_003758, intron 2 of 7)	5563	NM_003758	8669	Hs.404056	NM_003758	ENSG00000104131	EIF3J	EIF3S1|eIF3-alpha|eIF3-p35	eukaryotic translation initiation factor 3, subunit J	protein-coding
chr15	52129539	52133722	+	97.2	4183	206.7	71	2.91	9.08e-39	intron (NM_014547, intron 1 of 9)	AluJo|SINE|Alu	9805	NM_014547	29766	Hs.4998	NM_014547	ENSG00000138594	TMOD3	UTMOD	tropomodulin 3 (ubiquitous)	protein-coding
chr15	55486012	55489215	+	98.4	3203	209.3	50	4.19	6.1e-63	intron (NM_016304, intron 1 of 5)	intron (NM_016304, intron 1 of 5)	1618	NM_016304	51187	Hs.274772	NM_016304	ENSG00000137876	RSL24D1	C15orf15|HRP-L30-iso|L30|RLP24|RPL24|RPL24L|TVAS3	ribosomal L24 domain containing 1	protein-coding
chr15	56284788	56285288	+	11.2	500	23.9	8	2.99	1.14e-05	intron (NM_006154, intron 1 of 28)	intron (NM_006154, intron 1 of 28)	797	NM_006154	4734	Hs.1565	NM_006154	ENSG00000069869	NEDD4	NEDD4-1|RPF1	neural precursor cell expressed, developmentally down-regulated 4, E3 ubiquitin protein ligase	protein-coding
chr15	59025043	59025543	+	10.4	500	22.2	5	4.44	1.82e-08	intron (NM_001110, intron 1 of 15)	intron (NM_001110, intron 1 of 15)	16884	NM_001110	102	Hs.578508	NM_001110	ENSG00000137845	ADAM10	AD10|CD156c|HsT18717|MADM|kuz	ADAM metallopeptidase domain 10	protein-coding
chr15	59660851	59661522	+	13.6	671	29	8	3.63	7.97e-09	intron (NM_004998, intron 1 of 27)	intron (NM_004998, intron 1 of 27)	3885	NM_004998	4643	Hs.654506	NM_004998	ENSG00000157483	MYO1E	FSGS6|HuncM-IC|MYO1C	myosin IE	protein-coding
chr15	59947382	59949178	+	36.9	1796	78.6	32	2.46	4.71e-12	intron (NM_004492, intron 1 of 4)	L2a|LINE|L2	1457	NM_004492	2958	Hs.512934	NM_004492	ENSG00000140307	GTF2A2	HsT18745|TF2A2|TFIIA	general transcription factor IIA, 2, 12kDa	protein-coding
chr15	67543620	67544120	+	10	500	21.4	6	3.56	1.46e-06	intron (NM_024666, intron 1 of 9)	AluJb|SINE|Alu	3204	NM_024666	79719	Hs.254642	NM_024666	ENSG00000103591	AAGAB	p34	alpha- and gamma-adaptin binding protein	protein-coding
chr15	72512013	72514767	+	81.9	2754	174.2	68	2.56	5.36e-27	intron (NM_001206797, intron 1 of 9)	intron (NM_001206797, intron 1 of 9)	8673	NM_001206799	5315	Hs.534770	NM_001206796	ENSG00000067225	PKM	CTHBP|OIP3|PK3|PKM2|TCB|THBP1	pyruvate kinase, muscle	protein-coding
chr15	80214224	80214724	+	10	500	21.4	8	2.67	9.4e-05	promoter-TSS (NR_028330)	promoter-TSS (NR_028330)	-639	NR_028330	283687	Hs.722219	NM_175898		C15orf37	-	chromosome 15 open reading frame 37	miscRNA
chr15	83731345	83731845	+	11.2	500	23.9	9	2.66	6.68e-05	intron (NM_001011885, intron 1 of 6)	L2a|LINE|L2	-4492	NR_039740	100616404		NR_039740		MIR4515	-	microRNA 4515	miscRNA
[truncated: 7,410 more rows]
