# Supplementary material for: C/EBPβ enhances platinum resistance of ovarian cancer cells by reprogramming H3K79 methylation
Source: Nat Commun. 2018 Apr 30;9:1739. doi: 10.1038/s41467-018-03590-5 (PMC5928165; doi:10.1038/s41467-018-03590-5)
Supplement: Supplementary file 5 — Supplementary Data 2(XLSX 3136 kb) [file 41467_2018_3590_MOESM5_ESM.xlsx]

## Sheet: Data S2 CEBPβ ChIP-seq
Supplementary Data 2. C/EBPβ ChIP-seq anotated peaks
C13*-shcontrol(1)
chr	start	end	strand	Normalized Tag Count	focus ratio	findPeaks Score	Total Tags	Control Tags (normalized to IP Experiment)	Fold Change vs Control	p-value vs Control	Fold Change vs Local	p-value vs Local	Annotation	Detailed.Annotation	Distance.to.TSS	Nearest.PromoterID	Entrez.ID	Nearest.Unigene	Nearest.Refseq	Nearest.Ensembl	Gene.Name	Gene.Alias	Gene.Description	Gene.Type
chr10	43916475	43916613	+	8.1	0.8	18	18	2.1	8.77	9.33e-12	17.55	9.37e-17	Intergenic	Intergenic	-11848	NM_001098204	3185	Hs.712955	NM_001098204	ENSG00000169813	HNRNPF	HNRPF|OK/SW-cl.23|mcs94-1	heterogeneous nuclear ribonucleoprotein F	protein-coding
chr10	49540316	49540454	+	6.7	0.9	18	15	2.1	7.31	5.41e-09	13.23	1.73e-12	Intergenic	HERVP71A-int|LTR|ERV1	-57444	NM_001018071	143162	Hs.709611	NM_001018071	ENSG00000170324	FRMPD2	PDZD5C|PDZK4|PDZK5C	FERM and PDZ domain containing 2	protein-coding
chr10	91241533	91241671	+	7.6	0.826	18	17	2.1	8.29	8.24e-11	10.47	2.3e-12	intron (NM_213606, intron 2 of 7)	intron (NM_213606, intron 2 of 7)	53711	NM_213606	387700	Hs.530338	NM_213606	ENSG00000152779	SLC16A12	CJMG|MCT12	solute carrier family 16, member 12 (monocarboxylic acid transporter 12)	protein-coding
chr10	105630339	105630477	+	7.6	0.875	18	17	3.4	5.05	1.08e-07	13.5	4.33e-14	Intergenic	Intergenic	-15244	NM_014631	9644	Hs.594708	NM_014631	ENSG00000107957	SH3PXD2A	FISH|SH3MD1|TKS5	SH3 and PX domains 2A	protein-coding
chr10	106955701	106955839	+	8.1	0.769	18	18	3.4	5.35	1.99e-08	13.26	1.06e-14	intron (NM_014978, intron 14 of 26)	intron (NM_014978, intron 14 of 26)	554911	NM_014978	22986	Hs.671950	NM_014978	ENSG00000156395	SORCS3	SORCS	sortilin-related VPS10 domain containing receptor 3	protein-coding
chr10	122836947	122837085	+	7.6	0.857	18	17	2.1	8.29	8.24e-11	13.65	3.62e-14	Intergenic	Intergenic	-226325	NR_033850	283089	Hs.568750	NR_033850		WDR11-AS1	-	WDR11 antisense RNA 1	miscRNA
chr10	126734473	126734611	+	7.6	0.9	18	17	2.1	8.29	8.24e-11	14.64	1.2e-14	intron (NM_001083914, intron 2 of 10)	intron (NM_001083914, intron 2 of 10)	-13103	NR_036178	100423041		NR_036178		MIR4296	-	microRNA 4296	miscRNA
chr10	27158559	27158697	+	7.2	0.826	17	16	2.5	6.34	1.21e-08	15.6	2.74e-14	Intergenic	Intergenic	-8612	NM_001178121	10006	Hs.508148	NM_001012750	ENSG00000136754	ABI1	ABI-1|ABLBP4|E3B1|NAP1BP|SSH3BP|SSH3BP1	abl-interactor 1	protein-coding
chr10	54017071	54017209	+	6.7	0.917	17	15	2.1	7.31	5.41e-09	9.16	2.69e-10	intron (NM_001098512, intron 10 of 17)	intron (NM_001098512, intron 10 of 17)	56748	NR_038277	100506939	Hs.637806	NR_038277		LOC100506939	-	uncharacterized LOC100506939	miscRNA
chr10	62186263	62186401	+	7.6	0.895	17	17	3.4	5.05	1.08e-07	11.68	4.2e-13	intron (NM_001204403, intron 2 of 43)	intron (NM_001204403, intron 2 of 43)	-36698	NM_020987	288	Hs.499725	NM_001149	ENSG00000151150	ANK3	ANKYRIN-G	ankyrin 3, node of Ranvier (ankyrin G)	protein-coding
chr10	76684178	76684316	+	7.6	0.857	17	17	2.1	8.29	8.24e-11	10.3	2.99e-12	intron (NM_012330, intron 3 of 17)	intron (NM_012330, intron 3 of 17)	98076	NM_012330	23522	Hs.740873	NM_001256468	ENSG00000156650	KAT6B	GTPTS|MORF|MOZ2|MYST4|qkf|querkopf	K(lysine) acetyltransferase 6B	protein-coding
chr10	91035273	91035411	+	7.6	0.95	17	17	2.1	8.29	8.24e-11	11.79	3.61e-13	Intergenic	MLT2F|LTR|ERVL	-23682	NM_000235	3988	Hs.643030	NM_000235	ENSG00000107798	LIPA	CESD|LAL	lipase A, lysosomal acid, cholesterol esterase	protein-coding
chr10	101190489	101190627	+	7.2	0.9	17	16	2.1	7.8	6.88e-10	13.14	3.55e-13	promoter-TSS (NM_002079)	promoter-TSS (NM_002079)	-28	NM_002079	2805	Hs.500756	NM_002079	ENSG00000120053	GOT1	ASTQTL1|GIG18	glutamic-oxaloacetic transaminase 1, soluble (aspartate aminotransferase 1)	protein-coding
chr10	5588921	5589059	+	7.2	0.842	16	16	2.1	7.8	6.88e-10	15.6	2.74e-14	Intergenic	Intergenic	22066	NM_005185	810	Hs.239600	NM_005185	ENSG00000178363	CALML3	CLP	calmodulin-like 3	protein-coding
chr10	8800105	8800243	+	7.2	0.895	16	16	2.1	7.8	6.88e-10	15.6	2.74e-14	Intergenic	Intergenic	703507	NM_001002295	2625	Hs.524134	NM_001002295	ENSG00000107485	GATA3	HDR|HDRS	GATA binding protein 3	protein-coding
chr10	58662416	58662554	+	6.7	0.762	16	15	2.1	7.31	5.41e-09	11.17	1.82e-11	Intergenic	Intergenic	401834	NR_037490	100500834		NR_037490		MIR3924	-	microRNA 3924	miscRNA
chr10	60028681	60028819	+	6.7	0.952	16	15	2.1	7.31	5.41e-09	11.78	8.72e-12	promoter-TSS (NM_018464)	promoter-TSS (NM_018464)	-112	NM_018464	55847	Hs.370102	NM_018464	ENSG00000122873	CISD1	C10orf70|ZCD1|mitoNEET	CDGSH iron sulfur domain 1	protein-coding
chr10	96180424	96180562	+	6.7	0.773	16	15	2.1	7.31	5.41e-09	12.61	3.39e-12	intron (NM_015188, intron 1 of 12)	L1MB5|LINE|L1	18307	NM_015188	23232	Hs.500598	NM_015188	ENSG00000108239	TBC1D12	-	TBC1 domain family, member 12	protein-coding
chr10	115785205	115785343	+	6.7	0.783	16	15	2.1	7.31	5.41e-09	10.11	7.07e-11	Intergenic	Intergenic	-18532	NM_000684	153	Hs.99913	NM_000684	ENSG00000043591	ADRB1	ADRB1R|B1AR|BETA1AR|RHR	adrenoceptor beta 1	protein-coding
chr10	118946470	118946608	+	6.7	0.944	16	15	4.2	3.57	3.48e-05	14.62	4.29e-13	Intergenic	Intergenic	-10461	NM_181840	338567	Hs.449650	NM_181840	ENSG00000186795	KCNK18	K2p18.1|MGR13|TRESK|TRESK-2|TRESK2|TRIK	potassium channel, subfamily K, member 18	protein-coding
chr10	124869153	124869291	+	6.7	0.762	16	15	2.1	7.31	5.41e-09	14.62	4.29e-13	Intergenic	Intergenic	-26345	NM_001105574	340784	Hs.531194	NM_001105574	ENSG00000188620	HMX3	NKX-5.1|NKX5.1|Nkx5-1	H6 family homeobox 3	protein-coding
chr10	126952231	126952369	+	7.2	0.9	16	16	3.4	4.76	5.51e-07	11.91	1.52e-12	Intergenic	MIR3|SINE|MIR	-102676	NM_001083914	1488	Hs.501345	NM_001083914	ENSG00000175029	CTBP2	-	C-terminal binding protein 2	protein-coding
chr10	3710643	3710781	+	6.3	0.714	15	14	2.1	6.82	3.99e-08	13.65	6.31e-12	Intergenic	Intergenic	116761	NM_001160125	1316	Hs.709396	NM_001160124	ENSG00000067082	KLF6	BCD1|CBA1|COPEB|CPBP|GBF|PAC1|ST12|ZF9	Kruppel-like factor 6	protein-coding
chr10	11917860	11917998	+	6.3	0.833	15	14	2.1	6.82	3.99e-08	13.65	6.31e-12	intron (NR_038222, intron 2 of 5)	intron (NR_038222, intron 2 of 5)	18780	NR_038222	219731	Hs.576787	NR_038222		LOC219731	-	uncharacterized LOC219731	miscRNA
chr10	25162271	25162409	+	6.7	0.81	15	15	2.1	7.31	5.41e-09	14.62	4.29e-13	intron (NM_020200, intron 3 of 8)	intron (NM_020200, intron 3 of 8)	79193	NM_020200	56952	Hs.405619	NM_020200	ENSG00000099256	PRTFDC1	HHGP	phosphoribosyl transferase domain containing 1	protein-coding
chr10	33483075	33483213	+	5.8	0.9	15	13	2.1	6.34	2.75e-07	12.67	8.65e-11	intron (NM_001244972, intron 12 of 16)	intron (NM_001244972, intron 12 of 16)	140689	NM_001244972	8829	Hs.653996	NM_001024628	ENSG00000099250	NRP1	BDCA4|CD304|NP1|NRP|VEGF165R	neuropilin 1	protein-coding
chr10	38817741	38817879	+	6.3	0.714	15	14	2.5	5.55	4.66e-07	13.16	1.01e-11	Intergenic	(GAATG)n|Satellite|Satellite	100736	NR_024497	399744	Hs.497951	NM_001013665		LOC399744	-	uncharacterized LOC399744	miscRNA
chr10	70565285	70565423	+	6.7	0.938	15	15	2.1	7.31	5.41e-09	14.62	4.29e-13	Intergenic	FRAM|SINE|Alu	-21940	NM_001130159	219736	Hs.37636	NM_001130159	ENSG00000165730	STOX1	C10orf24|PEE4	storkhead box 1	protein-coding
chr10	70654961	70655099	+	6.3	0.833	15	14	2.5	5.55	4.66e-07	12.83	1.41e-11	3' UTR (NM_001130161, exon 5 of 5)	3' UTR (NM_001130161, exon 5 of 5)	-6004	NM_024045	79009	Hs.522984	NM_024045	ENSG00000107625	DDX50	GU2|GUB|RH-II/GuB	DEAD (Asp-Glu-Ala-Asp) box polypeptide 50	protein-coding
chr10	74079434	74079572	+	6.3	0.864	15	14	2.5	5.55	4.66e-07	11.5	5.8e-11	Intergenic	CpG	35404	NM_001002762	54788	Hs.500013	NM_001002762	ENSG00000148719	DNAJB12	DJ10	DnaJ (Hsp40) homolog, subfamily B, member 12	protein-coding
chr10	93111132	93111270	+	5.8	0.944	15	13	2.5	5.15	2.62e-06	9.68	2.15e-09	intron (NR_024467, intron 3 of 4)	MER112|DNA|hAT-Charlie	-58895	NM_173497	143279	Hs.596096	NM_173497	ENSG00000165338	HECTD2	-	HECT domain containing E3 ubiquitin protein ligase 2	protein-coding
chr10	105877886	105878024	+	6.3	0.789	15	14	2.1	6.82	3.99e-08	8.41	3.07e-09	Intergenic	Intergenic	-3861	NM_145247	119392	Hs.93667	NM_001002759	ENSG00000156384	SFR1	C10orf78|MEI5|MEIR5|bA373N18.1	SWI5-dependent recombination repair 1	protein-coding
chr10	116484114	116484252	+	6.7	0.76	15	15	2.5	5.95	7.74e-08	10.72	3.19e-11	Intergenic	Intergenic	-39769	NM_001003407	3983	Hs.538331	NM_001003407	ENSG00000099204	ABLIM1	ABLIM|LIMAB1|LIMATIN|abLIM-1	actin binding LIM protein 1	protein-coding
chr10	10827688	10827826	+	6.3	0.882	14	14	2.1	6.82	3.99e-08	13.65	6.31e-12	intron (NR_027082, intron 3 of 3)	L1MA8|LINE|L1	9120	NR_027082	207107	Hs.31562	NR_027082		SFTA1P	SFTPF	surfactant associated 1, pseudogene	pseudo
chr10	33446224	33446362	+	5.8	0.75	14	13	2.1	6.34	2.75e-07	12.67	8.65e-11	Intergenic	Intergenic	177540	NM_001244972	8829	Hs.653996	NM_001024628	ENSG00000099250	NRP1	BDCA4|CD304|NP1|NRP|VEGF165R	neuropilin 1	protein-coding
chr10	34608617	34608755	+	5.8	0.875	14	13	2.1	6.34	2.75e-07	12.67	8.65e-11	intron (NM_001184791, intron 16 of 20)	intron (NM_001184791, intron 16 of 20)	495567	NM_001184791	56288	Hs.131489	NM_001184785	ENSG00000148498	PARD3	ASIP|Baz|PAR3|PAR3alpha|PARD-3|PARD3A|SE2-5L16|SE2-5LT1|SE2-5T2	par-3 partitioning defective 3 homolog (C. elegans)	protein-coding
chr10	62478842	62478980	+	6.3	0.789	14	14	2.1	6.82	3.99e-08	10.53	1.79e-10	intron (NM_001204403, intron 1 of 43)	L1ME3C|LINE|L1	14373	NM_001204403	288	Hs.499725	NM_001149	ENSG00000151150	ANK3	ANKYRIN-G	ankyrin 3, node of Ranvier (ankyrin G)	protein-coding
chr10	65189967	65190105	+	5.8	0.789	14	13	2.1	6.34	2.75e-07	12.67	8.65e-11	intron (NM_032776, intron 1 of 25)	L1MB7|LINE|L1	-34953	NR_027182	84989	Hs.659950	NM_032903		LOC84989	-	uncharacterized LOC84989	miscRNA
chr10	72165401	72165539	+	6.3	0.81	14	14	2.1	6.82	3.99e-08	13.65	6.31e-12	intron (NM_004096, intron 1 of 2)	intron (NM_004096, intron 1 of 2)	1609	NM_004096	1979	Hs.730236	NM_004096	ENSG00000148730	EIF4EBP2	4EBP2|PHASII	eukaryotic translation initiation factor 4E binding protein 2	protein-coding
chr10	80887056	80887194	+	6.3	0.833	14	14	2.1	6.82	3.99e-08	13.65	6.31e-12	intron (NM_020338, intron 2 of 24)	intron (NM_020338, intron 2 of 24)	58333	NM_020338	57178	Hs.193118	NM_020338	ENSG00000108175	ZMIZ1	MIZ|RAI17|TRAFIP10|ZIMP10|hZIMP10	zinc finger, MIZ-type containing 1	protein-coding
chr10	95326315	95326453	+	5.8	0.737	14	13	2.1	6.34	2.75e-07	12.67	8.65e-11	promoter-TSS (NM_181745)	promoter-TSS (NM_181745)	-38	NM_181745	338557	Hs.661022	NM_001195755	ENSG00000186188	O3FAR1	BMIQ10|GPR120|GPR129|GT01|PGR4	omega-3 fatty acid receptor 1	protein-coding
chr10	99223655	99223793	+	6.3	0.882	14	14	2.1	6.82	3.99e-08	13.65	6.31e-12	exon (NM_022362, exon 19 of 31)	exon (NM_022362, exon 19 of 31)	17777	NM_198046	84287	Hs.76662	NM_032327	ENSG00000171307	ZDHHC16	APH2	zinc finger, DHHC-type containing 16	protein-coding
chr10	106090405	106090543	+	5.8	0.789	14	13	2.1	6.34	2.75e-07	9.2	3.9e-09	intron (NM_033397, intron 2 of 2)	MIRb|SINE|MIR	3189	NM_033397	85450	Hs.523252	NM_033397	ENSG00000148841	ITPRIP	DANGER|KIAA1754|bA127L20|bA127L20.2	inositol 1,4,5-trisphosphate receptor interacting protein	protein-coding
chr10	112424863	112425001	+	5.8	0.7	14	13	2.5	5.15	2.62e-06	11.19	3.83e-10	intron (NM_001134363, intron 1 of 13)	AluJr|SINE|Alu	20777	NM_001134363	282996	Hs.116630	NM_001134363	ENSG00000203867	RBM20	-	RNA binding motif protein 20	protein-coding
chr10	116697857	116697995	+	6.3	0.875	14	14	2.1	6.82	3.99e-08	13.65	6.31e-12	promoter-TSS (NM_139169)	promoter-TSS (NM_139169)	-26	NM_139169	142940	Hs.21187	NM_139169	ENSG00000165832	TRUB1	PUS4	TruB pseudouridine (psi) synthase homolog 1 (E. coli)	protein-coding
chr10	129721380	129721518	+	6.3	0.889	14	14	2.1	6.82	3.99e-08	13.65	6.31e-12	intron (NM_006504, intron 1 of 20)	intron (NM_006504, intron 1 of 20)	16124	NM_006504	5791	Hs.127022	NM_006504	ENSG00000132334	PTPRE	HPTPE|PTPE|R-PTP-EPSILON	protein tyrosine phosphatase, receptor type, E	protein-coding
chr10	13492222	13492360	+	5.8	0.867	13	13	3.4	3.87	5.12e-05	12.67	8.65e-11	intron (NM_152751, intron 7 of 8)	intron (NM_152751, intron 7 of 8)	52685	NM_001100912	222389	Hs.498740	NM_001100912	ENSG00000165626	BEND7	C10orf30	BEN domain containing 7	protein-coding
chr10	22013659	22013797	+	5.8	0.882	13	13	2.1	6.34	2.75e-07	12.67	8.65e-11	intron (NM_001195626, intron 13 of 21)	intron (NM_001195626, intron 13 of 21)	190154	NM_001195626	8028	Hs.30385	NM_001195626	ENSG00000078403	MLLT10	AF10	myeloid/lymphoid or mixed-lineage leukemia (trithorax homolog, Drosophila); translocated to, 10	protein-coding
chr10	30736332	30736470	+	5.4	0.875	13	12	2.5	4.76	1.37e-05	11.7	1.1e-09	intron (NM_005204, intron 3 of 8)	intron (NM_005204, intron 3 of 8)	13451	NM_005204	1326	Hs.731448	NM_001244134	ENSG00000107968	MAP3K8	COT|EST|ESTF|MEKK8|TPL2|Tpl-2|c-COT	mitogen-activated protein kinase kinase kinase 8	protein-coding
chr10	35379542	35379680	+	5.8	0.812	13	13	2.1	6.34	2.75e-07	12.67	8.65e-11	promoter-TSS (NM_003591)	promoter-TSS (NM_003591)	-41	NM_001198777	8453	Hs.82919	NM_001198777	ENSG00000108094	CUL2	-	cullin 2	protein-coding
chr10	52155181	52155319	+	5.8	0.842	13	13	2.5	5.15	2.62e-06	10.1	1.3e-09	intron (NM_147156, intron 6 of 10)	Tigger13a|DNA|TcMar-Tigger	-146880	NM_019893	56624	Hs.512645	NM_001143974	ENSG00000188611	ASAH2	BCDase|HNAC1|LCDase|N-CDase|NCDase	N-acylsphingosine amidohydrolase (non-lysosomal ceramidase) 2	protein-coding
chr10	52167298	52167436	+	5.8	0.727	13	13	2.1	6.34	2.75e-07	9.68	2.15e-09	intron (NM_147156, intron 6 of 10)	LTR33A_|LTR|ERVL	-158997	NM_019893	56624	Hs.512645	NM_001143974	ENSG00000188611	ASAH2	BCDase|HNAC1|LCDase|N-CDase|NCDase	N-acylsphingosine amidohydrolase (non-lysosomal ceramidase) 2	protein-coding
chr10	65264065	65264203	+	5.4	0.824	13	12	2.5	4.76	1.37e-05	11.43	1.42e-09	Intergenic	L2a|LINE|L2	-16989	NM_001001330	221035	Hs.499833	NM_001001330	ENSG00000165476	REEP3	C10orf74	receptor accessory protein 3	protein-coding
chr10	71621429	71621567	+	5.8	0.875	13	13	2.1	6.34	2.75e-07	12.67	8.65e-11	intron (NM_080798, intron 3 of 34)	MER117|DNA|hAT-Charlie	59854	NM_080805	1305	Hs.695934	NM_001130103	ENSG00000197467	COL13A1	COLXIIIA1	collagen, type XIII, alpha 1	protein-coding
chr10	72062165	72062303	+	5.4	0.812	13	12	2.1	5.85	1.77e-06	11.7	1.1e-09	intron (NM_018205, intron 3 of 3)	L1MB4|LINE|L1	-18784	NM_022146	64106	Hs.302026	NM_022146	ENSG00000148734	NPFFR1	GPR147|NPFF1|NPFF1R1|OT7T022	neuropeptide FF receptor 1	protein-coding
chr10	73488923	73489061	+	5.4	0.875	13	12	2.1	5.85	1.77e-06	11.7	1.1e-09	intron (NM_001171930, intron 29 of 30)	intron (NM_001171930, intron 29 of 30)	8589	NM_001168390	414152	Hs.568788	NM_001164375	ENSG00000214688	C10orf105	-	chromosome 10 open reading frame 105	protein-coding
chr10	89269918	89270056	+	5.8	0.875	13	13	3.4	3.87	5.12e-05	9.11	4.37e-09	intron (NM_001178117, intron 2 of 2)	MIR|SINE|MIR	2397	NM_001178118	9562	Hs.121260	NM_001178117	ENSG00000107789	MINPP1	HIPER1|MINPP2|MIPP	multiple inositol-polyphosphate phosphatase 1	protein-coding
chr10	89802579	89802717	+	5.8	0.882	13	13	2.1	6.34	2.75e-07	11.47	2.86e-10	Intergenic	Intergenic	179453	NM_000314	5728	Hs.500466	NM_000314	ENSG00000171862	PTEN	10q23del|BZS|DEC|GLM2|MHAM|MMAC1|PTEN1|TEP1	phosphatase and tensin homolog	protein-coding
chr10	93316821	93316959	+	5.4	0.875	13	12	2.5	4.76	1.37e-05	11.7	1.1e-09	intron (NR_024467, intron 1 of 4)	intron (NR_024467, intron 1 of 4)	54327	NR_024467	100188947	Hs.535293	NR_024467		LOC100188947	-	uncharacterized LOC100188947	miscRNA
chr10	93661669	93661807	+	5.4	0.938	13	12	2.1	5.85	1.77e-06	10.59	3.31e-09	Intergenic	MER82|DNA|TcMar-Tigger	7520	NM_152429	143282	Hs.466120	NM_152429	ENSG00000174721	FGFBP3	C10orf13|FGF-BP3	fibroblast growth factor binding protein 3	protein-coding
chr10	94453036	94453174	+	5.8	0.929	13	13	2.1	6.34	2.75e-07	12.67	8.65e-11	intron (NM_002729, intron 3 of 3)	intron (NM_002729, intron 3 of 3)	3424	NM_002729	3087	Hs.118651	NM_002729	ENSG00000152804	HHEX	HEX|HMPH|HOX11L-PEN|PRH|PRHX	hematopoietically expressed homeobox	protein-coding
chr10	99407476	99407614	+	5.8	0.824	13	13	2.1	6.34	2.75e-07	12.67	8.65e-11	intron (NM_018425, intron 1 of 8)	intron (NM_018425, intron 1 of 8)	7102	NM_018425	55361	Hs.25300	NM_018425	ENSG00000155252	PI4K2A	PI4KII|PIK42A|RP11-548K23.6	phosphatidylinositol 4-kinase type 2 alpha	protein-coding
chr10	124069973	124070111	+	5.8	0.889	13	13	2.1	6.34	2.75e-07	12.67	8.65e-11	intron (NM_144587, intron 10 of 15)	intron (NM_144587, intron 10 of 15)	39221	NM_144587	118663	Hs.422466	NM_144587	ENSG00000138152	BTBD16	C10orf87	BTB (POZ) domain containing 16	protein-coding
chr10	128148732	128148870	+	5.4	0.875	13	12	2.1	5.85	1.77e-06	11.7	1.1e-09	intron (NM_001004298, intron 5 of 8)	intron (NM_001004298, intron 5 of 8)	61209	NM_001004298	118611	Hs.587663	NM_001004298	ENSG00000154493	C10orf90	FATS|bA422P15.2	chromosome 10 open reading frame 90	protein-coding
chr10	3133761	3133899	+	5.4	0.947	12	12	2.1	5.85	1.77e-06	11.7	1.1e-09	intron (NM_001242339, intron 3 of 23)	AluSz|SINE|Alu	23011	NM_001242339	5214	Hs.26010	NM_001242339	ENSG00000067057	PFKP	PFK-C|PFKF	phosphofructokinase, platelet	protein-coding
chr10	16859723	16859861	+	4.9	0.812	12	11	2.1	5.36	1.05e-05	10.72	1.3e-08	promoter-TSS (NM_012425)	promoter-TSS (NM_012425)	-339	NM_012425	6251	Hs.524161	NM_012425	ENSG00000148484	RSU1	RSP-1	Ras suppressor protein 1	protein-coding
chr10	29228982	29229120	+	5.4	0.923	12	12	2.1	5.85	1.77e-06	11.7	1.1e-09	Intergenic	Intergenic	-144072	NR_038375	100507605	Hs.119207	NR_038374		LOC100507605	-	uncharacterized LOC100507605	miscRNA
chr10	124228630	124228768	+	18.4	0.893	43	41	2.5	16.25	7.6e-35	28.17	3.46e-44	intron (NM_002775, intron 1 of 8)	intron (NM_002775, intron 1 of 8)	7658	NM_002775	5654	Hs.501280	NM_002775	ENSG00000166033	HTRA1	ARMD7|CARASIL|HtrA|L56|ORF480|PRSS11	HtrA serine peptidase 1	protein-coding
chr10	54203583	54203721	+	5.4	0.867	12	12	2.1	5.85	1.77e-06	9.12	1.67e-08	Intergenic	Intergenic	129611	NM_012242	22943	Hs.40499	NM_012242	ENSG00000107984	DKK1	DKK-1|SK	dickkopf 1 homolog (Xenopus laevis)	protein-coding
chr10	56237585	56237723	+	5.4	0.65	12	12	2.1	5.85	1.77e-06	9.53	1.04e-08	intron (NM_001142773, intron 2 of 31)	intron (NM_001142773, intron 2 of 31)	323397	NM_001142765	65217	Hs.280209	NM_001142763	ENSG00000150275	PCDH15	CDHR15|DFNB23|USH1F	protocadherin-related 15	protein-coding
chr10	63659806	63659944	+	5.4	0.727	12	12	2.1	5.85	1.77e-06	7.87	8.15e-08	Intergenic	Intergenic	-1138	NM_032199	84159	Hs.535297	NM_001244638	ENSG00000150347	ARID5B	DESRT|MRF-2|MRF2	AT rich interactive domain 5B (MRF1-like)	protein-coding
chr10	63787977	63788115	+	5.4	0.75	12	12	2.1	5.85	1.77e-06	9.75	8.18e-09	intron (NM_032199, intron 4 of 9)	intron (NM_032199, intron 4 of 9)	-20924	NM_001244638	84159	Hs.535297	NM_001244638	ENSG00000150347	ARID5B	DESRT|MRF-2|MRF2	AT rich interactive domain 5B (MRF1-like)	protein-coding
chr10	78477018	78477156	+	4.9	0.824	12	11	2.1	5.36	1.05e-05	9.7	3.53e-08	Intergenic	MIR3|SINE|MIR	920490	NM_002247	3778	Hs.144795	NM_001014797	ENSG00000156113	KCNMA1	BKTM|KCa1.1|MaxiK|SAKCA|SLO|SLO-ALPHA|SLO1|bA205K10.1|mSLO1	potassium large conductance calcium-activated channel, subfamily M, alpha member 1	protein-coding
chr10	82256116	82256254	+	5.4	0.722	12	12	2.5	4.76	1.37e-05	6	1.37e-06	intron (NM_001128309, intron 2 of 5)	L1MEc|LINE|L1	-41473	NM_207372	387694	Hs.147643	NM_001145719	ENSG00000178217	SH2D4B	-	SH2 domain containing 4B	protein-coding
chr10	86297546	86297684	+	5.4	0.824	12	12	2.1	5.85	1.77e-06	9.42	1.18e-08	Intergenic	Intergenic	209205	NM_018999	54462	Hs.461988	NM_018999	ENSG00000107771	FAM190B	Gcap14|KIAA1128|bA486O22.1	family with sequence similarity 190, member B	protein-coding
chr10	88853072	88853210	+	4.9	0.812	12	11	2.1	5.36	1.05e-05	10.21	2.13e-08	intron (NM_005271, intron 1 of 12)	intron (NM_005271, intron 1 of 12)	1635	NM_005271	2746	Hs.500409	NM_005271	ENSG00000148672	GLUD1	GDH|GDH1|GLUD	glutamate dehydrogenase 1	protein-coding
chr10	101441477	101441615	+	4.9	0.875	12	11	2.1	5.36	1.05e-05	7.35	5.42e-07	intron (NM_020354, intron 5 of 12)	L1MB1|LINE|L1	22283	NM_020354	57089	Hs.740488	NM_020354	ENSG00000198018	ENTPD7	LALP1|RP11-483F11.1	ectonucleoside triphosphate diphosphohydrolase 7	protein-coding
chr10	118648434	118648572	+	5.4	0.857	12	12	2.1	5.85	1.77e-06	7.8	8.98e-08	intron (NM_018330, intron 14 of 14)	intron (NM_018330, intron 14 of 14)	39480	NM_001242699	387712	Hs.693248	NM_001242699	ENSG00000188316	ENO4	AC023283.3|C10orf134	enolase family member 4	protein-coding
chr10	122270843	122270981	+	5.4	0.824	12	12	2.1	5.85	1.77e-06	10.86	2.51e-09	intron (NM_001030059, intron 2 of 6)	intron (NM_001030059, intron 2 of 6)	54446	NM_001030059	196051	Hs.40479	NM_001030059	ENSG00000203805	PPAPDC1A	DPPL2|PPAPDC1	phosphatidic acid phosphatase type 2 domain containing 1A	protein-coding
chr10	126753453	126753591	+	5.4	0.737	12	12	2.1	5.85	1.77e-06	9.86	7.22e-09	intron (NM_001083914, intron 2 of 10)	intron (NM_001083914, intron 2 of 10)	-32083	NR_036178	100423041		NR_036178		MIR4296	-	microRNA 4296	miscRNA
chr10	127093599	127093737	+	5.4	0.8	12	12	2.1	5.85	1.77e-06	9.64	9.24e-09	Intergenic	L1MA3|LINE|L1	-169272	NR_023362	100169752	Hs.652647	NR_023362		LOC100169752	-	uncharacterized LOC100169752	miscRNA
chr10	70977062	70977200	+	18.4	0.92	41	41	2.1	19.98	2.53e-38	34.47	1.15e-47	Intergenic	Intergenic	-2928	NM_025130	80201	Hs.522988	NM_025130	ENSG00000156510	HKDC1	-	hexokinase domain containing 1	protein-coding
chr10	19617673	19617811	+	4.9	0.917	11	11	2.1	5.36	1.05e-05	10.72	1.3e-08	Intergenic	Intergenic	-487630	NM_032812	84898	Hs.658134	NM_032812	ENSG00000120594	PLXDC2	TEM7R	plexin domain containing 2	protein-coding
chr10	28376940	28377078	+	4.5	0.882	11	10	2.1	4.87	5.73e-05	9.75	1.4e-07	intron (NM_173496, intron 14 of 18)	intron (NM_173496, intron 14 of 18)	-89032	NM_018076	55130	Hs.127530	NM_018076	ENSG00000169126	ARMC4	-	armadillo repeat containing 4	protein-coding
chr10	50777056	50777194	+	4.9	0.857	11	11	2.1	5.36	1.05e-05	10.34	1.87e-08	Intergenic	LTR8A|LTR|ERV1	-29978	NM_000124	2074	Hs.654449	NM_000124	ENSG00000225830	ERCC6	ARMD5|CKN2|COFS|COFS1|CSB|RAD26|UVSS1	excision repair cross-complementing rodent repair deficiency, complementation group 6	protein-coding
chr10	54079026	54079164	+	4.9	0.647	11	11	2.1	5.36	1.05e-05	8.36	1.54e-07	Intergenic	Intergenic	5054	NM_012242	22943	Hs.40499	NM_012242	ENSG00000107984	DKK1	DKK-1|SK	dickkopf 1 homolog (Xenopus laevis)	protein-coding
chr10	54331681	54331819	+	4.9	0.688	11	11	2.5	4.36	6.66e-05	6.55	1.62e-06	Intergenic	Intergenic	199710	NM_000242	4153	Hs.499674	NM_000242	ENSG00000165471	MBL2	COLEC1|HSMBPC|MBL|MBL2D|MBP|MBP-C|MBP1	mannose-binding lectin (protein C) 2, soluble	protein-coding
chr10	62142818	62142956	+	4.5	0.733	11	10	2.1	4.87	5.73e-05	8.21	6.55e-07	intron (NM_001204403, intron 2 of 43)	intron (NM_001204403, intron 2 of 43)	6747	NM_020987	288	Hs.499725	NM_001149	ENSG00000151150	ANK3	ANKYRIN-G	ankyrin 3, node of Ranvier (ankyrin G)	protein-coding
chr10	64003106	64003244	+	4.5	0.875	11	10	2.1	4.87	5.73e-05	6.68	4.03e-06	intron (NM_145307, intron 3 of 11)	intron (NM_145307, intron 3 of 11)	25291	NM_145307	219790	Hs.58559	NM_145307	ENSG00000182010	RTKN2	PLEKHK1|bA531F24.1	rhotekin 2	protein-coding
chr10	69853875	69854013	+	4.9	0.917	11	11	2.1	5.36	1.05e-05	9.7	3.53e-08	Intergenic	MER41B|LTR|ERV1	-11930	NM_001256267	84665	Hs.55205	NM_001256267	ENSG00000138347	MYPN	MYOP	myopalladin	protein-coding
chr10	71206074	71206212	+	4.9	0.8	11	11	2.1	5.36	1.05e-05	10.72	1.3e-08	Intergenic	AluJr|SINE|Alu	-5083	NM_012339	23555	Hs.499941	NM_012339	ENSG00000099282	TSPAN15	2700063A19Rik|NET-7|NET7|TM4SF15	tetraspanin 15	protein-coding
chr10	90234392	90234530	+	4.5	0.8	11	10	2.1	4.87	5.73e-05	8.51	4.79e-07	intron (NM_001031709, intron 4 of 6)	MIRb|SINE|MIR	108621	NM_018363	55328	Hs.149849	NM_001031709	ENSG00000184719	RNLS	C10orf59|RENALASE	renalase, FAD-dependent amine oxidase	protein-coding
chr10	92420077	92420215	+	4.9	0.75	11	11	2.1	5.36	1.05e-05	9.36	5.07e-08	Intergenic	L1M3f|LINE|L1	197525	NM_019860	3363	Hs.73739	NM_000872	ENSG00000148680	HTR7	5-HT7	5-hydroxytryptamine (serotonin) receptor 7, adenylate cyclase-coupled	protein-coding
chr10	92689971	92690109	+	4.9	0.917	11	11	2.1	5.36	1.05e-05	10.21	2.13e-08	Intergenic	Intergenic	-9008	NM_014391	27063	Hs.448589	NM_014391	ENSG00000148677	ANKRD1	ALRP|C-193|CARP|CVARP|MCARP|bA320F15.2	ankyrin repeat domain 1 (cardiac muscle)	protein-coding
chr10	93998674	93998812	+	4.9	0.8	11	11	2.1	5.36	1.05e-05	9.04	7.18e-08	intron (NM_001178137, intron 2 of 9)	intron (NM_001178137, intron 2 of 9)	4293	NM_001178137	22849	Hs.701732	NM_001178137	ENSG00000107864	CPEB3	-	cytoplasmic polyadenylation element binding protein 3	protein-coding
chr10	101132487	101132625	+	4.9	0.846	11	11	2.1	5.36	1.05e-05	9.7	3.53e-08	intron (NM_020348, intron 6 of 10)	intron (NM_020348, intron 6 of 10)	43700	NM_020348	26507	Hs.274579	NM_020348	ENSG00000119946	CNNM1	ACDP1|CLP-1	cyclin M1	protein-coding
chr10	105044063	105044201	+	4.9	0.75	11	11	2.1	5.36	1.05e-05	10.72	1.3e-08	intron (NM_032727, intron 1 of 2)	MER20|DNA|hAT-Charlie	7212	NM_032727	9118	Hs.500916	NM_032727	ENSG00000148798	INA	NEF5|NF-66|TXBP-1	internexin neuronal intermediate filament protein, alpha	protein-coding
chr10	112174266	112174404	+	4.9	0.846	11	11	2.1	5.36	1.05e-05	8.45	1.38e-07	Intergenic	Intergenic	-83290	NM_004419	1847	Hs.2128	NM_004419	ENSG00000138166	DUSP5	DUSP|HVH3	dual specificity phosphatase 5	protein-coding
chr10	112662142	112662280	+	4.5	0.55	11	10	2.1	4.87	5.73e-05	7.37	1.71e-06	intron (NM_001243783, intron 1 of 2)	intron (NM_001243783, intron 1 of 2)	4363	NR_039828	100616113		NR_039828		MIR4680	-	microRNA 4680	miscRNA
chr10	124717085	124717223	+	4.5	0.722	11	10	2.1	4.87	5.73e-05	8.61	4.3e-07	Intergenic	MER77|LTR|ERVL	-3235	NM_024942	80007	Hs.501286	NM_024942	ENSG00000119965	C10orf88	-	chromosome 10 open reading frame 88	protein-coding
chr10	134133792	134133930	+	4.5	0.706	11	10	2.1	4.87	5.73e-05	9.75	1.4e-07	Intergenic	MER67A|LTR|ERV1	-11753	NM_001143759	80313	Hs.119897	NM_001143757	ENSG00000148814	LRRC27	-	leucine rich repeat containing 27	protein-coding
chr10	19056988	19057126	+	4.5	0.857	10	10	2.1	4.87	5.73e-05	9.75	1.4e-07	Intergenic	L1MB3|LINE|L1	108744	NM_178815	221079	Hs.25362	NM_178815	ENSG00000165997	ARL5B	ARL8	ADP-ribosylation factor-like 5B	protein-coding
chr10	23620884	23621022	+	4.5	0.706	10	10	2.1	4.87	5.73e-05	9.75	1.4e-07	intron (NM_153714, intron 2 of 4)	L1MC4|LINE|L1	12819	NM_153714	256815	Hs.522360	NM_153714	ENSG00000179133	C10orf67	-	chromosome 10 open reading frame 67	protein-coding
chr10	23801435	23801573	+	4.5	0.8	10	10	2.1	4.87	5.73e-05	9.75	1.4e-07	Intergenic	MER44B|DNA|TcMar-Tigger	73306	NM_001145373	220213	Hs.499042	NM_001145373	ENSG00000165312	OTUD1	DUBA7|OTDC1	OTU domain containing 1	protein-coding
chr10	43903246	43903384	+	16.1	0.976	37	36	3.4	10.7	9.4e-25	35.09	2.48e-42	promoter-TSS (NM_001098206)	promoter-TSS (NM_001098206)	-16	NM_001098206	3185	Hs.712955	NM_001098204	ENSG00000169813	HNRNPF	HNRPF|OK/SW-cl.23|mcs94-1	heterogeneous nuclear ribonucleoprotein F	protein-coding
chr10	32229947	32230085	+	4.5	0.923	10	10	2.1	4.87	5.73e-05	9.75	1.4e-07	Intergenic	Intergenic	-12212	NM_018287	94134	Hs.741991	NM_001270695	ENSG00000165322	ARHGAP12	-	Rho GTPase activating protein 12	protein-coding
chr10	47105227	47105365	+	4.5	0.625	10	10	2.1	4.87	5.73e-05	4.61	9e-05	intron (NR_033957, intron 1 of 3)	intron (NR_033957, intron 1 of 3)	21762	NM_005972	5540	Hs.524719	NM_005972	ENSG00000204174	PPYR1	NPY4-R|NPY4R|PP1|Y4	pancreatic polypeptide receptor 1	protein-coding
chr10	48515393	48515531	+	4.5	0.769	10	10	2.1	4.87	5.73e-05	9.75	1.4e-07	Intergenic	Intergenic	-76324	NM_004962	2662	Hs.2171	NM_004962	ENSG00000107623	GDF10	BMP-3b|BMP3B	growth differentiation factor 10	protein-coding
chr10	53825968	53826106	+	4.5	0.923	10	10	2.1	4.87	5.73e-05	9.05	2.76e-07	intron (NM_001098512, intron 7 of 17)	intron (NM_001098512, intron 7 of 17)	247851	NR_038277	100506939	Hs.637806	NR_038277		LOC100506939	-	uncharacterized LOC100506939	miscRNA
chr10	57044038	57044176	+	4.5	0.688	10	10	2.1	4.87	5.73e-05	5.5	2.12e-05	Intergenic	Intergenic	-314643	NM_001190478	100463289	Hs.727204	NM_001190478	ENSG00000249860	MTRNR2L5	HN5	MT-RNR2-like 5	protein-coding
chr10	59909088	59909226	+	4.5	0.786	10	10	2.1	4.87	5.73e-05	8.72	3.86e-07	Intergenic	Charlie8|DNA|hAT-Charlie	118537	NM_152230	253430	Hs.30280	NM_152230	ENSG00000151151	IPMK	-	inositol polyphosphate multikinase	protein-coding
chr10	75652522	75652660	+	4.5	0.833	10	10	2.1	4.87	5.73e-05	7.77	1.08e-06	Intergenic	Intergenic	-18242	NM_172170	818	Hs.523045	NM_001204492	ENSG00000148660	CAMK2G	CAMK|CAMK-II|CAMKG	calcium/calmodulin-dependent protein kinase II gamma	protein-coding
chr10	82258631	82258769	+	15.7	0.851	36	35	2.5	13.88	9.66e-28	21.38	6.14e-34	intron (NM_001128309, intron 2 of 5)	intron (NM_001128309, intron 2 of 5)	-38958	NM_207372	387694	Hs.147643	NM_001145719	ENSG00000178217	SH2D4B	-	SH2 domain containing 4B	protein-coding
chr10	87924258	87924396	+	4.5	0.917	10	10	2.1	4.87	5.73e-05	9.75	1.4e-07	intron (NM_017551, intron 3 of 15)	L2b|LINE|L2	100218	NR_029907	442911		NR_029907		MIR346	MIRN346|hsa-mir-346|miR-346|miRNA346	microRNA 346	miscRNA
chr10	88354349	88354487	+	4.5	0.909	10	10	2.1	4.87	5.73e-05	9.75	1.4e-07	Intergenic	Intergenic	-59896	NM_001030015	94233	Hs.283922	NM_001030015	ENSG00000122375	OPN4	MOP	opsin 4	protein-coding
chr10	70821292	70821430	+	15.7	0.951	35	35	2.1	17.06	1.11e-30	27.49	1.32e-37	Intergenic	Intergenic	-26467	NM_002727	5552	Hs.1908	NM_002727	ENSG00000122862	SRGN	PPG|PRG|PRG1	serglycin	protein-coding
chr10	92681065	92681203	+	4.5	0.733	10	10	2.1	4.87	5.73e-05	7.94	8.85e-07	promoter-TSS (NM_014391)	promoter-TSS (NM_014391)	-102	NM_014391	27063	Hs.448589	NM_014391	ENSG00000148677	ANKRD1	ALRP|C-193|CARP|CVARP|MCARP|bA320F15.2	ankyrin repeat domain 1 (cardiac muscle)	protein-coding
chr10	98294908	98295046	+	4.5	0.714	10	10	2.1	4.87	5.73e-05	5.5	2.12e-05	intron (NM_020123, intron 9 of 14)	intron (NM_020123, intron 9 of 14)	-21294	NM_012465	7093	Hs.154296	NM_012465	ENSG00000095587	TLL2	-	tolloid-like 2	protein-coding
chr10	99303580	99303718	+	4.5	0.833	10	10	2.1	4.87	5.73e-05	9.75	1.4e-07	intron (NM_024954, intron 1 of 2)	intron (NM_024954, intron 1 of 2)	-28607	NM_001129981	26287	Hs.73708	NM_001129981	ENSG00000165887	ANKRD2	ARPP	ankyrin repeat domain 2 (stretch responsive muscle)	protein-coding
chr10	103699072	103699210	+	4.5	0.909	10	10	2.1	4.87	5.73e-05	9.75	1.4e-07	intron (NM_024541, intron 23 of 25)	intron (NM_024541, intron 23 of 25)	-95464	NM_173193	30819	Hs.97044	NM_014591	ENSG00000120049	KCNIP2	KCHIP2	Kv channel interacting protein 2	protein-coding
chr10	121441696	121441834	+	15.7	0.881	35	35	2.5	13.88	9.66e-28	27.19	1.91e-37	Intergenic	Intergenic	30883	NM_004281	9531	Hs.523309	NM_004281	ENSG00000151929	BAG3	BAG-3|BIS|CAIR-1	BCL2-associated athanogene 3	protein-coding
chr10	108184008	108184146	+	4.5	0.688	10	10	2.1	4.87	5.73e-05	6.87	3.15e-06	Intergenic	Intergenic	740389	NM_001206570	114815	Hs.591915	NM_001013031	ENSG00000108018	SORCS1	hSorCS	sortilin-related VPS10 domain containing receptor 1	protein-coding
chr10	112216545	112216683	+	4.5	0.929	10	10	2.1	4.87	5.73e-05	9.75	1.4e-07	Intergenic	Intergenic	-41011	NM_004419	1847	Hs.2128	NM_004419	ENSG00000138166	DUSP5	DUSP|HVH3	dual specificity phosphatase 5	protein-coding
chr10	116264721	116264859	+	4.5	0.769	10	10	2.1	4.87	5.73e-05	9.75	1.4e-07	intron (NM_001003407, intron 6 of 21)	intron (NM_001003407, intron 6 of 21)	21895	NM_006720	3983	Hs.538331	NM_001003407	ENSG00000099204	ABLIM1	ABLIM|LIMAB1|LIMATIN|abLIM-1	actin binding LIM protein 1	protein-coding
chr10	60551028	60551166	+	14.8	0.897	34	33	2.1	16.08	3.14e-28	32.17	9.88e-38	intron (NM_001080512, intron 8 of 20)	intron (NM_001080512, intron 8 of 20)	76322	NR_027508	728640	Hs.729209	NR_027508		FAM133CP	-	family with sequence similarity 133, member A pseudogene	pseudo
chr10	120148692	120148830	+	4.5	0.909	10	10	2.1	4.87	5.73e-05	8.61	4.3e-07	Intergenic	L1MB4|LINE|L1	-46922	NM_022063	63877	Hs.372309	NM_001134672	ENSG00000165669	FAM204A	C10orf84|bA319I23.1	family with sequence similarity 204, member A	protein-coding
chr10	120932263	120932401	+	4.5	0.909	10	10	2.1	4.87	5.73e-05	9.75	1.4e-07	intron (NM_006793, intron 4 of 6)	AluJo|SINE|Alu	6013	NM_014098	10935	Hs.604267	NM_006793	ENSG00000165672	PRDX3	AOP-1|AOP1|HBC189|MER5|PRO1748|SP-22|prx-III	peroxiredoxin 3	protein-coding
chr10	120261223	120261361	+	13	0.902	31	29	3.4	8.62	8.32e-18	27.63	1.66e-31	Intergenic	Intergenic	93868	NM_004248	2834	Hs.248119	NM_004248	ENSG00000119973	PRLHR	GPR10|GR3|PrRPR	prolactin releasing hormone receptor	protein-coding
chr10	129913792	129913930	+	4.5	0.667	10	10	2.1	4.87	5.73e-05	9.05	2.76e-07	exon (NM_002417, exon 7 of 15)	exon (NM_002417, exon 7 of 15)	10607	NM_002417	4288	Hs.689823	NM_001145966	ENSG00000148773	MKI67	KIA	antigen identified by monoclonal antibody Ki-67	protein-coding
chr10	101381028	101381166	+	12.6	0.769	29	28	2.1	13.65	2.49e-22	19.06	3.79e-26	promoter-TSS (NM_031212)	promoter-TSS (NM_031212)	-876	NM_031212	81894	Hs.403790	NM_031212	ENSG00000155287	SLC25A28	MFRN2|MRS3/4|MRS4L	solute carrier family 25 (mitochondrial iron transporter), member 28	protein-coding
chr10	118531041	118531179	+	12.6	0.821	29	28	2.5	11.1	5.13e-20	27.29	2.49e-30	Intergenic	Intergenic	-29025	NM_025015	259217	Hs.648448	NM_025015	ENSG00000165868	HSPA12A	-	heat shock 70kDa protein 12A	protein-coding
chr10	51052982	51053120	+	12.1	0.806	28	27	2.5	10.7	5.72e-19	26.32	6.8e-29	intron (NM_003631, intron 13 of 17)	L1MC4|LINE|L1	-82626	NM_001143996	55753	Hs.17860	NM_001143996	ENSG00000197444	OGDHL	-	oxoglutarate dehydrogenase-like	protein-coding
chr10	98829865	98830003	+	12.6	0.912	28	28	3.4	8.33	7.2e-17	27.29	2.49e-30	intron (NM_003061, intron 4 of 36)	MLT1F1|LTR|ERVL-MaLR	-32579	NR_038330	100505540	Hs.568878	NR_038330		LOC100505540	-	uncharacterized LOC100505540	miscRNA
chr10	104364231	104364369	+	12.1	0.903	27	27	3.4	8.03	6.02e-16	22.7	3.16e-27	intron (NM_001178133, intron 8 of 10)	intron (NM_001178133, intron 8 of 10)	-39952	NM_030912	81603	Hs.336810	NM_030912	ENSG00000171206	TRIM8	GERP|RNF27	tripartite motif containing 8	protein-coding
chr10	73003820	73003958	+	11.2	0.875	26	25	3.4	7.43	3.78e-14	24.37	4.55e-26	intron (NM_001244889, intron 1 of 15)	L2c|LINE|L2	-25904	NR_038453	728978	Hs.646725	NR_038453		LOC728978	-	uncharacterized LOC728978	miscRNA
chr10	90792124	90792262	+	11.7	0.816	26	26	2.1	12.67	4.49e-20	17.53	1.68e-23	Intergenic	L1MB5|LINE|L1	-30900	NR_039826	100616128		NR_039826		MIR4679-1	-	microRNA 4679-1	miscRNA
chr10	116408302	116408440	+	11.7	0.909	26	26	2.1	12.67	4.49e-20	23.52	1.16e-26	intron (NM_001003407, intron 1 of 21)	L1MB7|LINE|L1	9687	NM_002313	3983	Hs.538331	NM_001003407	ENSG00000099204	ABLIM1	ABLIM|LIMAB1|LIMATIN|abLIM-1	actin binding LIM protein 1	protein-coding
chr10	73648553	73648691	+	10.8	0.9	25	24	2.1	11.7	6.98e-18	23.4	1.11e-24	Intergenic	Intergenic	-37540	NM_002778	5660	Hs.523004	NM_001042465	ENSG00000197746	PSAP	GLBA|SAP1	prosaposin	protein-coding
chr10	120183422	120183560	+	10.8	0.844	25	24	2.1	11.7	6.98e-18	19.06	1.22e-22	Intergenic	Intergenic	-81652	NM_022063	63877	Hs.372309	NM_001134672	ENSG00000165669	FAM204A	C10orf84|bA319I23.1	family with sequence similarity 204, member A	protein-coding
chr10	23640935	23641073	+	10.8	0.862	24	24	2.5	9.51	6.33e-16	23.4	1.11e-24	Intergenic	MLT1I|LTR|ERVL-MaLR	-7232	NM_153714	256815	Hs.522360	NM_153714	ENSG00000179133	C10orf67	-	chromosome 10 open reading frame 67	protein-coding
chr10	89500157	89500295	+	10.8	0.8	24	24	2.1	11.7	6.98e-18	19.49	7.31e-23	intron (NM_001015880, intron 9 of 12)	Charlie1a|DNA|hAT-Charlie	77691	NM_032810	84896	Hs.435948	NM_032810	ENSG00000138138	ATAD1	AFDC1|THORASE	ATPase family, AAA domain containing 1	protein-coding
chr10	97189493	97189631	+	10.8	0.893	24	24	2.1	11.7	6.98e-18	18.44	2.58e-22	intron (NM_001034955, intron 4 of 30)	intron (NM_001034955, intron 4 of 30)	11375	NM_001034957	10580	Hs.38621	NM_001034954	ENSG00000095637	SORBS1	CAP|FLAF2|R85FL|SH3D5|SH3P12|SORB1	sorbin and SH3 domain containing 1	protein-coding
chr10	65046837	65046975	+	9.9	0.9	23	22	3.4	6.54	1.4e-11	15.72	3.79e-19	intron (NM_032776, intron 2 of 25)	intron (NM_032776, intron 2 of 25)	-17924	NM_004241	221037	Hs.413416	NM_004241	ENSG00000171988	JMJD1C	RP11-10C13.2|TRIP8	jumonji domain containing 1C	protein-coding
chr10	75634776	75634914	+	9.4	0.929	23	21	2.1	10.24	9.94e-15	16.86	5.99e-19	promoter-TSS (NM_001222)	promoter-TSS (NM_001222)	-496	NM_172170	818	Hs.523045	NM_001204492	ENSG00000148660	CAMK2G	CAMK|CAMK-II|CAMKG	calcium/calmodulin-dependent protein kinase II gamma	protein-coding
chr10	94607066	94607204	+	10.3	0.806	23	23	3.4	6.84	2.03e-12	17.3	7.56e-21	intron (NM_001013848, intron 1 of 21)	MIR|SINE|MIR	-1090	NM_019053	54536	Hs.655657	NM_001013848	ENSG00000138190	EXOC6	EXOC6A|SEC15|SEC15L|SEC15L1|SEC15L3|Sec15p	exocyst complex component 6	protein-coding
chr10	104003196	104003334	+	9.9	0.962	23	22	2.5	8.72	5.54e-14	19.17	6.12e-21	Intergenic	Intergenic	-1990	NM_001199378	8729	Hs.290243	NM_001199378	ENSG00000107862	GBF1	ARF1GEF	golgi brefeldin A resistant guanine nucleotide exchange factor 1	protein-coding
chr10	114501901	114502039	+	10.3	0.926	23	23	3.4	6.84	2.03e-12	16.77	1.48e-20	intron (NM_145206, intron 7 of 7)	intron (NM_145206, intron 7 of 7)	108041	NR_036177	100422909		NR_036177		MIR4295	-	microRNA 4295	miscRNA
chr10	65251370	65251508	+	9.9	0.92	22	22	2.1	10.72	9.22e-16	15.41	5.71e-19	Intergenic	Intergenic	-25717	NM_032776	221037	Hs.413416	NM_004241	ENSG00000171988	JMJD1C	RP11-10C13.2|TRIP8	jumonji domain containing 1C	protein-coding
chr10	73769405	73769543	+	9.4	0.793	22	21	2.1	10.24	9.94e-15	17.25	3.82e-19	3' UTR (NM_004273, exon 3 of 3)	3' UTR (NM_004273, exon 3 of 3)	45354	NM_004273	9469	Hs.158304	NM_004273	ENSG00000122863	CHST3	C6ST|C6ST1|HSD	carbohydrate (chondroitin 6) sulfotransferase 3	protein-coding
chr10	104913799	104913937	+	9.4	0.885	22	21	2.5	8.33	4.86e-13	17.45	3.03e-19	intron (NM_012229, intron 3 of 18)	intron (NM_012229, intron 3 of 18)	39195	NM_001134373	22978	Hs.97439	NM_001134373	ENSG00000076685	NT5C2	GMP|NT5B|PNT5|cN-II	5'-nucleotidase, cytosolic II	protein-coding
chr10	106109419	106109557	+	8.5	0.857	22	19	2.1	9.26	1e-12	17.63	1.22e-17	Intergenic	L2b|LINE|L2	-4034	NM_001008723	159686	Hs.253576	NM_001008723	ENSG00000120051	CCDC147	C10orf80|bA127L20.4|bA127L20.5|bA554P13.1	coiled-coil domain containing 147	protein-coding
chr10	13812087	13812225	+	9	0.92	21	20	2.1	9.75	1.02e-13	19.5	2.58e-19	intron (NM_018027, intron 6 of 24)	intron (NM_018027, intron 6 of 24)	183217	NM_003675	8559	Hs.729158	NM_003675	ENSG00000165630	PRPF18	PRP18|hPrp18	PRP18 pre-mRNA processing factor 18 homolog (S. cerevisiae)	protein-coding
chr10	102416263	102416401	+	9	0.889	21	20	2.5	7.93	4.07e-12	19.5	2.58e-19	Intergenic	Intergenic	-89136	NM_003988	5076	Hs.155644	NM_000278	ENSG00000075891	PAX2	-	paired box 2	protein-coding
chr10	105880719	105880857	+	8.5	0.786	21	19	2.1	9.26	1e-12	12.23	8.11e-15	Intergenic	Intergenic	-1028	NM_145247	119392	Hs.93667	NM_001002759	ENSG00000156384	SFR1	C10orf78|MEI5|MEIR5|bA373N18.1	SWI5-dependent recombination repair 1	protein-coding
chr10	128329103	128329241	+	9.4	0.957	21	21	2.1	10.24	9.94e-15	20.47	1.26e-20	Intergenic	Intergenic	-119162	NM_001004298	118611	Hs.587663	NM_001004298	ENSG00000154493	C10orf90	FATS|bA422P15.2	chromosome 10 open reading frame 90	protein-coding
chr10	79346935	79347073	+	9	0.909	20	20	2.1	9.75	1.02e-13	19.5	2.58e-19	intron (NM_001014797, intron 1 of 28)	intron (NM_001014797, intron 1 of 28)	50573	NM_002247	3778	Hs.144795	NM_001014797	ENSG00000156113	KCNMA1	BKTM|KCa1.1|MaxiK|SAKCA|SLO|SLO-ALPHA|SLO1|bA205K10.1|mSLO1	potassium large conductance calcium-activated channel, subfamily M, alpha member 1	protein-coding
chr10	91939519	91939657	+	8.1	0.786	20	18	2.1	8.77	9.33e-12	17.55	9.37e-17	Intergenic	Intergenic	350338	NR_038382	643529	Hs.618956	NR_038382		LOC643529	-	hCG2024094	miscRNA
chr10	98600817	98600955	+	8.1	0.909	20	18	2.1	8.77	9.33e-12	15.5	7.7e-16	intron (NM_032440, intron 2 of 7)	AluJb|SINE|Alu	8174	NM_032440	84458	Hs.741462	NM_001170765	ENSG00000196233	LCOR	MLR2	ligand dependent nuclear receptor corepressor	protein-coding
chr10	100220710	100220848	+	9	0.88	20	20	3.4	5.95	5.8e-10	18.56	6.56e-19	intron (NM_001166244, intron 10 of 10)	intron (NM_001166244, intron 10 of 10)	-14075	NM_000195	3257	Hs.404568	NM_000195	ENSG00000107521	HPS1	HPS	Hermansky-Pudlak syndrome 1	protein-coding
chr10	112290134	112290272	+	8.1	0.857	20	18	2.5	7.14	2.47e-10	12.86	1.76e-14	Intergenic	CpG	32578	NM_004419	1847	Hs.2128	NM_004419	ENSG00000138166	DUSP5	DUSP|HVH3	dual specificity phosphatase 5	protein-coding
chr10	33403750	33403888	+	8.1	0.905	19	18	2.1	8.77	9.33e-12	17.55	9.37e-17	Intergenic	Intergenic	-156526	NM_002211	3688	Hs.643813	NM_002211	ENSG00000150093	ITGB1	CD29|FNRB|GPIIA|MDF2|MSK12|VLA-BETA|VLAB	integrin, beta 1 (fibronectin receptor, beta polypeptide, antigen CD29 includes MDF2, MSK12)	protein-coding
chr10	60754535	60754673	+	8.5	0.87	19	19	3.4	5.65	3.48e-09	16.36	4.69e-17	Intergenic	MIRb|SINE|MIR	-181744	NM_032439	84457	Hs.499704	NM_001143774	ENSG00000165443	PHYHIPL	-	phytanoyl-CoA 2-hydroxylase interacting protein-like	protein-coding
chr10	71152372	71152510	+	8.5	0.952	19	19	2.1	9.26	1e-12	17.87	9.65e-18	intron (NM_000188, intron 15 of 17)	intron (NM_000188, intron 15 of 17)	24233	NM_001057	6865	Hs.88372	NM_001057	ENSG00000075073	TACR2	NK2R|NKNAR|SKR|TAC2R	tachykinin receptor 2	protein-coding
chr10	94088872	94089010	+	8.1	0.778	19	18	3.4	5.35	1.99e-08	15.5	7.7e-16	intron (NM_017824, intron 2 of 5)	L1MC5|LINE|L1	38021	NM_017824	54708	Hs.573490	NM_017824	ENSG00000198060	2016-03-05	MARCH-V|MITOL|RNF153	membrane-associated ring finger (C3HC4) 5	protein-coding
chr1	232840598	232840736	+	23.8	0.926	53	53	5.9	9.01	4.59e-32	30.79	1.36e-58	Intergenic	Intergenic	-99971	NM_019090	54627	Hs.160373	NM_019090	ENSG00000212916	KIAA1383	-	KIAA1383	protein-coding
chr1	101567032	101567170	+	10.8	0.774	24	24	2.1	11.7	6.98e-18	12.25	2.52e-18	Intergenic	Intergenic	-75739	NM_001077395	51611	Hs.440776	NM_001077394	ENSG00000117543	DPH5	CGI-30|HSPC143|NPD015	DPH5 homolog (S. cerevisiae)	protein-coding
chr1	239456791	239456929	+	4.5	0.714	10	10	2.1	4.87	5.73e-05	6.21	7.5e-06	Intergenic	Intergenic	-335513	NM_000740	1131	Hs.7138	NM_000740	ENSG00000133019	CHRM3	EGBRS|HM3	cholinergic receptor, muscarinic 3	protein-coding
chr1	239604408	239604546	+	4.5	0.733	10	10	2.1	4.87	5.73e-05	6.5	5.12e-06	Intergenic	Intergenic	-187896	NM_000740	1131	Hs.7138	NM_000740	ENSG00000133019	CHRM3	EGBRS|HM3	cholinergic receptor, muscarinic 3	protein-coding
chr1	239888841	239888979	+	4.5	0.923	10	10	2.1	4.87	5.73e-05	6.06	9.35e-06	intron (NM_000740, intron 3 of 4)	intron (NM_000740, intron 3 of 4)	96537	NM_000740	1131	Hs.7138	NM_000740	ENSG00000133019	CHRM3	EGBRS|HM3	cholinergic receptor, muscarinic 3	protein-coding
chr1	240492883	240493021	+	4.5	0.733	10	10	2.1	4.87	5.73e-05	5.1	3.92e-05	intron (NM_020066, intron 10 of 17)	intron (NM_020066, intron 10 of 17)	237767	NM_020066	56776	Hs.24889	NM_020066	ENSG00000155816	FMN2	-	formin 2	protein-coding
chr1	240964871	240965009	+	4.5	0.733	10	10	2.1	4.87	5.73e-05	5.25	3.09e-05	intron (NM_002924, intron 16 of 17)	intron (NM_002924, intron 16 of 17)	-189478	NM_022469	64388	Hs.98206	NM_022469	ENSG00000180875	GREM2	CKTSF1B2|DAND3|PRDC	gremlin 2	protein-coding
chr1	241690287	241690425	+	4.5	0.688	10	10	2.1	4.87	5.73e-05	5.1	3.92e-05	Intergenic	Intergenic	-5078	NM_003679	8564	Hs.741284	NM_003679	ENSG00000117009	KMO	dJ317G22.1	kynurenine 3-monooxygenase (kynurenine 3-hydroxylase)	protein-coding
chr1	154377651	154377789	+	10.3	0.867	24	23	2.1	11.21	8.2e-17	22.42	2.6e-23	promoter-TSS (NM_181359)	promoter-TSS (NM_181359)	51	NM_181359	3570	Hs.135087	NM_000565	ENSG00000160712	IL6R	CD126|IL-6R-1|IL-6RA|IL6Q|IL6RA|IL6RQ|gp80	interleukin 6 receptor	protein-coding
chr1	244551885	244552023	+	4.5	0.786	10	10	2.1	4.87	5.73e-05	8.72	3.86e-07	intron (NM_001012970, intron 4 of 4)	intron (NM_001012970, intron 4 of 4)	36017	NM_001012970	200159	Hs.442703	NM_001012970	ENSG00000173728	C1orf100	-	chromosome 1 open reading frame 100	protein-coding
chr1	244675137	244675275	+	4.5	0.588	10	10	2.1	4.87	5.73e-05	5.63	1.74e-05	intron (NM_001130957, intron 7 of 21)	L1M2|LINE|L1	50533	NM_001242340	257044	Hs.459534	NM_001130957	ENSG00000179397	C1orf101	RP11-523K4.1	chromosome 1 open reading frame 101	protein-coding
chr1	244838585	244838723	+	4.5	0.733	10	10	2.1	4.87	5.73e-05	5.86	1.24e-05	intron (NM_016076, intron 1 of 4)	L1MB8|LINE|L1	22302	NM_016076	51029	Hs.498317	NM_016076	ENSG00000121644	DESI2	C1orf121|DESI|DESI1|DeSI-2|FAM152A|PNAS-4|PPPDE1	desumoylating isopeptidase 2	protein-coding
chr1	160983689	160983827	+	10.8	0.812	24	24	2.1	11.7	6.98e-18	23.4	1.11e-24	intron (NM_016946, intron 1 of 9)	intron (NM_016946, intron 1 of 9)	7375	NM_016946	50848	Hs.517293	NM_016946	ENSG00000158769	F11R	CD321|JAM|JAM1|JAMA|JCAM|KAT|PAM-1	F11 receptor	protein-coding
chr1	193676470	193676608	+	10.3	0.926	24	23	2.1	11.21	8.2e-17	13.26	2.35e-18	Intergenic	Intergenic	-520796	NM_003783	8707	Hs.518834	NM_003783	ENSG00000162630	B3GALT2	BETA3GALT2|GLCT2|beta3Gal-T2	UDP-Gal:betaGlcNAc beta 1,3-galactosyltransferase, polypeptide 2	protein-coding
chr1	216386308	216386446	+	9.9	0.806	24	22	2.1	10.72	9.22e-16	10.62	1.11e-15	intron (NM_007123, intron 15 of 20)	intron (NM_007123, intron 15 of 20)	210361	NM_206933	7399	Hs.655974	NM_007123	ENSG00000042781	USH2A	RP39|US2|USH2|dJ1111A8.1	Usher syndrome 2A (autosomal recessive, mild)	protein-coding
chr1	223903193	223903331	+	10.8	0.889	24	24	2.1	11.7	6.98e-18	14.41	6.75e-20	intron (NM_001748, intron 1 of 20)	intron (NM_001748, intron 1 of 20)	3143	NM_001748	824	Hs.350899	NM_001146068	ENSG00000162909	CAPN2	CANP2|CANPL2|CANPml|mCANP	calpain 2, (m/II) large subunit	protein-coding
chr1	249123202	249123340	+	10.3	0.9	24	23	2.5	9.12	6.05e-15	13.81	9.75e-19	Intergenic	Intergenic	2695	NR_036070	100422879		NR_036070		MIR3124	-	microRNA 3124	miscRNA
chr1	1243538	1243676	+	10.3	0.867	23	23	2.1	11.21	8.2e-17	22.42	2.6e-23	promoter-TSS (NM_153339)	promoter-TSS (NM_153339)	-338	NM_030649	116983	Hs.535257	NM_030649	ENSG00000131584	ACAP3	CENTB5	ArfGAP with coiled-coil, ankyrin repeat and PH domains 3	protein-coding
chr1	2166082	2166220	+	9.9	0.885	23	22	2.1	10.72	9.22e-16	21.45	5.85e-22	intron (NM_003036, intron 1 of 6)	intron (NM_003036, intron 1 of 6)	6017	NM_003036	6497	Hs.656507	NM_003036	ENSG00000157933	SKI	SKV	v-ski sarcoma viral oncogene homolog (avian)	protein-coding
chr1	79789085	79789223	+	22.4	0.967	51	50	2.5	19.82	3.42e-46	45.81	8.97e-64	Intergenic	L2c|LINE|L2	-316659	NM_022159	64123	Hs.132314	NM_022159	ENSG00000162618	ELTD1	ETL|KPG_003	EGF, latrophilin and seven transmembrane domain containing 1	protein-coding
chr1	46543440	46543578	+	9.4	0.833	23	21	4.2	5	4.51e-09	14.86	7.27e-18	intron (NM_001114172, intron 3 of 10)	intron (NM_001114172, intron 3 of 10)	54871	NM_003629	8503	Hs.655387	NM_001114172	ENSG00000117461	PIK3R3	p55|p55-GAMMA	phosphoinositide-3-kinase, regulatory subunit 3 (gamma)	protein-coding
chr11	32860494	32860632	+	17	0.911	39	38	2.1	18.52	1.88e-34	30.17	3.59e-42	intron (NM_024081, intron 4 of 5)	intron (NM_024081, intron 4 of 5)	9082	NM_024081	79056	Hs.471695	NM_024081	ENSG00000135378	PRRG4	PRGP4|TMG4	proline rich Gla (G-carboxyglutamic acid) 4 (transmembrane)	protein-coding
chr11	95996487	95996625	+	7.2	0.87	18	16	2.1	7.8	6.88e-10	11.21	3.71e-12	intron (NM_032427, intron 1 of 4)	intron (NM_032427, intron 1 of 4)	-78046	NR_036125	100422991		NR_036125		MIR1260B	-	microRNA 1260b	miscRNA
chr11	98008267	98008405	+	7.6	0.875	18	17	3.4	5.05	1.08e-07	11.35	6.55e-13	Intergenic	Charlie10|DNA|hAT-Charlie	-883370	NM_001243270	53942	Hs.656783	NM_001243270	ENSG00000149972	CNTN5	HNB-2s|NB-2	contactin 5	protein-coding
chr11	106049179	106049317	+	8.1	0.905	18	18	2.1	8.77	9.33e-12	17.55	9.37e-17	Intergenic	MER51-int|LTR|ERV1	-100783	NM_198439	143879	Hs.101949	NM_152433	ENSG00000182359	KBTBD3	BKLHD3	kelch repeat and BTB (POZ) domain containing 3	protein-coding
chr11	113255360	113255498	+	7.2	0.87	18	16	2.1	7.8	6.88e-10	13.3	2.99e-13	Intergenic	Intergenic	-3084	NM_178510	255239	Hs.448473	NM_178510	ENSG00000170209	ANKK1	PKK2	ankyrin repeat and kinase domain containing 1	protein-coding
chr11	129657567	129657705	+	7.6	0.905	18	17	2.1	8.29	8.24e-11	13.5	4.33e-14	Intergenic	LTR16E2|LTR|ERVL	-28105	NM_138788	120224	Hs.504301	NM_138788	ENSG00000151715	TMEM45B	-	transmembrane protein 45B	protein-coding
chr11	132967019	132967157	+	8.1	0.864	18	18	2.1	8.77	9.33e-12	14.45	2.5e-15	intron (NM_001012393, intron 1 of 7)	L1MC1|LINE|L1	-154051	NM_002545	4978	Hs.4817	NM_001012393	ENSG00000183715	OPCML	IGLON1|OBCAM|OPCM	opioid binding protein/cell adhesion molecule-like	protein-coding
chr11	269641	269779	+	6.7	0.778	17	15	2.1	7.31	5.41e-09	14.62	4.29e-13	Intergenic	L1MB4|LINE|L1	-8860	NM_138329	171389	Hs.352611	NM_138329	ENSG00000174885	NLRP6	CLR11.4|NALP6|PAN3|PYPAF5	NLR family, pyrin domain containing 6	protein-coding
chr11	3199626	3199764	+	7.6	0.905	17	17	2.1	8.29	8.24e-11	16.57	1.65e-15	Intergenic	L1ME1|LINE|L1	-13113	NM_145638	114879	Hs.436166	NM_001144063	ENSG00000021762	OSBPL5	OBPH1|ORP5	oxysterol binding protein-like 5	protein-coding
chr11	35412677	35412815	+	7.6	0.773	17	17	2.1	8.29	8.24e-11	14.46	1.45e-14	intron (NM_001252652, intron 1 of 11)	MER58A|DNA|hAT-Charlie	28359	NM_004171	6506	Hs.502338	NM_001195728	ENSG00000110436	SLC1A2	EAAT2|GLT-1	solute carrier family 1 (glial high affinity glutamate transporter), member 2	protein-coding
chr11	59318701	59318839	+	7.2	0.643	17	16	2.5	6.34	1.21e-08	11.79	1.77e-12	Intergenic	tRNA-Arg-AGA|tRNA|tRNA	36384	NM_001004711	390199	Hs.553757	NM_001004711	ENSG00000172742	OR4D9	OR11-253	olfactory receptor, family 4, subfamily D, member 9	protein-coding
chr1	150849323	150849461	+	10.3	0.929	23	23	2.1	11.21	8.2e-17	20.04	3.05e-22	promoter-TSS (NM_178427)	promoter-TSS (NM_178427)	-148	NM_001668	405	Hs.632446	NM_001197325	ENSG00000143437	ARNT	HIF-1-beta|HIF-1beta|HIF1-beta|HIF1B|HIF1BETA|TANGO|bHLHe2	aryl hydrocarbon receptor nuclear translocator	protein-coding
chr11	29549211	29549349	+	16.6	0.872	37	37	3.4	11	8.52e-26	24.94	3.71e-38	Intergenic	LTR4|LTR|ERV1	489297	NM_002233	3739	Hs.592002	NM_002233	ENSG00000182255	KCNA4	HBK4|HK1|HPCN2|HUKII|KCNA4L|KCNA8|KV1.4|PCN2	potassium voltage-gated channel, shaker-related subfamily, member 4	protein-coding
chr11	64068643	64068781	+	7.2	0.9	17	16	2.1	7.8	6.88e-10	14.12	1.22e-13	intron (NM_001039496, intron 2 of 4)	CpG-4279	849	NM_001039496	25858	Hs.97174	NM_001039496	ENSG00000219435	C11orf20	-	chromosome 11 open reading frame 20	protein-coding
chr11	65193775	65193913	+	7.2	0.72	17	16	3.4	4.76	5.51e-07	7.1	2.55e-09	non-coding (NR_028272, exon 1 of 1)	non-coding (NR_028272, exon 1 of 1)	3575	NR_028272	283131	Hs.523789	NR_002802		NEAT1	LINC00084|NCRNA00084|TncRNA	nuclear paraspeckle assembly transcript 1 (non-protein coding)	miscRNA
chr11	68941771	68941909	+	7.2	0.9	17	16	2.5	6.34	1.21e-08	10.99	4.93e-12	Intergenic	Intergenic	-119782	NM_138768	26579	Hs.523848	NM_138768	ENSG00000172927	MYEOV	OCIM	myeloma overexpressed (in a subset of t(11;14) positive multiple myelomas)	protein-coding
chr11	73062258	73062396	+	7.2	0.895	17	16	3.4	4.76	5.51e-07	12.7	5.86e-13	intron (NM_014786, intron 2 of 20)	intron (NM_014786, intron 2 of 20)	-25078	NM_152222	84957	Hs.533720	NM_032871	ENSG00000054967	RELT	TNFRSF19L|TRLT	RELT tumor necrosis factor receptor	protein-coding
chr11	79950388	79950526	+	7.6	0.85	17	17	2.1	8.29	8.24e-11	11.25	7.57e-13	Intergenic	Intergenic	-798762	NM_001098816	26011	Hs.213087	NM_001098816	ENSG00000149256	TENM4	Doc4|ODZ4|TNM4|Ten-M4	teneurin transmembrane protein 4	protein-coding
chr11	91768749	91768887	+	7.2	0.81	17	16	2.5	6.34	1.21e-08	15.6	2.74e-14	Intergenic	ERV3-16A3_I-int|LTR|ERVL	-316444	NM_001008781	120114	Hs.98523	NM_001008781	ENSG00000165323	FAT3	CDHF15|CDHR10	FAT tumor suppressor homolog 3 (Drosophila)	protein-coding
chr11	95255127	95255265	+	7.2	0.909	17	16	2.1	7.8	6.88e-10	12.57	6.91e-13	Intergenic	Intergenic	267758	NM_144664	143684	Hs.288304	NM_144664	ENSG00000077458	FAM76B	-	family with sequence similarity 76, member B	protein-coding
chr11	122934093	122934231	+	7.6	0.857	17	17	2.1	8.29	8.24e-11	16.57	1.65e-15	Intergenic	Intergenic	-1261	NM_153201	3312	Hs.180414	NM_006597	ENSG00000109971	HSPA8	HSC54|HSC70|HSC71|HSP71|HSP73|HSPA10|LAP1|NIP71	heat shock 70kDa protein 8	protein-coding
chr11	33529603	33529741	+	6.7	0.818	16	15	2.1	7.31	5.41e-09	14.62	4.29e-13	Intergenic	Intergenic	-34205	NM_012194	25758	Hs.502266	NM_012194	ENSG00000110427	KIAA1549L	C11orf41|C11orf69|G2	KIAA1549-like	protein-coding
chr11	47788940	47789078	+	7.2	0.941	16	16	2.1	7.8	6.88e-10	15.6	2.74e-14	promoter-TSS (NM_015308)	promoter-TSS (NM_015308)	-16	NM_015308	23360	Hs.6834	NM_015308	ENSG00000109920	FNBP4	FBP30	formin binding protein 4	protein-coding
chr1	209583181	209583319	+	9.9	0.862	23	22	4.2	5.23	8.52e-10	8.54	8.29e-14	Intergenic	Intergenic	-18918	NM_001104548	642587	Hs.510543	NM_001104548		MIR205HG	LINC00510	MIR205 host gene (non-protein coding)	protein-coding
chr11	12087885	12088023	+	15.2	0.976	35	34	4.2	8.09	9.2e-20	29.63	1.19e-37	Intergenic	MLT1F2|LTR|ERVL-MaLR	-44184	NM_014632	9645	Hs.501928	NM_014632	ENSG00000133816	MICAL2	MICAL-2|MICAL2PV1|MICAL2PV2	microtubule associated monoxygenase, calponin and LIM domain containing 2	protein-coding
chr11	56147718	56147856	+	7.2	0.727	16	16	3.4	4.76	5.51e-07	9.15	7.11e-11	intron (NM_001013356, intron 2 of 2)	intron (NM_001013356, intron 2 of 2)	4687	NM_001013356	504189		NM_001013356		OR8U8	-	olfactory receptor, family 8, subfamily U, member 8	protein-coding
chr11	59936862	59937000	+	7.2	0.864	16	16	2.1	7.8	6.88e-10	10.21	1.45e-11	Intergenic	LTR18A|LTR|ERVL	13873	NM_022349	64231	Hs.731766	NM_001247999	ENSG00000110077	MS4A6A	4SPAN3|4SPAN3.2|CD20L3|MS4A6|MST090|MSTP090	membrane-spanning 4-domains, subfamily A, member 6A	protein-coding
chr11	62803245	62803383	+	7.2	0.889	16	16	3.4	4.76	5.51e-07	15.6	2.74e-14	Intergenic	Intergenic	-19997	NM_001184736	9376	Hs.266223	NM_001184732	ENSG00000149452	SLC22A8	OAT3	solute carrier family 22 (organic anion transporter), member 8	protein-coding
chr11	64334158	64334296	+	6.7	0.95	16	15	2.5	5.95	7.74e-08	13.4	1.46e-12	intron (NM_018484, intron 6 of 9)	intron (NM_018484, intron 6 of 9)	11129	NM_018484	55867	Hs.220844	NM_018484	ENSG00000168065	SLC22A11	OAT4|hOAT4	solute carrier family 22 (organic anion/urate transporter), member 11	protein-coding
chr11	71658747	71658885	+	7.2	0.905	16	16	2.5	6.34	1.21e-08	9.15	7.11e-11	intron (NR_024147, intron 1 of 7)	L2|LINE|L2	19048	NR_024147	55298	Hs.368554	NM_018320	ENSG00000137522	RNF121	-	ring finger protein 121	protein-coding
chr11	90209773	90209911	+	6.7	0.9	16	15	2.5	5.95	7.74e-08	11.91	7.49e-12	Intergenic	Intergenic	79183	NR_039711	100616186		NR_039711		MIR4490	-	microRNA 4490	miscRNA
chr11	101733212	101733350	+	6.7	0.864	16	15	2.1	7.31	5.41e-09	10.61	3.66e-11	Intergenic	Intergenic	-52465	NM_020802	57562	Hs.156352	NM_020802	ENSG00000110318	KIAA1377	-	KIAA1377	protein-coding
chr11	102049134	102049272	+	6.3	0.696	16	14	2.1	6.82	3.99e-08	11.63	5e-11	intron (NM_006106, intron 3 of 6)	intron (NM_006106, intron 3 of 6)	66032	NM_001195045	10413	Hs.503692	NM_001130145	ENSG00000137693	YAP1	YAP|YAP2|YAP65|YKI	Yes-associated protein 1	protein-coding
chr1	217886743	217886881	+	9.4	0.821	23	21	2.1	10.24	9.94e-15	11.28	1.54e-15	intron (NM_138796, intron 5 of 10)	intron (NM_138796, intron 5 of 10)	82117	NM_138796	128153	Hs.171130	NM_138796	ENSG00000162814	SPATA17	IQCH|MSRG-11|MSRG11|RP11-144C20.1	spermatogenesis associated 17	protein-coding
chr11	46575849	46575987	+	15.2	0.886	35	34	4.2	8.09	9.2e-20	31.56	1.5e-38	intron (NM_001267783, intron 1 of 17)	intron (NM_001267783, intron 1 of 17)	36996	NM_017749	55626	Hs.654644	NM_001267782	ENSG00000110497	AMBRA1	DCAF3|WDR94	autophagy/beclin-1 regulator 1	protein-coding
chr11	106152251	106152389	+	6.7	0.895	16	15	2.5	5.95	7.74e-08	12.18	5.49e-12	Intergenic	MER117|DNA|hAT-Charlie	-203855	NM_198439	143879	Hs.101949	NM_152433	ENSG00000182359	KBTBD3	BKLHD3	kelch repeat and BTB (POZ) domain containing 3	protein-coding
chr11	109786074	109786212	+	6.7	0.952	16	15	3.4	4.46	2.66e-06	11.65	1.01e-11	Intergenic	Intergenic	-177944	NM_033390	85463	Hs.376289	NM_033390	ENSG00000149289	ZC3H12C	MCPIP3	zinc finger CCCH-type containing 12C	protein-coding
chr11	1783711	1783849	+	5.8	0.941	15	13	2.1	6.34	2.75e-07	12.67	8.65e-11	intron (NM_001909, intron 1 of 8)	intron (NM_001909, intron 1 of 8)	1442	NM_001909	1509	Hs.654447	NM_001909	ENSG00000117984	CTSD	CLN10|CPSD	cathepsin D	protein-coding
chr11	3078581	3078719	+	6.7	0.895	15	15	2.1	7.31	5.41e-09	14.62	4.29e-13	promoter-TSS (NM_139273)	promoter-TSS (NM_139273)	31	NM_001014437	833	Hs.274873	NM_001014437	ENSG00000110619	CARS	CARS1|CYSRS|MGC:11246	cysteinyl-tRNA synthetase	protein-coding
chr11	8625927	8626065	+	6.3	0.941	15	14	2.5	5.55	4.66e-07	12.83	1.41e-11	Intergenic	L2a|LINE|L2	-10493	NM_030906	65975	Hs.501833	NM_030906	ENSG00000130413	STK33	-	serine/threonine kinase 33	protein-coding
chr11	22997820	22997958	+	6.7	0.833	15	15	2.1	7.31	5.41e-09	12.61	3.39e-12	Intergenic	THE1B-int|LTR|ERVL-MaLR	-115917	NM_001195637	100500938	Hs.555029	NM_001195637	ENSG00000255359	LOC100500938	-	uncharacterized LOC100500938	protein-coding
chr11	35033064	35033202	+	6.3	0.857	15	14	2.1	6.82	3.99e-08	7.1	2.48e-08	Intergenic	Intergenic	69749	NR_039836	100616437		NR_039836		MIR1343	-	microRNA 1343	miscRNA
chr11	35915784	35915922	+	6.3	0.762	15	14	2.1	6.82	3.99e-08	11.5	5.8e-11	Intergenic	Intergenic	-49759	NM_174902	143458	Hs.741559	NM_174902	ENSG00000179241	LDLRAD3	LRAD3	low density lipoprotein receptor class A domain containing 3	protein-coding
chr11	45939393	45939531	+	6.7	0.882	15	15	2.1	7.31	5.41e-09	14.62	4.29e-13	5' UTR (NM_004813, exon 1 of 11)	5' UTR (NM_004813, exon 1 of 11)	212	NM_057174	9409	Hs.100915	NM_004813	ENSG00000121680	PEX16	-	peroxisomal biogenesis factor 16	protein-coding
chr1	221840998	221841136	+	9.4	0.781	23	21	2.1	10.24	9.94e-15	8.48	3.46e-13	Intergenic	L1MEc|LINE|L1	69735	NM_144728	11221	Hs.732301	NM_007207	ENSG00000143507	DUSP10	MKP-5|MKP5	dual specificity phosphatase 10	protein-coding
chr11	61740306	61740444	+	14.8	0.889	35	33	2.1	16.08	3.14e-28	17.87	1.2e-29	Intergenic	Intergenic	-5243	NM_002032	2495	Hs.645560	NM_002032	ENSG00000167996	FTH1	FHC|FTH|FTHL6|PIG15|PLIF	ferritin, heavy polypeptide 1	protein-coding
chr11	62264978	62265116	+	6.7	0.833	15	15	4.2	3.57	3.48e-05	10.02	8.04e-11	intron (NM_024060, intron 4 of 5)	intron (NM_024060, intron 4 of 5)	49285	NM_024060	79026	Hs.502756	NM_001620	ENSG00000124942	AHNAK	AHNAKRS	AHNAK nucleoprotein	protein-coding
chr11	63656076	63656214	+	6.3	0.789	15	14	2.5	5.55	4.66e-07	10.99	1.03e-10	5' UTR (NM_017490, exon 1 of 18)	5' UTR (NM_017490, exon 1 of 18)	158	NM_017490	2011	Hs.567261	NM_001039469	ENSG00000072518	MARK2	EMK-1|EMK1|PAR-1|Par-1b|Par1b	MAP/microtubule affinity-regulating kinase 2	protein-coding
chr11	64456038	64456176	+	6.7	0.941	15	15	2.1	7.31	5.41e-09	10.41	4.78e-11	intron (NM_138732, intron 4 of 19)	intron (NM_138732, intron 4 of 19)	34553	NM_138732	9379	Hs.372938	NM_015080	ENSG00000110076	NRXN2	-	neurexin 2	protein-coding
chr11	64885272	64885410	+	6.3	0.739	15	14	3.4	4.16	1.21e-05	9.1	1.15e-09	promoter-TSS (NM_014205)	promoter-TSS (NM_014205)	-171	NM_014205	741	Hs.121025	NM_014205	ENSG00000174276	ZNHIT2	C11orf5|FON	zinc finger, HIT-type containing 2	protein-coding
chr11	69259444	69259582	+	6.3	0.81	15	14	3.4	4.16	1.21e-05	10.21	2.66e-10	Intergenic	Intergenic	-196360	NM_053056	595	Hs.523852	NM_053056	ENSG00000110092	CCND1	BCL1|D11S287E|PRAD1|U21B31	cyclin D1	protein-coding
chr1	234806816	234806954	+	9.9	0.893	23	22	5	4.36	2.12e-08	12.28	5.96e-17	Intergenic	Intergenic	41828	NR_033927	100302691	Hs.209162	NR_033927		LINC00184	HANC|NCRNA00184	long intergenic non-protein coding RNA 184	miscRNA
chr11	70952466	70952604	+	15.2	0.905	35	34	5	6.74	2.01e-17	30.37	5.3e-38	Intergenic	Intergenic	-16727	NM_012309	22941	Hs.268726	NM_012309	ENSG00000162105	SHANK2	AUTS17|CORTBP1|CTTNBP1|ProSAP1|SHANK|SPANK-3	SH3 and multiple ankyrin repeat domains 2	protein-coding
chr11	82905624	82905762	+	5.8	0.9	15	13	2.1	6.34	2.75e-07	8.52	9.47e-09	5' UTR (NM_182603, exon 1 of 10)	5' UTR (NM_182603, exon 1 of 10)	402	NM_182603	338699	Hs.657164	NM_182603	ENSG00000137494	ANKRD42	SARP	ankyrin repeat domain 42	protein-coding
chr11	88071561	88071699	+	6.3	0.714	15	14	2.1	6.82	3.99e-08	11.37	6.72e-11	promoter-TSS (NM_148170)	promoter-TSS (NM_148170)	-689	NM_001814	1075	Hs.128065	NM_001114173	ENSG00000109861	CTSC	CPPI|DPP-I|DPP1|DPPI|HMS|JP|JPD|PALS|PLS	cathepsin C	protein-coding
chr11	101737414	101737552	+	5.8	0.762	15	13	3.4	3.87	5.12e-05	7.04	8.49e-08	Intergenic	Intergenic	-48263	NM_020802	57562	Hs.156352	NM_020802	ENSG00000110318	KIAA1377	-	KIAA1377	protein-coding
chr11	102180410	102180548	+	6.7	0.789	15	15	4.2	3.57	3.48e-05	10.94	2.42e-11	Intergenic	Charlie5|DNA|hAT-Charlie	-7702	NM_182962	330	Hs.127799	NM_001165	ENSG00000023445	BIRC3	AIP1|API2|CIAP2|HAIP1|HIAP1|MALT2|MIHC|RNF49|c-IAP2	baculoviral IAP repeat containing 3	protein-coding
chr11	102980300	102980438	+	6.7	0.857	15	15	2.5	5.95	7.74e-08	10.11	7.07e-11	exon (NM_001377, exon 1 of 89)	exon (NM_001377, exon 1 of 89)	209	NM_001080463	79659	Hs.503721	NM_001080463	ENSG00000187240	DYNC2H1	ATD3|DHC1b|DHC2|DNCH2|DYH1B|hdhc11	dynein, cytoplasmic 2, heavy chain 1	protein-coding
chr11	114271593	114271731	+	6.3	0.75	15	14	2.1	6.82	3.99e-08	10	3.44e-10	promoter-TSS (NM_019021)	promoter-TSS (NM_019021)	278	NM_016090	10179	Hs.7527	NM_016090	ENSG00000076053	RBM7	-	RNA binding motif protein 7	protein-coding
chr11	122727488	122727626	+	5.8	0.789	15	13	2.1	6.34	2.75e-07	12.67	8.65e-11	intron (NM_019604, intron 5 of 9)	intron (NM_019604, intron 5 of 9)	18302	NM_019604	56253	Hs.159523	NM_019604	ENSG00000109943	CRTAM	CD355	cytotoxic and regulatory T cell molecule	protein-coding
chr11	129495955	129496093	+	6.7	0.944	15	15	2.1	7.31	5.41e-09	11.65	1.01e-11	Intergenic	L1M5|LINE|L1	-189717	NM_138788	120224	Hs.504301	NM_138788	ENSG00000151715	TMEM45B	-	transmembrane protein 45B	protein-coding
chr11	10329208	10329346	+	5.8	0.889	14	13	2.1	6.34	2.75e-07	10.21	1.14e-09	TTS (NM_001124)	TTS (NM_001124)	2635	NM_001124	133	Hs.441047	NM_001124	ENSG00000148926	ADM	AM	adrenomedullin	protein-coding
chr11	19459284	19459422	+	5.4	0.875	14	12	2.1	5.85	1.77e-06	8.93	2.1e-08	intron (NM_001111018, intron 1 of 37)	Kanga1b|DNA|TcMar-Tc2	69423	NR_049725	100874012	Hs.434602	NR_049725		NAV2-AS5	-	NAV2 antisense RNA 5	miscRNA
chr1	235147791	235147929	+	9.9	0.806	23	22	5.9	3.74	2.85e-07	11.23	3.65e-16	Intergenic	Intergenic	143392	NR_002956	677802	Hs.533192	NR_002956		SNORA14B	ACA14b	small nucleolar RNA, H/ACA box 14B	snoRNA
chr11	34393199	34393337	+	15.2	0.902	34	34	2.1	16.57	1.89e-29	33.14	2.98e-39	Intergenic	Intergenic	-13713	NM_145804	25841	Hs.23361	NM_145804	ENSG00000166016	ABTB2	-	ankyrin repeat and BTB (POZ) domain containing 2	protein-coding
chr11	23878331	23878469	+	5.8	0.833	14	13	2.1	6.34	2.75e-07	11.06	4.42e-10	Intergenic	L1M5|LINE|L1	-640116	NM_001009909	338645	Hs.655032	NM_001009909	ENSG00000187398	LUZP2	KFSP2566|PRO6246	leucine zipper protein 2	protein-coding
chr11	24412800	24412938	+	5.8	0.833	14	13	2.1	6.34	2.75e-07	12.67	8.65e-11	Intergenic	MIRb|SINE|MIR	-105647	NM_001009909	338645	Hs.655032	NM_001009909	ENSG00000187398	LUZP2	KFSP2566|PRO6246	leucine zipper protein 2	protein-coding
chr11	33657863	33658001	+	6.3	0.7	14	14	2.1	6.82	3.99e-08	7.94	6.25e-09	intron (NM_012194, intron 15 of 19)	AluSz|SINE|Alu	64354	NM_001166692	100131378	Hs.709466	NM_001166692	ENSG00000205177	C11orf91	-	chromosome 11 open reading frame 91	protein-coding
chr11	46264853	46264991	+	5.8	0.882	14	13	2.1	6.34	2.75e-07	12.67	8.65e-11	Intergenic	Intergenic	-34306	NM_052854	90993	Hs.405961	NM_052854	ENSG00000157613	CREB3L1	OASIS	cAMP responsive element binding protein 3-like 1	protein-coding
chr11	61136951	61137089	+	5.8	0.714	14	13	3.4	3.87	5.12e-05	9.88	1.68e-09	TTS (NM_016464)	TTS (NM_016464)	-7265	NM_153611	220002	Hs.22546	NM_001161452	ENSG00000162144	CYBASC3	LCYTB	cytochrome b, ascorbate dependent 3	protein-coding
chr11	62649120	62649258	+	6.3	0.833	14	14	2.1	6.82	3.99e-08	9.81	4.43e-10	promoter-TSS (NR_037193)	promoter-TSS (NR_037193)	18	NR_037193	6520	Hs.502769	NM_001012662	ENSG00000168003	SLC3A2	4F2|4F2HC|4T2HC|CD98|CD98HC|MDU1|NACAE	solute carrier family 3 (activators of dibasic and neutral amino acid transport), member 2	protein-coding
chr11	63741915	63742053	+	6.3	0.85	14	14	2.5	5.55	4.66e-07	10.64	1.57e-10	promoter-TSS (NM_004074)	promoter-TSS (NM_004074)	-95	NM_004074	1351	Hs.433901	NM_004074	ENSG00000176340	COX8A	COX|COX8|COX8-2|COX8L|VIII|VIII-L	cytochrome c oxidase subunit VIIIA (ubiquitous)	protein-coding
chr11	64072684	64072822	+	6.3	0.875	14	14	2.1	6.82	3.99e-08	11.37	6.72e-11	promoter-TSS (NM_004451)	promoter-TSS (NM_004451)	-291	NM_004451	2101	Hs.110849	NM_004451	ENSG00000173153	ESRRA	ERR1|ERRa|ERRalpha|ESRL1|NR3B1	estrogen-related receptor alpha	protein-coding
chr1	3223151	3223289	+	9.9	0.92	22	22	2.1	10.72	9.22e-16	21.45	5.85e-22	intron (NM_199454, intron 3 of 16)	intron (NM_199454, intron 3 of 16)	-147927	NM_014448	27237	Hs.87435	NM_014448	ENSG00000130762	ARHGEF16	GEF16|NBR	Rho guanine nucleotide exchange factor (GEF) 16	protein-coding
chr11	28031068	28031206	+	14.3	0.949	33	32	2.1	15.6	5.06e-27	19.71	4.25e-30	Intergenic	Intergenic	-47225	NR_030341	693195		NR_030341		MIR610	MIRN610|hsa-mir-610	microRNA 610	miscRNA
chr11	64423831	64423969	+	6.3	0.857	14	14	3.4	4.16	1.21e-05	12.51	1.96e-11	intron (NM_015080, intron 11 of 22)	L3|LINE|CR1	-13113	NM_138734	9379	Hs.372938	NM_015080	ENSG00000110076	NRXN2	-	neurexin 2	protein-coding
chr11	74466447	74466585	+	6.3	0.81	14	14	2.1	6.82	3.99e-08	12.05	3.16e-11	intron (NM_001098638, intron 1 of 5)	L2c|LINE|L2	6603	NM_001098638	254225	Hs.740597	NM_001098638	ENSG00000166439	RNF169	-	ring finger protein 169	protein-coding
chr11	75655676	75655814	+	5.8	0.842	14	13	2.1	6.34	2.75e-07	5.84	6.74e-07	intron (NM_003369, intron 6 of 14)	L3|LINE|CR1	129533	NM_003369	7405	Hs.202470	NM_003369	ENSG00000198382	UVRAG	DHTX|VPS38|p63	UV radiation resistance associated gene	protein-coding
chr11	76622063	76622201	+	6.3	0.895	14	14	3.4	4.16	1.21e-05	11.5	5.8e-11	intron (NM_018367, intron 1 of 10)	MER41B|LTR|ERV1	50215	NM_018367	55331	Hs.23862	NM_018367	ENSG00000078124	ACER3	APHC|PHCA	alkaline ceramidase 3	protein-coding
chr11	76638251	76638389	+	6.3	0.714	14	14	3.4	4.16	1.21e-05	12.2	2.7e-11	intron (NM_018367, intron 2 of 10)	L2c|LINE|L2	66403	NM_018367	55331	Hs.23862	NM_018367	ENSG00000078124	ACER3	APHC|PHCA	alkaline ceramidase 3	protein-coding
chr11	77703289	77703427	+	6.3	0.778	14	14	2.1	6.82	3.99e-08	11.63	5e-11	intron (NM_033547, intron 1 of 22)	AluSz6|SINE|Alu	2359	NM_033547	92105	Hs.533723	NM_033547	ENSG00000149262	INTS4	INT4|MST093	integrator complex subunit 4	protein-coding
chr11	99127460	99127598	+	6.3	0.8	14	14	2.1	6.82	3.99e-08	7.88	6.89e-09	intron (NM_001243270, intron 1 of 23)	intron (NM_001243270, intron 1 of 23)	235823	NM_014361	53942	Hs.656783	NM_001243270	ENSG00000149972	CNTN5	HNB-2s|NB-2	contactin 5	protein-coding
chr11	102962846	102962984	+	5.8	0.789	14	13	2.1	6.34	2.75e-07	9.29	3.47e-09	promoter-TSS (NM_032299)	promoter-TSS (NM_032299)	29	NM_032299	84259	Hs.503716	NM_032299	ENSG00000137692	DCUN1D5	-	DCN1, defective in cullin neddylation 1, domain containing 5 (S. cerevisiae)	protein-coding
chr1	8299119	8299257	+	9.9	0.889	22	22	2.1	10.72	9.22e-16	21.45	5.85e-22	Intergenic	AluSx|SINE|Alu	-85202	NM_001080397	50651	Hs.463036	NM_001080397	ENSG00000162426	SLC45A1	DNB5	solute carrier family 45, member 1	protein-coding
chr11	32852059	32852197	+	14.3	0.923	33	32	2.1	15.6	5.06e-27	23.1	3.36e-32	exon (NM_024081, exon 2 of 6)	exon (NM_024081, exon 2 of 6)	647	NM_024081	79056	Hs.471695	NM_024081	ENSG00000135378	PRRG4	PRGP4|TMG4	proline rich Gla (G-carboxyglutamic acid) 4 (transmembrane)	protein-coding
chr11	121994294	121994432	+	5.8	0.72	14	13	2.1	6.34	2.75e-07	9.58	2.43e-09	intron (NR_024430, intron 3 of 3)	intron (NR_024430, intron 3 of 3)	-7440	NM_001001786	414899	Hs.686109	NM_001001786	ENSG00000259571	BLID	BRCC2	BH3-like motif containing, cell death inducer	protein-coding
chr11	128351182	128351320	+	5.4	0.714	14	12	2.1	5.85	1.77e-06	10.99	2.19e-09	intron (NM_001162422, intron 1 of 3)	intron (NM_001162422, intron 1 of 3)	40954	NM_005238	2113	Hs.369438	NM_001143820	ENSG00000134954	ETS1	ETS-1|EWSR2	v-ets erythroblastosis virus E26 oncogene homolog 1 (avian)	protein-coding
chr11	129764246	129764384	+	6.3	0.882	14	14	2.1	6.82	3.99e-08	10.53	1.79e-10	5' UTR (NM_001143835, exon 2 of 27)	5' UTR (NM_001143835, exon 2 of 27)	1175	NM_001143835	4798	Hs.530539	NM_001143835	ENSG00000170322	NFRKB	INO80G	nuclear factor related to kappaB binding protein	protein-coding
chr11	12069423	12069561	+	5.8	0.778	13	13	2.1	6.34	2.75e-07	12.39	1.14e-10	Intergenic	Intergenic	-38575	NM_013253	27122	Hs.731954	NM_001018057	ENSG00000050165	DKK3	REIC|RIG	dickkopf 3 homolog (Xenopus laevis)	protein-coding
chr11	14541949	14542087	+	4.9	0.765	13	11	2.1	5.36	1.05e-05	10.21	2.13e-08	promoter-TSS (NM_001143937)	promoter-TSS (NM_001143937)	-27	NM_001143937	5682	Hs.102798	NM_001143937	ENSG00000129084	PSMA1	HC2|NU|PROS30	proteasome (prosome, macropain) subunit, alpha type, 1	protein-coding
chr11	33654836	33654974	+	5.8	0.812	13	13	3.4	3.87	5.12e-05	8.93	5.49e-09	intron (NM_012194, intron 15 of 19)	intron (NM_012194, intron 15 of 19)	67381	NM_001166692	100131378	Hs.709466	NM_001166692	ENSG00000205177	C11orf91	-	chromosome 11 open reading frame 91	protein-coding
chr11	34676506	34676644	+	5.8	0.789	13	13	2.1	6.34	2.75e-07	9.88	1.68e-09	intron (NM_001206616, intron 6 of 8)	intron (NM_001206616, intron 6 of 8)	22564	NM_001206616	26298	Hs.653859	NM_001206615	ENSG00000135373	EHF	ESE3|ESE3B|ESEJ	ets homologous factor	protein-coding
chr11	35137303	35137441	+	5.8	0.882	13	13	3.4	3.87	5.12e-05	8.76	6.85e-09	Intergenic	Intergenic	-23045	NM_001202557	960	Hs.502328	NM_000610	ENSG00000026508	CD44	CDW44|CSPG8|ECMR-III|HCELL|HUTCH-I|IN|LHR|MC56|MDU2|MDU3|MIC4|Pgp1	CD44 molecule (Indian blood group)	protein-coding
chr1	19337644	19337782	+	9.4	0.92	22	21	2.5	8.33	4.86e-13	17.66	2.41e-19	Intergenic	Intergenic	-54887	NM_001136265	126917	Hs.466625	NM_001136265	ENSG00000169991	IFFO2	-	intermediate filament family orphan 2	protein-coding
chr11	38190949	38191087	+	14.8	0.946	33	33	2.1	16.08	3.14e-28	32.17	9.88e-38	Intergenic	Intergenic	-1571189	NM_001243786	5897	Hs.714519	NM_000536	ENSG00000175097	RAG2	RAG-2	recombination activating gene 2	protein-coding
chr11	59570102	59570240	+	4.9	0.722	13	11	2.1	5.36	1.05e-05	7.08	7.72e-07	3' UTR (NM_004177, exon 11 of 11)	3' UTR (NM_004177, exon 11 of 11)	8174	NM_017840	54948	Hs.530734	NM_017840	ENSG00000166902	MRPL16	L16mt|MRP-L16	mitochondrial ribosomal protein L16	protein-coding
chr11	60599459	60599597	+	5.4	0.812	13	12	2.1	5.85	1.77e-06	8.17	5.48e-08	Intergenic	FRAM|SINE|Alu	-9901	NM_024098	79080	Hs.4253	NM_024098	ENSG00000110104	CCDC86	-	coiled-coil domain containing 86	protein-coding
chr11	63570193	63570331	+	5.4	0.867	13	12	2.1	5.85	1.77e-06	9.64	9.24e-09	Intergenic	MLT1H2|LTR|ERVL-MaLR	-10661	NM_138471	144097	Hs.502793	NM_138471	ENSG00000168005	C11orf84	-	chromosome 11 open reading frame 84	protein-coding
chr11	65537285	65537423	+	5.4	0.778	13	12	2.1	5.85	1.77e-06	9.42	1.18e-08	Intergenic	L1MC4|LINE|L1	10708	NM_138368	91056	Hs.591957	NM_138368	ENSG00000254470	AP5B1	AP-5|PP1030	adaptor-related protein complex 5, beta 1 subunit	protein-coding
chr11	66085887	66086025	+	5.4	0.875	13	12	2.1	5.85	1.77e-06	11.7	1.1e-09	Intergenic	MIRc|SINE|MIR	-1441	NM_020404	57124	Hs.195727	NM_020404	ENSG00000174807	CD248	CD164L1|TEM1	CD248 molecule, endosialin	protein-coding
chr11	71856229	71856367	+	5.4	0.85	13	12	2.1	5.85	1.77e-06	9.22	1.49e-08	Intergenic	AluJb|SINE|Alu	9527	NM_000804	2352	Hs.352	NM_000804	ENSG00000110203	FOLR3	FR-G|FR-gamma|gamma-hFR	folate receptor 3 (gamma)	protein-coding
chr11	12824222	12824360	+	25.6	0.968	57	57	2.1	27.78	2.03e-60	37.72	9.32e-68	intron (NM_021961, intron 3 of 12)	intron (NM_021961, intron 3 of 12)	128322	NM_021961	7003	Hs.655331	NM_021961	ENSG00000187079	TEAD1	AA|NTEF-1|REF1|TCF-13|TCF13|TEAD-1|TEF-1	TEA domain family member 1 (SV40 transcriptional enhancer factor)	protein-coding
chr1	23919714	23919852	+	9.4	0.833	22	21	2.1	10.24	9.94e-15	13.9	2.71e-17	Intergenic	Intergenic	-33498	NM_002167	3399	Hs.76884	NM_002167	ENSG00000117318	ID3	HEIR-1|bHLHb25	inhibitor of DNA binding 3, dominant negative helix-loop-helix protein	protein-coding
chr11	66738430	66738568	+	14.8	0.74	33	33	5.9	5.61	9.78e-15	18.87	2.18e-30	Intergenic	Intergenic	-4255	NM_001136485	254439	Hs.232604	NM_001136485	ENSG00000173237	C11orf86	-	chromosome 11 open reading frame 86	protein-coding
chr11	77345058	77345196	+	5.8	0.667	13	13	2.1	6.34	2.75e-07	7.32	5.48e-08	intron (NM_001293, intron 1 of 6)	AluSp|SINE|Alu	3724	NM_001293	1207	Hs.430733	NM_001293	ENSG00000074201	CLNS1A	CLCI|CLNS1B|ICln	chloride channel, nucleotide-sensitive, 1A	protein-coding
chr11	85471039	85471177	+	5.4	0.812	13	12	2.5	4.76	1.37e-05	9.75	8.18e-09	intron (NM_032943, intron 1 of 18)	MLT1I|LTR|ERVL-MaLR	-2064	NM_001162953	54843	Hs.369520	NM_001162951	ENSG00000137501	SYTL2	CHR11SYT|EXO4|SGA72M|SLP2|SLP2A	synaptotagmin-like 2	protein-coding
chr11	92788176	92788314	+	5.4	0.933	13	12	2.1	5.85	1.77e-06	11.7	1.1e-09	Intergenic	Intergenic	85456	NM_005959	4544	Hs.569039	NM_005959	ENSG00000134640	MTNR1B	FGQTL2|MEL-1B-R|MT2	melatonin receptor 1B	protein-coding
chr11	94482648	94482786	+	5.8	0.833	13	13	2.5	5.15	2.62e-06	7.49	4.17e-08	Intergenic	LTR33|LTR|ERVL	-18791	NM_130847	154810	Hs.503594	NM_130847	ENSG00000166025	AMOTL1	JEAP	angiomotin like 1	protein-coding
chr11	98487065	98487203	+	5.4	0.667	13	12	2.1	5.85	1.77e-06	9.22	1.49e-08	Intergenic	Intergenic	-404572	NM_001243270	53942	Hs.656783	NM_001243270	ENSG00000149972	CNTN5	HNB-2s|NB-2	contactin 5	protein-coding
chr11	100417623	100417761	+	5.8	0.812	13	13	3.4	3.87	5.12e-05	7.81	2.61e-08	Intergenic	MSTA|LTR|ERVL-MaLR	-140715	NM_152432	143872	Hs.741465	NM_152432	ENSG00000165895	ARHGAP42	GRAF3	Rho GTPase activating protein 42	protein-coding
chr11	104827421	104827559	+	5.8	0.737	13	13	2.1	6.34	2.75e-07	9.99	1.48e-09	promoter-TSS (NM_033306)	promoter-TSS (NM_033306)	-68	NM_033306	837	Hs.138378	NM_001225	ENSG00000196954	CASP4	ICE(rel)II|ICEREL-II|ICH-2|Mih1/TX|TX	caspase 4, apoptosis-related cysteine peptidase	protein-coding
chr11	108800023	108800161	+	5.4	0.778	13	12	2.1	5.85	1.77e-06	8.84	2.34e-08	intron (NM_004398, intron 17 of 17)	intron (NM_004398, intron 17 of 17)	264276	NM_004398	1662	Hs.591931	NM_004398	ENSG00000178105	DDX10	HRH-J8	DEAD (Asp-Glu-Ala-Asp) box polypeptide 10	protein-coding
chr11	112037386	112037524	+	5.8	0.778	13	13	2.1	6.34	2.75e-07	9.11	4.37e-09	promoter-TSS (NM_031275)	promoter-TSS (NM_031275)	-640	NM_031275	56158	Hs.524039	NM_031275	ENSG00000150783	TEX12	-	testis expressed 12	protein-coding
chr11	120271583	120271721	+	5.8	0.875	13	13	2.1	6.34	2.75e-07	8.29	1.3e-08	intron (NM_015313, intron 1 of 40)	intron (NM_015313, intron 1 of 40)	64034	NM_001198665	23365	Hs.24598	NM_001198665	ENSG00000196914	ARHGEF12	LARG|PRO2792	Rho guanine nucleotide exchange factor (GEF) 12	protein-coding
chr1	33246418	33246556	+	9.4	0.923	22	21	2.1	10.24	9.94e-15	20.47	1.26e-20	intron (NM_003680, intron 10 of 12)	intron (NM_003680, intron 10 of 12)	15252	NM_001198972	57648	Hs.591502	NM_001198972	ENSG00000162522	KIAA1522	-	KIAA1522	protein-coding
chr11	67297024	67297162	+	14.8	0.841	33	33	3.4	9.81	1.07e-21	24.57	5.32e-34	Intergenic	L1MB7|LINE|L1	-6194	NM_016366	51475	Hs.278984	NM_016366	ENSG00000167791	CABP2	-	calcium binding protein 2	protein-coding
chr11	125384609	125384747	+	5.8	0.933	13	13	2.1	6.34	2.75e-07	12.67	8.65e-11	Intergenic	L1MB7|LINE|L1	-18472	NM_022549	9638	Hs.732083	NM_005103	ENSG00000149557	FEZ1	-	fasciculation and elongation protein zeta 1 (zygin I)	protein-coding
chr11	2163668	2163806	+	4.9	0.875	12	11	2.1	5.36	1.05e-05	10.72	1.3e-08	intron (NR_028043, intron 1 of 2)	intron (NR_028043, intron 1 of 2)	-1396	NM_001127598	3481	Hs.272259	NM_000612	ENSG00000167244	IGF2	C11orf43|IGF-II|PP9974	insulin-like growth factor 2 (somatomedin A)	protein-coding
chr11	3145838	3145976	+	5.4	0.867	12	12	2.1	5.85	1.77e-06	11.7	1.1e-09	intron (NM_020896, intron 3 of 21)	intron (NM_020896, intron 3 of 21)	40675	NM_020896	114879	Hs.436166	NM_001144063	ENSG00000021762	OSBPL5	OBPH1|ORP5	oxysterol binding protein-like 5	protein-coding
chr11	8078677	8078815	+	5.4	0.929	12	12	2.1	5.85	1.77e-06	11.7	1.1e-09	intron (NM_003320, intron 2 of 12)	MER63C|DNA|hAT-Blackjack	18566	NM_003320	7275	Hs.733193	NM_003320	ENSG00000166402	TUB	rd5	tubby homolog (mouse)	protein-coding
chr11	8280537	8280675	+	5.4	0.824	12	12	2.1	5.85	1.77e-06	11.7	1.1e-09	intron (NM_001270428, intron 1 of 3)	intron (NM_001270428, intron 1 of 3)	4819	NR_073006	4004	Hs.654426	NM_001270428	ENSG00000166407	LMO1	RBTN1|RHOM1|TTG1	LIM domain only 1 (rhombotin 1)	protein-coding
chr11	12027167	12027305	+	4.9	0.765	12	11	2.5	4.36	6.66e-05	8.54	1.25e-07	intron (NM_001018057, intron 1 of 6)	intron (NM_001018057, intron 1 of 6)	2950	NM_001018057	27122	Hs.731954	NM_001018057	ENSG00000050165	DKK3	REIC|RIG	dickkopf 3 homolog (Xenopus laevis)	protein-coding
chr11	13190137	13190275	+	4.9	0.8	12	11	2.1	5.36	1.05e-05	9.04	7.18e-08	Intergenic	Intergenic	-109119	NM_001030273	406	Hs.65734	NM_001030272	ENSG00000133794	ARNTL	BMAL1|BMAL1c|JAP3|MOP3|PASD3|TIC|bHLHe5	aryl hydrocarbon receptor nuclear translocator-like	protein-coding
chr11	14279867	14280005	+	5.4	0.789	12	12	2.1	5.85	1.77e-06	10.09	5.6e-09	intron (NM_006108, intron 11 of 15)	intron (NM_006108, intron 11 of 15)	100095	NM_001177315	22800	Hs.712835	NM_001102669	ENSG00000133818	RRAS2	TC21	related RAS viral (r-ras) oncogene homolog 2	protein-coding
chr11	17034377	17034515	+	5.4	0.875	12	12	2.5	4.76	1.37e-05	11.7	1.1e-09	intron (NM_175058, intron 3 of 22)	intron (NM_175058, intron 3 of 22)	1517	NM_175058	144100	Hs.12332	NM_175058	ENSG00000166689	PLEKHA7	-	pleckstrin homology domain containing, family A member 7	protein-coding
chr1	67030027	67030165	+	9.4	0.917	22	21	2.1	10.24	9.94e-15	15.16	4.91e-18	intron (NM_032291, intron 1 of 24)	intron (NM_032291, intron 1 of 24)	30271	NM_032291	84251	Hs.132121	NM_032291	ENSG00000118473	SGIP1	-	SH3-domain GRB2-like (endophilin) interacting protein 1	protein-coding
chr11	33279698	33279836	+	14.3	0.886	32	32	2.1	15.6	5.06e-27	30.09	9.72e-36	intron (NM_005734, intron 1 of 16)	CpG	599	NM_005734	10114	Hs.201918	NM_001048200	ENSG00000110422	HIPK3	DYRK6|FIST3|PKY|YAK1	homeodomain interacting protein kinase 3	protein-coding
chr11	17230961	17231099	+	4.9	0.857	12	11	2.5	4.36	6.66e-05	7.94	2.55e-07	Intergenic	Intergenic	-39676	NM_002645	5286	Hs.175343	NM_002645	ENSG00000011405	PIK3C2A	CPK|PI3-K-C2(ALPHA)|PI3-K-C2A	phosphatidylinositol-4-phosphate 3-kinase, catalytic subunit type 2 alpha	protein-coding
chr11	18097142	18097280	+	4.9	0.8	12	11	2.1	5.36	1.05e-05	10.72	1.3e-08	Intergenic	Intergenic	30427	NM_138421	113174	Hs.591998	NM_138421	ENSG00000166788	SAAL1	SPACIA1	serum amyloid A-like 1	protein-coding
chr11	26249032	26249170	+	5.4	0.706	12	12	2.1	5.85	1.77e-06	9.22	1.49e-08	Intergenic	Intergenic	-104577	NM_031418	63982	Hs.91791	NM_031418	ENSG00000134343	ANO3	C11orf25|TMEM16C	anoctamin 3	protein-coding
chr11	32334555	32334693	+	4.9	0.812	12	11	2.5	4.36	6.66e-05	8.54	1.25e-07	Intergenic	Intergenic	117739	NM_001198552	7490	Hs.591980	NM_000378	ENSG00000184937	WT1	AWT1|EWS-WT1|GUD|NPHS4|WAGR|WIT-2|WT33	Wilms tumor 1	protein-coding
chr11	37525797	37525935	+	4.9	0.778	12	11	2.5	4.36	6.66e-05	7.86	2.81e-07	Intergenic	Intergenic	-906037	NM_001243786	5897	Hs.714519	NM_000536	ENSG00000175097	RAG2	RAG-2	recombination activating gene 2	protein-coding
chr11	37533028	37533166	+	4.9	0.824	12	11	2.5	4.36	6.66e-05	7.42	4.95e-07	Intergenic	MLT1H2|LTR|ERVL-MaLR	-913268	NM_001243786	5897	Hs.714519	NM_000536	ENSG00000175097	RAG2	RAG-2	recombination activating gene 2	protein-coding
chr11	46696878	46697016	+	5.4	0.857	12	12	2.1	5.85	1.77e-06	11.7	1.1e-09	3' UTR (NM_001142673, exon 18 of 18)	3' UTR (NM_001142673, exon 18 of 18)	25268	NM_004308	392	Hs.138860	NM_004308	ENSG00000175220	ARHGAP1	CDC42GAP|RHOGAP|RHOGAP1|p50rhoGAP	Rho GTPase activating protein 1	protein-coding
chr1	68149134	68149272	+	9.4	0.862	22	21	2.1	10.24	9.94e-15	13.28	6.55e-17	Intergenic	Intergenic	-1657	NM_001199741	1647	Hs.80409	NM_001199741	ENSG00000116717	GADD45A	DDIT1|GADD45	growth arrest and DNA-damage-inducible, alpha	protein-coding
chr11	58941713	58941851	+	13.9	0.896	32	31	3.4	9.22	1e-19	16.41	7.16e-27	intron (NM_015177, intron 1 of 8)	intron (NM_015177, intron 1 of 8)	1970	NM_015177	23220	Hs.523696	NM_015177	ENSG00000110042	DTX4	RNF155	deltex homolog 4 (Drosophila)	protein-coding
chr11	59411046	59411184	+	5.4	0.7	12	12	2.1	5.85	1.77e-06	6.55	5.58e-07	intron (NM_152716, intron 15 of 18)	AluJr|SINE|Alu	25396	NM_152716	219988	Hs.591960	NM_152716	ENSG00000166889	PATL1	Pat1b|hPat1b	protein associated with topoisomerase II homolog 1 (yeast)	protein-coding
chr11	61879676	61879814	+	5.4	0.765	12	12	2.5	4.76	1.37e-05	7.46	1.44e-07	Intergenic	L1ME3B|LINE|L1	-11700	NM_001040694	3619	Hs.142179	NM_001040694	ENSG00000149503	INCENP	-	inner centromere protein antigens 135/155kDa	protein-coding
chr11	62607895	62608033	+	5.4	0.722	12	12	2.1	5.85	1.77e-06	7.15	2.24e-07	promoter-TSS (NM_018093)	promoter-TSS (NM_018093)	-336	NM_018093	54663	Hs.654620	NM_018093	ENSG00000133316	WDR74	-	WD repeat domain 74	protein-coding
chr11	65265075	65265213	+	5.4	0.857	12	12	2.5	4.76	1.37e-05	5.07	7.31e-06	promoter-TSS (NR_002819)	promoter-TSS (NR_002819)	-89	NR_002819	378938	Hs.642877	NR_002819		MALAT1	HCN|LINC00047|MALAT-1|NCRNA00047|NEAT2|PRO2853	metastasis associated lung adenocarcinoma transcript 1 (non-protein coding)	miscRNA
chr11	65270946	65271084	+	5.4	0.625	12	12	2.1	5.85	1.77e-06	4.47	2.52e-05	non-coding (NR_002819, exon 1 of 1)	non-coding (NR_002819, exon 1 of 1)	5782	NR_002819	378938	Hs.642877	NR_002819		MALAT1	HCN|LINC00047|MALAT-1|NCRNA00047|NEAT2|PRO2853	metastasis associated lung adenocarcinoma transcript 1 (non-protein coding)	miscRNA
chr11	66477223	66477361	+	4.9	0.812	12	11	2.1	5.36	1.05e-05	10.34	1.87e-08	intron (NM_006946, intron 9 of 36)	intron (NM_006946, intron 9 of 36)	11578	NM_006946	6712	Hs.26915	NM_006946	ENSG00000173898	SPTBN2	GTRAP41|SCA5	spectrin, beta, non-erythrocytic 2	protein-coding
chr1	100968097	100968235	+	9.9	0.839	22	22	2.1	10.72	9.22e-16	15.72	3.79e-19	intron (NM_003672, intron 15 of 15)	intron (NM_003672, intron 15 of 15)	-35562	NM_022049	54112	Hs.170053	NM_022049	ENSG00000181656	GPR88	STRG	G protein-coupled receptor 88	protein-coding
chr11	67113592	67113730	+	12.6	0.943	32	28	3.4	8.33	7.2e-17	20.21	7.92e-27	intron (NR_024469, intron 2 of 3)	intron (NR_024469, intron 2 of 3)	7406	NM_001256870	57804	Hs.523829	NM_001256870	ENSG00000175482	POLD4	POLDS|p12	polymerase (DNA-directed), delta 4, accessory subunit	protein-coding
chr11	66535630	66535768	+	4.9	0.778	12	11	2.5	4.36	6.66e-05	6.39	2.05e-06	intron (NR_048553, intron 2 of 14)	intron (NR_048553, intron 2 of 14)	23492	NM_024650	79703	Hs.292088	NM_024650	ENSG00000173715	C11orf80	-	chromosome 11 open reading frame 80	protein-coding
chr11	67070382	67070520	+	4.9	0.882	12	11	2.5	4.36	6.66e-05	8.02	2.31e-07	promoter-TSS (NM_017857)	promoter-TSS (NM_017857)	-468	NM_017857	54961	Hs.29173	NM_018276	ENSG00000172830	SSH3	SSH3L	slingshot homolog 3 (Drosophila)	protein-coding
chr11	71885490	71885628	+	5.4	0.706	12	12	2.1	5.85	1.77e-06	11.7	1.1e-09	Intergenic	Intergenic	-15043	NM_016725	2348	Hs.73769	NM_000802	ENSG00000110195	FOLR1	FBP|FOLR	folate receptor 1 (adult)	protein-coding
chr11	72505987	72506125	+	4.9	0.667	12	11	2.1	5.36	1.05e-05	9.25	5.7e-08	Intergenic	LTR51|LTR|ERV1	-1306	NM_006645	10809	Hs.188606	NM_006645	ENSG00000214530	STARD10	NY-CO-28|PCTP2|SDCCAG28	StAR-related lipid transfer (START) domain containing 10	protein-coding
chr11	74086353	74086491	+	5.4	0.706	12	12	2.1	5.85	1.77e-06	6.5	6.04e-07	intron (NM_173582, intron 1 of 13)	intron (NM_173582, intron 1 of 13)	23080	NM_173582	283209	Hs.26612	NM_173582	ENSG00000165434	PGM2L1	BM32A	phosphoglucomutase 2-like 1	protein-coding
chr11	76450932	76451070	+	5.4	0.8	12	12	2.1	5.85	1.77e-06	8.01	6.69e-08	Intergenic	Intergenic	-18168	NR_024042	390226	Hs.440026	NR_024042		GUCY2EP	GC-E|GCD|GUCY2E	guanylate cyclase 2E, pseudogene	pseudo
chr11	76482063	76482201	+	5.4	0.857	12	12	2.1	5.85	1.77e-06	6.97	2.9e-07	Intergenic	Intergenic	-11225	NM_001258210	25987	Hs.8361	NM_001258210	ENSG00000182704	TSKU	E2IG4|LRRC54|TSK	tsukushi small leucine rich proteoglycan homolog (Xenopus laevis)	protein-coding
chr11	82575483	82575621	+	4.9	0.929	12	11	2.1	5.36	1.05e-05	6.78	1.18e-06	intron (NM_005040, intron 1 of 8)	MIR3|SINE|MIR	36005	NM_199418	5547	Hs.523936	NM_005040	ENSG00000137509	PRCP	HUMPCP|PCP	prolylcarboxypeptidase (angiotensinase C)	protein-coding
chr11	90480255	90480393	+	5.4	0.882	12	12	2.1	5.85	1.77e-06	9.12	1.67e-08	Intergenic	L1MB7|LINE|L1	-191299	NR_039711	100616186		NR_039711		MIR4490	-	microRNA 4490	miscRNA
chr1	150039285	150039423	+	9.4	0.767	22	21	4.2	5	4.51e-09	12.51	2.11e-16	promoter-TSS (NM_007259)	promoter-TSS (NM_007259)	12	NM_007259	11311	Hs.443750	NM_007259	ENSG00000136631	VPS45	H1|H1VPS45|VPS45A|VPS45B|VPS54A|VSP45|VSP45A	vacuolar protein sorting 45 homolog (S. cerevisiae)	protein-coding
chr11	82867943	82868081	+	12.6	0.941	31	28	2.1	13.65	2.49e-22	22.23	6.2e-28	promoter-TSS (NM_015885)	promoter-TSS (NM_015885)	-125	NM_015885	51585	Hs.731825	NM_015885	ENSG00000165494	PCF11	-	PCF11, cleavage and polyadenylation factor subunit, homolog (S. cerevisiae)	protein-coding
chr11	91029885	91030023	+	4.9	0.706	12	11	2.1	5.36	1.05e-05	7.49	4.52e-07	Intergenic	L1MB8|LINE|L1	-740929	NR_039711	100616186		NR_039711		MIR4490	-	microRNA 4490	miscRNA
chr11	103398913	103399051	+	4.5	0.778	12	10	2.1	4.87	5.73e-05	7.68	1.18e-06	Intergenic	Intergenic	-321652	NR_039842	100616457		NR_039842		MIR4693	-	microRNA 4693	miscRNA
chr11	104069396	104069534	+	5.4	0.8	12	12	2.1	5.85	1.77e-06	11.7	1.1e-09	Intergenic	MER91C|DNA|hAT-Tip100	-34438	NM_025208	80310	Hs.352298	NM_025208	ENSG00000170962	PDGFD	IEGF|SCDGF-B|SCDGFB	platelet derived growth factor D	protein-coding
chr11	105276209	105276347	+	5.4	0.867	12	12	2.1	5.85	1.77e-06	7.94	7.39e-08	Intergenic	MIR|SINE|MIR	-204522	NM_000829	2893	Hs.503743	NM_000829	ENSG00000152578	GRIA4	GLUR4|GLUR4C|GLURD|GluA4	glutamate receptor, ionotropic, AMPA 4	protein-coding
chr11	109957787	109957925	+	4.9	0.8	12	11	2.1	5.36	1.05e-05	7.63	3.75e-07	Intergenic	Intergenic	-6231	NM_033390	85463	Hs.376289	NM_033390	ENSG00000149289	ZC3H12C	MCPIP3	zinc finger CCCH-type containing 12C	protein-coding
chr11	110168829	110168967	+	4.5	0.619	12	10	2.1	4.87	5.73e-05	9.75	1.4e-07	Intergenic	Intergenic	-1461	NM_002906	5962	Hs.741211	NM_001260492	ENSG00000137710	RDX	DFNB24	radixin	protein-coding
chr11	121836080	121836218	+	5.4	0.7	12	12	2.1	5.85	1.77e-06	8.33	4.46e-08	Intergenic	Intergenic	134403	NR_029671	406911		NR_029671		MIR125B1	MIRN125B1	microRNA 125b-1	miscRNA
chr11	127896635	127896773	+	4.9	0.667	12	11	2.1	5.36	1.05e-05	10.48	1.63e-08	Intergenic	MER44C|DNA|TcMar-Tigger	495501	NM_005238	2113	Hs.369438	NM_001143820	ENSG00000134954	ETS1	ETS-1|EWSR2	v-ets erythroblastosis virus E26 oncogene homolog 1 (avian)	protein-coding
chr1	188996784	188996922	+	9.4	0.893	22	21	2.1	10.24	9.94e-15	20.47	1.26e-20	Intergenic	Intergenic	1449906	NM_199051	339479	Hs.65765	NM_199051	ENSG00000162670	FAM5C	BRINP3|DBCCR1L|DBCCR1L1	family with sequence similarity 5, member C	protein-coding
chr11	64624202	64624340	+	13	0.914	30	29	3.4	8.62	8.32e-18	23.82	1.05e-29	intron (NM_006795, intron 3 of 4)	intron (NM_006795, intron 3 of 4)	-12230	NM_017525	55561	Hs.293590	NM_017525	ENSG00000171219	CDC42BPG	DMPK2|HSMDPKIN|KAPPA-200|MRCKG|MRCKgamma	CDC42 binding protein kinase gamma (DMPK-like)	protein-coding
chr11	129513554	129513692	+	5.4	0.824	12	12	2.1	5.85	1.77e-06	9.32	1.32e-08	Intergenic	Intergenic	-172118	NM_138788	120224	Hs.504301	NM_138788	ENSG00000151715	TMEM45B	-	transmembrane protein 45B	protein-coding
chr11	129862376	129862514	+	5.4	0.577	12	12	2.1	5.85	1.77e-06	9.86	7.22e-09	intron (NM_020228, intron 1 of 21)	intron (NM_020228, intron 1 of 21)	-10074	NR_024233	440072	Hs.630600	NM_001007543		LINC00167	C11orf37|NCRNA00167	long intergenic non-protein coding RNA 167	miscRNA
chr11	8928264	8928402	+	4.9	0.733	11	11	2.1	5.36	1.05e-05	10.08	2.42e-08	intron (NM_005418, intron 1 of 22)	intron (NM_005418, intron 1 of 22)	4165	NM_005418	6764	Hs.117715	NM_005418	ENSG00000166444	ST5	DENND2B|HTS1|p126	suppression of tumorigenicity 5	protein-coding
chr11	10072258	10072396	+	4.9	0.706	11	11	2.1	5.36	1.05e-05	6.84	1.08e-06	intron (NM_030962, intron 2 of 39)	MER44D|DNA|TcMar-Tigger	243427	NM_030962	81846	Hs.577252	NM_030962	ENSG00000133812	SBF2	CMT4B2|DENND7B|MTMR13	SET binding factor 2	protein-coding
chr11	10769390	10769528	+	4.9	0.75	11	11	2.1	5.36	1.05e-05	6.96	9.16e-07	Intergenic	Intergenic	-3352	NM_014633	9646	Hs.725151	NM_014633	ENSG00000198730	CTR9	SH2BP1|TSBP|p150|p150TSP	Ctr9, Paf1/RNA polymerase II complex component, homolog (S. cerevisiae)	protein-coding
chr11	11772027	11772165	+	4.9	0.765	11	11	2.5	4.36	6.66e-05	8.83	8.98e-08	Intergenic	Intergenic	-90874	NM_017944	55031	Hs.577256	NM_017944	ENSG00000170242	USP47	TRFP	ubiquitin specific peptidase 47	protein-coding
chr11	16301184	16301322	+	4.9	0.846	11	11	2.1	5.36	1.05e-05	7.49	4.52e-07	intron (NM_033326, intron 3 of 15)	intron (NM_033326, intron 3 of 15)	123160	NM_001145819	55553	Hs.368226	NM_001145811	ENSG00000110693	SOX6	HSSOX6|SOXD	SRY (sex determining region Y)-box 6	protein-coding
chr11	17278139	17278277	+	4.5	0.857	11	10	2.1	4.87	5.73e-05	9.75	1.4e-07	Intergenic	MER44B|DNA|TcMar-Tigger	-20078	NM_005013	4925	Hs.654599	NM_005013	ENSG00000070081	NUCB2	NEFA	nucleobindin 2	protein-coding
chr11	17812017	17812155	+	4.5	0.75	11	10	2.1	4.87	5.73e-05	8.12	7.25e-07	intron (NM_012139, intron 10 of 10)	L1ME3C|LINE|L1	54591	NM_004976	3746	Hs.552896	NM_001112741	ENSG00000129159	KCNC1	KV3.1|KV4|NGK2	potassium voltage-gated channel, Shaw-related subfamily, member 1	protein-coding
chr1	202772158	202772296	+	9.9	0.857	22	22	3.4	6.54	1.4e-11	17.87	2.67e-20	intron (NM_006618, intron 1 of 26)	AluJr|SINE|Alu	5322	NM_006618	10765	Hs.443650	NM_006618	ENSG00000117139	KDM5B	CT31|JARID1B|PLU-1|PLU1|PUT1|RBBP2H1A	lysine (K)-specific demethylase 5B	protein-coding
chr11	72145682	72145820	+	13	0.917	30	29	2.1	14.13	1.75e-23	16.85	1.48e-25	promoter-TSS (NM_001258392)	promoter-TSS (NM_001258392)	-27	NM_001258392	81570	Hs.523877	NM_001258392	ENSG00000162129	CLPB	HSP78|SKD3	ClpB caseinolytic peptidase B homolog (E. coli)	protein-coding
chr11	19395938	19396076	+	4.9	0.667	11	11	2.1	5.36	1.05e-05	6.14	2.98e-06	intron (NM_001111018, intron 1 of 37)	intron (NM_001111018, intron 1 of 37)	23736	NM_001111018	89797	Hs.639428	NM_001111018	ENSG00000166833	NAV2	HELAD1|POMFIL2|RAINB1|STEERIN2|UNC53H2	neuron navigator 2	protein-coding
chr11	23493547	23493685	+	4.9	0.857	11	11	2.1	5.36	1.05e-05	10.72	1.3e-08	Intergenic	Intergenic	-611644	NM_001195637	100500938	Hs.555029	NM_001195637	ENSG00000255359	LOC100500938	-	uncharacterized LOC100500938	protein-coding
chr11	28501192	28501330	+	4.5	0.8	11	10	2.1	4.87	5.73e-05	7.44	1.57e-06	Intergenic	Intergenic	371463	NM_001113528	196074	Hs.243326	NM_001113528	ENSG00000169519	METTL15	METT5D1	methyltransferase like 15	protein-coding
chr11	31004827	31004965	+	4.9	0.778	11	11	2.1	5.36	1.05e-05	10.72	1.3e-08	intron (NM_020869, intron 1 of 19)	intron (NM_020869, intron 1 of 19)	9337	NM_020869	100506627	Hs.730375	NM_198462	ENSG00000170959	DCDC5	-	doublecortin domain containing 5	protein-coding
chr11	31276061	31276199	+	4.9	0.706	11	11	2.1	5.36	1.05e-05	9.95	2.75e-08	Intergenic	MLT1H|LTR|ERVL-MaLR	115227	NM_181807	341019	Hs.592000	NM_181807	ENSG00000188682	DCDC1	-	doublecortin domain containing 1	protein-coding
chr11	33262833	33262971	+	4.9	0.765	11	11	2.1	5.36	1.05e-05	10.72	1.3e-08	Intergenic	L1MC3|LINE|L1	-16266	NM_001048200	10114	Hs.201918	NM_001048200	ENSG00000110422	HIPK3	DYRK6|FIST3|PKY|YAK1	homeodomain interacting protein kinase 3	protein-coding
chr1	225186021	225186159	+	9.4	0.815	22	21	2.1	10.24	9.94e-15	11.03	2.36e-15	intron (NM_001145154, intron 8 of 10)	L1MDa|LINE|L1	68727	NM_144989	127602	Hs.133977	NM_001145154	ENSG00000185842	DNAH14	C1orf67|Dnahc14|HL-18|HL18	dynein, axonemal, heavy chain 14	protein-coding
chr11	128077840	128077978	+	13	0.841	30	29	2.1	14.13	1.75e-23	16.07	5.43e-25	Intergenic	Intergenic	314296	NM_005238	2113	Hs.369438	NM_001143820	ENSG00000134954	ETS1	ETS-1|EWSR2	v-ets erythroblastosis virus E26 oncogene homolog 1 (avian)	protein-coding
chr11	34366871	34367009	+	4.5	0.846	11	10	2.1	4.87	5.73e-05	9.16	2.46e-07	intron (NM_145804, intron 1 of 16)	intron (NM_145804, intron 1 of 16)	12615	NM_145804	25841	Hs.23361	NM_145804	ENSG00000166016	ABTB2	-	ankyrin repeat and BTB (POZ) domain containing 2	protein-coding
chr11	34617163	34617301	+	4.9	0.857	11	11	2.5	4.36	6.66e-05	5.62	6.87e-06	Intergenic	Intergenic	-25356	NM_012153	26298	Hs.653859	NM_001206615	ENSG00000135373	EHF	ESE3|ESE3B|ESEJ	ets homologous factor	protein-coding
chr11	34771968	34772106	+	4.9	0.929	11	11	2.1	5.36	1.05e-05	6.9	9.96e-07	Intergenic	Intergenic	118026	NM_001206616	26298	Hs.653859	NM_001206615	ENSG00000135373	EHF	ESE3|ESE3B|ESEJ	ets homologous factor	protein-coding
chr11	43890751	43890889	+	4.9	0.8	11	11	2.1	5.36	1.05e-05	10.21	2.13e-08	Intergenic	MLT1H|LTR|ERVL-MaLR	-11537	NM_139178	221120	Hs.720708	NM_139178	ENSG00000166199	ALKBH3	ABH3|DEPC-1|DEPC1|PCA1	alkB, alkylation repair homolog 3 (E. coli)	protein-coding
chr11	56644174	56644312	+	4.9	0.8	11	11	2.1	5.36	1.05e-05	6.44	1.9e-06	Intergenic	Intergenic	-112146	NM_001005323	390181	Hs.554520	NM_001005323	ENSG00000181273	OR5AK2	-	olfactory receptor, family 5, subfamily AK, member 2	protein-coding
chr11	56872721	56872859	+	4.9	0.867	11	11	2.1	5.36	1.05e-05	6.55	1.62e-06	Intergenic	Intergenic	67781	NR_036445	219525	Hs.554519	NR_036445		OR5AK4P	PJCG3	olfactory receptor, family 5, subfamily AK, member 4 pseudogene	pseudo
chr11	57045753	57045891	+	4.9	0.917	11	11	2.1	5.36	1.05e-05	5.78	5.25e-06	Intergenic	Intergenic	-40895	NM_005161	187	Hs.438311	NM_005161		APLNR	AGTRL1|APJ|APJR|HG11	apelin receptor	protein-coding
chr11	57202307	57202445	+	4.5	0.8	11	10	2.1	4.87	5.73e-05	9.75	1.4e-07	Intergenic	MLT2F|LTR|ERVL	-7323	NM_017611	29015	Hs.99962	NM_014096	ENSG00000134802	SLC43A3	EEG1|FOAP-13|PRO1659|SEEEG-1	solute carrier family 43, member 3	protein-coding
chr11	59794243	59794381	+	4.9	0.684	11	11	2.1	5.36	1.05e-05	6.55	1.62e-06	Intergenic	MER3|DNA|hAT-Charlie	-13436	NM_173801	219990	Hs.132310	NM_173801	ENSG00000149507	PLAC1L	TMEM122	placenta-specific 1-like	protein-coding
chr1	228416313	228416451	+	8.5	0.694	22	19	3.4	5.65	3.48e-09	8.7	2.87e-12	intron (NM_052843, intron 9 of 80)	L1MB7|LINE|L1	-15017	NR_073154	574407	Hs.650039	NM_001025495		C1orf145	-	chromosome 1 open reading frame 145	miscRNA
chr11	26605199	26605337	+	12.6	0.886	29	28	2.1	13.65	2.49e-22	21.99	8.34e-28	intron (NM_031418, intron 14 of 26)	intron (NM_031418, intron 14 of 26)	-11453	NM_001135091	143662	Hs.407152	NM_001135091	ENSG00000169550	MUC15	MUC-15|PAS3|PASIII	mucin 15, cell surface associated	protein-coding
chr11	61731363	61731501	+	4.9	0.929	11	11	2.5	4.36	6.66e-05	7.21	6.48e-07	TTS (NM_001139443)	TTS (NM_001139443)	3700	NM_002032	2495	Hs.645560	NM_002032	ENSG00000167996	FTH1	FHC|FTH|FTHL6|PIG15|PLIF	ferritin, heavy polypeptide 1	protein-coding
chr11	62608247	62608385	+	4.9	0.812	11	11	2.1	5.36	1.05e-05	6.34	2.21e-06	promoter-TSS (NM_018093)	promoter-TSS (NM_018093)	-688	NM_018093	54663	Hs.654620	NM_018093	ENSG00000133316	WDR74	-	WD repeat domain 74	protein-coding
chr11	65904414	65904552	+	4.5	0.846	11	10	2.1	4.87	5.73e-05	6.56	4.73e-06	intron (NM_018026, intron 1 of 23)	L1M5|LINE|L1	66659	NM_018026	55690	Hs.644326	NM_018026	ENSG00000175115	PACS1	-	phosphofurin acidic cluster sorting protein 1	protein-coding
chr11	68935902	68936040	+	4.9	0.917	11	11	2.1	5.36	1.05e-05	8.36	1.54e-07	Intergenic	MER44B|DNA|TcMar-Tigger	119621	NM_139075	219931	Hs.131851	NM_139075	ENSG00000162341	TPCN2	SHEP10|TPC2	two pore segment channel 2	protein-coding
chr11	71499304	71499442	+	4.9	0.917	11	11	2.1	5.36	1.05e-05	10.72	1.3e-08	intron (NM_152563, intron 1 of 3)	intron (NM_152563, intron 1 of 3)	816	NM_152563	55199	Hs.567527	NM_001099653	ENSG00000158483	FAM86C1	FAM86C	family with sequence similarity 86, member C1	protein-coding
chr1	237068548	237068686	+	21.1	0.885	50	47	4.2	11.18	1.3e-32	26.24	5.28e-49	Intergenic	Tigger14a|DNA|TcMar-Tigger	110036	NM_000254	4548	Hs.498187	NM_000254	ENSG00000116984	MTR	MS|cblG	5-methyltetrahydrofolate-homocysteine methyltransferase	protein-coding
chr11	34296296	34296434	+	25.1	0.984	56	56	2.1	27.29	5.64e-59	47.64	3.78e-72	intron (NM_145804, intron 1 of 16)	intron (NM_145804, intron 1 of 16)	83190	NM_145804	25841	Hs.23361	NM_145804	ENSG00000166016	ABTB2	-	ankyrin repeat and BTB (POZ) domain containing 2	protein-coding
chr1	36765753	36765891	+	9.4	0.958	21	21	2.1	10.24	9.94e-15	20.47	1.26e-20	intron (NM_005119, intron 9 of 11)	intron (NM_005119, intron 9 of 11)	-6172	NM_001162530	79729	Hs.524496	NM_001162530	ENSG00000214193	SH3D21	C1orf113	SH3 domain containing 21	protein-coding
chr11	71692893	71693031	+	4.9	0.857	11	11	2.1	5.36	1.05e-05	7.56	4.12e-07	intron (NR_024148, intron 3 of 8)	L2c|LINE|L2	-16996	NM_001039660	10068	Hs.591967	NM_001039659	ENSG00000137496	IL18BP	IL18BPa	interleukin 18 binding protein	protein-coding
chr11	71783594	71783732	+	4.5	0.8	11	10	2.1	4.87	5.73e-05	6.06	9.35e-06	promoter-TSS (NR_036123)	promoter-TSS (NR_036123)	-315	NR_036123	100422953		NR_036123		MIR3165	-	microRNA 3165	miscRNA
chr11	73468670	73468808	+	4.9	0.733	11	11	2.1	5.36	1.05e-05	8.02	2.31e-07	intron (NM_198896, intron 1 of 7)	intron (NM_198896, intron 1 of 7)	2399	NM_001243719	5870	Hs.591552	NM_001243718	ENSG00000175582	RAB6A	RAB6	RAB6A, member RAS oncogene family	protein-coding
chr11	75981590	75981728	+	4.5	0.923	11	10	2.1	4.87	5.73e-05	5.96	1.08e-05	Intergenic	Intergenic	-64085	NM_004626	7481	Hs.108219	NM_004626	ENSG00000085741	WNT11	HWNT11	wingless-type MMTV integration site family, member 11	protein-coding
chr11	77388542	77388680	+	4.5	0.824	11	10	2.1	4.87	5.73e-05	5.91	1.16e-05	intron (NM_016578, intron 12 of 15)	intron (NM_016578, intron 12 of 15)	-39760	NM_001293	1207	Hs.430733	NM_001293	ENSG00000074201	CLNS1A	CLCI|CLNS1B|ICln	chloride channel, nucleotide-sensitive, 1A	protein-coding
chr11	82506170	82506308	+	4.5	0.8	11	10	2.1	4.87	5.73e-05	6.21	7.5e-06	Intergenic	L2|LINE|L2	-61333	NM_175885	220382	Hs.448218	NM_175885	ENSG00000182103	FAM181B	-	family with sequence similarity 181, member B	protein-coding
chr1	40317935	40318073	+	9.4	0.75	21	21	2.1	10.24	9.94e-15	17.87	1.9e-19	intron (NM_017646, intron 4 of 10)	intron (NM_017646, intron 4 of 10)	31173	NM_017646	54802	Hs.356554	NM_017646	ENSG00000043514	TRIT1	IPT|MOD5	tRNA isopentenyltransferase 1	protein-coding
chr11	90077843	90077981	+	4.5	0.706	11	10	2.1	4.87	5.73e-05	7.22	2.05e-06	Intergenic	AluJb|SINE|Alu	-121380	NM_001144073	26973	Hs.22857	NM_001144073	ENSG00000110172	CHORDC1	CHP1	cysteine and histidine-rich domain (CHORD) containing 1	protein-coding
chr11	94483611	94483749	+	4.9	0.706	11	11	2.1	5.36	1.05e-05	5.82	4.9e-06	Intergenic	Intergenic	-17828	NM_130847	154810	Hs.503594	NM_130847	ENSG00000166025	AMOTL1	JEAP	angiomotin like 1	protein-coding
chr11	101827389	101827527	+	4.5	0.846	11	10	2.1	4.87	5.73e-05	7.85	9.76e-07	intron (NM_020802, intron 4 of 10)	C-rich|Low_complexity|Low_complexity	-40205	NM_178127	253935	Hs.318370	NM_178127	ENSG00000187151	ANGPTL5	-	angiopoietin-like 5	protein-coding
chr11	104146788	104146926	+	4.5	0.8	11	10	2.1	4.87	5.73e-05	8.03	8.02e-07	Intergenic	Intergenic	-111830	NM_025208	80310	Hs.352298	NM_025208	ENSG00000170962	PDGFD	IEGF|SCDGF-B|SCDGFB	platelet derived growth factor D	protein-coding
chr11	108818658	108818796	+	4.9	0.688	11	11	2.1	5.36	1.05e-05	9.59	3.99e-08	Intergenic	MER44C|DNA|TcMar-Tigger	282911	NM_004398	1662	Hs.591931	NM_004398	ENSG00000178105	DDX10	HRH-J8	DEAD (Asp-Glu-Ala-Asp) box polypeptide 10	protein-coding
chr11	109963871	109964009	+	4.5	0.923	11	10	2.1	4.87	5.73e-05	7.15	2.24e-06	promoter-TSS (NM_033390)	promoter-TSS (NM_033390)	-147	NM_033390	85463	Hs.376289	NM_033390	ENSG00000149289	ZC3H12C	MCPIP3	zinc finger CCCH-type containing 12C	protein-coding
chr1	121351892	121352030	+	8.5	0.821	21	19	6.7	2.82	7.85e-05	6.29	6.31e-10	Intergenic	ALR/Alpha|Satellite|centr	91051	NR_003955	647121	Hs.697682	NR_003955		EMBP1	-	embigin pseudogene 1	pseudo
chr11	63639651	63639789	+	11.2	0.882	28	25	2.5	9.91	6.36e-17	21.02	1.57e-24	intron (NM_001163296, intron 1 of 16)	intron (NM_001163296, intron 1 of 16)	-16267	NM_017490	2011	Hs.567261	NM_001039469	ENSG00000072518	MARK2	EMK-1|EMK1|PAR-1|Par-1b|Par1b	MAP/microtubule affinity-regulating kinase 2	protein-coding
chr11	112527846	112527984	+	4.9	0.917	11	11	2.1	5.36	1.05e-05	10.34	1.87e-08	Intergenic	Intergenic	-304054	NM_181351	4684	Hs.733031	NM_000615	ENSG00000149294	NCAM1	CD56|MSK39|NCAM	neural cell adhesion molecule 1	protein-coding
chr11	114156268	114156406	+	4.9	0.765	11	11	2.1	5.36	1.05e-05	9.36	5.07e-08	Intergenic	Intergenic	-10198	NM_006169	4837	Hs.503911	NM_006169	ENSG00000166741	NNMT	-	nicotinamide N-methyltransferase	protein-coding
chr11	123045515	123045653	+	4.9	0.778	11	11	2.1	5.36	1.05e-05	9.7	3.53e-08	intron (NM_024769, intron 1 of 6)	intron (NM_024769, intron 1 of 6)	20423	NM_024769	79827	Hs.591949	NM_024769	ENSG00000166250	CLMP	ACAM|ASAM	CXADR-like membrane protein	protein-coding
chr11	9682500	9682638	+	4.5	0.833	10	10	2.1	4.87	5.73e-05	9.75	1.4e-07	Intergenic	MIRb|SINE|MIR	-3059	NM_015055	23075	Hs.153026	NM_015055	ENSG00000133789	SWAP70	SWAP-70	SWAP switching B-cell complex 70kDa subunit	protein-coding
chr11	113192958	113193096	+	12.1	0.917	28	27	2.1	13.16	3.4e-21	26.32	6.8e-29	intron (NM_017868, intron 2 of 21)	intron (NM_017868, intron 2 of 21)	7776	NM_017868	54970	Hs.288772	NM_017868	ENSG00000149292	TTC12	TPARM	tetratricopeptide repeat domain 12	protein-coding
chr11	16389203	16389341	+	4.5	0.846	10	10	2.1	4.87	5.73e-05	7.6	1.3e-06	intron (NM_033326, intron 1 of 15)	intron (NM_033326, intron 1 of 15)	35141	NM_001145819	55553	Hs.368226	NM_001145811	ENSG00000110693	SOX6	HSSOX6|SOXD	SRY (sex determining region Y)-box 6	protein-coding
chr11	17186572	17186710	+	4.5	0.929	10	10	2.1	4.87	5.73e-05	9.4	1.95e-07	intron (NM_002645, intron 1 of 31)	intron (NM_002645, intron 1 of 31)	4713	NM_002645	5286	Hs.175343	NM_002645	ENSG00000011405	PIK3C2A	CPK|PI3-K-C2(ALPHA)|PI3-K-C2A	phosphatidylinositol-4-phosphate 3-kinase, catalytic subunit type 2 alpha	protein-coding
chr11	18866273	18866411	+	4.5	0.909	10	10	2.1	4.87	5.73e-05	9.75	1.4e-07	Intergenic	Intergenic	-52953	NM_032781	84867	Hs.79092	NM_001039970	ENSG00000110786	PTPN5	PTPSTEP|STEP	protein tyrosine phosphatase, non-receptor type 5 (striatum-enriched)	protein-coding
chr11	22057215	22057353	+	4.5	0.769	10	10	2.1	4.87	5.73e-05	9.75	1.4e-07	Intergenic	Intergenic	-157438	NM_213599	203859	Hs.154329	NM_001142649	ENSG00000171714	ANO5	GDD1|LGMD2L|TMEM16E	anoctamin 5	protein-coding
chr11	28367927	28368065	+	11.7	0.968	27	26	2.1	12.67	4.49e-20	17.05	3.34e-23	Intergenic	Intergenic	238198	NM_001113528	196074	Hs.243326	NM_001113528	ENSG00000169519	METTL15	METT5D1	methyltransferase like 15	protein-coding
chr11	34584766	34584904	+	4.5	0.909	10	10	2.1	4.87	5.73e-05	5.18	3.48e-05	Intergenic	Intergenic	-49488	NM_001243080	2001	Hs.11713	NM_001243080	ENSG00000135374	ELF5	ESE2	E74-like factor 5 (ets domain transcription factor)	protein-coding
chr11	34663084	34663222	+	4.5	0.75	10	10	2.1	4.87	5.73e-05	7.52	1.43e-06	intron (NM_001206616, intron 1 of 8)	intron (NM_001206616, intron 1 of 8)	9142	NM_001206616	26298	Hs.653859	NM_001206615	ENSG00000135373	EHF	ESE3|ESE3B|ESEJ	ets homologous factor	protein-coding
chr11	35165761	35165899	+	4.5	0.833	10	10	2.1	4.87	5.73e-05	6.44	5.54e-06	intron (NM_001001389, intron 1 of 16)	intron (NM_001001389, intron 1 of 16)	5413	NM_001202556	960	Hs.502328	NM_000610	ENSG00000026508	CD44	CDW44|CSPG8|ECMR-III|HCELL|HUTCH-I|IN|LHR|MC56|MDU2|MDU3|MIC4|Pgp1	CD44 molecule (Indian blood group)	protein-coding
chr1	150584128	150584266	+	8.5	0.8	21	19	3.4	5.65	3.48e-09	14.14	6.27e-16	Intergenic	Intergenic	17412	NM_207045	2029	Hs.632456	NM_004436	ENSG00000143420	ENSA	ARPP-19e	endosulfine alpha	protein-coding
chr11	57556025	57556163	+	11.7	0.833	27	26	3.4	7.73	4.86e-15	14.86	9.49e-22	intron (NM_001085467, intron 1 of 16)	intron (NM_001085467, intron 1 of 16)	26860	NM_001085467	1500	Hs.166011	NM_001085458	ENSG00000198561	CTNND1	CAS|CTNND|P120CAS|P120CTN|p120|p120(CAS)|p120(CTN)	catenin (cadherin-associated protein), delta 1	protein-coding
chr11	35203757	35203895	+	4.5	0.909	10	10	2.1	4.87	5.73e-05	6.62	4.37e-06	intron (NM_001001389, intron 3 of 16)	intron (NM_001001389, intron 3 of 16)	43409	NM_001202556	960	Hs.502328	NM_000610	ENSG00000026508	CD44	CDW44|CSPG8|ECMR-III|HCELL|HUTCH-I|IN|LHR|MC56|MDU2|MDU3|MIC4|Pgp1	CD44 molecule (Indian blood group)	protein-coding
chr11	43398154	43398292	+	4.5	0.667	10	10	2.1	4.87	5.73e-05	9.75	1.4e-07	intron (NM_018259, intron 1 of 23)	intron (NM_018259, intron 1 of 23)	17788	NM_018259	55761	Hs.191186	NM_018259	ENSG00000052841	TTC17	-	tetratricopeptide repeat domain 17	protein-coding
chr11	45067578	45067716	+	4.5	0.857	10	10	2.1	4.87	5.73e-05	9.75	1.4e-07	Intergenic	Intergenic	-47917	NR_046338	56981	Hs.178715	XM_003118628	ENSG00000019485	PRDM11	PFM8	PR domain containing 11	protein-coding
chr1	151509710	151509848	+	8.5	0.963	21	19	5	3.77	1.59e-06	14.92	2.42e-16	exon (NM_020770, exon 21 of 21)	exon (NM_020770, exon 21 of 21)	-3002	NM_001126337	7286	Hs.489922	NM_001126337	ENSG00000143367	TUFT1	-	tuftelin 1	protein-coding
chr11	64114793	64114931	+	11.7	0.805	27	26	3.4	7.73	4.86e-15	25.35	1.79e-27	intron (NM_032251, intron 14 of 26)	intron (NM_032251, intron 14 of 26)	7172	NM_032251	283234	Hs.98564	NM_032251	ENSG00000168071	CCDC88B	BRLZ|CCDC88|HKRP3|gipie	coiled-coil domain containing 88B	protein-coding
chr11	56061839	56061977	+	4.5	0.714	10	10	2.1	4.87	5.73e-05	6.56	4.73e-06	Intergenic	AluJo|SINE|Alu	-3370	NM_001005199	219469	Hs.553628	NM_001005199	ENSG00000181693	OR8H1	OR11-180	olfactory receptor, family 8, subfamily H, member 1	protein-coding
chr11	56180034	56180172	+	4.5	0.714	10	10	2.1	4.87	5.73e-05	6.16	8.08e-06	intron (NM_001013356, intron 2 of 2)	intron (NM_001013356, intron 2 of 2)	5605	NM_001004744	219479	Hs.553630	NM_001004744	ENSG00000174942	OR5R1	OR11-185|OR5R1P	olfactory receptor, family 5, subfamily R, member 1	protein-coding
chr1	159849948	159850086	+	9	0.857	21	20	2.1	9.75	1.02e-13	15.05	3.45e-17	intron (NM_012337, intron 8 of 11)	intron (NM_012337, intron 8 of 11)	-17570	NM_001013661	391123	Hs.647718	NM_001013661	ENSG00000243284	VSIG8	-	V-set and immunoglobulin domain containing 8	protein-coding
chr11	65255142	65255280	+	11.7	0.853	27	26	4.2	6.18	7.19e-13	18.04	8.31e-24	Intergenic	Intergenic	-10022	NR_002819	378938	Hs.642877	NR_002819		MALAT1	HCN|LINC00047|MALAT-1|NCRNA00047|NEAT2|PRO2853	metastasis associated lung adenocarcinoma transcript 1 (non-protein coding)	miscRNA
chr11	63144296	63144434	+	4.5	0.625	10	10	2.1	4.87	5.73e-05	5.29	2.9e-05	intron (NM_080866, intron 5 of 9)	L1PA15|LINE|L1	7104	NM_080866	114571	Hs.502772	NM_080866	ENSG00000149742	SLC22A9	HOAT4|OAT4|OAT7|UST3H|ust3	solute carrier family 22 (organic anion transporter), member 9	protein-coding
chr1	172554685	172554823	+	9.4	0.808	21	21	2.5	8.33	4.86e-13	12.1	3.98e-16	intron (NM_014283, intron 16 of 23)	intron (NM_014283, intron 16 of 23)	52437	NM_016227	51430	Hs.204559	NM_014283	ENSG00000094975	SUCO	C1orf9|CH1|OPT|SLP1	SUN domain containing ossification factor	protein-coding
chr11	69064197	69064335	+	12.1	0.919	27	27	5	5.35	6.83e-12	15.44	6.13e-23	3' UTR (NM_138768, exon 3 of 3)	3' UTR (NM_138768, exon 3 of 3)	2644	NM_138768	26579	Hs.523848	NM_138768	ENSG00000172927	MYEOV	OCIM	myeloma overexpressed (in a subset of t(11;14) positive multiple myelomas)	protein-coding
chr11	64811133	64811271	+	4.5	0.909	10	10	2.1	4.87	5.73e-05	9.75	1.4e-07	intron (NM_013299, intron 1 of 1)	intron (NM_013299, intron 1 of 1)	2826	NM_013299	29901	Hs.23642	NM_013299	ENSG00000168061	SAC3D1	HSU79266|SHD1	SAC3 domain containing 1	protein-coding
chr1	203594850	203594988	+	9	0.771	21	20	2.1	9.75	1.02e-13	11.62	4.17e-15	promoter-TSS (NM_001684)	promoter-TSS (NM_001684)	-996	NM_001001396	493	Hs.733333	NM_001001396	ENSG00000058668	ATP2B4	ATP2B2|MXRA1|PMCA4|PMCA4b|PMCA4x	ATPase, Ca++ transporting, plasma membrane 4	protein-coding
chr11	1320436	1320574	+	11.2	0.871	26	25	2.1	12.19	5.71e-19	24.37	4.55e-26	intron (NM_019009, intron 1 of 5)	intron (NM_019009, intron 1 of 5)	10387	NM_019009	54472	Hs.368527	NM_019009	ENSG00000078902	TOLLIP	IL-1RAcPIP	toll interacting protein	protein-coding
chr11	73269180	73269318	+	4.5	0.909	10	10	2.1	4.87	5.73e-05	5.91	1.16e-05	intron (NM_015159, intron 1 of 7)	AluJr|SINE|Alu	39979	NM_015159	23201	Hs.475334	NM_015159	ENSG00000054965	FAM168A	KIAA0280|TCRP1	family with sequence similarity 168, member A	protein-coding
chr11	73846167	73846305	+	4.5	0.786	10	10	2.1	4.87	5.73e-05	5.54	1.99e-05	intron (NM_015531, intron 5 of 30)	MLT1E3|LTR|ERVL-MaLR	35828	NM_015531	26005	Hs.694798	NM_015531	ENSG00000168014	C2CD3	-	C2 calcium-dependent domain containing 3	protein-coding
chr1	179845488	179845626	+	22	0.966	49	49	4.2	11.66	9.71e-35	34.33	1.51e-56	intron (NM_022347, intron 2 of 2)	intron (NM_022347, intron 2 of 2)	1384	NM_022347	163590	Hs.723247	NM_001199260	ENSG00000169905	TOR1AIP2	IFRG15|LULL1|NET9|RP11-12M5.5	torsin A interacting protein 2	protein-coding
chr11	35949452	35949590	+	22.4	0.954	53	50	2.1	24.37	1.77e-50	32.78	1.08e-56	Intergenic	Intergenic	-16091	NM_174902	143458	Hs.741559	NM_174902	ENSG00000179241	LDLRAD3	LRAD3	low density lipoprotein receptor class A domain containing 3	protein-coding
chr1	234737489	234737627	+	9	0.923	21	20	2.5	7.93	4.07e-12	8.88	5.49e-13	Intergenic	Intergenic	7713	NM_182972	359948	Hs.350268	NM_001077397	ENSG00000168264	IRF2BP2	-	interferon regulatory factor 2 binding protein 2	protein-coding
chr11	75742443	75742581	+	4.5	0.667	10	10	2.1	4.87	5.73e-05	5.63	1.74e-05	intron (NM_003369, intron 12 of 14)	intron (NM_003369, intron 12 of 14)	175062	NM_004626	7481	Hs.108219	NM_004626	ENSG00000085741	WNT11	HWNT11	wingless-type MMTV integration site family, member 11	protein-coding
chr1	8793617	8793755	+	9	0.917	20	20	2.5	7.93	4.07e-12	19.5	2.58e-19	intron (NM_001042681, intron 1 of 22)	MLT1F|LTR|ERVL-MaLR	84013	NM_012102	473	Hs.463041	NM_001042681	ENSG00000142599	RERE	ARG|ARP|ATN1L|DNB1	arginine-glutamic acid dipeptide (RE) repeats	protein-coding
chr11	64310248	64310386	+	11.2	0.9	26	25	6.7	3.72	5.14e-08	15.95	1.08e-21	Intergenic	Intergenic	-12781	NM_018484	55867	Hs.220844	NM_018484	ENSG00000168065	SLC22A11	OAT4|hOAT4	solute carrier family 22 (organic anion/urate transporter), member 11	protein-coding
chr11	76730696	76730834	+	4.5	0.647	10	10	2.1	4.87	5.73e-05	5.41	2.41e-05	intron (NM_018367, intron 9 of 10)	intron (NM_018367, intron 9 of 10)	-14670	NM_138706	192134	Hs.352622	NM_138706	ENSG00000198488	B3GNT6	B3Gn-T6|IMAGE:4907098	UDP-GlcNAc:betaGal beta-1,3-N-acetylglucosaminyltransferase 6 (core 3 synthase)	protein-coding
chr11	78024475	78024613	+	4.5	0.833	10	10	2.1	4.87	5.73e-05	6.01	1e-05	intron (NM_080491, intron 1 of 9)	intron (NM_080491, intron 1 of 9)	28382	NM_012296	9846	Hs.429434	NM_012296	ENSG00000033327	GAB2	-	GRB2-associated binding protein 2	protein-coding
chr11	79878941	79879079	+	4.5	0.667	10	10	2.1	4.87	5.73e-05	5.63	1.74e-05	Intergenic	Intergenic	-727315	NM_001098816	26011	Hs.213087	NM_001098816	ENSG00000149256	TENM4	Doc4|ODZ4|TNM4|Ten-M4	teneurin transmembrane protein 4	protein-coding
chr1	16193498	16193636	+	8.5	0.88	20	19	3.4	5.65	3.48e-09	18.52	5.04e-18	intron (NM_015001, intron 1 of 14)	L1MB7|LINE|L1	-18925	NR_024279	729614	Hs.119298	NR_024279		FLJ37453	-	uncharacterized LOC729614	miscRNA
chr11	68489728	68489866	+	11.7	0.818	26	26	2.5	10.31	6.14e-18	14.63	1.4e-21	intron (NM_004923, intron 6 of 9)	L1MB4|LINE|L1	29191	NM_001039656	9633	Hs.145932	NM_001039656	ENSG00000132749	MTL5	CXCDC2|MTLT|TESMIN	metallothionein-like 5, testis-specific (tesmin)	protein-coding
chr11	80706704	80706842	+	4.5	0.786	10	10	2.1	4.87	5.73e-05	4.96	4.94e-05	Intergenic	Intergenic	895105	NR_036186	100422823		NR_036186		MIR4300	-	microRNA 4300	miscRNA
chr1	96775479	96775617	+	9	0.875	20	20	2.1	9.75	1.02e-13	16.62	5.31e-18	Intergenic	MER3|DNA|hAT-Charlie	-411627	NM_021190	58155	Hs.596061	NM_021190	ENSG00000117569	PTBP2	PTB|PTBLP|brPTB|nPTB|nPTB5|nPTB6|nPTB7|nPTB8	polypyrimidine tract binding protein 2	protein-coding
chr11	6724873	6725011	+	11.2	0.897	25	25	2.1	12.19	5.71e-19	24.37	4.55e-26	Intergenic	Intergenic	18168	NR_003945	387751	Hs.721746	NR_003945		GVINP1	GVIN1|GVIN1P|VLIG-1|VLIG1	GTPase, very large interferon inducible pseudogene 1	pseudo
chr11	84193491	84193629	+	4.5	0.833	10	10	2.1	4.87	5.73e-05	9.75	1.4e-07	intron (NM_001364, intron 2 of 22)	MIRc|SINE|MIR	-165178	NM_001206769	1740	Hs.367656	NM_001142699	ENSG00000150672	DLG2	PPP1R58|PSD-93|PSD93|chapsyn-110	discs, large homolog 2 (Drosophila)	protein-coding
chr11	86407166	86407304	+	4.5	0.786	10	10	2.1	4.87	5.73e-05	7.37	1.71e-06	Intergenic	Intergenic	-23557	NM_001161586	10873	Hs.199743	NM_001014811	ENSG00000151376	ME3	NADP-ME	malic enzyme 3, NADP(+)-dependent, mitochondrial	protein-coding
chr11	90949594	90949732	+	4.5	0.833	10	10	2.1	4.87	5.73e-05	8.41	5.32e-07	Intergenic	L1M5|LINE|L1	-660638	NR_039711	100616186		NR_039711		MIR4490	-	microRNA 4490	miscRNA
chr11	94880382	94880520	+	4.5	0.846	10	10	2.1	4.87	5.73e-05	9.75	1.4e-07	Intergenic	Intergenic	57477	NM_015036	23052	Hs.167115	NM_015036	ENSG00000149218	ENDOD1	-	endonuclease domain containing 1	protein-coding
chr11	67055917	67056055	+	10.3	0.882	25	23	2.5	9.12	6.05e-15	15.65	6.61e-20	promoter-TSS (NR_030767)	promoter-TSS (NR_030767)	-776	NM_207354	338692	Hs.438673	NM_207354	ENSG00000172932	ANKRD13D	-	ankyrin repeat domain 13 family, member D	protein-coding
chr11	94978219	94978357	+	4.5	0.611	10	10	2.1	4.87	5.73e-05	5.67	1.63e-05	Intergenic	Intergenic	-14042	NM_144665	143686	Hs.659934	NM_144665	ENSG00000149212	SESN3	SEST3	sestrin 3	protein-coding
chr11	95832019	95832157	+	4.5	0.714	10	10	2.1	4.87	5.73e-05	8.93	3.09e-07	intron (NM_032427, intron 1 of 4)	intron (NM_032427, intron 1 of 4)	-174717	NM_016156	8898	Hs.181326	NM_001243571	ENSG00000087053	MTMR2	CMT4B|CMT4B1	myotubularin related protein 2	protein-coding
chr11	97510628	97510766	+	4.5	0.733	10	10	2.1	4.87	5.73e-05	9.75	1.4e-07	Intergenic	Intergenic	-1270656	NR_047481	100874053	Hs.742044	NR_047481		JRKL-AS1	-	JRKL antisense RNA 1	miscRNA
chr11	98811793	98811931	+	4.5	0.846	10	10	2.1	4.87	5.73e-05	6.68	4.03e-06	Intergenic	Intergenic	-79844	NM_001243270	53942	Hs.656783	NM_001243270	ENSG00000149972	CNTN5	HNB-2s|NB-2	contactin 5	protein-coding
chr11	101479766	101479904	+	4.5	0.917	10	10	2.1	4.87	5.73e-05	7.85	9.76e-07	Intergenic	MIRb|SINE|MIR	-25176	NM_004621	7225	Hs.159003	NM_004621	ENSG00000137672	TRPC6	FSGS2|TRP6	transient receptor potential cation channel, subfamily C, member 6	protein-coding
chr11	101787386	101787524	+	4.5	0.909	10	10	2.1	4.87	5.73e-05	8.41	5.32e-07	promoter-TSS (NM_178127)	promoter-TSS (NM_178127)	-202	NM_178127	253935	Hs.318370	NM_178127	ENSG00000187151	ANGPTL5	-	angiopoietin-like 5	protein-coding
chr1	193080840	193080978	+	9	0.923	20	20	2.1	9.75	1.02e-13	17.22	2.72e-18	Intergenic	AluJo|SINE|Alu	-5665	NM_016066	51022	Hs.458283	NM_001243399	ENSG00000023572	GLRX2	CGI-133|GRX2	glutaredoxin 2	protein-coding
chr11	57336892	57337030	+	10.8	0.867	24	24	4.2	5.71	2.68e-11	18.44	2.58e-22	Intergenic	L2c|LINE|L2	-1158	NM_198183	9246	Hs.425777	NM_004223	ENSG00000156587	UBE2L6	RIG-B|UBCH8	ubiquitin-conjugating enzyme E2L 6	protein-coding
chr11	110176460	110176598	+	4.5	0.857	10	10	2.1	4.87	5.73e-05	9.75	1.4e-07	Intergenic	Intergenic	-9092	NM_002906	5962	Hs.741211	NM_001260492	ENSG00000137710	RDX	DFNB24	radixin	protein-coding
chr11	112022471	112022609	+	4.5	0.833	10	10	2.1	4.87	5.73e-05	6.81	3.42e-06	intron (NM_001243211, intron 2 of 4)	L2b|LINE|L2	12300	NM_001243211	3606	Hs.83077	NM_001243211	ENSG00000150782	IL18	IGIF|IL-18|IL-1g|IL1F4	interleukin 18 (interferon-gamma-inducing factor)	protein-coding
chr1	198412596	198412734	+	8.5	0.857	20	19	2.1	9.26	1e-12	12.69	4.26e-15	Intergenic	Intergenic	97410	NM_133262	127124	Hs.127743	NM_133262	ENSG00000151418	ATP6V1G3	ATP6G3|Vma10	ATPase, H+ transporting, lysosomal 13kDa, V1 subunit G3	protein-coding
chr11	65266017	65266155	+	9.9	0.903	24	22	2.5	8.72	5.54e-14	9.19	1.97e-14	non-coding (NR_002819, exon 1 of 1)	non-coding (NR_002819, exon 1 of 1)	853	NR_002819	378938	Hs.642877	NR_002819		MALAT1	HCN|LINC00047|MALAT-1|NCRNA00047|NEAT2|PRO2853	metastasis associated lung adenocarcinoma transcript 1 (non-protein coding)	miscRNA
chr11	116914292	116914430	+	4.5	0.714	10	10	2.1	4.87	5.73e-05	7.52	1.43e-06	intron (NM_025164, intron 1 of 23)	intron (NM_025164, intron 1 of 23)	54632	NM_025164	23387	Hs.167451	NM_025164	ENSG00000160584	SIK3	QSK|SIK-3	SIK family kinase 3	protein-coding
chr11	117800142	117800280	+	4.5	0.769	10	10	2.1	4.87	5.73e-05	9.75	1.4e-07	promoter-TSS (NM_001206789)	promoter-TSS (NM_001206789)	-43	NM_001077263	84000	Hs.266308	NM_001077263	ENSG00000137747	TMPRSS13	MSP|MSPL|MSPS|TMPRSS11	transmembrane protease, serine 13	protein-coding
chr11	124940801	124940939	+	4.5	0.588	10	10	2.1	4.87	5.73e-05	9.05	2.76e-07	intron (NM_198277, intron 1 of 18)	intron (NM_198277, intron 1 of 18)	7857	NM_198277	219855	Hs.352661	NM_001145290	ENSG00000134955	SLC37A2	pp11662	solute carrier family 37 (glycerol-3-phosphate transporter), member 2	protein-coding
chr11	132857908	132858046	+	4.5	0.846	10	10	2.1	4.87	5.73e-05	9.4	1.95e-07	intron (NM_001012393, intron 1 of 7)	intron (NM_001012393, intron 1 of 7)	-44940	NM_002545	4978	Hs.4817	NM_001012393	ENSG00000183715	OPCML	IGLON1|OBCAM|OPCM	opioid binding protein/cell adhesion molecule-like	protein-coding
chr1	208357652	208357790	+	8.5	0.719	20	19	2.5	7.53	3.25e-11	12.81	3.61e-15	intron (NM_025179, intron 3 of 31)	intron (NM_025179, intron 3 of 31)	59944	NM_025179	5362	Hs.497626	NM_025179	ENSG00000076356	PLXNA2	OCT|PLXN2	plexin A2	protein-coding
chr11	104839307	104839445	+	10.8	0.929	24	24	2.1	11.7	6.98e-18	21.17	1.1e-23	promoter-TSS (NM_001225)	promoter-TSS (NM_001225)	-51	NM_001225	837	Hs.138378	NM_001225	ENSG00000196954	CASP4	ICE(rel)II|ICEREL-II|ICH-2|Mih1/TX|TX	caspase 4, apoptosis-related cysteine peptidase	protein-coding
chr1	225552252	225552390	+	9	0.828	20	20	2.1	9.75	1.02e-13	8.93	4.91e-13	intron (NM_001373, intron 73 of 83)	intron (NM_001373, intron 73 of 83)	63494	NM_002296	3930	Hs.735694	NM_002296	ENSG00000143815	LBR	DHCR14B|LMN2R|PHA	lamin B receptor	protein-coding
chr11	119999571	119999709	+	10.3	0.923	24	23	2.5	9.12	6.05e-15	22.42	2.6e-23	intron (NM_012101, intron 1 of 8)	intron (NM_012101, intron 1 of 8)	9223	NM_012101	23650	Hs.504115	NM_012101	ENSG00000137699	TRIM29	ATDC	tripartite motif containing 29	protein-coding
chr1	232756370	232756508	+	9	0.857	20	20	2.1	9.75	1.02e-13	10.21	4.43e-14	Intergenic	Intergenic	-105196	NM_020808	57568	Hs.268774	NM_020808	ENSG00000116991	SIPA1L2	SPAL2	signal-induced proliferation-associated 1 like 2	protein-coding
chr11	13229750	13229888	+	10.3	0.893	23	23	2.1	11.21	8.2e-17	15.36	9.93e-20	Intergenic	Intergenic	-69506	NM_001030273	406	Hs.65734	NM_001030272	ENSG00000133794	ARNTL	BMAL1|BMAL1c|JAP3|MOP3|PASD3|TIC|bHLHe5	aryl hydrocarbon receptor nuclear translocator-like	protein-coding
chr1	6320153	6320291	+	21.5	0.982	48	48	2.1	23.4	1.03e-47	46.79	1e-61	intron (NM_207370, intron 1 of 5)	CpG	813	NM_207370	387509	Hs.531581	NM_207370	ENSG00000158292	GPR153	PGR1	G protein-coupled receptor 153	protein-coding
chr11	19265776	19265914	+	21.5	0.87	49	48	2.1	23.4	1.03e-47	31.76	7.44e-54	Intergenic	Intergenic	-2643	NM_001256372	79733	Hs.523526	NM_001256371	ENSG00000129173	E2F8	E2F-8	E2F transcription factor 8	protein-coding
chr1	233749180	233749318	+	9	0.694	20	20	3.4	5.95	5.8e-10	9.86	8.36e-14	promoter-TSS (NM_002245)	promoter-TSS (NM_002245)	-501	NM_002245	3775	Hs.208544	NM_002245	ENSG00000135750	KCNK1	DPK|HOHO|K2P1|K2p1.1|KCNO1|TWIK-1|TWIK1	potassium channel, subfamily K, member 1	protein-coding
chr1	237922792	237922930	+	9	0.917	20	20	2.5	7.93	4.07e-12	10.07	5.73e-14	intron (NM_001035, intron 82 of 104)	intron (NM_001035, intron 82 of 104)	-102614	NR_027247	100130331	Hs.661736	NR_027247		LOC100130331	-	POTE ankyrin domain family, member F pseudogene	pseudo
chr11	62389824	62389962	+	9.4	0.839	23	21	2.5	8.33	4.86e-13	20.01	1.98e-20	promoter-TSS (NM_012200)	promoter-TSS (NM_012200)	-246	NM_012200	26229	Hs.502759	NM_012200	ENSG00000149541	B3GAT3	GLCATI	beta-1,3-glucuronyltransferase 3 (glucuronosyltransferase I)	protein-coding
chr1	244493257	244493395	+	9	0.88	20	20	2.1	9.75	1.02e-13	9.93	7.38e-14	Intergenic	MER21B|LTR|ERVL	-22611	NM_001012970	200159	Hs.442703	NM_001012970	ENSG00000173728	C1orf100	-	chromosome 1 open reading frame 100	protein-coding
chr11	116943319	116943457	+	10.3	0.893	23	23	2.5	9.12	6.05e-15	22.42	2.6e-23	intron (NM_025164, intron 1 of 23)	intron (NM_025164, intron 1 of 23)	25605	NM_025164	23387	Hs.167451	NM_025164	ENSG00000160584	SIK3	QSK|SIK-3	SIK family kinase 3	protein-coding
chr1	16509832	16509970	+	8.5	0.909	19	19	2.1	9.26	1e-12	16.36	4.69e-17	Intergenic	Intergenic	-27319	NM_004431	1969	Hs.171596	NM_004431	ENSG00000142627	EPHA2	ARCC2|CTPA|CTPP1|ECK	EPH receptor A2	protein-coding
chr11	13119833	13119971	+	9.9	0.964	22	22	2.1	10.72	9.22e-16	16.21	2.02e-19	Intergenic	Intergenic	88932	NM_001080521	644943	Hs.134650	NM_001080521		RASSF10	-	Ras association (RalGDS/AF-6) domain family (N-terminal) member 10	protein-coding
chr1	24643735	24643873	+	8.1	0.87	19	18	2.1	8.77	9.33e-12	16.08	4.13e-16	Intergenic	Intergenic	-2008	NM_198173	57822	Hs.657920	NM_001195010	ENSG00000158055	GRHL3	SOM|TFCP2L4	grainyhead-like 3 (Drosophila)	protein-coding
chr11	34642508	34642646	+	9.9	0.889	22	22	2.1	10.72	9.22e-16	15.26	6.98e-19	promoter-TSS (NM_001206615)	promoter-TSS (NM_001206615)	-11	NM_012153	26298	Hs.653859	NM_001206615	ENSG00000135373	EHF	ESE3|ESE3B|ESEJ	ets homologous factor	protein-coding
chr1	36634263	36634401	+	8.1	0.913	19	18	2.1	8.77	9.33e-12	17.38	1.1e-16	intron (NM_018067, intron 1 of 16)	intron (NM_018067, intron 1 of 16)	12529	NM_018067	55700	Hs.356096	NM_018067	ENSG00000116871	MAP7D1	PARCC1|RPRC1	MAP7 domain containing 1	protein-coding
chr11	47968951	47969089	+	9.9	0.862	22	22	2.1	10.72	9.22e-16	21.45	5.85e-22	Intergenic	Intergenic	-33090	NM_001098503	5795	Hs.318547	NM_001098503	ENSG00000149177	PTPRJ	CD148|DEP1|HPTPeta|R-PTP-ETA|SCC1	protein tyrosine phosphatase, receptor type, J	protein-coding
chr1	37945458	37945596	+	7.6	0.885	19	17	2.5	6.74	1.77e-09	16.57	1.65e-15	intron (NM_025079, intron 2 of 5)	intron (NM_025079, intron 2 of 5)	5408	NM_025079	80149	Hs.656294	NM_025079	ENSG00000163874	ZC3H12A	MCPIP|MCPIP1|RP3-423B22.1|dJ423B22.1	zinc finger CCCH-type containing 12A	protein-coding
chr1	64637493	64637631	+	8.5	0.952	19	19	2.1	9.26	1e-12	16.76	3.03e-17	intron (NM_005012, intron 8 of 8)	intron (NM_005012, intron 8 of 8)	-31928	NM_152489	148581	Hs.388746	NM_152489	ENSG00000177414	UBE2U	RP4-636O23.1	ubiquitin-conjugating enzyme E2U (putative)	protein-coding
chr1	91425224	91425362	+	7.6	0.875	19	17	2.1	8.29	8.24e-11	10.38	2.62e-12	intron (NM_201269, intron 2 of 5)	L1MB5|LINE|L1	61772	NM_016620	84146	Hs.741464	NM_016620	ENSG00000122482	ZNF644	BM-005|MYP21|NatF|ZEP-2	zinc finger protein 644	protein-coding
chr11	59437345	59437483	+	9.9	0.793	22	22	2.1	10.72	9.22e-16	11.23	3.65e-16	promoter-TSS (NM_152716)	promoter-TSS (NM_152716)	-903	NM_152716	219988	Hs.591960	NM_152716	ENSG00000166889	PATL1	Pat1b|hPat1b	protein associated with topoisomerase II homolog 1 (yeast)	protein-coding
chr1	100110872	100111010	+	8.5	0.821	19	19	3.4	5.65	3.48e-09	13.86	9.03e-16	promoter-TSS (NM_017734)	promoter-TSS (NM_017734)	-490	NM_017734	54873	Hs.483993	NM_017734	ENSG00000099260	PALMD	C1orf11|PALML	palmdelphin	protein-coding
chr11	75977437	75977575	+	9.4	0.706	22	21	2.5	8.33	4.86e-13	12.94	1.09e-16	Intergenic	Intergenic	-59932	NM_004626	7481	Hs.108219	NM_004626	ENSG00000085741	WNT11	HWNT11	wingless-type MMTV integration site family, member 11	protein-coding
chr11	61146266	61146404	+	18.4	0.909	42	41	3.4	12.19	4.44e-30	32.56	1.12e-46	Intergenic	L1MEg1|LINE|L1	-13497	NM_001173991	51259	Hs.26745	NM_001173990	ENSG00000187049	TMEM216	-	transmembrane protein 216	protein-coding
chr1	109705072	109705210	+	8.5	0.84	19	19	2.1	9.26	1e-12	18.52	5.04e-18	intron (NM_001267048, intron 2 of 19)	intron (NM_001267048, intron 2 of 19)	-24030	NR_049774	57535	Hs.708190	NM_001267048	ENSG00000116299	KIAA1324	EIG121	KIAA1324	protein-coding
chr11	110436157	110436295	+	9.9	0.88	22	22	2.5	8.72	5.54e-14	19.41	4.74e-21	Intergenic	Intergenic	135565	NM_004109	2230	Hs.744	NM_004109	ENSG00000137714	FDX1	ADX|FDX|LOH11CR1D	ferredoxin 1	protein-coding
chr1	151918939	151919077	+	8.5	0.8	19	19	2.5	7.53	3.25e-11	17.19	1.94e-17	Intergenic	Intergenic	-36647	NM_053055	117145	Hs.164070	NM_053055	ENSG00000159445	THEM4	CTMP	thioesterase superfamily member 4	protein-coding
chr11	7621537	7621675	+	9.4	0.96	21	21	2.1	10.24	9.94e-15	16.86	5.99e-19	intron (NM_001256568, intron 2 of 20)	intron (NM_001256568, intron 2 of 20)	3189	NM_001256568	8495	Hs.740974	NM_001256568	ENSG00000166387	PPFIBP2	Cclp1	PTPRF interacting protein, binding protein 2 (liprin beta 2)	protein-coding
chr1	153348068	153348206	+	8.5	0.885	19	19	2.1	9.26	1e-12	18.52	5.04e-18	promoter-TSS (NM_005621)	promoter-TSS (NM_005621)	-62	NM_005621	6283	Hs.19413	NM_005621	ENSG00000163221	S100A12	CAAF1|CAGC|CGRP|ENRAGE|MRP6|p6	S100 calcium binding protein A12	protein-coding
chr11	10614018	10614156	+	9.4	0.815	21	21	2.1	10.24	9.94e-15	18.08	1.5e-19	intron (NM_130385, intron 17 of 20)	intron (NM_130385, intron 17 of 20)	-23722	NM_006691	10894	Hs.655332	NM_006691	ENSG00000133800	LYVE1	CRSBP-1|HAR|LYVE-1|XLKD1	lymphatic vessel endothelial hyaluronan receptor 1	protein-coding
chr1	173375213	173375351	+	7.6	0.87	19	17	2.1	8.29	8.24e-11	14.29	1.75e-14	intron (NR_037845, intron 2 of 2)	intron (NR_037845, intron 2 of 2)	71012	NR_037845	100506023	Hs.731284	NR_037845		LOC100506023	-	uncharacterized LOC100506023	miscRNA
chr11	16023460	16023598	+	9	0.8	21	20	2.1	9.75	1.02e-13	12.65	8.73e-16	intron (NM_001145811, intron 12 of 14)	intron (NM_001145811, intron 12 of 14)	400884	NM_001145819	55553	Hs.368226	NM_001145811	ENSG00000110693	SOX6	HSSOX6|SOXD	SRY (sex determining region Y)-box 6	protein-coding
chr1	183484272	183484410	+	8.1	0.76	19	18	3.4	5.35	1.99e-08	8.14	3.08e-11	intron (NM_201569, intron 2 of 22)	intron (NM_201569, intron 2 of 22)	42835	NM_173156	9887	Hs.591463	NM_001174061	ENSG00000116698	SMG7	C1orf16|EST1C|SGA56M	smg-7 homolog, nonsense mediated mRNA decay factor (C. elegans)	protein-coding
chr11	43942382	43942520	+	9	0.707	21	20	2.1	9.75	1.02e-13	11.53	4.83e-15	promoter-TSS (NR_038907)	promoter-TSS (NR_038907)	43	NR_038907	100507300	Hs.664588	NR_038907		LOC100507300	-	uncharacterized LOC100507300	miscRNA
chr1	199241289	199241427	+	8.1	0.833	19	18	2.1	8.77	9.33e-12	13.83	5.23e-15	Intergenic	Intergenic	-334800	NR_040073	100131234	Hs.711077	NR_040073		LOC100131234	-	familial acute myelogenous leukemia related factor	miscRNA
chr1	209215420	209215558	+	8.1	0.875	19	18	2.1	8.77	9.33e-12	8.19	2.79e-11	Intergenic	MLT1I|LTR|ERVL-MaLR	-386679	NM_001104548	642587	Hs.510543	NM_001104548		MIR205HG	LINC00510	MIR205 host gene (non-protein coding)	protein-coding
chr1	224370289	224370427	+	8.1	0.76	19	18	4.2	4.28	5.02e-07	14.79	1.7e-15	promoter-TSS (NM_003676)	promoter-TSS (NM_003676)	-552	NM_003676	8560	Hs.299878	NM_144780	ENSG00000143753	DEGS1	DEGS|DEGS-1|DES1|Des-1|FADS7|MLD	delta(4)-desaturase, sphingolipid 1	protein-coding
chr11	57047525	57047663	+	8.5	0.71	21	19	3.4	5.65	3.48e-09	11.13	4.22e-14	Intergenic	L1MB8|LINE|L1	-42667	NM_005161	187	Hs.438311	NM_005161		APLNR	AGTRL1|APJ|APJR|HG11	apelin receptor	protein-coding
chr1	225888156	225888294	+	8.1	0.7	19	18	2.5	7.14	2.47e-10	12.14	4.64e-14	Intergenic	Intergenic	-47380	NM_018212	55740	Hs.497893	NM_001008493	ENSG00000154380	ENAH	ENA|MENA|NDPP1	enabled homolog (Drosophila)	protein-coding
chr11	59590642	59590780	+	9.4	0.893	21	21	2.5	8.33	4.86e-13	11.72	7.35e-16	Intergenic	Intergenic	-12366	NM_017840	54948	Hs.530734	NM_017840	ENSG00000166902	MRPL16	L16mt|MRP-L16	mitochondrial ribosomal protein L16	protein-coding
chr1	226001194	226001332	+	7.6	0.852	19	17	3.4	5.05	1.08e-07	12.92	8.59e-14	intron (NM_001136018, intron 1 of 8)	intron (NM_001136018, intron 1 of 8)	3466	NM_001136018	2052	Hs.89649	NM_000120	ENSG00000143819	EPHX1	EPHX|EPOX|HYL1|MEH	epoxide hydrolase 1, microsomal (xenobiotic)	protein-coding
chr11	128080684	128080822	+	9	0.885	21	20	2.1	9.75	1.02e-13	10.75	1.74e-14	Intergenic	Intergenic	311452	NM_005238	2113	Hs.369438	NM_001143820	ENSG00000134954	ETS1	ETS-1|EWSR2	v-ets erythroblastosis virus E26 oncogene homolog 1 (avian)	protein-coding
chr1	32041221	32041359	+	20.2	0.893	46	45	5	8.92	2.57e-27	30.63	6.57e-50	promoter-TSS (NM_001204414)	promoter-TSS (NM_001204414)	-796	NM_001204414	64129	Hs.199368	NM_001204414	ENSG00000142910	TINAGL1	ARG1|LCN7|LIECG3|TINAGRP	tubulointerstitial nephritis antigen-like 1	protein-coding
chr11	64102717	64102855	+	18.8	0.923	42	42	5	8.33	1.72e-24	27.79	5.54e-45	Intergenic	Intergenic	-4904	NM_032251	283234	Hs.98564	NM_032251	ENSG00000168071	CCDC88B	BRLZ|CCDC88|HKRP3|gipie	coiled-coil domain containing 88B	protein-coding
chr1	228272243	228272381	+	7.6	0.741	19	17	2.5	6.74	1.77e-09	10.04	4.41e-12	intron (NM_001024227, intron 1 of 4)	intron (NM_001024227, intron 1 of 4)	1461	NM_001024228	375	Hs.286221	NM_001024226	ENSG00000143761	ARF1	-	ADP-ribosylation factor 1	protein-coding
chr11	129610169	129610307	+	9	0.9	21	20	2.1	9.75	1.02e-13	12.54	1.03e-15	Intergenic	L1MB5|LINE|L1	-75503	NM_138788	120224	Hs.504301	NM_138788	ENSG00000151715	TMEM45B	-	transmembrane protein 45B	protein-coding
chr1	231307453	231307591	+	8.1	0.875	19	18	3.4	5.35	1.99e-08	11.8	7.37e-14	intron (NM_001004342, intron 1 of 9)	MIR3|SINE|MIR	8848	NM_001004342	440730	Hs.655089	NM_001004342	ENSG00000119283	TRIM67	TNL	tripartite motif containing 67	protein-coding
chr11	10772382	10772520	+	8.1	0.955	20	18	2.1	8.77	9.33e-12	11.59	9.96e-14	promoter-TSS (NM_014633)	promoter-TSS (NM_014633)	-360	NM_014633	9646	Hs.725151	NM_014633	ENSG00000198730	CTR9	SH2BP1|TSBP|p150|p150TSP	Ctr9, Paf1/RNA polymerase II complex component, homolog (S. cerevisiae)	protein-coding
chr1	232665609	232665747	+	8.1	0.786	19	18	4.2	4.28	5.02e-07	11.28	1.55e-13	Intergenic	Intergenic	-14435	NM_020808	57568	Hs.268774	NM_020808	ENSG00000116991	SIPA1L2	SPAL2	signal-induced proliferation-associated 1 like 2	protein-coding
chr11	34655735	34655873	+	8.5	0.821	20	19	2.1	9.26	1e-12	13.31	1.83e-15	intron (NM_001206616, intron 1 of 8)	intron (NM_001206616, intron 1 of 8)	1793	NM_001206616	26298	Hs.653859	NM_001206615	ENSG00000135373	EHF	ESE3|ESE3B|ESEJ	ets homologous factor	protein-coding
chr1	234700586	234700724	+	8.5	0.706	19	19	3.4	5.65	3.48e-09	9.84	3.55e-13	Intergenic	Intergenic	-33130	NR_038426	100506795	Hs.448989	NR_038426		LOC100506795	-	uncharacterized LOC100506795	miscRNA
chr11	61753451	61753589	+	8.5	0.759	20	19	2.5	7.53	3.25e-11	16.36	4.69e-17	Intergenic	L1PA10|LINE|L1	-18388	NM_002032	2495	Hs.645560	NM_002032	ENSG00000167996	FTH1	FHC|FTH|FTHL6|PIG15|PLIF	ferritin, heavy polypeptide 1	protein-coding
chr1	239979545	239979683	+	8.1	0.767	19	18	2.1	8.77	9.33e-12	10.46	5.39e-13	intron (NM_000740, intron 3 of 4)	intron (NM_000740, intron 3 of 4)	187241	NM_000740	1131	Hs.7138	NM_000740	ENSG00000133019	CHRM3	EGBRS|HM3	cholinergic receptor, muscarinic 3	protein-coding
chr11	63239971	63240109	+	8.1	0.885	20	18	2.1	8.77	9.33e-12	9.53	2.46e-12	intron (NM_054108, intron 3 of 5)	L1M4b|LINE|L1	18640	NM_054108	117245	Hs.410316	NM_001146728	ENSG00000168004	HRASLS5	HRLP5|RLP1|iNAT	HRAS-like suppressor family, member 5	protein-coding
chr1	14870077	14870215	+	7.2	0.815	18	16	2.1	7.8	6.88e-10	12.57	6.91e-13	Intergenic	Intergenic	-55067	NM_015209	23254	Hs.368823	NM_001017999	ENSG00000189337	KAZN	KAZ	kazrin, periplakin interacting protein	protein-coding
chr11	64037345	64037483	+	8.1	0.962	20	18	3.4	5.35	1.99e-08	14.14	3.63e-15	TTS (NM_000932)	TTS (NM_000932)	-14397	NM_001170726	56834	Hs.523763	NM_001170726	ENSG00000173264	GPR137	C11orf4|GPR137A|TM7SF1L1	G protein-coupled receptor 137	protein-coding
chr1	19966592	19966730	+	7.6	0.864	18	17	2.1	8.29	8.24e-11	16.57	1.65e-15	intron (NM_001204088, intron 2 of 4)	L2a|LINE|L2	-3062	NM_182744	4681	Hs.654502	NM_001204084	ENSG00000158747	NBL1	D1S1733E|DAN|DAND1|NB|NO3	neuroblastoma, suppression of tumorigenicity 1	protein-coding
chr11	99196759	99196897	+	8.1	0.778	20	18	2.1	8.77	9.33e-12	12.61	2.45e-14	intron (NM_001243271, intron 2 of 20)	intron (NM_001243271, intron 2 of 20)	-230048	NM_175566	53942	Hs.656783	NM_001243270	ENSG00000149972	CNTN5	HNB-2s|NB-2	contactin 5	protein-coding
chr1	24621468	24621606	+	8.1	0.815	18	18	4.2	4.28	5.02e-07	10.37	6.16e-13	Intergenic	Intergenic	-24275	NM_198173	57822	Hs.657920	NM_001195010	ENSG00000158055	GRHL3	SOM|TFCP2L4	grainyhead-like 3 (Drosophila)	protein-coding
chr11	111991116	111991254	+	8.5	0.913	20	19	2.1	9.26	1e-12	15.26	1.63e-16	Intergenic	Intergenic	33614	NM_003002	6392	Hs.356270	NM_003002	ENSG00000204370	SDHD	CBT1|PGL|PGL1|SDH4	succinate dehydrogenase complex, subunit D, integral membrane protein	protein-coding
chr1	32599137	32599275	+	8.1	0.913	18	18	2.1	8.77	9.33e-12	17.55	9.37e-17	intron (NM_012316, intron 1 of 13)	AluJo|SINE|Alu	25562	NM_012316	23633	Hs.711019	NM_012316	ENSG00000025800	KPNA6	IPOA7|KPNA7	karyopherin alpha 6 (importin alpha 7)	protein-coding
chr11	113055406	113055544	+	8.5	0.875	20	19	4.2	4.52	1.1e-07	15.79	8.85e-17	intron (NM_001076682, intron 2 of 19)	intron (NM_001076682, intron 2 of 19)	89148	NR_034101	100288346	Hs.661826	NR_034101		LOC100288346	-	uncharacterized LOC100288346	miscRNA
chr1	45643246	45643384	+	8.1	0.864	18	18	3.4	5.35	1.99e-08	17.38	1.1e-16	intron (NM_020883, intron 1 of 13)	LTR16E2|LTR|ERVL	28935	NM_020883	57643	Hs.656613	NM_020883	ENSG00000162415	ZSWIM5	-	zinc finger, SWIM-type containing 5	protein-coding
chr11	121466505	121466643	+	9	0.759	20	20	2.1	9.75	1.02e-13	16.43	6.6e-18	intron (NM_003105, intron 32 of 47)	intron (NM_003105, intron 32 of 47)	143662	NM_003105	6653	Hs.368592	NM_003105	ENSG00000137642	SORL1	C11orf32|LR11|LRP9|SORLA|SorLA-1|gp250	sortilin-related receptor, L(DLR class) A repeats containing	protein-coding
chr1	205288769	205288907	+	20.2	0.857	45	45	5	8.92	2.57e-27	24.18	1.87e-45	intron (NM_030952, intron 1 of 6)	intron (NM_030952, intron 1 of 6)	2045	NM_030952	81788	Hs.497512	NM_030952	ENSG00000163545	NUAK2	SNARK	NUAK family, SNF1-like kinase, 2	protein-coding
chr11	112192631	112192769	+	17.9	0.773	42	40	2.1	19.5	5.06e-37	38.99	1.25e-48	Intergenic	Intergenic	-61117	NM_001145024	349633	Hs.632097	NM_001145024	ENSG00000188771	C11orf34	PLET1	chromosome 11 open reading frame 34	protein-coding
chr11	10864541	10864679	+	8.5	0.957	19	19	2.5	7.53	3.25e-11	14.29	5.21e-16	Intergenic	MLT1F2|LTR|ERVL-MaLR	15010	NM_001143667	58486	Hs.655066	NM_001143667	ENSG00000236287	ZBED5	Buster1	zinc finger, BED-type containing 5	protein-coding
chr1	96124848	96124986	+	8.1	0.905	18	18	2.1	8.77	9.33e-12	17.55	9.37e-17	Intergenic	MLT1K|LTR|ERVL-MaLR	184624	NR_033966	440594	Hs.514123	NR_033966		FLJ31662	-	uncharacterized LOC440594	miscRNA
chr1	101087661	101087799	+	7.6	0.905	18	17	2.1	8.29	8.24e-11	15.99	2.94e-15	Intergenic	Intergenic	24830	NR_038914	100128787	Hs.536050	NR_038914		LOC100128787	-	uncharacterized LOC100128787	miscRNA
chr11	69167796	69167934	+	8.5	0.84	19	19	2.5	7.53	3.25e-11	10.44	1.27e-13	Intergenic	Intergenic	106243	NM_138768	26579	Hs.523848	NM_138768	ENSG00000172927	MYEOV	OCIM	myeloma overexpressed (in a subset of t(11;14) positive multiple myelomas)	protein-coding
chr1	115863145	115863283	+	8.1	0.9	18	18	2.1	8.77	9.33e-12	13.83	5.23e-15	intron (NM_002506, intron 1 of 2)	MER44B|DNA|TcMar-Tigger	17643	NM_002506	4803	Hs.2561	NM_002506	ENSG00000134259	NGF	Beta-NGF|HSAN5|NGFB	nerve growth factor (beta polypeptide)	protein-coding
chr11	72904836	72904974	+	8.5	0.8	19	19	4.2	4.52	1.1e-07	9.7	4.54e-13	Intergenic	Intergenic	-24439	NM_176072	5029	Hs.339	NM_002564	ENSG00000175591	P2RY2	HP2U|P2RU1|P2U|P2U1|P2UR|P2Y2|P2Y2R	purinergic receptor P2Y, G-protein coupled, 2	protein-coding
chr1	116324045	116324183	+	7.2	0.909	18	16	2.1	7.8	6.88e-10	12.04	1.3e-12	Intergenic	Charlie21a|DNA|hAT-Charlie	-12688	NM_001232	845	Hs.57975	NM_001232	ENSG00000118729	CASQ2	PDIB2	calsequestrin 2 (cardiac muscle)	protein-coding
chr11	77221252	77221390	+	7.6	0.704	19	17	2.5	6.74	1.77e-09	11.46	5.66e-13	Intergenic	Charlie20a|DNA|hAT-Charlie	-36213	NM_001128620	5058	Hs.435714	NM_001128620	ENSG00000149269	PAK1	PAKalpha	p21 protein (Cdc42/Rac)-activated kinase 1	protein-coding
chr1	121159282	121159420	+	8.1	0.905	18	18	2.1	8.77	9.33e-12	17.55	9.37e-17	Intergenic	AluJr|SINE|Alu	-101559	NR_003955	647121	Hs.697682	NR_003955		EMBP1	-	embigin pseudogene 1	pseudo
chr11	108211841	108211979	+	8.5	0.913	19	19	2.1	9.26	1e-12	12.69	4.26e-15	intron (NM_000051, intron 56 of 62)	L2a|LINE|L2	118351	NM_000051	472	Hs.367437	NM_000051	ENSG00000149311	ATM	AT1|ATA|ATC|ATD|ATDC|ATE|TEL1|TELO1	ataxia telangiectasia mutated	protein-coding
chr11	130184838	130184976	+	8.5	0.88	19	19	3.4	5.65	3.48e-09	17.87	9.65e-18	promoter-TSS (NM_014155)	promoter-TSS (NM_014155)	-300	NM_014155	29068	Hs.721470	NM_014155	ENSG00000196323	ZBTB44	BTBD15|HSPC063|ZNF851	zinc finger and BTB domain containing 44	protein-coding
chr11	2000247	2000385	+	8.1	0.815	18	18	2.1	8.77	9.33e-12	17.55	9.37e-17	Intergenic	Intergenic	10834	NR_024471	100133545	Hs.677620	NR_024471		MRPL23-AS1	-	MRPL23 antisense RNA 1	miscRNA
chr1	173393962	173394100	+	8.1	0.909	18	18	3.4	5.35	1.99e-08	14.45	2.5e-15	intron (NR_037845, intron 2 of 2)	MIRb|SINE|MIR	52263	NR_037845	100506023	Hs.731284	NR_037845		LOC100506023	-	uncharacterized LOC100506023	miscRNA
chr11	7998941	7999079	+	7.2	0.913	18	16	2.5	6.34	1.21e-08	14.66	6.95e-14	Intergenic	Intergenic	-9857	NM_003754	8665	Hs.516023	NM_003754	ENSG00000175390	EIF3F	EIF3S5|eIF3-p47	eukaryotic translation initiation factor 3, subunit F	protein-coding
chr1	183287664	183287802	+	7.6	0.741	18	17	2.5	6.74	1.77e-09	12.92	8.59e-14	intron (NM_015039, intron 1 of 10)	intron (NM_015039, intron 1 of 10)	-13724	NM_170706	23057	Hs.497123	NM_015039	ENSG00000157064	NMNAT2	C1orf15|PNAT2	nicotinamide nucleotide adenylyltransferase 2	protein-coding
chr11	19101275	19101413	+	8.1	0.857	18	18	2.1	8.77	9.33e-12	14.62	2.07e-15	Intergenic	Intergenic	-19116	NM_054030	117194	Hs.350566	NM_054030	ENSG00000183695	MRGPRX2	MRGX2	MAS-related GPR, member X2	protein-coding
chr1	207490045	207490183	+	19.7	0.926	45	44	2.1	21.45	2.74e-42	20.29	2.82e-41	Intergenic	Intergenic	-4703	NM_000574	1604	Hs.126517	NM_000574	ENSG00000196352	CD55	CR|CROM|DAF|TC	CD55 molecule, decay accelerating factor for complement (Cromer blood group)	protein-coding
chr11	102631229	102631367	+	18.4	0.942	41	41	3.4	12.19	4.44e-30	24.83	5.08e-42	Intergenic	Intergenic	20061	NM_002425	4319	Hs.2258	NM_002425	ENSG00000166670	MMP10	SL-2|STMY2	matrix metallopeptidase 10 (stromelysin 2)	protein-coding
chr1	183436901	183437039	+	8.1	0.783	18	18	2.5	7.14	2.47e-10	9.6	2.18e-12	intron (NR_040063, intron 3 of 4)	intron (NR_040063, intron 3 of 4)	4147	NR_040063	284649	Hs.127384	NR_040063		SMG7-AS1	DKFZP564C196	SMG7 antisense RNA 1	miscRNA
chr11	20000380	20000518	+	7.6	0.826	18	17	5	3.37	2.22e-05	12.52	1.41e-13	intron (NM_001244963, intron 11 of 39)	intron (NM_001244963, intron 11 of 39)	-43653	NM_001111019	89797	Hs.639428	NM_001111018	ENSG00000166833	NAV2	HELAD1|POMFIL2|RAINB1|STEERIN2|UNC53H2	neuron navigator 2	protein-coding
chr1	203121924	203122062	+	8.1	0.808	18	18	2.5	7.14	2.47e-10	9.97	1.17e-12	intron (NM_000674, intron 3 of 3)	intron (NM_000674, intron 3 of 3)	22949	NM_004997	4608	Hs.927	NM_004997	ENSG00000133055	MYBPH	-	myosin binding protein H	protein-coding
chr11	35031012	35031150	+	7.6	0.821	18	17	2.1	8.29	8.24e-11	9.27	1.49e-11	Intergenic	Intergenic	67697	NR_039836	100616437		NR_039836		MIR1343	-	microRNA 1343	miscRNA
chr1	209585636	209585774	+	8.1	0.87	18	18	2.5	7.14	2.47e-10	6.95	3.7e-10	Intergenic	Intergenic	-16463	NM_001104548	642587	Hs.510543	NM_001104548		MIR205HG	LINC00510	MIR205 host gene (non-protein coding)	protein-coding
chr11	57078274	57078412	+	7.6	0.8	18	17	4.2	4.04	2.18e-06	12.03	2.66e-13	intron (NM_033396, intron 5 of 11)	intron (NM_033396, intron 5 of 11)	14070	NM_033396	85456	Hs.530730	NM_033396	ENSG00000149115	TNKS1BP1	TAB182	tankyrase 1 binding protein 1, 182kDa	protein-coding
chr1	210771611	210771749	+	7.6	0.826	18	17	2.1	8.29	8.24e-11	9.96	5e-12	intron (NM_018194, intron 10 of 11)	L1MA3|LINE|L1	269040	NM_001170580	55733	Hs.58650	NM_001122834	ENSG00000054392	HHAT	MART2|SKI1|Skn	hedgehog acyltransferase	protein-coding
chr11	67080151	67080289	+	7.2	0.852	18	16	4.2	3.81	8.98e-06	11.79	1.77e-12	TTS (NM_017857)	TTS (NM_017857)	-5090	NR_024469	100130987	Hs.664585	NR_024469		LOC100130987	-	uncharacterized LOC100130987	miscRNA
chr1	228974349	228974487	+	8.1	0.769	18	18	2.1	8.77	9.33e-12	11.8	7.37e-14	Intergenic	Intergenic	103594	NM_021205	58480	Hs.647774	NM_021205	ENSG00000116574	RHOU	ARHU|CDC42L1|DJ646B12.2|WRCH1|fJ646B12.2|hG28K	ras homolog family member U	protein-coding
chr11	77851264	77851402	+	7.6	0.864	18	17	2.1	8.29	8.24e-11	11.46	5.66e-13	promoter-TSS (NM_024079)	promoter-TSS (NM_024079)	-634	NM_001007027	79053	Hs.503368	NM_001007027	ENSG00000159063	ALG8	CDG1H	asparagine-linked glycosylation 8, alpha-1,3-glucosyltransferase homolog (S. cerevisiae)	protein-coding
chr1	230023149	230023287	+	7.6	0.84	18	17	2.1	8.29	8.24e-11	10.75	1.53e-12	Intergenic	Intergenic	-179738	NM_004481	2590	Hs.731416	NM_004481	ENSG00000143641	GALNT2	GalNAc-T2	UDP-N-acetyl-alpha-D-galactosamine:polypeptide N-acetylgalactosaminyltransferase 2 (GalNAc-T2)	protein-coding
chr11	78803998	78804136	+	8.1	0.826	18	18	2.1	8.77	9.33e-12	14.96	1.4e-15	intron (NM_001098816, intron 4 of 33)	MIRc|SINE|MIR	309086	NR_030598	100126333		NR_030598		MIR708	MIRN708|hsa-mir-708	microRNA 708	miscRNA
chr1	233249286	233249424	+	7.6	0.786	18	17	5	3.37	2.22e-05	7.32	5.27e-10	intron (NM_014801, intron 21 of 33)	intron (NM_014801, intron 21 of 33)	162985	NM_032324	84284	Hs.642715	NM_032324	ENSG00000135778	NTPCR	C1orf57|HCR-NTPase|RP4-678E16.2	nucleoside-triphosphatase, cancer-related	protein-coding
chr11	82763014	82763152	+	7.6	0.909	18	17	5	3.37	2.22e-05	9.13	1.88e-11	intron (NM_014488, intron 1 of 5)	intron (NM_014488, intron 1 of 5)	-10443	NR_033347	100379250	Hs.725115	NR_033347		SNORA70E	U70E	small nucleolar RNA, H/ACA box 70E	snoRNA
chr1	234321901	234322039	+	7.6	0.72	18	17	4.2	4.04	2.18e-06	10.56	2.01e-12	intron (NM_173508, intron 2 of 7)	intron (NM_173508, intron 2 of 7)	-120243	NR_039818	100616380		NR_039818		MIR4671	-	microRNA 4671	miscRNA
chr11	88271441	88271579	+	8.1	0.952	18	18	2.5	7.14	2.47e-10	16.08	4.13e-16	intron (NM_001143831, intron 7 of 8)	intron (NM_001143831, intron 7 of 8)	33766	NR_049724	100873989	Hs.616625	NR_049724		GRM5-AS1	-	GRM5 antisense RNA 1	miscRNA
chr11	90815039	90815177	+	8.1	0.947	18	18	2.1	8.77	9.33e-12	16.28	3.34e-16	Intergenic	Intergenic	-526083	NR_039711	100616186		NR_039711		MIR4490	-	microRNA 4490	miscRNA
chr1	12192267	12192405	+	7.6	0.944	17	17	2.1	8.29	8.24e-11	16.57	1.65e-15	intron (NM_001243, intron 12 of 14)	L1MC3|LINE|L1	6378	NM_152942	943	Hs.1314	NM_001243	ENSG00000120949	TNFRSF8	CD30|D1S166E|Ki-1	tumor necrosis factor receptor superfamily, member 8	protein-coding
chr11	94182745	94182883	+	7.6	0.846	18	17	2.1	8.29	8.24e-11	13.5	4.33e-14	intron (NM_005591, intron 14 of 19)	Tigger3a|DNA|TcMar-Tigger	44226	NM_005591	4361	Hs.192649	NM_005590	ENSG00000020922	MRE11A	ATLD|HNGS1|MRE11|MRE11B	MRE11 meiotic recombination 11 homolog A (S. cerevisiae)	protein-coding
chr1	115954437	115954575	+	19.7	0.962	44	44	2.5	17.44	1.53e-38	35.73	1.07e-51	Intergenic	MLT1F2|LTR|ERVL-MaLR	-73649	NM_002506	4803	Hs.2561	NM_002506	ENSG00000134259	NGF	Beta-NGF|HSAN5|NGFB	nerve growth factor (beta polypeptide)	protein-coding
chr1	12600072	12600210	+	7.6	0.88	17	17	2.1	8.29	8.24e-11	12.27	1.94e-13	Intergenic	Intergenic	32841	NR_003022	677882	Hs.721005	NR_003022		SNORA59B	ACA59	small nucleolar RNA, H/ACA box 59B	snoRNA
chr1	22381003	22381141	+	7.2	0.905	17	16	3.4	4.76	5.51e-07	7.89	5.88e-10	intron (NM_044472, intron 1 of 5)	intron (NM_044472, intron 1 of 5)	1952	NM_044472	998	Hs.467637	NM_001039802	ENSG00000070831	CDC42	CDC42Hs|G25K	cell division cycle 42 (GTP binding protein, 25kDa)	protein-coding
chr1	23490072	23490210	+	7.2	0.905	17	16	3.4	4.76	5.51e-07	8.8	1.25e-10	intron (NM_033631, intron 1 of 4)	intron (NM_033631, intron 1 of 4)	5210	NM_001142546	7798	Hs.257900	NM_001142546	ENSG00000169641	LUZP1	LUZP	leucine zipper protein 1	protein-coding
chr1	26714027	26714165	+	7.6	0.895	17	17	2.1	8.29	8.24e-11	16.57	1.65e-15	Intergenic	AluJr4|SINE|Alu	-14830	NM_173574	257101	Hs.353208	NM_001114759	ENSG00000176083	ZNF683	-	zinc finger protein 683	protein-coding
chr1	37920824	37920962	+	7.6	0.857	17	17	3.4	5.05	1.08e-07	16.57	1.65e-15	non-coding (NR_038842, exon 3 of 3)	non-coding (NR_038842, exon 3 of 3)	19151	NR_038842	728431	Hs.380738	NR_038842		LOC728431	-	uncharacterized LOC728431	miscRNA
chr1	70556728	70556866	+	7.2	0.857	17	16	2.1	7.8	6.88e-10	9.37	5.01e-11	intron (NM_020794, intron 23 of 24)	intron (NM_020794, intron 23 of 24)	114564	NM_017768	55631	Hs.147836	NM_017768	ENSG00000066557	LRRC40	dJ677H15.1	leucine rich repeat containing 40	protein-coding
chr1	84367266	84367404	+	7.6	0.833	17	17	2.1	8.29	8.24e-11	11.57	4.88e-13	intron (NM_024686, intron 18 of 20)	intron (NM_024686, intron 18 of 20)	11724	NR_049805	100847084		NR_049805		MIR548AP	-	microRNA 548ap	miscRNA
chr1	110546602	110546740	+	7.6	0.905	17	17	2.1	8.29	8.24e-11	11.68	4.2e-13	5' UTR (NM_001242676, exon 1 of 17)	5' UTR (NM_001242676, exon 1 of 17)	101	NM_001242675	10768	Hs.741170	NM_001242673	ENSG00000168710	AHCYL1	DCAL|IRBIT|PRO0233|XPVKONA	adenosylhomocysteinase-like 1	protein-coding
chr1	167766439	167766577	+	7.2	0.739	17	16	2.1	7.8	6.88e-10	15.6	2.74e-14	Intergenic	Intergenic	75321	NM_001146191	9019	Hs.493919	NM_001146191	ENSG00000197965	MPZL1	MPZL1b|PZR|PZR1b|PZRa|PZRb	myelin protein zero-like 1	protein-coding
chr1	234794006	234794144	+	19.3	0.914	44	43	5	8.52	2.01e-25	19.21	2.09e-39	Intergenic	Intergenic	29018	NR_033927	100302691	Hs.209162	NR_033927		LINC00184	HANC|NCRNA00184	long intergenic non-protein coding RNA 184	miscRNA
chr1	180092702	180092840	+	7.2	0.704	17	16	2.1	7.8	6.88e-10	13.78	1.76e-13	Intergenic	Intergenic	-31197	NM_002826	5768	Hs.702167	NM_001004128	ENSG00000116260	QSOX1	Q6|QSCN6	quiescin Q6 sulfhydryl oxidase 1	protein-coding
chr12	8833989	8834127	+	14.8	0.905	35	33	2.1	16.08	3.14e-28	32.17	9.88e-38	Intergenic	MER21C|LTR|ERVL	-16460	NM_020734	57494	Hs.504670	NM_020734	ENSG00000166532	RIMKLB	FAM80B|NAAGS|NAAGS-I	ribosomal modification protein rimK-like family member B	protein-coding
chr12	104193667	104193805	+	7.2	0.826	16	16	2.5	6.34	1.21e-08	15.6	2.74e-14	intron (NM_001031701, intron 4 of 13)	intron (NM_001031701, intron 4 of 13)	41239	NM_001031701	51559	Hs.48428	NM_016575	ENSG00000111696	NT5DC3	TU12B1-TY|TU12B1TY	5'-nucleotidase domain containing 3	protein-coding
chr12	124896137	124896275	+	7.2	0.9	16	16	3.4	4.76	5.51e-07	15.6	2.74e-14	intron (NM_001206654, intron 15 of 47)	intron (NM_001206654, intron 15 of 47)	122496	NM_181709	144347	Hs.432901	NM_181709	ENSG00000178882	FAM101A	-	family with sequence similarity 101, member A	protein-coding
chr12	125408851	125408989	+	6.3	0.857	16	14	3.4	4.16	1.21e-05	12.35	2.31e-11	Intergenic	MIR|SINE|MIR	8827	NR_049820	100847004		NR_049820		MIR5188	-	microRNA 5188	miscRNA
chr12	3269371	3269509	+	6.3	0.85	15	14	2.5	5.55	4.66e-07	12.99	1.2e-11	intron (NM_006675, intron 2 of 8)	L1MB8|LINE|L1	82919	NM_006675	10867	Hs.504517	NM_001168320	ENSG00000011105	TSPAN9	NET-5|NET5|PP1057	tetraspanin 9	protein-coding
chr12	7261803	7261941	+	6.7	0.895	15	15	2.1	7.31	5.41e-09	13.57	1.22e-12	promoter-TSS (NM_016546)	promoter-TSS (NM_016546)	-3	NM_016546	51279	Hs.631730	NM_016546	ENSG00000139178	C1RL	C1RL1|C1RLP|C1r-LP|CLSPa	complement component 1, r subcomponent-like	protein-coding
chr12	19155252	19155390	+	6.7	0.826	15	15	2.5	5.95	7.74e-08	10.21	6.22e-11	Intergenic	Intergenic	-127305	NM_019012	54477	Hs.188614	NM_001143821	ENSG00000052126	PLEKHA5	PEPP-2|PEPP2	pleckstrin homology domain containing, family A member 5	protein-coding
chr12	28126416	28126554	+	6.7	0.8	15	15	2.1	7.31	5.41e-09	11.91	7.49e-12	Intergenic	Intergenic	-1569	NM_198965	5744	Hs.591159	NM_002820	ENSG00000087494	PTHLH	BDE2|HHM|PLP|PTHR|PTHRP	parathyroid hormone-like hormone	protein-coding
chr12	29894477	29894615	+	6.7	0.833	15	15	2.1	7.31	5.41e-09	12.61	3.39e-12	intron (NM_175861, intron 5 of 17)	intron (NM_175861, intron 5 of 17)	42197	NM_001193451	83857	Hs.401954	NM_001193451	ENSG00000133687	TMTC1	OLF|TMTC1A	transmembrane and tetratricopeptide repeat containing 1	protein-coding
chr12	43699998	43700136	+	6.3	0.938	15	14	2.1	6.82	3.99e-08	13.65	6.31e-12	Intergenic	Intergenic	245657	NM_025003	80070	Hs.287554	NM_025003	ENSG00000173157	ADAMTS20	ADAM-TS20|ADAMTS-20|GON-1	ADAM metallopeptidase with thrombospondin type 1 motif, 20	protein-coding
chr12	47476800	47476938	+	6.3	0.833	15	14	2.5	5.55	4.66e-07	9.91	3.91e-10	Intergenic	Intergenic	-3135	NM_001143668	347902	Hs.121520	NM_001143668	ENSG00000139211	AMIGO2	ALI1|AMIGO-2|DEGA	adhesion molecule with Ig-like domain 2	protein-coding
chr12	10874760	10874898	+	15.2	0.927	35	34	5	6.74	2.01e-17	22.29	1.32e-33	intron (NM_003651, intron 1 of 9)	intron (NM_003651, intron 1 of 9)	1124	NM_001145426	8531	Hs.221889	NM_001145426	ENSG00000060138	CSDA	CSDA1|DBPA|ZONAB	cold shock domain protein A	protein-coding
chr12	51219208	51219346	+	5.8	0.889	15	13	2.1	6.34	2.75e-07	9.48	2.74e-09	Intergenic	Intergenic	-17424	NM_182559	283471	Hs.125571	NM_182559	ENSG00000186452	TMPRSS12	-	transmembrane (C-terminal) protease, serine 12	protein-coding
chr12	54333558	54333696	+	6.7	0.8	15	15	2.1	7.31	5.41e-09	11.53	1.18e-11	promoter-TSS (NR_047507)	promoter-TSS (NR_047507)	-200	NR_047507	100874366	Hs.547385	NR_047507		HOXC-AS5	-	HOXC cluster antisense RNA 5	miscRNA
chr12	56365998	56366136	+	6.3	0.895	15	14	3.4	4.16	1.21e-05	11.77	4.3e-11	3' UTR (NM_001798, exon 7 of 7)	3' UTR (NM_001798, exon 7 of 7)	-1630	NM_001252036	5869	Hs.157659	NM_001252036	ENSG00000111540	RAB5B	-	RAB5B, member RAS oncogene family	protein-coding
chr12	56552033	56552171	+	6.3	0.75	15	14	2.1	6.82	3.99e-08	13.65	6.31e-12	promoter-TSS (NM_021019)	promoter-TSS (NM_021019)	57	NM_079423	4637	Hs.632717	NM_021019	ENSG00000092841	MYL6	ESMLC|LC17|LC17-GI|LC17-NM|LC17A|LC17B|MLC-3|MLC1SM|MLC3NM|MLC3SM	myosin, light chain 6, alkali, smooth muscle and non-muscle	protein-coding
chr12	58259117	58259255	+	6.3	0.81	15	14	3.4	4.16	1.21e-05	11.77	4.3e-11	Intergenic	CpG	-18439	NM_005730	10106	Hs.524530	NM_005730	ENSG00000175215	CTDSP2	OS4|PSR2|SCP2	CTD (carboxy-terminal domain, RNA polymerase II, polypeptide A) small phosphatase 2	protein-coding
chr12	84896419	84896557	+	6.3	0.85	15	14	2.1	6.82	3.99e-08	9.01	1.29e-09	Intergenic	HERV4_I-int|LTR|ERV1	410120	NM_018057	55117	Hs.44424	NM_001146335	ENSG00000072041	SLC6A15	NTT73|SBAT1|V7-3|hv7-3	solute carrier family 6 (neutral amino acid transporter), member 15	protein-coding
chr12	88422999	88423137	+	6.3	0.8	15	14	2.5	5.55	4.66e-07	12.2	2.7e-11	intron (NM_152589, intron 1 of 12)	intron (NM_152589, intron 1 of 12)	108	NM_152589	160419	Hs.112930	NM_152589	ENSG00000165805	C12orf50	-	chromosome 12 open reading frame 50	protein-coding
chr12	106506330	106506468	+	6.3	0.75	15	14	2.5	5.55	4.66e-07	12.66	1.67e-11	intron (NM_014840, intron 1 of 6)	intron (NM_014840, intron 1 of 6)	27412	NM_014840	9891	Hs.740457	NM_014840	ENSG00000074590	NUAK1	ARK5	NUAK family, SNF1-like kinase, 1	protein-coding
chr12	115414922	115415060	+	6.3	0.773	15	14	2.1	6.82	3.99e-08	11.12	8.97e-11	Intergenic	Tigger14a|DNA|TcMar-Tigger	-293022	NM_005996	6926	Hs.129895	NM_005996	ENSG00000135111	TBX3	TBX3-ISO|UMS|XHL	T-box 3	protein-coding
chr1	221635895	221636033	+	7.2	0.724	17	16	2.5	6.34	1.21e-08	7.67	8.63e-10	Intergenic	MIR|SINE|MIR	-126326	NR_024236	400804	Hs.722626	NR_024236		C1orf140	-	uncharacterized LOC400804	miscRNA
chr12	57505990	57506128	+	15.7	0.927	35	35	2.5	13.88	9.66e-28	32.91	2.97e-40	promoter-TSS (NM_001178080)	promoter-TSS (NM_001178080)	-863	NM_001178078	6778	Hs.524518	NM_001178078	ENSG00000166888	STAT6	D12S1644|IL-4-STAT|STAT6B|STAT6C	signal transducer and activator of transcription 6, interleukin-4 induced	protein-coding
chr12	122851528	122851666	+	6.7	0.842	15	15	2.1	7.31	5.41e-09	13.92	8.55e-13	intron (NM_001247997, intron 3 of 25)	intron (NM_001247997, intron 3 of 25)	-28492	NR_045382	100507066	Hs.624253	NR_045382		LOC100507066	-	uncharacterized LOC100507066	miscRNA
chr12	122884524	122884662	+	6.3	0.714	15	14	2.5	5.55	4.66e-07	10.53	1.79e-10	TTS (NR_045382)	TTS (NR_045382)	4504	NR_045382	100507066	Hs.624253	NR_045382		LOC100507066	-	uncharacterized LOC100507066	miscRNA
chr12	123383477	123383615	+	6.3	0.95	15	14	2.1	6.82	3.99e-08	11.37	6.72e-11	Intergenic	Intergenic	-2834	NM_024667	79720	Hs.507162	NM_024667	ENSG00000139722	VPS37B	-	vacuolar protein sorting 37 homolog B (S. cerevisiae)	protein-coding
chr12	132345342	132345480	+	5.8	0.826	15	13	2.5	5.15	2.62e-06	10.56	7.69e-10	Intergenic	Intergenic	32470	NM_016155	4326	Hs.709245	NM_016155	ENSG00000198598	MMP17	MT4-MMP	matrix metallopeptidase 17 (membrane-inserted)	protein-coding
chr12	6335709	6335847	+	6.3	0.895	14	14	2.1	6.82	3.99e-08	13.65	6.31e-12	intron (NM_001769, intron 2 of 7)	intron (NM_001769, intron 2 of 7)	26296	NM_001769	928	Hs.712104	NM_001769	ENSG00000010278	CD9	BTCC-1|DRAP-27|MIC3|MRP-1|TSPAN-29|TSPAN29	CD9 molecule	protein-coding
chr12	6401921	6402059	+	6.3	0.789	14	14	2.1	6.82	3.99e-08	13.52	7.13e-12	Intergenic	Charlie25|DNA|hAT-Charlie	-17612	NM_018173	55200	Hs.631660	NM_001144856	ENSG00000008323	PLEKHG6	MyoGEF	pleckstrin homology domain containing, family G (with RhoGef domain) member 6	protein-coding
chr12	9426025	9426163	+	5.8	0.882	14	13	2.1	6.34	2.75e-07	9.78	1.9e-09	Intergenic	Intergenic	-10159	NR_024374	642846	Hs.447869	NR_024374		LOC642846	-	DEAD/H (Asp-Glu-Ala-Asp/His) box polypeptide 11-like	miscRNA
chr12	10320326	10320464	+	6.3	0.75	14	14	2.1	6.82	3.99e-08	8.78	1.8e-09	intron (NM_001172632, intron 2 of 4)	intron (NM_001172632, intron 2 of 4)	4395	NM_001172632	4973	Hs.412484	NM_001172632	ENSG00000173391	OLR1	CLEC8A|LOX1|LOXIN|SCARE1|SLOX1	oxidized low density lipoprotein (lectin-like) receptor 1	protein-coding
chr12	14426533	14426671	+	6.3	0.944	14	14	3.4	4.16	1.21e-05	13.34	8.49e-12	Intergenic	LTR33C|LTR|ERVL	-92009	NM_018179	55729	Hs.591151	NM_018179	ENSG00000171681	ATF7IP	AM|MCAF|MCAF1|p621	activating transcription factor 7 interacting protein	protein-coding
chr1	222951480	222951618	+	7.2	0.81	17	16	2.1	7.8	6.88e-10	9.69	3.1e-11	Intergenic	Tigger3a|DNA|TcMar-Tigger	-36882	NM_032890	84976	Hs.692324	NM_032890	ENSG00000154309	DISP1	DISPA	dispatched homolog 1 (Drosophila)	protein-coding
chr12	18536197	18536335	+	14.8	0.9	34	33	3.4	9.81	1.07e-21	28.08	7.63e-36	intron (NM_004570, intron 13 of 31)	intron (NM_004570, intron 13 of 31)	121792	NM_004570	5288	Hs.22500	NM_004570	ENSG00000139144	PIK3C2G	PI3K-C2GAMMA	phosphatidylinositol-4-phosphate 3-kinase, catalytic subunit type 2 gamma	protein-coding
chr12	27329881	27330019	+	5.8	0.714	14	13	2.1	6.34	2.75e-07	8.52	9.47e-09	Intergenic	L1MC|LINE|L1	-67128	NM_015000	23012	Hs.184523	NM_015000	ENSG00000211455	STK38L	NDR2	serine/threonine kinase 38 like	protein-coding
chr12	34120871	34121009	+	6.3	0.938	14	14	2.1	6.82	3.99e-08	13.65	6.31e-12	Intergenic	Intergenic	-54276	NM_032834	84920	Hs.102971	NM_032834	ENSG00000139133	ALG10	DIE2|KCR1	asparagine-linked glycosylation 10, alpha-1,2-glucosyltransferase homolog (S. pombe)	protein-coding
chr12	49662549	49662687	+	6.3	0.944	14	14	2.5	5.55	4.66e-07	13.65	6.31e-12	intron (NM_032704, intron 1 of 3)	intron (NM_032704, intron 1 of 3)	3753	NM_032704	84790	Hs.716128	NM_032704	ENSG00000167553	TUBA1C	TUBA6|bcm948	tubulin, alpha 1c	protein-coding
chr12	49758926	49759064	+	5.4	0.789	14	12	2.5	4.76	1.37e-05	10.86	2.51e-09	Intergenic	Intergenic	-1693	NM_023071	65244	Hs.654826	NM_023071	ENSG00000123352	SPATS2	P59SCR|SCR59|SPATA10	spermatogenesis associated, serine-rich 2	protein-coding
chr12	51126492	51126630	+	6.3	0.789	14	14	2.1	6.82	3.99e-08	13.65	6.31e-12	intron (NM_173602, intron 32 of 37)	intron (NM_173602, intron 32 of 37)	-31228	NM_005171	466	Hs.648565	NM_005171	ENSG00000123268	ATF1	EWS-ATF1|FUS/ATF-1|TREB36	activating transcription factor 1	protein-coding
chr12	95231090	95231228	+	5.8	0.933	14	13	2.1	6.34	2.75e-07	12.67	8.65e-11	Intergenic	Intergenic	2929	NR_036685	160313	Hs.527883	NR_036685		KRT19P2	-	keratin 19 pseudogene 2	pseudo
chr12	95598398	95598536	+	5.4	0.938	14	12	2.1	5.85	1.77e-06	7.15	2.24e-07	intron (NM_018351, intron 2 of 20)	intron (NM_018351, intron 2 of 20)	12773	NM_018351	55785	Hs.506381	NM_018351	ENSG00000180263	FGD6	ZFYVE24	FYVE, RhoGEF and PH domain containing 6	protein-coding
chr12	96441433	96441571	+	5.8	0.789	14	13	2.1	6.34	2.75e-07	9.58	2.43e-09	Intergenic	Intergenic	-4204	NM_001256644	4048	Hs.524648	NM_000895	ENSG00000111144	LTA4H	-	leukotriene A4 hydrolase	protein-coding
chr12	101415703	101415841	+	5.8	0.889	14	13	2.1	6.34	2.75e-07	9.99	1.48e-09	intron (NM_178826, intron 8 of 26)	L3|LINE|CR1	188244	NM_145913	160728	Hs.444536	NM_145913	ENSG00000256870	SLC5A8	AIT|SMCT|SMCT1	solute carrier family 5 (iodide transporter), member 8	protein-coding
chr1	224752895	224753033	+	7.6	0.818	17	17	2.5	6.74	1.77e-09	10.85	1.33e-12	Intergenic	Intergenic	-51215	NM_152495	149111	Hs.731723	NM_152495	ENSG00000143786	CNIH3	CNIH-3	cornichon homolog 3 (Drosophila)	protein-coding
chr12	49595237	49595375	+	14.8	0.921	34	33	2.1	16.08	3.14e-28	26.8	3.35e-35	Intergenic	Intergenic	-12199	NM_006009	7846	Hs.654422	NM_001270399	ENSG00000167552	TUBA1A	B-ALPHA-1|LIS3|TUBA3	tubulin, alpha 1a	protein-coding
chr12	104657676	104657814	+	5.8	0.762	14	13	2.1	6.34	2.75e-07	12.67	8.65e-11	intron (NM_001093771, intron 3 of 16)	MIRb|SINE|MIR	-22715	NM_182742	7296	Hs.654922	NM_001093771	ENSG00000198431	TXNRD1	GRIM-12|TR|TR1|TRXR1|TXNR	thioredoxin reductase 1	protein-coding
chr12	106682363	106682501	+	6.3	0.933	14	14	2.1	6.82	3.99e-08	10.11	3.03e-10	Intergenic	MER44B|DNA|TcMar-Tigger	-14149	NM_152772	255394	Hs.696047	NM_152772	ENSG00000166046	TCP11L2	-	t-complex 11, testis-specific-like 2	protein-coding
chr12	110258675	110258813	+	6.3	0.824	14	14	3.4	4.16	1.21e-05	13.65	6.31e-12	intron (NM_021625, intron 1 of 15)	intron (NM_021625, intron 1 of 15)	-6112	NM_147204	59341	Hs.506713	NM_001177428	ENSG00000111199	TRPV4	CMT2C|HMSN2C|OTRPC4|SPSMA|SSQTL1|TRP12|VRL2|VROAC	transient receptor potential cation channel, subfamily V, member 4	protein-coding
chr12	111038162	111038300	+	6.3	0.875	14	14	2.1	6.82	3.99e-08	13.65	6.31e-12	Intergenic	LTR37B|LTR|ERV1	-13601	NM_001173976	79600	Hs.211511	NM_001082537	ENSG00000204852	TCTN1	JBTS13|TECT1	tectonic family member 1	protein-coding
chr12	125399200	125399338	+	6.3	0.68	14	14	3.4	4.16	1.21e-05	7.2	2.09e-08	promoter-TSS (NR_049820)	promoter-TSS (NR_049820)	318	NM_021009	7316	Hs.520348	NM_021009	ENSG00000150991	UBC	HMG20	ubiquitin C	protein-coding
chr12	132347927	132348065	+	6.3	0.824	14	14	2.1	6.82	3.99e-08	10.76	1.37e-10	Intergenic	Intergenic	-31283	NM_003565	8408	Hs.47061	NM_003565	ENSG00000177169	ULK1	ATG1|ATG1A|UNC51|Unc51.1|hATG1	unc-51-like kinase 1 (C. elegans)	protein-coding
chr12	133442912	133443050	+	6.3	0.64	14	14	2.1	6.82	3.99e-08	13.65	6.31e-12	intron (NM_018223, intron 5 of 17)	intron (NM_018223, intron 5 of 17)	21223	NM_018223	55743	Hs.720197	NM_001161344	ENSG00000072609	CHFR	RNF116|RNF196	checkpoint with forkhead and ring finger domains, E3 ubiquitin protein ligase	protein-coding
chr1	226594407	226594545	+	7.2	0.85	17	16	2.1	7.8	6.88e-10	10.12	1.65e-11	intron (NM_001618, intron 1 of 22)	intron (NM_001618, intron 1 of 22)	1325	NM_001618	142	Hs.177766	NM_001618	ENSG00000143799	PARP1	ADPRT|ADPRT 1|ADPRT1|ARTD1|PARP|PARP-1|PPOL|pADPRT-1	poly (ADP-ribose) polymerase 1	protein-coding
chr12	52674123	52674261	+	14.3	0.9	34	32	2.1	15.6	5.06e-27	23.82	1.31e-32	Intergenic	Intergenic	11107	NM_002281	3887	Hs.658118	NM_002281	ENSG00000205426	KRT81	HB1|Hb-1|KRTHB1|MLN137|ghHkb1|hHAKB2-1	keratin 81	protein-coding
chr12	12714047	12714185	+	5.4	0.684	13	12	2.5	4.76	1.37e-05	7.87	8.15e-08	intron (NM_030640, intron 1 of 6)	intron (NM_030640, intron 1 of 6)	1332	NM_030640	80824	Hs.536535	NM_030640	ENSG00000111266	DUSP16	MKP-7|MKP7	dual specificity phosphatase 16	protein-coding
chr12	13036703	13036841	+	5.8	0.867	13	13	2.1	6.34	2.75e-07	12.07	1.56e-10	Intergenic	Intergenic	-7184	NM_003979	9052	Hs.631733	NM_003979	ENSG00000013588	GPRC5A	GPCR5A|RAI3|RAIG1	G protein-coupled receptor, family C, group 5, member A	protein-coding
chr12	15625120	15625258	+	5.4	0.824	13	12	2.1	5.85	1.77e-06	11.7	1.1e-09	intron (NM_002848, intron 1 of 25)	L2|LINE|L2	-74089	NM_030671	5800	Hs.160871	NM_002848	ENSG00000151490	PTPRO	GLEPP1|NPHS6|PTP-OC|PTP-U2|PTPROT|PTPU2|R-PTP-O	protein tyrosine phosphatase, receptor type, O	protein-coding
chr12	27489367	27489505	+	5.8	0.765	13	13	2.1	6.34	2.75e-07	11.33	3.32e-10	intron (NM_001248003, intron 1 of 14)	intron (NM_001248003, intron 1 of 14)	3649	NM_001248002	56938	Hs.445447	NM_001248002	ENSG00000029153	ARNTL2	BMAL2|CLIF|MOP9|PASD9|bHLHe6	aryl hydrocarbon receptor nuclear translocator-like 2	protein-coding
chr12	41084311	41084449	+	5.4	0.882	13	12	2.1	5.85	1.77e-06	11.7	1.1e-09	Intergenic	Intergenic	-1864	NM_001256063	1272	Hs.741112	NM_001256063	ENSG00000018236	CNTN1	F3|GP135	contactin 1	protein-coding
chr12	43138674	43138812	+	4.9	0.833	13	11	2.1	5.36	1.05e-05	7.56	4.12e-07	Intergenic	Intergenic	-155171	NM_153026	144165	Hs.720221	NM_001144881	ENSG00000139174	PRICKLE1	EPM1B|RILP	prickle homolog 1 (Drosophila)	protein-coding
chr1	234505564	234505702	+	7.6	0.88	17	17	4.2	4.04	2.18e-06	7.64	2.78e-10	Intergenic	L1ME3B|LINE|L1	-3581	NM_001206641	388753	Hs.23198	NM_001012985	ENSG00000168275	C1orf31	-	chromosome 1 open reading frame 31	protein-coding
chr12	53302003	53302141	+	5.8	0.778	13	13	2.5	5.15	2.62e-06	10.68	6.71e-10	intron (NM_001256293, intron 1 of 8)	AluYc|SINE|Alu	-3204	NM_002273	3856	Hs.708445	NM_001256282	ENSG00000170421	KRT8	CARD2|CK-8|CK8|CYK8|K2C8|K8|KO	keratin 8	protein-coding
chr12	53775297	53775435	+	5.8	0.762	13	13	2.5	5.15	2.62e-06	12.67	8.65e-11	intron (NM_003109, intron 1 of 5)	intron (NM_003109, intron 1 of 5)	938	NM_003109	6667	Hs.649191	NM_001251825	ENSG00000185591	SP1	-	Sp1 transcription factor	protein-coding
chr12	64496159	64496297	+	5.4	0.789	13	12	2.1	5.85	1.77e-06	8.09	6.06e-08	intron (NM_020762, intron 15 of 21)	L1MB8|LINE|L1	119848	NM_152440	144577	Hs.505871	NM_152440	ENSG00000174206	C12orf66	-	chromosome 12 open reading frame 66	protein-coding
chr12	69229602	69229740	+	5.8	0.765	13	13	2.1	6.34	2.75e-07	7.61	3.47e-08	exon (NM_002392, exon 9 of 11)	exon (NM_002392, exon 9 of 11)	27700	NM_002392	4193	Hs.733536	NM_002392	ENSG00000135679	MDM2	ACTFS|HDMX|hdm2	Mdm2, p53 E3 ubiquitin protein ligase homolog (mouse)	protein-coding
chr12	76114630	76114768	+	5.8	0.867	13	13	2.1	6.34	2.75e-07	12.67	8.65e-11	Intergenic	Intergenic	-209281	NM_007043	11103	Hs.645517	NM_007043	ENSG00000111615	KRR1	HRB2|RIP-1	KRR1, small subunit (SSU) processome component, homolog (yeast)	protein-coding
chr12	78337393	78337531	+	5.8	0.824	13	13	2.1	6.34	2.75e-07	12.67	8.65e-11	intron (NM_014903, intron 3 of 38)	intron (NM_014903, intron 3 of 38)	112393	NM_014903	89795	Hs.655301	NM_014903	ENSG00000067798	NAV3	POMFIL1|STEERIN3|unc53H3	neuron navigator 3	protein-coding
chr12	79693995	79694133	+	4.9	0.875	13	11	2.1	5.36	1.05e-05	6.09	3.21e-06	intron (NM_001135805, intron 9 of 11)	intron (NM_001135805, intron 9 of 11)	-118973	NR_031700	100302136		NR_031700		MIR1252	MIRN1252|hsa-mir-1252	microRNA 1252	miscRNA
chr12	89175829	89175967	+	5.8	0.824	13	13	2.1	6.34	2.75e-07	10.44	8.79e-10	Intergenic	Intergenic	-201648	NM_000899	4254	Hs.1048	NM_000899	ENSG00000049130	KITLG	FPH2|KL-1|Kitl|MGF|SCF|SF|SHEP7	KIT ligand	protein-coding
chr12	89573897	89574035	+	5.4	0.789	13	12	2.1	5.85	1.77e-06	7.8	8.98e-08	Intergenic	Intergenic	-160497	NR_038385	728084	Hs.132563	NR_038385		LOC728084	-	uncharacterized LOC728084	miscRNA
chr1	238744719	238744857	+	7.6	0.692	17	17	2.1	8.29	8.24e-11	9.8	6.42e-12	Intergenic	Intergenic	-95471	NR_015407	339535	Hs.532047	NR_015407		LOC339535	-	uncharacterized LOC339535	miscRNA
chr12	90485119	90485257	+	13.9	0.919	32	31	2.1	15.11	7.91e-26	30.22	9.93e-35	Intergenic	Intergenic	382456	NR_028138	338758	Hs.601766	NR_028138		LOC338758	-	uncharacterized LOC338758	miscRNA
chr12	89778287	89778425	+	5.4	0.824	13	12	2.1	5.85	1.77e-06	11.7	1.1e-09	Intergenic	Intergenic	-32060	NM_022652	1848	Hs.718640	NM_001946	ENSG00000139318	DUSP6	MKP3|PYST1	dual specificity phosphatase 6	protein-coding
chr12	120877550	120877688	+	5.4	0.889	13	12	2.1	5.85	1.77e-06	11.7	1.1e-09	intron (NM_004373, intron 2 of 2)	MER20|DNA|hAT-Charlie	1726	NM_004373	1337	Hs.369624	NM_004373	ENSG00000111775	COX6A1	COX6A|COX6AL	cytochrome c oxidase subunit VIa polypeptide 1	protein-coding
chr12	125118317	125118455	+	5.8	0.833	13	13	2.1	6.34	2.75e-07	11.61	2.47e-10	Intergenic	MER58A|DNA|hAT-Charlie	-66376	NM_001206654	9612	Hs.137510	NM_001077261	ENSG00000196498	NCOR2	CTG26|N-CoR2|SMAP270|SMRT|SMRTE|SMRTE-tau|TNRC14|TRAC|TRAC-1|TRAC1	nuclear receptor corepressor 2	protein-coding
chr12	132863550	132863688	+	5.8	0.824	13	13	2.1	6.34	2.75e-07	12.67	8.65e-11	intron (NM_001122636, intron 1 of 10)	intron (NM_001122636, intron 1 of 10)	11642	NR_024563	100130238	Hs.536338	NR_024563		LOC100130238	-	uncharacterized LOC100130238	miscRNA
chr12	1650870	1651008	+	5.4	0.765	12	12	2.1	5.85	1.77e-06	10.86	2.51e-09	Intergenic	MIRb|SINE|MIR	41282	NR_028415	100292680	Hs.391695	NR_028415		LOC100292680	-	uncharacterized LOC100292680	miscRNA
chr12	4116099	4116237	+	5.4	0.706	12	12	2.1	5.85	1.77e-06	11.7	1.1e-09	Intergenic	Intergenic	-133560	NM_020367	57097	Hs.657268	NM_020367	ENSG00000111224	PARP11	ARTD11|C12orf6	poly (ADP-ribose) polymerase family, member 11	protein-coding
chr12	6451166	6451304	+	4.9	0.684	12	11	2.1	5.36	1.05e-05	10.21	2.13e-08	promoter-TSS (NM_001065)	promoter-TSS (NM_001065)	48	NM_001065	7132	Hs.279594	NM_001065	ENSG00000067182	TNFRSF1A	CD120a|FPF|MS5|TBP1|TNF-R|TNF-R-I|TNF-R55|TNFAR|TNFR1|TNFR1-d2|TNFR55|TNFR60|p55|p55-R|p60	tumor necrosis factor receptor superfamily, member 1A	protein-coding
chr1	239780114	239780252	+	7.6	0.955	17	17	2.1	8.29	8.24e-11	11.15	8.74e-13	Intergenic	Intergenic	-12190	NM_000740	1131	Hs.7138	NM_000740	ENSG00000133019	CHRM3	EGBRS|HM3	cholinergic receptor, muscarinic 3	protein-coding
chr12	122934067	122934205	+	14.3	0.923	32	32	2.1	15.6	5.06e-27	27.89	1.02e-34	Intergenic	L1M4|LINE|L1	-27020	NM_002956	6249	Hs.524809	NM_001247997	ENSG00000130779	CLIP1	CLIP|CLIP-170|CLIP170|CYLN1|RSN	CAP-GLY domain containing linker protein 1	protein-coding
chr12	7071458	7071596	+	5.4	0.923	12	12	2.5	4.76	1.37e-05	11.28	1.64e-09	Intergenic	Intergenic	-1335	NR_029779	406985		NR_029779		MIR200C	MIRN200C	microRNA 200c	miscRNA
chr12	14392482	14392620	+	5.4	0.765	12	12	2.1	5.85	1.77e-06	11.14	1.9e-09	Intergenic	MER20|DNA|hAT-Charlie	-126060	NM_018179	55729	Hs.591151	NM_018179	ENSG00000171681	ATF7IP	AM|MCAF|MCAF1|p621	activating transcription factor 7 interacting protein	protein-coding
chr12	17458110	17458248	+	4.9	0.8	12	11	2.1	5.36	1.05e-05	9.59	3.99e-08	Intergenic	L1PA17|LINE|L1	316498	NR_036619	728622	Hs.741380	NR_036619		SKP1P2	SKP1B|p19B	S-phase kinase-associated protein 1 pseudogene 2	pseudo
chr12	22947086	22947224	+	5.4	0.75	12	12	2.1	5.85	1.77e-06	9.53	1.04e-08	Intergenic	MIRb|SINE|MIR	169079	NM_001039481	55500	Hs.29464	NM_001039481	ENSG00000139163	ETNK1	EKI|EKI 1|EKI1|Nbla10396	ethanolamine kinase 1	protein-coding
chr12	25283635	25283773	+	4.9	0.929	12	11	2.1	5.36	1.05e-05	8.1	2.09e-07	intron (NM_001082972, intron 9 of 15)	intron (NM_001082972, intron 9 of 15)	64390	NM_001082973	55259	Hs.407771	NM_001082972	ENSG00000118307	CASC1	LAS1|PPP1R54	cancer susceptibility candidate 1	protein-coding
chr12	27500760	27500898	+	4.9	0.875	12	11	2.1	5.36	1.05e-05	8.19	1.89e-07	intron (NM_001248003, intron 1 of 14)	intron (NM_001248003, intron 1 of 14)	15042	NM_001248002	56938	Hs.445447	NM_001248002	ENSG00000029153	ARNTL2	BMAL2|CLIF|MOP9|PASD9|bHLHe6	aryl hydrocarbon receptor nuclear translocator-like 2	protein-coding
chr1	244998263	244998401	+	7.6	0.731	17	17	2.1	8.29	8.24e-11	9.13	1.88e-11	promoter-TSS (NM_198076)	promoter-TSS (NM_198076)	-307	NM_198076	116228	Hs.732085	NM_198076	ENSG00000203667	COX20	FAM36A	COX20 Cox2 chaperone homolog (S. cerevisiae)	protein-coding
chr12	27484240	27484378	+	13.9	0.889	31	31	3.4	9.22	1e-19	23.08	3.12e-31	Intergenic	Intergenic	-1478	NM_001248005	56938	Hs.445447	NM_001248002	ENSG00000029153	ARNTL2	BMAL2|CLIF|MOP9|PASD9|bHLHe6	aryl hydrocarbon receptor nuclear translocator-like 2	protein-coding
chr12	44241194	44241332	+	4.9	0.857	12	11	2.1	5.36	1.05e-05	10.48	1.63e-08	intron (NM_032256, intron 2 of 7)	intron (NM_032256, intron 2 of 7)	11301	NM_032256	84216	Hs.444668	NM_032256	ENSG00000139173	TMEM117	-	transmembrane protein 117	protein-coding
chr12	52835561	52835699	+	5.4	0.75	12	12	2.1	5.85	1.77e-06	11.43	1.42e-09	Intergenic	Intergenic	-7520	NM_004693	9119	Hs.697046	NM_004693	ENSG00000170454	KRT75	K6HF|KB18|PFB	keratin 75	protein-coding
chr12	53568686	53568824	+	5.4	0.706	12	12	2.1	5.85	1.77e-06	11.7	1.1e-09	intron (NM_015989, intron 2 of 16)	intron (NM_015989, intron 2 of 16)	5675	NM_015989	51380	Hs.279815	NM_001244705	ENSG00000139631	CSAD	CSD|PCAP	cysteine sulfinic acid decarboxylase	protein-coding
chr12	54176007	54176145	+	5.4	0.867	12	12	2.1	5.85	1.77e-06	8.58	3.25e-08	Intergenic	Eulor6A|DNA?|DNA?	-54769	NM_001143682	57658	Hs.156667	NM_001143682	ENSG00000012822	CALCOCO1	Cocoa|calphoglin	calcium binding and coiled-coil domain 1	protein-coding
chr12	58387709	58387847	+	5.4	0.867	12	12	2.1	5.85	1.77e-06	9.86	7.22e-09	Intergenic	L1MB3|LINE|L1	52333	NM_033276	91419	Hs.61188	NM_033276	ENSG00000166896	XRCC6BP1	KUB3	XRCC6 binding protein 1	protein-coding
chr12	62609393	62609531	+	4.9	0.778	12	11	2.1	5.36	1.05e-05	7.49	4.52e-07	Intergenic	Intergenic	-22842	NM_178539	338811	Hs.604626	NM_178539	ENSG00000198673	FAM19A2	TAFA-2|TAFA2	family with sequence similarity 19 (chemokine (C-C motif)-like), member A2	protein-coding
chr12	63179871	63180009	+	5.4	0.812	12	12	2.5	4.76	1.37e-05	11.28	1.64e-09	intron (NM_020700, intron 4 of 9)	intron (NM_020700, intron 4 of 9)	148725	NM_020700	57460	Hs.435479	NM_020700	ENSG00000111110	PPM1H	ARHCL1|NERPP-2C|URCC2	protein phosphatase, Mg2+/Mn2+ dependent, 1H	protein-coding
chr12	64498186	64498324	+	4.9	0.75	12	11	2.5	4.36	6.66e-05	7.21	6.48e-07	intron (NM_020762, intron 15 of 21)	intron (NM_020762, intron 15 of 21)	117821	NM_152440	144577	Hs.505871	NM_152440	ENSG00000174206	C12orf66	-	chromosome 12 open reading frame 66	protein-coding
chr1	2425841	2425979	+	18.4	0.891	43	41	7.6	5.42	2.05e-17	39.97	3.13e-50	intron (NM_014638, intron 11 of 21)	intron (NM_014638, intron 11 of 21)	18156	NM_014638	9651	Hs.170156	NM_014638	ENSG00000149527	PLCH2	PLC-eta2|PLCL4|PLCeta2	phospholipase C, eta 2	protein-coding
chr12	64311889	64312027	+	24.7	0.805	55	55	2.1	26.81	1.54e-57	28.08	1.33e-58	intron (NM_020762, intron 1 of 21)	intron (NM_020762, intron 1 of 21)	73417	NM_020762	57522	Hs.593803	NM_020762	ENSG00000196935	SRGAP1	ARHGAP13	SLIT-ROBO Rho GTPase activating protein 1	protein-coding
chr1	20809724	20809862	+	7.2	0.773	16	16	2.1	7.8	6.88e-10	13.61	2.1e-13	3' UTR (NM_018584, exon 2 of 2)	3' UTR (NM_018584, exon 2 of 2)	2935	NM_018584	55450	Hs.731383	NM_018584	ENSG00000162545	CAMK2N1	PRO1489|RP11-401M16.1	calcium/calmodulin-dependent protein kinase II inhibitor 1	protein-coding
chr12	47670717	47670855	+	13.9	0.878	31	31	2.5	12.29	3.03e-23	19.43	5.03e-29	Intergenic	Intergenic	-60560	NR_026544	100233209	Hs.657722	NR_026544		PCED1B-AS1	-	PCED1B antisense RNA 1	miscRNA
chr12	93963603	93963741	+	5.4	0.875	12	12	2.1	5.85	1.77e-06	11.7	1.1e-09	promoter-TSS (NM_003877)	promoter-TSS (NM_003877)	74	NM_003877	8835	Hs.737206	NM_001270467	ENSG00000120833	SOCS2	CIS2|Cish2|SOCS-2|SSI-2|SSI2|STATI2	suppressor of cytokine signaling 2	protein-coding
chr12	94473928	94474066	+	5.4	0.812	12	12	2.1	5.85	1.77e-06	8.84	2.34e-08	Intergenic	Intergenic	-68502	NM_005761	10154	Hs.584845	NM_005761	ENSG00000136040	PLXNC1	CD232|PLXN-C1|VESPR	plexin C1	protein-coding
chr12	95398467	95398605	+	4.9	0.75	12	11	2.1	5.36	1.05e-05	8.83	8.98e-08	Intergenic	L1MB2|LINE|L1	-1047	NM_001258338	55967	Hs.506374	NM_001258338	ENSG00000184752	NDUFA12	B17.2|DAP13	NADH dehydrogenase (ubiquinone) 1 alpha subcomplex, 12	protein-coding
chr12	101717532	101717670	+	5.4	0.684	12	12	2.1	5.85	1.77e-06	9.86	7.22e-09	intron (NM_014503, intron 25 of 61)	L1ME4a|LINE|L1	43696	NM_014503	27340	Hs.295732	NM_014503	ENSG00000120800	UTP20	DRIM	UTP20, small subunit (SSU) processome component, homolog (yeast)	protein-coding
chr12	105369576	105369714	+	5.4	0.75	12	12	2.1	5.85	1.77e-06	8.93	2.1e-08	Intergenic	L1MEc|LINE|L1	-10453	NM_152318	121053	Hs.295563	NM_152318	ENSG00000151131	C12orf45	-	chromosome 12 open reading frame 45	protein-coding
chr12	109089902	109090040	+	4.9	0.824	12	11	2.5	4.36	6.66e-05	9.7	3.53e-08	intron (NM_014325, intron 2 of 10)	intron (NM_014325, intron 2 of 10)	35324	NM_014325	23603	Hs.330384	NM_014325	ENSG00000110880	CORO1C	HCRNN4	coronin, actin binding protein, 1C	protein-coding
chr12	109630275	109630413	+	4.9	0.824	12	11	2.1	5.36	1.05e-05	10.72	1.3e-08	intron (NM_001093, intron 14 of 51)	MER20|DNA|hAT-Charlie	53142	NM_001093	32	Hs.234898	NM_001093	ENSG00000076555	ACACB	ACC2|ACCB|HACC275	acetyl-CoA carboxylase beta	protein-coding
chr1	22464008	22464146	+	6.7	0.889	16	15	2.1	7.31	5.41e-09	14.62	4.29e-13	intron (NM_030761, intron 1 of 4)	intron (NM_030761, intron 1 of 4)	5442	NM_030761	54361	Hs.25766	NM_030761	ENSG00000162552	WNT4	SERKAL|WNT-4	wingless-type MMTV integration site family, member 4	protein-coding
chr12	93367444	93367582	+	13.5	0.825	31	30	2.1	14.62	1.2e-24	19.31	4.58e-28	Intergenic	L1MC|LINE|L1	-44406	NM_003566	8411	Hs.567367	NM_003566	ENSG00000102189	EEA1	MST105|MSTP105|ZFYVE2	early endosome antigen 1	protein-coding
chr12	111875709	111875847	+	5.4	0.812	12	12	2.1	5.85	1.77e-06	11.7	1.1e-09	intron (NM_005475, intron 2 of 7)	L2b|LINE|L2	32026	NM_005475	10019	Hs.506784	NM_005475	ENSG00000111252	SH2B3	IDDM20|LNK	SH2B adaptor protein 3	protein-coding
chr12	117984060	117984198	+	4.9	0.8	12	11	2.1	5.36	1.05e-05	9.95	2.75e-08	intron (NM_173598, intron 9 of 19)	L1MD2|LINE|L1	-184522	NM_001204218	4842	Hs.735734	NM_000620	ENSG00000089250	NOS1	IHPS1|N-NOS|NC-NOS|NOS|bNOS|nNOS	nitric oxide synthase 1 (neuronal)	protein-coding
chr12	122361849	122361987	+	5.4	0.923	12	12	2.1	5.85	1.77e-06	11.7	1.1e-09	intron (NM_144668, intron 3 of 21)	intron (NM_144668, intron 3 of 21)	5455	NM_001178003	144406	Hs.709837	NM_001178003	ENSG00000158023	WDR66	-	WD repeat domain 66	protein-coding
chr12	123187925	123188063	+	4.9	0.8	12	11	2.5	4.36	6.66e-05	10.72	1.3e-08	promoter-TSS (NM_177551)	promoter-TSS (NM_177551)	-90	NM_177551	338442	Hs.524812	NM_177551	ENSG00000182782	HCAR2	GPR109A|HCA2|HM74a|HM74b|NIACR1|PUMAG|Puma-g	hydroxycarboxylic acid receptor 2	protein-coding
chr12	126536451	126536589	+	4.9	0.8	12	11	2.1	5.36	1.05e-05	10.72	1.3e-08	Intergenic	L1MB7|LINE|L1	-68600	NR_034132	400084	Hs.156191	NR_034132		LOC400084	-	uncharacterized LOC400084	miscRNA
chr12	6441735	6441873	+	4.5	0.8	11	10	2.1	4.87	5.73e-05	9.75	1.4e-07	intron (NM_001065, intron 5 of 9)	intron (NM_001065, intron 5 of 9)	9479	NM_001065	7132	Hs.279594	NM_001065	ENSG00000067182	TNFRSF1A	CD120a|FPF|MS5|TBP1|TNF-R|TNF-R-I|TNF-R55|TNFAR|TNFR1|TNFR1-d2|TNFR55|TNFR60|p55|p55-R|p60	tumor necrosis factor receptor superfamily, member 1A	protein-coding
chr12	9219469	9219607	+	4.9	0.867	11	11	2.5	4.36	6.66e-05	10.21	2.13e-08	TTS (NM_000014)	TTS (NM_000014)	1765	NR_026971	144571	Hs.592432	NR_026971		A2M-AS1	-	A2M antisense RNA 1	miscRNA
chr1	26685271	26685409	+	6.3	0.773	16	14	3.4	4.16	1.21e-05	13.65	6.31e-12	Intergenic	MIR3|SINE|MIR	-4719	NM_001039775	55057	Hs.128738	NM_017977	ENSG00000176092	AIM1L	CRYBG2	absent in melanoma 1-like	protein-coding
chr12	127152072	127152210	+	13	0.868	31	29	2.1	14.13	1.75e-23	18.18	1.85e-26	Intergenic	Intergenic	-69412	NR_038256	100507206	Hs.662298	NR_038256		LOC100507206	-	uncharacterized LOC100507206	miscRNA
chr12	13069107	13069245	+	4.9	0.786	11	11	2.1	5.36	1.05e-05	8.73	1e-07	TTS (NR_030345)	TTS (NR_030345)	413	NR_030345	693199		NR_030345		MIR614	MIRN614|hsa-mir-614	microRNA 614	miscRNA
chr12	14928472	14928610	+	4.9	0.786	11	11	2.1	5.36	1.05e-05	10.72	1.3e-08	non-coding (NR_027716, exon 2 of 2)	non-coding (NR_027716, exon 2 of 2)	1271	NR_027716	55766	Hs.524280	NM_177925	ENSG00000246705	H2AFJ	H2AJ	H2A histone family, member J	protein-coding
chr12	15576687	15576825	+	4.9	0.8	11	11	2.1	5.36	1.05e-05	8.27	1.71e-07	intron (NM_002848, intron 1 of 25)	intron (NM_002848, intron 1 of 25)	101565	NM_002848	5800	Hs.160871	NM_002848	ENSG00000151490	PTPRO	GLEPP1|NPHS6|PTP-OC|PTP-U2|PTPROT|PTPU2|R-PTP-O	protein tyrosine phosphatase, receptor type, O	protein-coding
chr12	15794697	15794835	+	4.9	0.733	11	11	2.5	4.36	6.66e-05	7.56	4.12e-07	intron (NM_004447, intron 15 of 20)	intron (NM_004447, intron 15 of 20)	95488	NM_030668	5800	Hs.160871	NM_002848	ENSG00000151490	PTPRO	GLEPP1|NPHS6|PTP-OC|PTP-U2|PTPROT|PTPU2|R-PTP-O	protein tyrosine phosphatase, receptor type, O	protein-coding
chr12	16091281	16091419	+	4.9	0.917	11	11	2.5	4.36	6.66e-05	8.1	2.09e-07	intron (NM_015954, intron 1 of 8)	BLACKJACK|DNA|hAT-Blackjack	27164	NM_015954	51071	Hs.39429	NM_015954	ENSG00000023697	DERA	DEOC	deoxyribose-phosphate aldolase (putative)	protein-coding
chr12	16503716	16503854	+	4.5	0.8	11	10	2.1	4.87	5.73e-05	9.75	1.4e-07	intron (NR_048547, intron 1 of 2)	intron (NR_048547, intron 1 of 2)	-2566	NM_145764	4257	Hs.389700	NM_001260511	ENSG00000008394	MGST1	GST12|MGST|MGST-I	microsomal glutathione S-transferase 1	protein-coding
chr12	29127978	29128116	+	4.5	0.706	11	10	2.1	4.87	5.73e-05	8.61	4.3e-07	Intergenic	Intergenic	-248551	NM_018099	55711	Hs.741332	NM_018099	ENSG00000064763	FAR2	MLSTD1|SDR10E2	fatty acyl CoA reductase 2	protein-coding
chr1	30182739	30182877	+	6.7	0.81	16	15	2.5	5.95	7.74e-08	14.62	4.29e-13	Intergenic	Intergenic	619780	NM_001195001	10076	Hs.19718	NM_001195001	ENSG00000060656	PTPRU	FMI|PCP-2|PTP|PTP-J|PTP-PI|PTP-RO|PTPPSI|PTPRO|PTPU2|R-PTP-PSI|R-PTP-U|hPTP-J	protein tyrosine phosphatase, receptor type, U	protein-coding
chr12	6493201	6493339	+	12.6	0.919	29	28	2.1	13.65	2.49e-22	24.7	3.67e-29	promoter-TSS (NM_002342)	promoter-TSS (NM_002342)	71	NM_002342	4055	Hs.591047	NM_001270987	ENSG00000111321	LTBR	CD18|D12S370|LT-BETA-R|TNF-R-III|TNFCR|TNFR-RP|TNFR2-RP|TNFR3|TNFRSF3	lymphotoxin beta receptor (TNFR superfamily, member 3)	protein-coding
chr12	33741097	33741235	+	4.5	0.846	11	10	2.1	4.87	5.73e-05	6.94	2.9e-06	Intergenic	LTR73|LTR|ERV1	-148412	NM_198992	341359	Hs.118703	NM_198992	ENSG00000110975	SYT10	-	synaptotagmin X	protein-coding
chr12	46943702	46943840	+	4.5	0.8	11	10	2.1	4.87	5.73e-05	7.15	2.24e-06	Intergenic	MER44B|DNA|TcMar-Tigger	-177126	NM_018976	54407	Hs.221847	NM_018976	ENSG00000134294	SLC38A2	ATA2|PRO1068|SAT2|SNAT2	solute carrier family 38, member 2	protein-coding
chr12	47606270	47606408	+	4.9	0.75	11	11	2.1	5.36	1.05e-05	9.36	5.07e-08	intron (NR_026544, intron 2 of 2)	intron (NR_026544, intron 2 of 2)	-3713	NM_138371	91523	Hs.560100	NM_138371	ENSG00000179715	PCED1B	FAM113B	PC-esterase domain containing 1B	protein-coding
chr12	49628871	49629009	+	4.5	0.8	11	10	2.1	4.87	5.73e-05	8.61	4.3e-07	Intergenic	Intergenic	-29925	NM_032704	84790	Hs.716128	NM_032704	ENSG00000167553	TUBA1C	TUBA6|bcm948	tubulin, alpha 1c	protein-coding
chr12	51013016	51013154	+	4.9	0.812	11	11	2.1	5.36	1.05e-05	10.21	2.13e-08	intron (NM_173602, intron 1 of 37)	intron (NM_173602, intron 1 of 37)	114317	NM_173602	57609	Hs.505516	NM_173602	ENSG00000066084	DIP2B	-	DIP2 disco-interacting protein 2 homolog B (Drosophila)	protein-coding
chr12	54698035	54698173	+	4.9	0.733	11	11	2.1	5.36	1.05e-05	10.72	1.3e-08	Intergenic	Intergenic	-3283	NM_001261461	4778	Hs.75643	NM_001136023	ENSG00000123405	NFE2	NF-E2|p45	nuclear factor (erythroid-derived 2), 45kDa	protein-coding
chr12	58225231	58225369	+	4.9	0.65	11	11	2.1	5.36	1.05e-05	9.83	3.12e-08	intron (NM_005730, intron 1 of 7)	intron (NM_005730, intron 1 of 7)	-6825	NR_029847	407016		NR_029847		MIR26A2	MIRN26A2	microRNA 26a-2	miscRNA
chr1	76320753	76320891	+	7.2	0.85	16	16	2.1	7.8	6.88e-10	15.6	2.74e-14	intron (NM_002440, intron 8 of 19)	AluJr4|SINE|Alu	58266	NM_002440	4438	Hs.216639	NM_002440	ENSG00000057468	MSH4	-	mutS homolog 4 (E. coli)	protein-coding
chr12	46824348	46824486	+	12.1	0.825	29	27	2.1	13.16	3.4e-21	17.08	4.72e-24	Intergenic	Intergenic	-57772	NM_018976	54407	Hs.221847	NM_018976	ENSG00000134294	SLC38A2	ATA2|PRO1068|SAT2|SNAT2	solute carrier family 38, member 2	protein-coding
chr12	58967100	58967238	+	4.5	0.867	11	10	2.1	4.87	5.73e-05	7.52	1.43e-06	Intergenic	Intergenic	346158	NM_001136051	121227	Hs.253736	NM_001136051	ENSG00000139263	LRIG3	LIG3	leucine-rich repeats and immunoglobulin-like domains 3	protein-coding
chr12	64372349	64372487	+	4.9	0.786	11	11	2.1	5.36	1.05e-05	7.28	5.93e-07	intron (NM_020762, intron 1 of 21)	L1MB8|LINE|L1	133877	NM_020762	57522	Hs.593803	NM_020762	ENSG00000196935	SRGAP1	ARHGAP13	SLIT-ROBO Rho GTPase activating protein 1	protein-coding
chr12	64605918	64606056	+	4.5	0.75	11	10	2.1	4.87	5.73e-05	8.72	3.86e-07	intron (NM_152440, intron 2 of 2)	L1MB8|LINE|L1	10089	NM_152440	144577	Hs.505871	NM_152440	ENSG00000174206	C12orf66	-	chromosome 12 open reading frame 66	protein-coding
chr12	79817414	79817552	+	4.5	0.857	11	10	2.1	4.87	5.73e-05	5.58	1.86e-05	intron (NM_001135805, intron 10 of 11)	intron (NM_001135805, intron 10 of 11)	4446	NR_031700	100302136		NR_031700		MIR1252	MIRN1252|hsa-mir-1252	microRNA 1252	miscRNA
chr12	84902839	84902977	+	4.9	0.765	11	11	2.1	5.36	1.05e-05	8.64	1.12e-07	Intergenic	MER50C|LTR|ERV1	403700	NM_018057	55117	Hs.44424	NM_001146335	ENSG00000072041	SLC6A15	NTT73|SBAT1|V7-3|hv7-3	solute carrier family 6 (neutral amino acid transporter), member 15	protein-coding
chr12	87007242	87007380	+	4.9	0.8	11	11	2.5	4.36	6.66e-05	8.36	1.54e-07	intron (NM_013244, intron 1 of 6)	intron (NM_013244, intron 1 of 6)	-60582	NR_039710	100616215		NR_039710		MIR548AL	-	microRNA 548al	miscRNA
chr12	88923024	88923162	+	4.9	0.857	11	11	2.5	4.36	6.66e-05	9.14	6.4e-08	intron (NM_003994, intron 3 of 8)	intron (NM_003994, intron 3 of 8)	51157	NM_003994	4254	Hs.1048	NM_000899	ENSG00000049130	KITLG	FPH2|KL-1|Kitl|MGF|SCF|SF|SHEP7	KIT ligand	protein-coding
chr1	87012577	87012715	+	7.2	0.81	16	16	3.4	4.76	5.51e-07	12.57	6.91e-13	promoter-TSS (NR_024602)	promoter-TSS (NR_024602)	-113	NR_024602	22802	Hs.567422	NM_012128	ENSG00000016602	CLCA4	CaCC|CaCC2	chloride channel accessory 4	protein-coding
chr12	116844484	116844622	+	13	0.939	29	29	2.5	11.5	4.45e-21	25.91	1.01e-30	Intergenic	Intergenic	21570	NR_039683	100616309		NR_039683		MIR4472-2	-	microRNA 4472-2	miscRNA
chr12	90211749	90211887	+	4.9	0.857	11	11	2.5	4.36	6.66e-05	9.04	7.18e-08	Intergenic	HAL1|LINE|L1	109086	NR_028138	338758	Hs.601766	NR_028138		LOC338758	-	uncharacterized LOC338758	miscRNA
chr12	91210665	91210803	+	4.5	0.786	11	10	2.1	4.87	5.73e-05	6.06	9.35e-06	Intergenic	Plat_L3|LINE|CR1	-101066	NR_038868	439916	Hs.350600	NM_001039384		LINC00615	C12orf37	long intergenic non-protein coding RNA 615	miscRNA
chr12	91606226	91606364	+	4.9	0.786	11	11	2.1	5.36	1.05e-05	7.86	2.81e-07	Intergenic	Intergenic	-29489	NM_001920	1634	Hs.706674	NM_001920	ENSG00000011465	DCN	CSCD|DSPG2|PG40|PGII|PGS2|SLRR1B	decorin	protein-coding
chr12	96810385	96810523	+	4.5	0.923	11	10	2.1	4.87	5.73e-05	9.28	2.19e-07	Intergenic	Charlie24|DNA|hAT-Charlie	-16088	NM_001170464	5128	Hs.506415	NM_001170464	ENSG00000059758	CDK17	PCTAIRE2|PCTK2	cyclin-dependent kinase 17	protein-coding
chr12	100522378	100522516	+	4.9	0.786	11	11	2.5	4.36	6.66e-05	9.36	5.07e-08	intron (NM_001006947, intron 1 of 12)	intron (NM_001006947, intron 1 of 12)	14195	NM_001006947	23074	Hs.620701	NM_001006947	ENSG00000111647	UHRF1BP1L	SHIP164	UHRF1 binding protein 1-like	protein-coding
chr12	102100426	102100564	+	4.9	0.706	11	11	2.5	4.36	6.66e-05	10.72	1.3e-08	intron (NM_020244, intron 1 of 8)	MSTB2|LTR|ERVL-MaLR	9078	NM_020244	56994	Hs.293077	NM_020244	ENSG00000111666	CHPT1	CPT|CPT1	choline phosphotransferase 1	protein-coding
chr1	87312103	87312241	+	6.7	0.818	16	15	2.1	7.31	5.41e-09	14.62	4.29e-13	Intergenic	Intergenic	67935	NM_004261	9403	Hs.362728	NM_004261	ENSG00000183291	2016-09-15	-	15 kDa selenoprotein	protein-coding
chr12	89556699	89556837	+	12.1	0.8	28	27	2.1	13.16	3.4e-21	14.4	3.55e-22	Intergenic	Intergenic	-143299	NR_038385	728084	Hs.132563	NR_038385		LOC728084	-	uncharacterized LOC728084	miscRNA
chr12	104820948	104821086	+	4.9	0.917	11	11	2.1	5.36	1.05e-05	8.93	8.04e-08	Intergenic	Intergenic	-29675	NM_001173982	50515	Hs.17569	NM_001173982	ENSG00000171310	CHST11	C4ST|C4ST-1|C4ST1|HSA269537	carbohydrate (chondroitin 4) sulfotransferase 11	protein-coding
chr12	105065493	105065631	+	4.5	0.737	11	10	2.1	4.87	5.73e-05	8.21	6.55e-07	intron (NM_018413, intron 2 of 2)	intron (NM_018413, intron 2 of 2)	80151	NR_037487	100500843		NR_037487		MIR3922	-	microRNA 3922	miscRNA
chr12	106639766	106639904	+	4.5	0.812	11	10	2.1	4.87	5.73e-05	9.53	1.73e-07	intron (NM_006825, intron 1 of 1)	intron (NM_006825, intron 1 of 1)	1878	NM_006825	10970	Hs.74368	NM_006825	ENSG00000136026	CKAP4	CLIMP-63|ERGIC-63|p63	cytoskeleton-associated protein 4	protein-coding
chr12	116648115	116648253	+	4.9	0.786	11	11	2.5	4.36	6.66e-05	9.25	5.7e-08	intron (NM_015335, intron 2 of 30)	intron (NM_015335, intron 2 of 30)	-61725	NR_030351	693205		NR_030351		MIR620	MIRN620|hsa-mir-620	microRNA 620	miscRNA
chr12	123004038	123004176	+	4.9	0.857	11	11	2.5	4.36	6.66e-05	10.62	1.43e-08	intron (NR_036436, intron 3 of 9)	intron (NR_036436, intron 3 of 9)	7453	NR_036434	65117	Hs.432996	NM_198261	ENSG00000111011	RSRC2	-	arginine/serine-rich coiled-coil 2	protein-coding
chr12	126827941	126828079	+	4.5	0.889	11	10	2.1	4.87	5.73e-05	7.85	9.76e-07	Intergenic	Intergenic	-99017	NR_015398	100128554	Hs.408255	NR_015398		LOC100128554	-	uncharacterized LOC100128554	miscRNA
chr12	127404506	127404644	+	4.9	0.917	11	11	2.1	5.36	1.05e-05	10.72	1.3e-08	Intergenic	Intergenic	-45339	NR_033970	440117	Hs.127100	NR_033970		LOC440117	-	uncharacterized LOC440117	miscRNA
chr1	98315622	98315760	+	7.2	0.941	16	16	2.5	6.34	1.21e-08	10.39	1.12e-11	intron (NM_000110, intron 2 of 22)	intron (NM_000110, intron 2 of 22)	70924	NM_001160301	1806	Hs.335034	NM_000110	ENSG00000188641	DPYD	DHP|DHPDHASE|DPD	dihydropyrimidine dehydrogenase	protein-coding
chr12	90163004	90163142	+	12.1	0.776	28	27	3.4	8.03	6.02e-16	21.2	1.84e-26	Intergenic	ERVL-B4-int|LTR|ERVL	60341	NR_028138	338758	Hs.601766	NR_028138		LOC338758	-	uncharacterized LOC338758	miscRNA
chr12	6616694	6616832	+	4.5	0.857	10	10	2.1	4.87	5.73e-05	9.75	1.4e-07	intron (NM_014865, intron 2 of 31)	LTR10D|LTR|ERV1	-2625	NR_004387	692148		NR_004387		SCARNA10	U85	small Cajal body-specific RNA 10	miscRNA
chr12	16217760	16217898	+	4.5	0.769	10	10	2.1	4.87	5.73e-05	5.86	1.24e-05	Intergenic	MER63D|DNA|hAT-Blackjack	153643	NM_015954	51071	Hs.39429	NM_015954	ENSG00000023697	DERA	DEOC	deoxyribose-phosphate aldolase (putative)	protein-coding
chr12	19585587	19585725	+	4.5	0.733	10	10	2.1	4.87	5.73e-05	9.75	1.4e-07	Intergenic	Intergenic	-6952	NM_001114176	121536	Hs.126497	NM_001114176	ENSG00000139154	AEBP2	-	AE binding protein 2	protein-coding
chr1	108067912	108068050	+	7.2	0.85	16	16	2.1	7.8	6.88e-10	15.6	2.74e-14	Intergenic	MIRb|SINE|MIR	163145	NM_001079874	10451	Hs.267659	NM_001079874	ENSG00000134215	VAV3	-	vav 3 guanine nucleotide exchange factor	protein-coding
chr12	104674499	104674637	+	12.6	0.906	28	28	2.5	11.1	5.13e-20	25.99	9.37e-30	intron (NM_001093771, intron 3 of 16)	MLT2D|LTR|ERVL	-5892	NM_182742	7296	Hs.654922	NM_001093771	ENSG00000198431	TXNRD1	GRIM-12|TR|TR1|TRXR1|TXNR	thioredoxin reductase 1	protein-coding
chr12	27413220	27413358	+	4.5	0.917	10	10	2.1	4.87	5.73e-05	9.75	1.4e-07	intron (NM_015000, intron 1 of 13)	intron (NM_015000, intron 1 of 13)	16211	NM_015000	23012	Hs.184523	NM_015000	ENSG00000211455	STK38L	NDR2	serine/threonine kinase 38 like	protein-coding
chr12	125401767	125401905	+	12.1	0.914	28	27	2.1	13.16	3.4e-21	14.96	1.36e-22	Intergenic	Intergenic	1743	NR_049820	100847004		NR_049820		MIR5188	-	microRNA 5188	miscRNA
chr12	48685921	48686059	+	4.5	0.833	10	10	2.1	4.87	5.73e-05	8.12	7.25e-07	Intergenic	Intergenic	-36773	NM_181788	341567	Hs.155833	NM_181788	ENSG00000187166	H1FNT	H1T2	H1 histone family, member N, testis-specific	protein-coding
chr12	49792948	49793086	+	4.5	0.909	10	10	2.1	4.87	5.73e-05	7.68	1.18e-06	intron (NM_023071, intron 2 of 13)	HAL1|LINE|L1	10060	NR_033267	100335030	Hs.687044	NR_033267		LOC100335030	-	FGFR1 oncogene partner 2 pseudogene	pseudo
chr12	52766388	52766526	+	4.5	0.917	10	10	2.1	4.87	5.73e-05	9.75	1.4e-07	Intergenic	Intergenic	-5148	NM_002283	3891	Hs.182507	NM_002283	ENSG00000135443	KRT85	HB5|Hb-5|KRTHB5|hHb5	keratin 85	protein-coding
chr1	115711427	115711565	+	18.8	0.906	43	42	3.4	12.49	3.55e-31	22.23	4.51e-41	Intergenic	Intergenic	-79375	NM_005725	10100	Hs.310458	NM_005725	ENSG00000134198	TSPAN2	NET3|TSN2|TSPAN-2	tetraspanin 2	protein-coding
chr12	25539192	25539330	+	22	0.938	50	49	2.1	23.88	4.33e-49	34.67	9.46e-57	Intergenic	CpG	-135407	NM_033360	3845	Hs.505033	NM_004985	ENSG00000133703	KRAS	C-K-RAS|K-RAS2A|K-RAS2B|K-RAS4A|K-RAS4B|KI-RAS|KRAS1|KRAS2|NS|NS3|RASK2	v-Ki-ras2 Kirsten rat sarcoma viral oncogene homolog	protein-coding
chr12	26649130	26649268	+	11.7	0.738	27	26	2.1	12.67	4.49e-20	17.7	1.33e-23	intron (NM_002223, intron 37 of 56)	MIRb|SINE|MIR	300693	NM_005086	8082	Hs.183428	NM_001135823	ENSG00000123096	SSPN	DAGA5|KRAG|NSPN|SPN1|SPN2	sarcospan	protein-coding
chr12	65616502	65616640	+	4.5	0.688	10	10	2.1	4.87	5.73e-05	8.21	6.55e-07	intron (NM_014319, intron 4 of 12)	L1MB1|LINE|L1	53220	NM_001167614	23592	Hs.741370	NM_001167614	ENSG00000174106	LEMD3	MAN1	LEM domain containing 3	protein-coding
chr12	81783538	81783676	+	4.5	0.75	10	10	2.1	4.87	5.73e-05	9.16	2.46e-07	intron (NM_001220477, intron 5 of 28)	L1MB7|LINE|L1	-20414	NM_001220479	8499	Hs.737103	NM_001220473	ENSG00000139220	PPFIA2	-	protein tyrosine phosphatase, receptor type, f polypeptide (PTPRF), interacting protein (liprin), alpha 2	protein-coding
chr12	85307020	85307158	+	4.5	0.769	10	10	2.1	4.87	5.73e-05	6.74	3.72e-06	promoter-TSS (NM_001146335)	promoter-TSS (NM_001146335)	-481	NM_001146335	55117	Hs.44424	NM_001146335	ENSG00000072041	SLC6A15	NTT73|SBAT1|V7-3|hv7-3	solute carrier family 6 (neutral amino acid transporter), member 15	protein-coding
chr12	31902319	31902457	+	11.7	0.868	27	26	3.4	7.73	4.86e-15	16.74	5.22e-23	Intergenic	LTR8|LTR|ERV1	-20280	NR_004854	196394	Hs.740628	NM_001113402	ENSG00000151743	AMN1	-	antagonist of mitotic exit network 1 homolog (S. cerevisiae)	protein-coding
chr12	91338361	91338499	+	4.5	0.647	10	10	2.1	4.87	5.73e-05	7.15	2.24e-06	intron (NR_038868, intron 3 of 4)	intron (NR_038868, intron 3 of 4)	10523	NM_152638	196477	Hs.128574	NM_152638	ENSG00000197651	CCER1	C12orf12	coiled-coil glutamate-rich protein 1	protein-coding
chr12	92996312	92996450	+	4.5	0.733	10	10	2.1	4.87	5.73e-05	8.21	6.55e-07	Intergenic	Intergenic	-100238	NM_001037671	338809	Hs.326303	NM_001037671	ENSG00000214215	C12orf74	-	chromosome 12 open reading frame 74	protein-coding
chr12	93521639	93521777	+	4.5	0.8	10	10	2.1	4.87	5.73e-05	9.66	1.53e-07	intron (NR_040096, intron 3 of 4)	intron (NR_040096, intron 3 of 4)	-198601	NM_003566	8411	Hs.567367	NM_003566	ENSG00000102189	EEA1	MST105|MSTP105|ZFYVE2	early endosome antigen 1	protein-coding
chr12	95872903	95873041	+	4.5	0.769	10	10	2.1	4.87	5.73e-05	8.12	7.25e-07	intron (NM_006838, intron 2 of 10)	intron (NM_006838, intron 2 of 10)	5150	NM_006838	10988	Hs.444986	NM_006838	ENSG00000111142	METAP2	MAP2|MNPEP|p67|p67eIF2	methionyl aminopeptidase 2	protein-coding
chr12	88814370	88814508	+	12.1	0.906	27	27	2.5	10.7	5.72e-19	18.55	5.67e-25	Intergenic	Intergenic	159811	NM_003994	4254	Hs.1048	NM_000899	ENSG00000049130	KITLG	FPH2|KL-1|Kitl|MGF|SCF|SF|SHEP7	KIT ligand	protein-coding
chr12	97108075	97108213	+	4.5	0.833	10	10	2.1	4.87	5.73e-05	8.21	6.55e-07	Intergenic	L2a|LINE|L2	-192857	NM_001135177	121441	Hs.740471	NM_001135175	ENSG00000139350	NEDD1	GCP-WD|TUBGCP7	neural precursor cell expressed, developmentally down-regulated 1	protein-coding
chr12	106394223	106394361	+	4.5	0.786	10	10	2.1	4.87	5.73e-05	9.75	1.4e-07	Intergenic	Intergenic	139519	NM_014840	9891	Hs.740457	NM_014840	ENSG00000074590	NUAK1	ARK5	NUAK family, SNF1-like kinase, 1	protein-coding
chr12	107690653	107690791	+	4.5	0.667	10	10	2.1	4.87	5.73e-05	6.5	5.12e-06	Intergenic	MLT1H|LTR|ERVL-MaLR	-21475	NM_001018072	121551	Hs.271272	NM_152322	ENSG00000151136	BTBD11	-	BTB (POZ) domain containing 11	protein-coding
chr12	96048077	96048215	+	11.2	0.842	27	25	2.5	9.91	6.36e-17	18.61	2.84e-23	Intergenic	Intergenic	-102883	NM_032147	84101	Hs.646421	NM_001042403	ENSG00000136014	USP44	-	ubiquitin specific peptidase 44	protein-coding
chr12	118501484	118501622	+	4.5	0.625	10	10	2.1	4.87	5.73e-05	8.72	3.86e-07	3' UTR (NM_019086, exon 9 of 9)	3' UTR (NM_019086, exon 9 of 9)	-2602	NM_018639	55884	Hs.506985	NM_018639	ENSG00000176871	WSB2	SBA2	WD repeat and SOCS box containing 2	protein-coding
chr1	150524907	150525045	+	6.7	0.889	16	15	2.1	7.31	5.41e-09	14.62	4.29e-13	TTS (NR_036211)	TTS (NR_036211)	571	NR_036211	100422997		NR_036211		MIR4257	-	microRNA 4257	miscRNA
chr12	97962713	97962851	+	11.7	0.829	26	26	2.1	12.67	4.49e-20	16.89	4.18e-23	Intergenic	Intergenic	5192	NR_029678	406926		NR_029678		MIR135A2	MIRN135-2|MIRN135A2	microRNA 135a-2	miscRNA
chr12	126095630	126095768	+	4.5	0.857	10	10	2.1	4.87	5.73e-05	9.75	1.4e-07	intron (NM_052907, intron 5 of 8)	L1MB7|LINE|L1	284537	NM_052907	114795	Hs.524838	NM_052907	ENSG00000139364	TMEM132B	-	transmembrane protein 132B	protein-coding
chr1	151032068	151032206	+	6.7	0.818	16	15	2.5	5.95	7.74e-08	13.74	1.02e-12	promoter-TSS (NM_020239)	promoter-TSS (NM_020239)	-12	NM_001038707	56882	Hs.22065	NM_001038707	ENSG00000197622	CDC42SE1	SCIP1|SPEC1	CDC42 small effector 1	protein-coding
chr12	110783020	110783158	+	11.7	0.8	26	26	2.5	10.31	6.14e-18	21.36	1.28e-25	exon (NM_170665, exon 18 of 20)	exon (NM_170665, exon 18 of 20)	58446	NM_001137664	51434	Hs.719935	NM_001137664	ENSG00000196510	ANAPC7	APC7	anaphase promoting complex subunit 7	protein-coding
chr1	151284203	151284341	+	7.2	0.773	16	16	4.2	3.81	8.98e-06	15.6	2.74e-14	intron (NM_002651, intron 3 of 12)	intron (NM_002651, intron 3 of 12)	15861	NM_001198775	5298	Hs.632465	NM_001198773	ENSG00000143393	PI4KB	NPIK|PI4K-BETA|PI4K92|PI4KBETA|PI4KIIIBETA|PIK4CB	phosphatidylinositol 4-kinase, catalytic, beta	protein-coding
chr12	115695632	115695770	+	11.2	0.867	26	25	2.1	12.19	5.71e-19	19.63	7.98e-24	Intergenic	Intergenic	-573732	NM_005996	6926	Hs.129895	NM_005996	ENSG00000135111	TBX3	TBX3-ISO|UMS|XHL	T-box 3	protein-coding
chr1	164652591	164652729	+	6.7	0.75	16	15	4.2	3.57	3.48e-05	12.46	3.99e-12	intron (NM_002585, intron 2 of 8)	MIRc|SINE|MIR	91218	NR_038072	100505795	Hs.661039	NR_038072		LOC100505795	-	uncharacterized LOC100505795	miscRNA
chr1	169290947	169291085	+	7.2	0.8	16	16	2.5	6.34	1.21e-08	10.59	8.56e-12	intron (NM_013330, intron 3 of 11)	intron (NM_013330, intron 3 of 11)	46170	NM_197972	29922	Hs.706952	NM_013330	ENSG00000143156	NME7	MN23H7|nm23-H7	NME/NM23 family member 7	protein-coding
chr12	48744974	48745112	+	11.2	0.929	25	25	2.1	12.19	5.71e-19	22.33	3.69e-25	promoter-TSS (NM_001172682)	promoter-TSS (NM_001172682)	-14	NM_001172682	121274	Hs.23492	NM_001172681	ENSG00000167528	ZNF641	-	zinc finger protein 641	protein-coding
chr1	178624955	178625093	+	6.7	0.8	16	15	2.1	7.31	5.41e-09	12.76	2.88e-12	Intergenic	Intergenic	-21860	NR_039622	100616328		NR_039622		MIR4424	-	microRNA 4424	miscRNA
chr12	66501354	66501492	+	10.8	0.829	25	24	2.1	11.7	6.98e-18	14.06	1.18e-19	Intergenic	MER91B|DNA|hAT-Tip100	23110	NM_032338	84298	Hs.504820	NM_032338	ENSG00000139233	LLPH	C12orf31|hLLP	LLP homolog, long-term synaptic facilitation (Aplysia)	protein-coding
chr1	204263629	204263767	+	18.4	0.936	42	41	6.7	6.1	3.7e-19	23.82	2.6e-41	intron (NM_014935, intron 1 of 22)	intron (NM_014935, intron 1 of 22)	65359	NM_014935	22874	Hs.253146	NM_138480	ENSG00000143850	PLEKHA6	PEPP-3|PEPP3	pleckstrin homology domain containing, family A member 6	protein-coding
chr12	7000276	7000414	+	20.2	0.946	46	45	3.4	13.38	1.58e-34	43.87	9.66e-57	Intergenic	CpG	6499	NR_033796	171220	Hs.661103	NR_033796		DSTNP2	-	destrin (actin depolymerizing factor) pseudogene 2	pseudo
chr1	182150308	182150446	+	6.3	0.84	16	14	2.1	6.82	3.99e-08	10.99	1.03e-10	Intergenic	Intergenic	-119530	NM_001009992	127665	Hs.684328	NM_001009992	ENSG00000179930	ZNF648	-	zinc finger protein 648	protein-coding
chr12	125313966	125314104	+	10.3	0.935	25	23	4.2	5.47	1.54e-10	21.35	7.67e-23	intron (NM_001082959, intron 1 of 11)	L2a|LINE|L2	34484	NM_005505	949	Hs.731377	NM_001082959	ENSG00000073060	SCARB1	CD36L1|CLA-1|CLA1|HDLQTL6|SR-BI|SRB1	scavenger receptor class B, member 1	protein-coding
chr1	183850885	183851023	+	6.3	0.842	16	14	2.1	6.82	3.99e-08	8.55	2.49e-09	intron (NM_015149, intron 6 of 18)	intron (NM_015149, intron 6 of 18)	155909	NM_015101	23127	Hs.387995	NM_015101	ENSG00000198756	GLT25D2	C1orf17	glycosyltransferase 25 domain containing 2	protein-coding
chr12	54069884	54070022	+	9.9	0.903	24	22	2.5	8.72	5.54e-14	19.17	6.12e-21	exon (NM_005176, exon 1 of 5)	exon (NM_005176, exon 1 of 5)	156	NM_005176	517	Hs.524464	NM_001002031	ENSG00000135390	ATP5G2	ATP5A	ATP synthase, H+ transporting, mitochondrial Fo complex, subunit C2 (subunit 9)	protein-coding
chr1	214455330	214455468	+	6.7	0.76	16	15	2.1	7.31	5.41e-09	9.66	1.32e-10	intron (NM_020197, intron 1 of 11)	intron (NM_020197, intron 1 of 11)	834	NM_020197	56950	Hs.66170	NM_020197	ENSG00000143499	SMYD2	HSKM-B|KMT3C|ZMYND14	SET and MYND domain containing 2	protein-coding
chr12	57914540	57914678	+	10.3	0.853	24	23	2.1	11.21	8.2e-17	18.06	2.97e-21	promoter-TSS (NM_004083)	promoter-TSS (NM_004083)	-309	NM_001195057	1649	Hs.505777	NM_001195053	ENSG00000175197	DDIT3	CEBPZ|CHOP|CHOP-10|CHOP10|GADD153	DNA-damage-inducible transcript 3	protein-coding
chr1	216488252	216488390	+	7.2	0.842	16	16	4.2	3.81	8.98e-06	8.53	1.92e-10	intron (NM_007123, intron 9 of 20)	intron (NM_007123, intron 9 of 20)	108417	NM_206933	7399	Hs.655974	NM_007123	ENSG00000042781	USH2A	RP39|US2|USH2|dJ1111A8.1	Usher syndrome 2A (autosomal recessive, mild)	protein-coding
chr12	86020291	86020429	+	10.8	0.935	24	24	2.1	11.7	6.98e-18	18.25	3.28e-22	Intergenic	Intergenic	209958	NM_005447	9182	Hs.527881	NM_005447	ENSG00000198774	RASSF9	P-CIP1|PAMCI|PCIP1	Ras association (RalGDS/AF-6) domain family (N-terminal) member 9	protein-coding
chr1	220543484	220543622	+	7.2	0.773	16	16	2.1	7.8	6.88e-10	7.67	8.63e-10	Intergenic	Intergenic	-97710	NM_012414	25782	Hs.654849	NM_012414	ENSG00000118873	RAB3GAP2	RAB3-GAP150|RAB3GAP150|WARBM2|p150	RAB3 GTPase activating protein subunit 2 (non-catalytic)	protein-coding
chr12	31899820	31899958	+	9.9	0.963	23	22	2.1	10.72	9.22e-16	14.29	2.7e-18	Intergenic	Charlie25|DNA|hAT-Charlie	-17781	NR_004854	196394	Hs.740628	NM_001113402	ENSG00000151743	AMN1	-	antagonist of mitotic exit network 1 homolog (S. cerevisiae)	protein-coding
chr1	221691395	221691533	+	6.7	0.941	16	15	4.2	3.57	3.48e-05	8.86	4.24e-10	Intergenic	Intergenic	-181826	NR_024236	400804	Hs.722626	NR_024236		C1orf140	-	uncharacterized LOC400804	miscRNA
chr12	46654965	46655103	+	9.9	0.926	23	22	2.1	10.72	9.22e-16	14.83	1.26e-18	intron (NM_001077484, intron 1 of 16)	intron (NM_001077484, intron 1 of 16)	8174	NM_001077484	81539	Hs.533770	NM_001077484	ENSG00000111371	SLC38A1	ATA1|NAT2|SAT1|SNAT1	solute carrier family 38, member 1	protein-coding
chr1	234197052	234197190	+	6.7	0.895	16	15	3.4	4.46	2.66e-06	8.58	6.55e-10	intron (NM_173508, intron 2 of 7)	L1MB8|LINE|L1	156442	NM_173508	148641	Hs.158748	NM_173508	ENSG00000183780	SLC35F3	-	solute carrier family 35, member F3	protein-coding
chr12	52387037	52387175	+	10.3	0.923	23	23	2.1	11.21	8.2e-17	22.42	2.6e-23	intron (NM_020327, intron 8 of 8)	intron (NM_020327, intron 8 of 8)	-13642	NM_181711	160622	Hs.407202	NM_181711	ENSG00000161835	GRASP	TAMALIN	GRP1 (general receptor for phosphoinositides 1)-associated scaffold protein	protein-coding
chr1	234748456	234748594	+	6.7	0.769	16	15	2.1	7.31	5.41e-09	7.66	2.95e-09	Intergenic	Intergenic	-3254	NM_001077397	359948	Hs.350268	NM_001077397	ENSG00000168264	IRF2BP2	-	interferon regulatory factor 2 binding protein 2	protein-coding
chr12	53365534	53365672	+	9.9	0.964	23	22	2.1	10.72	9.22e-16	21.45	5.85e-22	Intergenic	Intergenic	-21953	NM_001256293	3856	Hs.708445	NM_001256282	ENSG00000170421	KRT8	CARD2|CK-8|CK8|CYK8|K2C8|K8|KO	keratin 8	protein-coding
chr1	24620961	24621099	+	5.8	0.783	15	13	2.1	6.34	2.75e-07	7.2	6.54e-08	Intergenic	Intergenic	-24782	NM_198173	57822	Hs.657920	NM_001195010	ENSG00000158055	GRHL3	SOM|TFCP2L4	grainyhead-like 3 (Drosophila)	protein-coding
chr12	59435241	59435379	+	9.4	0.806	23	21	2.1	10.24	9.94e-15	11.54	9.91e-16	Intergenic	Intergenic	-120991	NM_153377	121227	Hs.253736	NM_001136051	ENSG00000139263	LRIG3	LIG3	leucine-rich repeats and immunoglobulin-like domains 3	protein-coding
chr1	25573986	25574124	+	5.8	0.889	15	13	2.1	6.34	2.75e-07	12.67	8.65e-11	promoter-TSS (NM_020317)	promoter-TSS (NM_020317)	-70	NM_020317	57035	Hs.259412	NM_207035	ENSG00000117616	C1orf63	DJ465N24.2.1|NPD014|RP3-465N24.4	chromosome 1 open reading frame 63	protein-coding
chr12	60567472	60567610	+	10.3	0.793	23	23	2.1	11.21	8.2e-17	18.26	2.33e-21	Intergenic	Intergenic	484423	NR_073056	9194	Hs.439643	NM_001270622	ENSG00000118596	SLC16A7	MCT2	solute carrier family 16, member 7 (monocarboxylic acid transporter 2)	protein-coding
chr1	215130793	215130931	+	18.4	0.941	42	41	2.5	16.25	7.6e-35	18.54	4.64e-37	Intergenic	Intergenic	-48023	NM_001017424	3776	Hs.497745	NM_001017424	ENSG00000082482	KCNK2	K2p2.1|TPKC1|TREK|TREK-1|TREK1|hTREK-1c|hTREK-1e	potassium channel, subfamily K, member 2	protein-coding
chr12	18876823	18876961	+	20.2	0.907	46	45	2.5	17.84	8.56e-40	29.78	2.24e-49	intron (NR_073075, intron 3 of 14)	intron (NR_073075, intron 3 of 14)	14101	NM_033123	89869	Hs.97542	NM_033123	ENSG00000139151	PLCZ1	NYD-SP27|PLC-zeta-1|PLCzeta	phospholipase C, zeta 1	protein-coding
chr1	37914440	37914578	+	6.3	0.727	15	14	2.1	6.82	3.99e-08	13.65	6.31e-12	Intergenic	L2b|LINE|L2	25535	NR_038842	728431	Hs.380738	NR_038842		LOC728431	-	uncharacterized LOC728431	miscRNA
chr12	69233206	69233344	+	10.3	0.585	23	23	2.5	9.12	6.05e-15	15.51	8.11e-20	exon (NM_002392, exon 11 of 11)	exon (NM_002392, exon 11 of 11)	31304	NM_002392	4193	Hs.733536	NM_002392	ENSG00000135679	MDM2	ACTFS|HDMX|hdm2	Mdm2, p53 E3 ubiquitin protein ligase homolog (mouse)	protein-coding
chr1	38000155	38000293	+	6.3	0.739	15	14	2.1	6.82	3.99e-08	13.65	6.31e-12	3' UTR (NM_024700, exon 4 of 4)	3' UTR (NM_024700, exon 4 of 4)	19721	NM_024700	79753	Hs.47232	NM_024700	ENSG00000163877	SNIP1	PMRED	Smad nuclear interacting protein 1	protein-coding
chr12	70446874	70447012	+	10.3	0.885	23	23	2.1	11.21	8.2e-17	22.42	2.6e-23	Intergenic	LTR16A|LTR|ERVL	-189831	NM_014515	4848	Hs.730666	NM_001199302	ENSG00000111596	CNOT2	CDC36|NOT2|NOT2H	CCR4-NOT transcription complex, subunit 2	protein-coding
chr1	41575719	41575857	+	6.7	0.889	15	15	2.5	5.95	7.74e-08	14.1	7.12e-13	intron (NM_001172222, intron 2 of 8)	intron (NM_001172222, intron 2 of 8)	49817	NM_001172222	22955	Hs.571874	NM_001031694	ENSG00000010803	SCMH1	Scml3	sex comb on midleg homolog 1 (Drosophila)	protein-coding
chr12	102271136	102271274	+	9.9	0.775	23	22	2.1	10.72	9.22e-16	18.5	1.3e-20	promoter-TSS (NM_018370)	promoter-TSS (NM_018370)	100	NM_018370	55332	Hs.525634	NM_018370	ENSG00000136048	DRAM1	DRAM	DNA-damage regulated autophagy modulator 1	protein-coding
chr1	56184789	56184927	+	6.3	0.882	15	14	2.1	6.82	3.99e-08	11.37	6.72e-11	Intergenic	Intergenic	493544	NR_039618	100616272		NR_039618		MIR4422	-	microRNA 4422	miscRNA
chr12	104997284	104997422	+	10.3	0.812	23	23	2.1	11.21	8.2e-17	22.21	3.2e-23	intron (NM_018413, intron 2 of 2)	MIRb|SINE|MIR	11942	NR_037487	100500843		NR_037487		MIR3922	-	microRNA 3922	miscRNA
chr1	59398497	59398635	+	6.3	0.8	15	14	2.1	6.82	3.99e-08	11.63	5e-11	Intergenic	Intergenic	147743	NR_034015	100131060	Hs.680604	NR_034014		LOC100131060	-	uncharacterized LOC100131060	miscRNA
chr12	19250033	19250171	+	9.9	0.828	22	22	2.1	10.72	9.22e-16	21.45	5.85e-22	Intergenic	Intergenic	-32524	NM_019012	54477	Hs.188614	NM_001143821	ENSG00000052126	PLEKHA5	PEPP-2|PEPP2	pleckstrin homology domain containing, family A member 5	protein-coding
chr1	89488412	89488550	+	5.8	0.81	15	13	2.5	5.15	2.62e-06	10.68	6.71e-10	promoter-TSS (NM_018284)	promoter-TSS (NM_018284)	68	NM_018284	2635	Hs.720167	NM_018284	ENSG00000117226	GBP3	-	guanylate binding protein 3	protein-coding
chr12	26427761	26427899	+	9.9	0.806	22	22	2.1	10.72	9.22e-16	13.91	4.69e-18	Intergenic	Intergenic	79324	NM_005086	8082	Hs.183428	NM_001135823	ENSG00000123096	SSPN	DAGA5|KRAG|NSPN|SPN1|SPN2	sarcospan	protein-coding
chr1	90321033	90321171	+	6.7	0.8	15	15	4.2	3.57	3.48e-05	10.11	7.07e-11	intron (NM_001134479, intron 2 of 2)	intron (NM_001134479, intron 2 of 2)	33622	NM_018103	55144	Hs.482087	NM_001134479	ENSG00000171492	LRRC8D	LRRC5	leucine rich repeat containing 8 family, member D	protein-coding
chr12	51180672	51180810	+	9.4	0.957	22	21	3.4	6.24	9.21e-11	20.01	1.98e-20	intron (NM_005171, intron 2 of 6)	L1MCc|LINE|L1	22952	NM_005171	466	Hs.648565	NM_005171	ENSG00000123268	ATF1	EWS-ATF1|FUS/ATF-1|TREB36	activating transcription factor 1	protein-coding
chr1	105405052	105405190	+	5.8	0.941	15	13	2.1	6.34	2.75e-07	12.67	8.65e-11	Intergenic	Intergenic	789476	NR_033990	100129138	Hs.514487	NR_033990		LOC100129138	-	THAP domain containing, apoptosis associated protein 3 pseudogene	pseudo
chr12	100623744	100623882	+	9.4	0.846	22	21	2.1	10.24	9.94e-15	20.47	1.26e-20	Intergenic	LTR67B|LTR|ERVL	29258	NR_048569	64431	Hs.115088	NM_022496	ENSG00000075089	ACTR6	ARP6|HSPC281|MSTP136|hARP6|hARPX	ARP6 actin-related protein 6 homolog (yeast)	protein-coding
chr1	108231164	108231302	+	6.3	0.739	15	14	2.1	6.82	3.99e-08	9.01	1.29e-09	promoter-TSS (NM_001079874)	promoter-TSS (NM_001079874)	-107	NM_001079874	10451	Hs.267659	NM_001079874	ENSG00000134215	VAV3	-	vav 3 guanine nucleotide exchange factor	protein-coding
chr12	105258528	105258666	+	9.9	0.852	22	22	4.2	5.23	8.52e-10	19.41	4.74e-21	intron (NM_032148, intron 6 of 9)	HAL1|LINE|L1	63875	NM_032148	84102	Hs.577463	NM_032148	ENSG00000136052	SLC41A2	SLC41A1-L1	solute carrier family 41, member 2	protein-coding
chr1	121267272	121267410	+	6.3	0.864	15	14	2.1	6.82	3.99e-08	13.65	6.31e-12	intron (NR_003955, intron 1 of 7)	intron (NR_003955, intron 1 of 7)	6431	NR_003955	647121	Hs.697682	NR_003955		EMBP1	-	embigin pseudogene 1	pseudo
chr12	28152549	28152687	+	8.5	0.8	21	19	2.5	7.53	3.25e-11	17.41	1.54e-17	Intergenic	Intergenic	-27702	NM_198965	5744	Hs.591159	NM_002820	ENSG00000087494	PTHLH	BDE2|HHM|PLP|PTHR|PTHRP	parathyroid hormone-like hormone	protein-coding
chr1	204140894	204141032	+	17.5	0.879	41	39	2.1	19.01	9.87e-36	20.34	7.98e-37	Intergenic	Intergenic	-5498	NM_000537	5972	Hs.3210	NM_000537	ENSG00000143839	REN	HNFJ2	renin	protein-coding
chr12	7186706	7186844	+	18.8	0.92	42	42	2.1	20.47	1.23e-39	40.94	7.63e-52	TTS (NM_001733)	TTS (NM_001733)	18795	NM_201442	716	Hs.458355	NM_001734	ENSG00000182326	C1S	-	complement component 1, s subcomponent	protein-coding
chr12	48163969	48164107	+	9	0.844	21	20	2.5	7.93	4.07e-12	17.43	2.16e-18	Intergenic	Intergenic	-2929	NM_017842	55652	Hs.438867	NM_017842	ENSG00000211584	SLC48A1	HRG-1|HRG1|hHRG-1	solute carrier family 48 (heme transporter), member 1	protein-coding
chr12	51418641	51418779	+	9.4	0.852	21	21	2.1	10.24	9.94e-15	15.63	2.68e-18	intron (NM_001174125, intron 1 of 15)	intron (NM_001174125, intron 1 of 15)	1214	NM_001174129	4891	Hs.505545	NM_000617	ENSG00000110911	SLC11A2	DCT1|DMT1|NRAMP2	solute carrier family 11 (proton-coupled divalent metal ion transporters), member 2	protein-coding
chr12	65930665	65930803	+	8.5	0.913	21	19	4.2	4.52	1.1e-07	12.46	5.89e-15	Intergenic	Intergenic	257967	NM_001193461	253827	Hs.339024	NM_001031679	ENSG00000174099	MSRB3	DFNB74	methionine sulfoxide reductase B3	protein-coding
chr12	123163814	123163952	+	9	0.714	21	20	3.4	5.95	5.8e-10	19.5	2.58e-19	Intergenic	L1MB8|LINE|L1	24021	NM_177551	338442	Hs.524812	NM_177551	ENSG00000182782	HCAR2	GPR109A|HCA2|HM74a|HM74b|NIACR1|PUMAG|Puma-g	hydroxycarboxylic acid receptor 2	protein-coding
chr1	151172650	151172788	+	6.7	0.895	15	15	3.4	4.46	2.66e-06	14.62	4.29e-13	intron (NM_003557, intron 1 of 14)	intron (NM_003557, intron 1 of 14)	1698	NM_001135638	8394	Hs.661888	NM_001135636	ENSG00000143398	PIP5K1A	-	phosphatidylinositol-4-phosphate 5-kinase, type I, alpha	protein-coding
chr12	13340504	13340642	+	9	0.857	20	20	2.1	9.75	1.02e-13	17.02	3.41e-18	Intergenic	Intergenic	-9029	NM_001423	2012	Hs.719042	NM_001423	ENSG00000134531	EMP1	CL-20|EMP-1|TMP	epithelial membrane protein 1	protein-coding
chr1	153488408	153488546	+	6.3	0.81	15	14	2.1	6.82	3.99e-08	12.83	1.41e-11	Intergenic	Intergenic	20240	NM_014624	6277	Hs.275243	NM_014624	ENSG00000197956	S100A6	2A9|5B10|CABP|CACY|PRA	S100 calcium binding protein A6	protein-coding
chr12	14758493	14758631	+	9	0.875	20	20	2.1	9.75	1.02e-13	16.24	8.19e-18	Intergenic	L1ME1|LINE|L1	-37771	NM_024829	79887	Hs.131933	NM_024829	ENSG00000121316	PLBD1	-	phospholipase B domain containing 1	protein-coding
chr1	159061957	159062095	+	6.7	0.8	15	15	2.1	7.31	5.41e-09	11.78	8.72e-12	Intergenic	Intergenic	-15379	NM_004833	9447	Hs.733411	NM_004833	ENSG00000163568	AIM2	PYHIN4	absent in melanoma 2	protein-coding
chr12	43355443	43355581	+	9	0.875	20	20	2.1	9.75	1.02e-13	14.89	4.2e-17	Intergenic	Intergenic	-371940	NM_153026	144165	Hs.720221	NM_001144881	ENSG00000139174	PRICKLE1	EPM1B|RILP	prickle homolog 1 (Drosophila)	protein-coding
chr12	50966164	50966302	+	9	0.808	20	20	2.1	9.75	1.02e-13	19.5	2.58e-19	intron (NM_173602, intron 1 of 37)	intron (NM_173602, intron 1 of 37)	67465	NM_173602	57609	Hs.505516	NM_173602	ENSG00000066084	DIP2B	-	DIP2 disco-interacting protein 2 homolog B (Drosophila)	protein-coding
chr1	180279378	180279516	+	6.7	0.833	15	15	2.5	5.95	7.74e-08	10.72	3.19e-11	intron (NM_032360, intron 7 of 7)	AluJr|SINE|Alu	-35631	NR_037642	100527964	Hs.496545	NR_037642		LOC100527964	-	uncharacterized LOC100527964	miscRNA
chr12	52849765	52849903	+	8.5	0.875	20	19	2.1	9.26	1e-12	15.61	1.09e-16	Intergenic	Intergenic	-3924	NM_005555	3854	Hs.708950	NM_005555	ENSG00000185479	KRT6B	CK-6B|CK6B|K6B|KRTL1|PC2	keratin 6B	protein-coding
chr1	183553391	183553529	+	5.8	0.76	15	13	2.1	6.34	2.75e-07	7.87	2.37e-08	intron (NM_001127651, intron 3 of 15)	intron (NM_001127651, intron 3 of 15)	6279	NM_001190794	4688	Hs.587558	NM_000433	ENSG00000116701	NCF2	NCF-2|NOXA2|P67-PHOX|P67PHOX	neutrophil cytosolic factor 2	protein-coding
chr12	110276018	110276156	+	9	0.875	20	20	2.1	9.75	1.02e-13	19.5	2.58e-19	Intergenic	L1MB7|LINE|L1	-4875	NM_021625	59341	Hs.506713	NM_001177428	ENSG00000111199	TRPV4	CMT2C|HMSN2C|OTRPC4|SPSMA|SSQTL1|TRP12|VRL2|VROAC	transient receptor potential cation channel, subfamily V, member 4	protein-coding
chr1	17614059	17614197	+	16.6	0.889	39	37	2.1	18.03	3.49e-33	29.71	7.26e-41	Intergenic	Intergenic	-20562	NM_012387	23569	Hs.522969	NM_012387	ENSG00000159339	PADI4	PAD|PAD4|PADI5|PDI4|PDI5	peptidyl arginine deiminase, type IV	protein-coding
chr12	27702806	27702944	+	17.9	0.979	42	40	5	7.93	1.17e-22	28.03	4.62e-43	intron (NM_177444, intron 1 of 28)	intron (NM_177444, intron 1 of 28)	25830	NM_001198916	8496	Hs.172445	NM_001198915	ENSG00000110841	PPFIBP1	L2|SGT2|hSGT2|hSgt2p	PTPRF interacting protein, binding protein 1 (liprin beta 1)	protein-coding
chr1	183912208	183912346	+	6.7	0.8	15	15	2.1	7.31	5.41e-09	13.74	1.02e-12	intron (NM_015101, intron 10 of 11)	intron (NM_015101, intron 10 of 11)	94586	NM_015101	23127	Hs.387995	NM_015101	ENSG00000198756	GLT25D2	C1orf17	glycosyltransferase 25 domain containing 2	protein-coding
chr12	111264617	111264755	+	9	0.923	20	20	2.5	7.93	4.07e-12	19.5	2.58e-19	Intergenic	Intergenic	-20125	NM_152591	160762	Hs.437141	NM_152591	ENSG00000173093	CCDC63	-	coiled-coil domain containing 63	protein-coding
chr1	203527547	203527685	+	6.7	0.833	15	15	2.1	7.31	5.41e-09	9.83	1.03e-10	Intergenic	Intergenic	64345	NM_014359	26254	Hs.632468	NM_014359	ENSG00000188770	OPTC	OPT	opticin	protein-coding
chr12	6395124	6395262	+	8.5	0.792	19	19	2.1	9.26	1e-12	18.52	5.04e-18	Intergenic	Charlie25|DNA|hAT-Charlie	-24409	NM_018173	55200	Hs.631660	NM_001144856	ENSG00000008323	PLEKHG6	MyoGEF	pleckstrin homology domain containing, family G (with RhoGef domain) member 6	protein-coding
chr1	204270907	204271045	+	6.3	0.833	15	14	2.1	6.82	3.99e-08	7.64	1.01e-08	intron (NM_014935, intron 1 of 22)	intron (NM_014935, intron 1 of 22)	58081	NM_014935	22874	Hs.253146	NM_138480	ENSG00000143850	PLEKHA6	PEPP-3|PEPP3	pleckstrin homology domain containing, family A member 6	protein-coding
chr12	15754216	15754354	+	7.6	0.917	19	17	5	3.37	2.22e-05	10.3	2.99e-12	Intergenic	Intergenic	55007	NM_030668	5800	Hs.160871	NM_002848	ENSG00000151490	PTPRO	GLEPP1|NPHS6|PTP-OC|PTP-U2|PTPROT|PTPU2|R-PTP-O	protein tyrosine phosphatase, receptor type, O	protein-coding
chr1	208296239	208296377	+	6.3	0.762	15	14	2.1	6.82	3.99e-08	9.44	7.2e-10	intron (NM_025179, intron 4 of 31)	L1MB8|LINE|L1	121357	NM_025179	5362	Hs.497626	NM_025179	ENSG00000076356	PLXNA2	OCT|PLXN2	plexin A2	protein-coding
chr12	33045042	33045180	+	8.1	0.913	19	18	2.1	8.77	9.33e-12	14.62	2.07e-15	intron (NM_001005242, intron 1 of 12)	intron (NM_001005242, intron 1 of 12)	4669	NM_004572	5318	Hs.164384	NM_001005242	ENSG00000057294	PKP2	ARVD9	plakophilin 2	protein-coding
chr1	209497156	209497294	+	6.7	0.842	15	15	3.4	4.46	2.66e-06	7.6	3.24e-09	Intergenic	Intergenic	-104943	NM_001104548	642587	Hs.510543	NM_001104548		MIR205HG	LINC00510	MIR205 host gene (non-protein coding)	protein-coding
chr12	52030479	52030617	+	8.1	0.731	19	18	3.4	5.35	1.99e-08	17.55	9.37e-17	intron (NM_014191, intron 1 of 26)	intron (NM_014191, intron 1 of 26)	45528	NM_014191	6334	Hs.710638	NM_001177984	ENSG00000196876	SCN8A	CERIII|CIAT|EIEE13|MED|NaCh6|Nav1.6|PN4	sodium channel, voltage gated, type VIII, alpha subunit	protein-coding
chr12	53611175	53611313	+	8.5	0.909	19	19	2.1	9.26	1e-12	18.52	5.04e-18	intron (NM_001243730, intron 2 of 8)	intron (NM_001243730, intron 2 of 8)	2953	NM_001243732	5916	Hs.733399	NM_000966	ENSG00000172819	RARG	NR1B3|RARC	retinoic acid receptor, gamma	protein-coding
chr1	211347900	211348038	+	6.7	0.842	15	15	3.4	4.46	2.66e-06	8.51	7.28e-10	Intergenic	Intergenic	-40512	NM_172362	3756	Hs.553187	NM_002238	ENSG00000143473	KCNH1	EAG|EAG1|Kv10.1|h-eag	potassium voltage-gated channel, subfamily H (eag-related), member 1	protein-coding
chr12	60366914	60367052	+	8.5	0.909	19	19	2.5	7.53	3.25e-11	12.12	9.49e-15	Intergenic	LTR16A|LTR|ERVL	283865	NR_073056	9194	Hs.439643	NM_001270622	ENSG00000118596	SLC16A7	MCT2	solute carrier family 16, member 7 (monocarboxylic acid transporter 2)	protein-coding
chr1	217202812	217202950	+	6.7	0.783	15	15	2.1	7.31	5.41e-09	7.19	6.68e-09	intron (NM_001243507, intron 1 of 7)	intron (NM_001243507, intron 1 of 7)	47431	NM_001243509	2104	Hs.738938	NM_001134285	ENSG00000196482	ESRRG	ERR3|ERRgamma|NR3B3	estrogen-related receptor gamma	protein-coding
chr12	70294560	70294698	+	8.5	0.909	19	19	2.1	9.26	1e-12	18.52	5.04e-18	Intergenic	MER91C|DNA|hAT-Tip100	121875	NM_001024647	117177	Hs.258209	NM_175626	ENSG00000127328	RAB3IP	RABIN3	RAB3A interacting protein (rabin3)	protein-coding
chr1	218710971	218711109	+	6.3	0.85	15	14	2.1	6.82	3.99e-08	8.27	3.78e-09	Intergenic	Intergenic	-192020	NR_046268	728463	Hs.568469	NR_046268		LOC728463	-	uncharacterized LOC728463	miscRNA
chr12	80088317	80088455	+	8.1	0.88	19	18	2.1	8.77	9.33e-12	16.49	2.69e-16	Intergenic	HAL1|LINE|L1	-3596	NM_002583	5074	Hs.643130	NM_002583	ENSG00000177425	PAWR	PAR4|Par-4	PRKC, apoptosis, WT1, regulator	protein-coding
chr12	93364892	93365030	+	8.1	0.95	19	18	2.5	7.14	2.47e-10	10.37	6.16e-13	Intergenic	MLT1I|LTR|ERVL-MaLR	-41854	NM_003566	8411	Hs.567367	NM_003566	ENSG00000102189	EEA1	MST105|MSTP105|ZFYVE2	early endosome antigen 1	protein-coding
chr1	28572963	28573101	+	15.2	0.851	37	34	2.1	16.57	1.89e-29	21.5	4.26e-33	Intergenic	Intergenic	10430	NM_016311	93974	Hs.590908	NM_016311	ENSG00000130770	ATPIF1	ATPI|ATPIP|IP	ATPase inhibitory factor 1	protein-coding
chr12	122224526	122224664	+	17.5	0.891	39	39	2.1	19.01	9.87e-36	37.16	1.16e-46	intron (NM_019034, intron 2 of 4)	L2a|LINE|L2	6999	NM_019034	54509	Hs.720066	NM_019034	ENSG00000139725	RHOF	ARHF|RIF	ras homolog family member F (in filopodia)	protein-coding
chr1	226449643	226449781	+	6.7	0.789	15	15	3.4	4.46	2.66e-06	9.16	2.69e-10	intron (NM_173083, intron 10 of 14)	L1MC1|LINE|L1	38329	NM_031944	83881	Hs.282079	NM_031944	ENSG00000185155	MIXL1	MILD1|MIX|MIXL	Mix paired-like homeobox	protein-coding
chr12	107908939	107909077	+	8.1	0.8	19	18	2.1	8.77	9.33e-12	17.55	9.37e-17	intron (NM_001018072, intron 1 of 16)	intron (NM_001018072, intron 1 of 16)	-65626	NM_001017523	121551	Hs.271272	NM_152322	ENSG00000151136	BTBD11	-	BTB (POZ) domain containing 11	protein-coding
chr1	227487073	227487211	+	5.8	0.783	15	13	2.1	6.34	2.75e-07	7.04	8.49e-08	intron (NM_003607, intron 1 of 35)	intron (NM_003607, intron 1 of 35)	18684	NM_014826	8476	Hs.35433	NM_003607	ENSG00000143776	CDC42BPA	MRCK|MRCKA|PK428	CDC42 binding protein kinase alpha (DMPK-like)	protein-coding
chr12	53893959	53894097	+	7.6	0.818	18	17	2.5	6.74	1.77e-09	15	8.12e-15	promoter-TSS (NM_004178)	promoter-TSS (NM_004178)	-584	NM_001193511	7786	Hs.713539	NM_001193511	ENSG00000139625	MAP3K12	DLK|MEKK12|MUK|ZPK|ZPKP1	mitogen-activated protein kinase kinase kinase 12	protein-coding
chr12	56236732	56236870	+	8.1	0.808	18	18	2.1	8.77	9.33e-12	17.38	1.1e-16	promoter-TSS (NM_002429)	promoter-TSS (NM_002429)	-66	NM_002429	4327	Hs.591033	NM_002429	ENSG00000123342	MMP19	MMP18|RASI-1	matrix metallopeptidase 19	protein-coding
chr1	234859072	234859210	+	6.7	0.708	15	15	3.4	4.46	2.66e-06	8.37	8.99e-10	promoter-TSS (NR_038856)	promoter-TSS (NR_038856)	-648	NR_038856	100506810	Hs.586634	NR_038856		LOC100506810	-	uncharacterized LOC100506810	miscRNA
chr12	62529479	62529617	+	7.6	0.875	18	17	2.1	8.29	8.24e-11	16.2	2.38e-15	intron (NM_178539, intron 1 of 4)	intron (NM_178539, intron 1 of 4)	57072	NM_178539	338811	Hs.604626	NM_178539	ENSG00000198673	FAM19A2	TAFA-2|TAFA2	family with sequence similarity 19 (chemokine (C-C motif)-like), member A2	protein-coding
chr1	236173289	236173427	+	6.3	0.762	15	14	2.1	6.82	3.99e-08	9.53	6.39e-10	intron (NM_002508, intron 12 of 19)	intron (NM_002508, intron 12 of 19)	55123	NM_002508	4811	Hs.356624	NM_002508	ENSG00000116962	NID1	NID	nidogen 1	protein-coding
chr12	69222517	69222655	+	8.1	0.76	18	18	2.1	8.77	9.33e-12	17.55	9.37e-17	exon (NM_002392, exon 8 of 11)	exon (NM_002392, exon 8 of 11)	20615	NM_002392	4193	Hs.733536	NM_002392	ENSG00000135679	MDM2	ACTFS|HDMX|hdm2	Mdm2, p53 E3 ubiquitin protein ligase homolog (mouse)	protein-coding
chr1	242001229	242001367	+	6.7	0.773	15	15	2.1	7.31	5.41e-09	6.23	4.26e-08	Intergenic	Intergenic	-10195	NM_130398	9156	Hs.498248	NM_003686	ENSG00000174371	EXO1	HEX1|hExoI	exonuclease 1	protein-coding
chr12	104650013	104650151	+	7.6	0.909	18	17	2.1	8.29	8.24e-11	15.58	4.45e-15	intron (NM_001093771, intron 2 of 16)	intron (NM_001093771, intron 2 of 16)	-30378	NM_182742	7296	Hs.654922	NM_001093771	ENSG00000198431	TXNRD1	GRIM-12|TR|TR1|TRXR1|TXNR	thioredoxin reductase 1	protein-coding
chr12	116712021	116712159	+	7.6	0.76	18	17	2.1	8.29	8.24e-11	16.57	1.65e-15	intron (NM_015335, intron 1 of 30)	intron (NM_015335, intron 1 of 30)	2901	NM_015335	23389	Hs.715095	NM_015335	ENSG00000123066	MED13L	PROSIT240|THRAP2|TRAP240L	mediator complex subunit 13-like	protein-coding
chr1	8116208	8116346	+	6.3	0.875	14	14	2.5	5.55	4.66e-07	13.65	6.31e-12	Intergenic	Intergenic	-29884	NM_018948	54206	Hs.605445	NM_018948	ENSG00000116285	ERRFI1	GENE-33|MIG-6|MIG6|RALT	ERBB receptor feedback inhibitor 1	protein-coding
chr12	118744878	118745016	+	7.6	0.87	18	17	2.1	8.29	8.24e-11	12.66	1.2e-13	intron (NM_016281, intron 1 of 20)	intron (NM_016281, intron 1 of 20)	65803	NM_016281	51347	Hs.644420	NM_016281	ENSG00000135090	TAOK3	DPK|JIK|MAP3K18	TAO kinase 3	protein-coding
chr1	12548787	12548925	+	5.8	0.889	14	13	2.1	6.34	2.75e-07	10.93	5.09e-10	intron (NM_018156, intron 66 of 68)	intron (NM_018156, intron 66 of 68)	-18444	NR_003025	677885	Hs.721005	NR_003025		SNORA59A	ACA59	small nucleolar RNA, H/ACA box 59A	snoRNA
chr12	961187	961325	+	7.6	0.818	17	17	3.4	5.05	1.08e-07	14.46	1.45e-14	intron (NM_014823, intron 4 of 25)	intron (NM_014823, intron 4 of 25)	97607	NM_134424	5893	Hs.410355	NM_134424	ENSG00000002016	RAD52	-	RAD52 homolog (S. cerevisiae)	protein-coding
chr1	15850822	15850960	+	6.3	0.824	14	14	2.1	6.82	3.99e-08	12.35	2.31e-11	promoter-TSS (NM_001229)	promoter-TSS (NM_001229)	49	NM_001229	842	Hs.329502	NM_001229	ENSG00000132906	CASP9	APAF-3|APAF3|CASPASE-9c|ICE-LAP6|MCH6|PPP1R56	caspase 9, apoptosis-related cysteine peptidase	protein-coding
chr12	11801702	11801840	+	7.2	0.87	17	16	2.5	6.34	1.21e-08	12.43	8.12e-13	Intergenic	Intergenic	-1017	NM_001987	2120	Hs.504765	NM_001987	ENSG00000139083	ETV6	TEL|TEL/ABL	ets variant 6	protein-coding
chr1	182959653	182959791	+	16.1	0.94	37	36	2.1	17.55	6.3e-32	20.92	1.56e-34	Intergenic	Intergenic	-32873	NM_002293	3915	Hs.609663	NM_002293	ENSG00000135862	LAMC1	LAMB2	laminin, gamma 1 (formerly LAMB2)	protein-coding
chr12	9874159	9874297	+	17	0.867	38	38	2.1	18.52	1.88e-34	26.37	5.06e-40	TTS (NM_172004)	TTS (NM_172004)	11667	NM_172004	160365	Hs.734740	NM_001253750	ENSG00000184293	CLECL1	DCAL-1|DCAL1	C-type lectin-like 1	protein-coding
chr1	16276280	16276418	+	5.8	0.833	14	13	2.1	6.34	2.75e-07	12.67	8.65e-11	intron (NM_003443, intron 2 of 15)	intron (NM_003443, intron 2 of 15)	26278	NM_003443	7709	Hs.433764	NM_001242884	ENSG00000116809	ZBTB17	MIZ-1|ZNF151|ZNF60|pHZ-67	zinc finger and BTB domain containing 17	protein-coding
chr12	46662825	46662963	+	7.2	0.857	17	16	3.4	4.76	5.51e-07	10.89	5.68e-12	5' UTR (NM_001077484, exon 1 of 17)	5' UTR (NM_001077484, exon 1 of 17)	314	NM_001077484	81539	Hs.533770	NM_001077484	ENSG00000111371	SLC38A1	ATA1|NAT2|SAT1|SNAT1	solute carrier family 38, member 1	protein-coding
chr1	17541677	17541815	+	6.3	0.938	14	14	2.1	6.82	3.99e-08	13.65	6.31e-12	intron (NM_013358, intron 1 of 15)	intron (NM_013358, intron 1 of 15)	10125	NM_013358	29943	Hs.412941	NM_013358	ENSG00000142623	PADI1	HPAD10|PAD1|PDI|PDI1	peptidyl arginine deiminase, type I	protein-coding
chr12	59991371	59991509	+	7.2	0.714	17	16	2.5	6.34	1.21e-08	10.49	9.8e-12	intron (NM_001270622, intron 1 of 5)	intron (NM_001270622, intron 1 of 5)	1619	NM_001270623	9194	Hs.439643	NM_001270622	ENSG00000118596	SLC16A7	MCT2	solute carrier family 16, member 7 (monocarboxylic acid transporter 2)	protein-coding
chr1	23912179	23912317	+	6.3	0.875	14	14	2.1	6.82	3.99e-08	13.65	6.31e-12	Intergenic	Intergenic	-25963	NM_002167	3399	Hs.76884	NM_002167	ENSG00000117318	ID3	HEIR-1|bHLHb25	inhibitor of DNA binding 3, dominant negative helix-loop-helix protein	protein-coding
chr12	65990623	65990761	+	7.6	0.783	17	17	3.4	5.05	1.08e-07	10.66	1.75e-12	Intergenic	Intergenic	-227548	NM_003484	8091	Hs.505924	NM_003483	ENSG00000149948	HMGA2	BABL|HMGI-C|HMGIC|LIPO|STQTL9	high mobility group AT-hook 2	protein-coding
chr1	23920460	23920598	+	6.3	0.789	14	14	2.1	6.82	3.99e-08	9.53	6.39e-10	Intergenic	Intergenic	-33295	NR_027042	259283	Hs.523369	NR_027042		MDS2	-	myelodysplastic syndrome 2 translocation associated	miscRNA
chr12	125232136	125232274	+	7.2	0.864	17	16	2.1	7.8	6.88e-10	15.6	2.74e-14	Intergenic	Intergenic	116314	NM_005505	949	Hs.731377	NM_001082959	ENSG00000073060	SCARB1	CD36L1|CLA-1|CLA1|HDLQTL6|SR-BI|SRB1	scavenger receptor class B, member 1	protein-coding
chr1	27648746	27648884	+	6.3	0.8	14	14	2.1	6.82	3.99e-08	13.65	6.31e-12	exon (NM_032125, exon 1 of 6)	exon (NM_032125, exon 1 of 6)	179	NR_037580	84065	Hs.469171	NM_032125	ENSG00000186501	TMEM222	C1orf160	transmembrane protein 222	protein-coding
chr12	3636522	3636660	+	6.7	0.9	16	15	2.1	7.31	5.41e-09	14.49	4.9e-13	intron (NM_019854, intron 1 of 9)	MER44B|DNA|TcMar-Tigger	36227	NM_019854	56341	Hs.504530	NM_001256537	ENSG00000111218	PRMT8	HRMT1L3|HRMT1L4	protein arginine methyltransferase 8	protein-coding
chr1	28576027	28576165	+	6.3	0.941	14	14	2.1	6.82	3.99e-08	8.48	2.77e-09	Intergenic	Intergenic	-9867	NM_031459	83667	Hs.469543	NM_031459	ENSG00000130766	SESN2	HI95|SES2|SEST2	sestrin 2	protein-coding
chr12	8771829	8771967	+	6.7	0.864	16	15	2.1	7.31	5.41e-09	14.62	4.29e-13	Intergenic	LTR24B|LTR|ERV1	-6456	NM_020661	57379	Hs.149342	NM_020661	ENSG00000111732	AICDA	AID|ARP2|CDA2|HIGM2	activation-induced cytidine deaminase	protein-coding
chr1	33280002	33280140	+	6.3	0.875	14	14	2.1	6.82	3.99e-08	11.91	3.69e-11	intron (NM_003680, intron 1 of 12)	AluSx1|SINE|Alu	-2972	NM_001256121	64766	Hs.734633	NM_001256121	ENSG00000116497	S100PBP	S100PBPR	S100P binding protein	protein-coding
chr12	69402398	69402536	+	6.7	0.842	16	15	2.1	7.31	5.41e-09	14.62	4.29e-13	Intergenic	MER119|DNA|hAT-Charlie	-45447	NM_001874	1368	Hs.654387	NM_001005502	ENSG00000135678	CPM	-	carboxypeptidase M	protein-coding
chr1	40525236	40525374	+	6.3	0.714	14	14	2.5	5.55	4.66e-07	11.63	5e-11	intron (NM_001105530, intron 2 of 12)	intron (NM_001105530, intron 2 of 12)	19050	NM_006367	10487	Hs.713078	NM_001105530	ENSG00000131236	CAP1	CAP|CAP1-PEN	CAP, adenylate cyclase-associated protein 1 (yeast)	protein-coding
chr12	87106243	87106381	+	6.7	0.895	16	15	2.5	5.95	7.74e-08	12.32	4.68e-12	intron (NM_013244, intron 1 of 6)	intron (NM_013244, intron 1 of 6)	126369	NM_013244	25834	Hs.589093	NM_013244	ENSG00000182050	MGAT4C	GNTIVH|HGNT-IV-H	mannosyl (alpha-1,3-)-glycoprotein beta-1,4-N-acetylglucosaminyltransferase, isozyme C (putative)	protein-coding
chr1	52344478	52344616	+	5.4	0.889	14	12	2.5	4.76	1.37e-05	10.72	2.89e-09	promoter-TSS (NM_001101662)	promoter-TSS (NM_001101662)	62	NM_002525	4898	Hs.584782	NM_001101662	ENSG00000078618	NRD1	hNRD1|hNRD2	nardilysin (N-arginine dibasic convertase)	protein-coding
chr12	90150564	90150702	+	6.3	0.704	16	14	2.1	6.82	3.99e-08	9.53	6.39e-10	Intergenic	Intergenic	47901	NR_028138	338758	Hs.601766	NR_028138		LOC338758	-	uncharacterized LOC338758	miscRNA
chr1	87299072	87299210	+	6.3	0.857	14	14	2.5	5.55	4.66e-07	13.65	6.31e-12	Intergenic	L1MC4|LINE|L1	80966	NM_004261	9403	Hs.362728	NM_004261	ENSG00000183291	2016-09-15	-	15 kDa selenoprotein	protein-coding
chr12	90362980	90363118	+	7.2	0.864	16	16	2.1	7.8	6.88e-10	13.45	2.51e-13	Intergenic	L2c|LINE|L2	260317	NR_028138	338758	Hs.601766	NR_028138		LOC338758	-	uncharacterized LOC338758	miscRNA
chr1	234762888	234763026	+	15.7	0.917	37	35	2.1	17.06	1.11e-30	16.79	1.88e-30	Intergenic	L2a|LINE|L2	-2100	NR_033927	100302691	Hs.209162	NR_033927		LINC00184	HANC|NCRNA00184	long intergenic non-protein coding RNA 184	miscRNA
chr1	94710481	94710619	+	5.8	0.938	14	13	2.1	6.34	2.75e-07	10.1	1.3e-09	Intergenic	L1ME1|LINE|L1	-7243	NM_004815	9411	Hs.483238	NM_004815	ENSG00000137962	ARHGAP29	PARG1|RP11-255E17.1	Rho GTPase activating protein 29	protein-coding
chr1	95581484	95581622	+	5.8	0.833	14	13	2.1	6.34	2.75e-07	12.67	8.65e-11	intron (NM_001199679, intron 1 of 6)	intron (NM_001199679, intron 1 of 6)	-1341	NM_152487	148534	Hs.483512	NM_001199679	ENSG00000152078	TMEM56	-	transmembrane protein 56	protein-coding
chr1	145088981	145089119	+	6.3	0.824	14	14	3.4	4.16	1.21e-05	4.2	1.08e-05	Intergenic	Intergenic	-7357	NM_004892	9554	Hs.715002	NM_004892		SEC22B	ERS-24|SEC22L1	SEC22 vesicle trafficking protein homolog B (S. cerevisiae) (gene/pseudogene)	protein-coding
chr1	151579103	151579241	+	6.3	0.773	14	14	2.1	6.82	3.99e-08	10.31	2.34e-10	Intergenic	MLT1E1A|LTR|ERVL-MaLR	-5490	NM_030918	81609	Hs.192326	NM_030918	ENSG00000143376	SNX27	MRT1|MY014	sorting nexin family member 27	protein-coding
chr1	164599965	164600103	+	5.8	0.933	14	13	2.1	6.34	2.75e-07	11.06	4.42e-10	intron (NM_002585, intron 2 of 8)	intron (NM_002585, intron 2 of 8)	71437	NM_002585	5087	Hs.557097	NM_001204961	ENSG00000185630	PBX1	-	pre-B-cell leukemia homeobox 1	protein-coding
chr1	235110942	235111080	+	16.1	0.93	37	36	2.5	14.27	6.76e-29	22.37	1.54e-35	Intergenic	Intergenic	180241	NR_002956	677802	Hs.533192	NR_002956		SNORA14B	ACA14b	small nucleolar RNA, H/ACA box 14B	snoRNA
chr13	38882973	38883111	+	25.1	0.938	57	56	2.1	27.29	5.64e-59	39.24	1.56e-67	Intergenic	ERV3-16A3_I-int|LTR|ERVL	-40900	NM_016617	51569	Hs.643655	NM_016617	ENSG00000120686	UFM1	BM-002|C13orf20|bA131P10.1	ubiquitin-fold modifier 1	protein-coding
chr1	171281426	171281564	+	5.8	0.875	14	13	2.1	6.34	2.75e-07	10.8	5.85e-10	Intergenic	HERV9-int|LTR|ERV1	-1991	NM_002022	2329	Hs.386502	NM_002022	ENSG00000076258	FMO4	FMO2	flavin containing monooxygenase 4	protein-coding
chr13	45914696	45914834	+	15.2	0.86	35	34	2.1	16.57	1.89e-29	27.61	1.21e-36	promoter-TSS (NR_024458)	promoter-TSS (NR_024458)	532	NM_003295	7178	Hs.374596	NM_003295	ENSG00000133112	TPT1	HRF|TCTP|p02	tumor protein, translationally-controlled 1	protein-coding
chr13	89735062	89735200	+	5.4	0.941	13	12	2.1	5.85	1.77e-06	8.49	3.62e-08	Intergenic	Intergenic	481536	NR_046991	100874139	Hs.742173	NR_046991		LINC00353	-	long intergenic non-protein coding RNA 353	miscRNA
chr13	96241119	96241257	+	5.8	0.812	13	13	3.4	3.87	5.12e-05	12.67	8.65e-11	intron (NM_198968, intron 19 of 22)	intron (NM_198968, intron 19 of 22)	36241	NM_006984	9071	Hs.656580	NM_001160100	ENSG00000134873	CLDN10	CPETRL3|OSP-L	claudin 10	protein-coding
chr13	99709721	99709859	+	5.8	0.882	13	13	2.1	6.34	2.75e-07	10.44	8.79e-10	intron (NM_001130049, intron 1 of 32)	intron (NM_001130049, intron 1 of 32)	28870	NM_001130049	23348	Hs.596105	NM_001130048	ENSG00000088387	DOCK9	ZIZ1|ZIZIMIN1	dedicator of cytokinesis 9	protein-coding
chr13	106770123	106770261	+	5.4	0.824	13	12	2.5	4.76	1.37e-05	7.21	2.06e-07	Intergenic	Intergenic	-258719	NR_034119	728192	Hs.559194	NR_034119		LINC00460	-	long intergenic non-protein coding RNA 460	miscRNA
chr13	106834865	106835003	+	5.8	0.684	13	13	2.1	6.34	2.75e-07	11.47	2.86e-10	Intergenic	Intergenic	-193977	NR_034119	728192	Hs.559194	NR_034119		LINC00460	-	long intergenic non-protein coding RNA 460	miscRNA
chr13	106971521	106971659	+	5.4	0.765	13	12	2.1	5.85	1.77e-06	8.58	3.25e-08	Intergenic	MER63A|DNA|hAT-Blackjack	-57321	NR_034119	728192	Hs.559194	NR_034119		LINC00460	-	long intergenic non-protein coding RNA 460	miscRNA
chr13	30914794	30914932	+	4.9	0.722	12	11	2.1	5.36	1.05e-05	10.72	1.3e-08	non-coding (NR_024464, exon 5 of 5)	non-coding (NR_024464, exon 5 of 5)	33173	NR_024464	100188949	Hs.439791	NR_024464		LINC00426	-	long intergenic non-protein coding RNA 426	miscRNA
chr13	42402000	42402138	+	4.9	0.765	12	11	2.1	5.36	1.05e-05	9.04	7.18e-08	intron (NM_001009814, intron 14 of 25)	intron (NM_001009814, intron 14 of 25)	133152	NM_001009814	23078	Hs.368282	NM_001009814	ENSG00000102763	VWA8	KIAA0564	von Willebrand factor A domain containing 8	protein-coding
chr13	43646684	43646822	+	4.5	0.632	12	10	2.1	4.87	5.73e-05	6.56	4.73e-06	intron (NM_013238, intron 3 of 5)	AluSz|SINE|Alu	49391	NM_013238	29103	Hs.438830	NM_013238	ENSG00000120675	DNAJC15	DNAJD1|HSD18|MCJ	DnaJ (Hsp40) homolog, subfamily C, member 15	protein-coding
chr1	173092218	173092356	+	6.3	0.789	14	14	2.1	6.82	3.99e-08	11.91	3.69e-11	Intergenic	Intergenic	-72184	NM_005092	8995	Hs.248197	NM_005092	ENSG00000120337	TNFSF18	AITRL|GITRL|TL6|hGITRL	tumor necrosis factor (ligand) superfamily, member 18	protein-coding
chr13	73939921	73940059	+	15.7	0.725	35	35	3.4	10.41	1.01e-23	9.66	1.07e-22	Intergenic	Intergenic	306848	NM_001730	688	Hs.508234	NM_001730	ENSG00000102554	KLF5	BTEB2|CKLF|IKLF	Kruppel-like factor 5 (intestinal)	protein-coding
chr13	49323861	49323999	+	5.4	0.8	12	12	2.1	5.85	1.77e-06	10.86	2.51e-09	Intergenic	Intergenic	42979	NM_020377	57105	Hs.614318	NM_020377	ENSG00000152207	CYSLTR2	CYSLT2|CYSLT2R|HG57|HPN321|KPG_011|hGPCR21	cysteinyl leukotriene receptor 2	protein-coding
chr13	50735203	50735341	+	4.9	0.857	12	11	2.1	5.36	1.05e-05	10.21	2.13e-08	Intergenic	Intergenic	-10882	NR_002183	145165	Hs.511834	NR_002183		ST13P4	FAM10A4|FAM10A4P	suppression of tumorigenicity 13 (colon carcinoma) (Hsp70 interacting protein) pseudogene 4	pseudo
chr13	60977376	60977514	+	5.4	0.75	12	12	2.1	5.85	1.77e-06	10.46	3.78e-09	intron (NM_001146070, intron 1 of 13)	intron (NM_001146070, intron 1 of 13)	6018	NM_001146070	81550	Hs.525061	NM_001146070	ENSG00000083544	TDRD3	-	tudor domain containing 3	protein-coding
chr13	73401166	73401304	+	5.4	0.75	12	12	2.1	5.85	1.77e-06	11.7	1.1e-09	exon (NM_006346, exon 7 of 18)	exon (NM_006346, exon 7 of 18)	-44891	NM_014953	22894	Hs.740506	NM_001128226	ENSG00000083520	DIS3	EXOSC11|KIAA1008|RP11-342J4.3|RRP44|bA555G22.1|dis3p	DIS3 mitotic control homolog (S. cerevisiae)	protein-coding
chr13	73632672	73632810	+	5.4	0.857	12	12	2.1	5.85	1.77e-06	7.73	9.88e-08	promoter-TSS (NM_001730)	promoter-TSS (NM_001730)	-401	NM_001730	688	Hs.508234	NM_001730	ENSG00000102554	KLF5	BTEB2|CKLF|IKLF	Kruppel-like factor 5 (intestinal)	protein-coding
chr13	78111815	78111953	+	4.9	0.857	12	11	2.5	4.36	6.66e-05	7.28	5.93e-07	intron (NM_144777, intron 1 of 32)	intron (NM_144777, intron 1 of 32)	2075	NM_001160706	8796	Hs.534699	NM_001160706	ENSG00000136155	SCEL	-	sciellin	protein-coding
chr13	50432820	50432958	+	15.2	0.925	34	34	2.1	16.57	1.89e-29	33.14	2.98e-39	Intergenic	Intergenic	-31656	NR_003268	220429	Hs.448219	NR_003268		CTAGE10P	-	CTAGE family, member 10, pseudogene	pseudo
chr13	98011738	98011876	+	4.5	0.8	12	10	2.1	4.87	5.73e-05	6.62	4.37e-06	intron (NM_207304, intron 6 of 6)	intron (NM_207304, intron 6 of 6)	-74668	NM_021033	5911	Hs.508480	NM_021033	ENSG00000125249	RAP2A	K-REV|KREV|RAP2|RbBP-30	RAP2A, member of RAS oncogene family	protein-coding
chr13	98684573	98684711	+	4.5	0.667	12	10	2.1	4.87	5.73e-05	9.75	1.4e-07	Intergenic	Intergenic	78713	NM_002271	3843	Hs.712598	NM_002271	ENSG00000065150	IPO5	IMB3|KPNB3|Pse1|RANBP5|imp5	importin 5	protein-coding
chr13	102938864	102939002	+	4.5	0.706	12	10	2.1	4.87	5.73e-05	7.44	1.57e-06	intron (NM_175929, intron 1 of 4)	intron (NM_175929, intron 1 of 4)	107936	NR_036486	283480	Hs.662212	NR_036486		FGF14-IT1	-	FGF14 intronic transcript 1 (non-protein coding)	miscRNA
chr13	103478350	103478488	+	4.9	0.812	12	11	2.1	5.36	1.05e-05	8.45	1.38e-07	intron (NM_001159596, intron 5 of 8)	intron (NM_001159596, intron 5 of 8)	18923	NM_001204425	100533467	Hs.258429	NM_001204425		BIVM-ERCC5	-	BIVM-ERCC5 readthrough	protein-coding
chr13	106095544	106095682	+	5.4	0.765	12	12	2.5	4.76	1.37e-05	10.59	3.31e-09	Intergenic	Intergenic	-22603	NM_001161814	267012	Hs.381382	NM_001161812	ENSG00000182346	DAOA	G72|LG72|SG72	D-amino acid oxidase activator	protein-coding
chr13	25086359	25086497	+	4.9	0.846	11	11	2.5	4.36	6.66e-05	10.72	1.3e-08	intron (NM_006437, intron 1 of 33)	intron (NM_006437, intron 1 of 33)	520	NM_006437	143	Hs.741173	NM_006437	ENSG00000102699	PARP4	ADPRTL1|ARTD4|PARP-4|PARPL|PH5P|VAULT3|VPARP|VWA5C|p193	poly (ADP-ribose) polymerase family, member 4	protein-coding
chr13	27768489	27768627	+	4.5	0.733	11	10	2.1	4.87	5.73e-05	9.53	1.73e-07	Intergenic	MLT1J|LTR|ERVL-MaLR	-22525	NM_182488	219333	Hs.42400	NM_182488	ENSG00000152484	USP12	UBH1|USP12L1	ubiquitin specific peptidase 12	protein-coding
chr13	28413956	28414094	+	4.9	0.867	11	11	2.1	5.36	1.05e-05	9.59	3.99e-08	Intergenic	Intergenic	47245	NM_145657	219409	Hs.351785	NM_145657	ENSG00000169840	GSX1	GSH1|Gsh-1	GS homeobox 1	protein-coding
chr1	186059177	186059315	+	5.4	0.667	14	12	2.1	5.85	1.77e-06	6.55	5.58e-07	intron (NM_031935, intron 63 of 106)	intron (NM_031935, intron 63 of 106)	-206159	NM_001127709	10216	Hs.647723	NM_001127708	ENSG00000116690	PRG4	CACP|HAPO|JCAP|MSF|SZP|bG174L6.2	proteoglycan 4	protein-coding
chr13	53500295	53500433	+	15.2	0.976	34	34	2.5	13.48	1.34e-26	33.14	2.98e-39	Intergenic	Intergenic	-77589	NM_002590	5100	Hs.19492	NM_002590	ENSG00000136099	PCDH8	ARCADLIN|PAPC	protocadherin 8	protein-coding
chr13	30248816	30248954	+	4.5	0.765	11	10	2.1	4.87	5.73e-05	9.75	1.4e-07	Intergenic	MER44B|DNA|TcMar-Tigger	-79060	NM_003045	6541	Hs.14846	NM_003045	ENSG00000139514	SLC7A1	ATRC1|CAT-1|ERR|HCAT1|REC1L	solute carrier family 7 (cationic amino acid transporter, y+ system), member 1	protein-coding
chr13	34839447	34839585	+	4.5	0.688	11	10	2.1	4.87	5.73e-05	9.75	1.4e-07	Intergenic	MER57A-int|LTR|ERV1	375306	NR_047036	100874179	Hs.569253	NR_047036		LINC00457	-	long intergenic non-protein coding RNA 457	miscRNA
chr13	38973569	38973707	+	4.5	0.647	11	10	2.1	4.87	5.73e-05	6.38	5.98e-06	Intergenic	Intergenic	49696	NM_016617	51569	Hs.643655	NM_016617	ENSG00000120686	UFM1	BM-002|C13orf20|bA131P10.1	ubiquitin-fold modifier 1	protein-coding
chr13	40351720	40351858	+	4.5	0.8	11	10	2.1	4.87	5.73e-05	8.61	4.3e-07	intron (NM_001145079, intron 18 of 18)	intron (NM_001145079, intron 18 of 18)	-113517	NR_036190	100422940		NR_036190		MIR4305	-	microRNA 4305	miscRNA
chr13	40683482	40683620	+	4.9	0.846	11	11	2.5	4.36	6.66e-05	9.47	4.5e-08	Intergenic	Intergenic	-72395	NR_046870	100874127	Hs.578028	NR_046870		LINC00332	NCRNA00332	long intergenic non-protein coding RNA 332	miscRNA
chr13	43168951	43169089	+	4.5	0.667	11	10	2.1	4.87	5.73e-05	7.85	9.76e-07	intron (NM_033012, intron 4 of 6)	intron (NM_033012, intron 4 of 6)	20729	NM_003701	8600	Hs.333791	NM_003701	ENSG00000120659	TNFSF11	CD254|ODF|OPGL|OPTB2|RANKL|TRANCE|hRANKL2|sOdf	tumor necrosis factor (ligand) superfamily, member 11	protein-coding
chr13	43303090	43303228	+	4.5	0.846	11	10	2.1	4.87	5.73e-05	7.29	1.88e-06	Intergenic	Intergenic	-52527	NM_182508	144809	Hs.16970	NM_182508	ENSG00000179813	FAM216B	C13orf30	family with sequence similarity 216, member B	protein-coding
chr13	45827670	45827808	+	4.9	0.882	11	11	2.1	5.36	1.05e-05	10.72	1.3e-08	intron (NM_004128, intron 6 of 7)	MER44B|DNA|TcMar-Tigger	-52564	NM_198404	386618	Hs.693242	NM_198404	ENSG00000180332	KCTD4	bA321C24.3	potassium channel tetramerisation domain containing 4	protein-coding
chr1	186144852	186144990	+	6.3	0.933	14	14	2.1	6.82	3.99e-08	10.64	1.57e-10	intron (NM_031935, intron 103 of 106)	AluSq|SINE|Alu	-120484	NM_001127709	10216	Hs.647723	NM_001127708	ENSG00000116690	PRG4	CACP|HAPO|JCAP|MSF|SZP|bG174L6.2	proteoglycan 4	protein-coding
chr13	99698543	99698681	+	14.3	0.837	33	32	2.1	15.6	5.06e-27	23.82	1.31e-32	intron (NM_001130049, intron 1 of 32)	intron (NM_001130049, intron 1 of 32)	40048	NM_001130049	23348	Hs.596105	NM_001130048	ENSG00000088387	DOCK9	ZIZ1|ZIZIMIN1	dedicator of cytokinesis 9	protein-coding
chr13	49579171	49579309	+	4.9	0.846	11	11	2.1	5.36	1.05e-05	8.83	8.98e-08	intron (NM_001079673, intron 1 of 25)	intron (NM_001079673, intron 1 of 25)	29192	NM_001079673	22862	Hs.508010	NM_001079673	ENSG00000102531	FNDC3A	FNDC3|HUGO|bA203I16.1|bA203I16.5	fibronectin type III domain containing 3A	protein-coding
chr13	50642777	50642915	+	4.9	0.688	11	11	2.1	5.36	1.05e-05	7.71	3.41e-07	intron (NR_002612, intron 2 of 10)	intron (NR_002612, intron 2 of 10)	-13568	NR_002605	10301	Hs.712880	NR_002605		DLEU1	BCMS|DLB1|DLEU2|LEU1|LEU2|LINC00021|NCRNA00021|XTP6	deleted in lymphocytic leukemia 1 (non-protein coding)	miscRNA
chr13	52288833	52288971	+	4.9	0.786	11	11	2.1	5.36	1.05e-05	10.72	1.3e-08	intron (NM_052950, intron 4 of 11)	Tigger3b|DNA|TcMar-Tigger	89396	NM_001031719	79758	Hs.266728	NM_001031719	ENSG00000102796	DHRS12	SDR40C1	dehydrogenase/reductase (SDR family) member 12	protein-coding
chr13	67234651	67234789	+	4.5	0.867	11	10	2.1	4.87	5.73e-05	6.06	9.35e-06	intron (NM_020403, intron 2 of 3)	intron (NM_020403, intron 2 of 3)	-164581	NR_046527	100874064	Hs.569284	NR_046527		PCDH9-AS2	-	PCDH9 antisense RNA 2	miscRNA
chr13	67988014	67988152	+	4.9	0.923	11	11	2.1	5.36	1.05e-05	9.59	3.99e-08	Intergenic	MLT1A0|LTR|ERVL-MaLR	-183615	NM_203487	5101	Hs.654709	NM_020403	ENSG00000184226	PCDH9	-	protocadherin 9	protein-coding
chr13	70827638	70827776	+	4.5	0.75	11	10	2.1	4.87	5.73e-05	8.03	8.02e-07	Intergenic	L1MB7|LINE|L1	-145082	NM_020866	57626	Hs.508201	NM_020866	ENSG00000150361	KLHL1	MRP2	kelch-like 1 (Drosophila)	protein-coding
chr1	191248615	191248753	+	6.3	0.938	14	14	2.1	6.82	3.99e-08	12.51	1.96e-11	Intergenic	MLT1A1|LTR|ERVL-MaLR	654664	NR_033922	440704	Hs.518802	NR_033922		LOC440704	-	uncharacterized LOC440704	miscRNA
chr13	102301942	102302080	+	14.3	0.897	32	32	2.1	15.6	5.06e-27	28.59	4.75e-35	intron (NM_004791, intron 7 of 10)	L2b|LINE|L2	197045	NM_004791	9358	Hs.732264	NM_004791	ENSG00000198542	ITGBL1	OSCP|TIED	integrin, beta-like 1 (with EGF-like repeat domains)	protein-coding
chr13	74759211	74759349	+	4.5	0.667	11	10	2.1	4.87	5.73e-05	7.44	1.57e-06	Intergenic	Intergenic	-51214	NM_007249	11278	Hs.729350	NM_016285	ENSG00000118922	KLF12	AP-2rep|AP2REP	Kruppel-like factor 12	protein-coding
chr13	74773723	74773861	+	4.5	0.8	11	10	2.1	4.87	5.73e-05	8.51	4.79e-07	Intergenic	Intergenic	-65726	NM_007249	11278	Hs.729350	NM_016285	ENSG00000118922	KLF12	AP-2rep|AP2REP	Kruppel-like factor 12	protein-coding
chr13	75103429	75103567	+	4.5	0.882	11	10	2.1	4.87	5.73e-05	7.37	1.71e-06	Intergenic	Intergenic	-23482	NR_034025	338864	Hs.97408	NR_034024		LINC00347	-	long intergenic non-protein coding RNA 347	miscRNA
chr13	76026762	76026900	+	4.5	0.706	11	10	2.1	4.87	5.73e-05	7.15	2.24e-06	intron (NM_014832, intron 1 of 20)	intron (NM_014832, intron 1 of 20)	29419	NM_014832	9882	Hs.210891	NM_014832	ENSG00000136111	TBC1D4	AS160	TBC1 domain family, member 4	protein-coding
chr13	77511003	77511141	+	4.9	0.857	11	11	2.1	5.36	1.05e-05	9.14	6.4e-08	Intergenic	Intergenic	8487	NR_026983	690	Hs.567241	NR_026983		BTF3P11	BTF3L1|HUMBTFB|OCIF|OPG|TNFRSF11B	basic transcription factor 3 pseudogene 11	pseudo
chr13	88495676	88495814	+	4.9	0.8	11	11	2.1	5.36	1.05e-05	7.94	2.55e-07	Intergenic	L3|LINE|CR1	170875	NM_015567	26050	Hs.591208	NM_015567	ENSG00000165300	SLITRK5	LRRC11|bA364G4.2	SLIT and NTRK-like family, member 5	protein-coding
chr13	97901455	97901593	+	4.9	0.733	11	11	2.1	5.36	1.05e-05	7.49	4.52e-07	intron (NM_207304, intron 1 of 6)	intron (NM_207304, intron 1 of 6)	26974	NM_144778	10150	Hs.657347	NM_144778	ENSG00000139793	MBNL2	MBLL|MBLL39|PRO2032	muscleblind-like splicing regulator 2	protein-coding
chr1	192454915	192455053	+	5.8	0.789	14	13	2.1	6.34	2.75e-07	12.67	8.65e-11	Intergenic	MamSINE1|SINE|tRNA	-89873	NM_002922	5996	Hs.75256	NM_002922	ENSG00000090104	RGS1	1R20|BL34|IER1|IR20	regulator of G-protein signaling 1	protein-coding
chr13	50265771	50265909	+	13.5	0.914	31	30	2.5	11.89	3.73e-22	24.09	8.17e-31	promoter-TSS (NM_032565)	promoter-TSS (NM_032565)	-217	NM_032565	84650	Hs.433278	NM_032565	ENSG00000123179	EBPL	EBRP	emopamil binding protein-like	protein-coding
chr13	106785379	106785517	+	4.9	0.923	11	11	2.1	5.36	1.05e-05	7.94	2.55e-07	Intergenic	Intergenic	-243463	NR_034119	728192	Hs.559194	NR_034119		LINC00460	-	long intergenic non-protein coding RNA 460	miscRNA
chr13	110651189	110651327	+	4.9	0.812	11	11	2.1	5.36	1.05e-05	10.72	1.3e-08	Intergenic	Intergenic	-212344	NM_003749	8660	Hs.442344	NM_003749	ENSG00000185950	IRS2	IRS-2	insulin receptor substrate 2	protein-coding
chr13	111214169	111214307	+	4.9	0.867	11	11	2.1	5.36	1.05e-05	10.72	1.3e-08	promoter-TSS (NM_017817)	promoter-TSS (NM_017817)	-167	NM_017817	55647	Hs.508720	NM_017817	ENSG00000139832	RAB20	-	RAB20, member RAS oncogene family	protein-coding
chr13	111617325	111617463	+	4.5	0.867	11	10	2.1	4.87	5.73e-05	9.75	1.4e-07	Intergenic	Intergenic	-49978	NM_017664	55608	Hs.525163	NM_017664	ENSG00000088448	ANKRD10	-	ankyrin repeat domain 10	protein-coding
chr13	114619329	114619467	+	4.9	0.7	11	11	2.1	5.36	1.05e-05	10.72	1.3e-08	Intergenic	Intergenic	12566	NR_047495	100861555	Hs.353773	NR_047495		LINC00565	-	long intergenic non-protein coding RNA 565	miscRNA
chr13	21309046	21309184	+	4.5	0.769	10	10	2.1	4.87	5.73e-05	9.66	1.53e-07	intron (NM_174928, intron 3 of 4)	HAL1|LINE|L1	31633	NM_138284	53342	Hs.655142	NM_138284	ENSG00000172458	IL17D	IL-17D|IL-22|IL-27|IL27	interleukin 17D	protein-coding
chr13	22292108	22292246	+	4.5	0.786	10	10	2.1	4.87	5.73e-05	7.44	1.57e-06	Intergenic	Intergenic	46962	NM_002010	2254	Hs.111	NM_002010	ENSG00000102678	FGF9	GAF|HBFG-9|SYNS3	fibroblast growth factor 9 (glia-activating factor)	protein-coding
chr13	33468969	33469107	+	4.5	0.846	10	10	2.1	4.87	5.73e-05	8.12	7.25e-07	intron (NR_047020, intron 3 of 4)	MLT1I|LTR|ERVL-MaLR	16752	NR_047020	100874167	Hs.406290	NR_047020		LINC00423	-	long intergenic non-protein coding RNA 423	miscRNA
chr1	198850468	198850606	+	6.3	0.842	14	14	2.1	6.82	3.99e-08	10.99	1.03e-10	intron (NR_040073, intron 2 of 2)	intron (NR_040073, intron 2 of 2)	-22255	NR_029626	406995		NR_029626		MIR181A1	MIR213|MIRN181A1|MIRN213|hsa-mir-181a-1|mir-213	microRNA 181a-1	miscRNA
chr13	49023174	49023312	+	12.6	0.897	29	28	2.1	13.65	2.49e-22	20.63	4.6e-27	intron (NM_000321, intron 17 of 26)	intron (NM_000321, intron 17 of 26)	-4403	NM_005767	10161	Hs.123464	NM_001162497	ENSG00000139679	LPAR6	ARWH1|LAH3|P2RY5|P2Y5	lysophosphatidic acid receptor 6	protein-coding
chr13	37584689	37584827	+	4.5	0.714	10	10	2.1	4.87	5.73e-05	6.32	6.45e-06	exon (NM_001014286, exon 25 of 26)	exon (NM_001014286, exon 25 of 26)	10080	NM_181503	11340	Hs.294041	NM_181503	ENSG00000120699	EXOSC8	CIP3|EAP2|OIP2|RP11-421P11.3|RRP43|Rrp43p|bA421P11.3|p9	exosome component 8	protein-coding
chr13	42184718	42184856	+	4.5	0.846	10	10	2.1	4.87	5.73e-05	7.52	1.43e-06	intron (NM_015058, intron 39 of 44)	intron (NM_015058, intron 39 of 44)	-42256	NR_049803	100847026		NR_049803		MIR5006	-	microRNA 5006	miscRNA
chr13	44885226	44885364	+	4.5	0.833	10	10	2.1	4.87	5.73e-05	6.81	3.42e-06	Intergenic	Intergenic	-62683	NM_001010897	387923	Hs.377972	NM_001010897	ENSG00000151778	SERP2	C13orf21|RP11-269C23.1|bA269C23.1	stress-associated endoplasmic reticulum protein family member 2	protein-coding
chr13	45300465	45300603	+	4.5	0.647	10	10	2.1	4.87	5.73e-05	9.4	1.95e-07	Intergenic	Intergenic	83232	NR_038433	144817	Hs.585616	NR_038433		LINC00330	NCRNA00330	long intergenic non-protein coding RNA 330	miscRNA
chr1	201682763	201682901	+	5.8	0.875	14	13	2.1	6.34	2.75e-07	12.67	8.65e-11	intron (NM_020443, intron 2 of 29)	intron (NM_020443, intron 2 of 29)	-5804	NR_049823	100847050		NR_049823		MIR5191	-	microRNA 5191	miscRNA
chr13	73910258	73910396	+	12.6	0.909	29	28	7.6	3.7	9.31e-09	8.44	5.09e-17	Intergenic	AluJb|SINE|Alu	277185	NM_001730	688	Hs.508234	NM_001730	ENSG00000102554	KLF5	BTEB2|CKLF|IKLF	Kruppel-like factor 5 (intestinal)	protein-coding
chr13	61290531	61290669	+	4.5	0.667	10	10	2.1	4.87	5.73e-05	9.75	1.4e-07	Intergenic	Intergenic	319173	NM_001146070	81550	Hs.525061	NM_001146070	ENSG00000083544	TDRD3	-	tudor domain containing 3	protein-coding
chr13	62564224	62564362	+	4.5	0.625	10	10	2.1	4.87	5.73e-05	8.12	7.25e-07	Intergenic	L1MB7|LINE|L1	-574638	NM_022843	64881	Hs.391781	NM_022843	ENSG00000197991	PCDH20	PCDH13	protocadherin 20	protein-coding
chr13	65369017	65369155	+	4.5	0.667	10	10	2.1	4.87	5.73e-05	6.94	2.9e-06	Intergenic	Intergenic	1057518	NR_002171	283491	Hs.694575	NR_002171		OR7E156P	-	olfactory receptor, family 7, subfamily E, member 156 pseudogene	pseudo
chr13	67082377	67082515	+	4.5	0.75	10	10	2.1	4.87	5.73e-05	7.68	1.18e-06	intron (NM_203487, intron 4 of 4)	L1MB5|LINE|L1	-316855	NR_046527	100874064	Hs.569284	NR_046527		PCDH9-AS2	-	PCDH9 antisense RNA 2	miscRNA
chr1	202928437	202928575	+	6.3	0.933	14	14	2.1	6.82	3.99e-08	13.65	6.31e-12	promoter-TSS (NM_015999)	promoter-TSS (NM_015999)	-806	NR_046083	51094	Hs.740387	NM_001127687	ENSG00000159346	ADIPOR1	ACDCR1|CGI45|PAQR1|TESBP1A	adiponectin receptor 1	protein-coding
chr13	77518726	77518864	+	12.6	0.861	28	28	2.1	13.65	2.49e-22	25.65	1.33e-29	Intergenic	Intergenic	-7829	NM_001258406	730249	Hs.160789	NM_001258406	ENSG00000102794	IRG1	-	immunoresponsive 1 homolog (mouse)	protein-coding
chr13	67324495	67324633	+	4.5	0.833	10	10	2.1	4.87	5.73e-05	8.21	6.55e-07	intron (NM_020403, intron 2 of 3)	intron (NM_020403, intron 2 of 3)	-74737	NR_046527	100874064	Hs.569284	NR_046527		PCDH9-AS2	-	PCDH9 antisense RNA 2	miscRNA
chr13	67674880	67675018	+	4.5	0.769	10	10	2.1	4.87	5.73e-05	7.85	9.76e-07	intron (NM_203487, intron 2 of 4)	intron (NM_203487, intron 2 of 4)	123428	NR_046636	100874086	Hs.738194	NR_046636		PCDH9-AS3	-	PCDH9 antisense RNA 3	miscRNA
chr13	68631303	68631441	+	4.5	0.786	10	10	2.1	4.87	5.73e-05	9.66	1.53e-07	Intergenic	LTR18B|LTR|ERVL	-826904	NM_203487	5101	Hs.654709	NM_020403	ENSG00000184226	PCDH9	-	protocadherin 9	protein-coding
chr13	73539469	73539607	+	4.5	0.8	10	10	2.1	4.87	5.73e-05	8.51	4.79e-07	exon (NM_006346, exon 15 of 18)	exon (NM_006346, exon 15 of 18)	-93604	NM_001730	688	Hs.508234	NM_001730	ENSG00000102554	KLF5	BTEB2|CKLF|IKLF	Kruppel-like factor 5 (intestinal)	protein-coding
chr1	43402992	43403130	+	15.7	0.918	36	35	2.1	17.06	1.11e-30	23.16	4.22e-35	intron (NM_006516, intron 2 of 9)	intron (NM_006516, intron 2 of 9)	-21659	NR_033967	440584	Hs.260928	NR_033967		SLC2A1-AS1	-	SLC2A1 antisense RNA 1	miscRNA
chr13	43294600	43294738	+	21.5	0.826	48	48	2.5	19.03	1.32e-43	27.66	4.53e-51	Intergenic	Intergenic	-61017	NM_182508	144809	Hs.16970	NM_182508	ENSG00000179813	FAM216B	C13orf30	family with sequence similarity 216, member B	protein-coding
chr13	73836147	73836285	+	12.1	0.829	27	27	2.5	10.7	5.72e-19	10.78	4.81e-19	Intergenic	Tigger3b|DNA|TcMar-Tigger	203074	NM_001730	688	Hs.508234	NM_001730	ENSG00000102554	KLF5	BTEB2|CKLF|IKLF	Kruppel-like factor 5 (intestinal)	protein-coding
chr13	80065925	80066063	+	4.5	0.733	10	10	2.1	4.87	5.73e-05	6.62	4.37e-06	intron (NM_019080, intron 1 of 7)	intron (NM_019080, intron 1 of 7)	-10628	NR_046685	100874208	Hs.602801	NR_046685		NDFIP2-AS1	-	NDFIP2 antisense RNA 1	miscRNA
chr13	82106199	82106337	+	4.5	0.667	10	10	2.1	4.87	5.73e-05	7.22	2.05e-06	Intergenic	Intergenic	-1191182	NM_005842	10253	Hs.18676	NM_005842	ENSG00000136158	SPRY2	hSPRY2	sprouty homolog 2 (Drosophila)	protein-coding
chr1	207251349	207251487	+	5.8	0.833	14	13	3.4	3.87	5.12e-05	5.56	1.15e-06	TTS (NM_006212)	TTS (NM_006212)	-10794	NM_001017366	725	Hs.99886	NM_000716	ENSG00000123843	C4BPB	C4BP	complement component 4 binding protein, beta	protein-coding
chr13	49634970	49635108	+	11.2	0.897	26	25	2.1	12.19	5.71e-19	17.52	1.19e-22	intron (NM_001079673, intron 2 of 25)	L1MB5|LINE|L1	-49410	NM_014923	22862	Hs.508010	NM_001079673	ENSG00000102531	FNDC3A	FNDC3|HUGO|bA203I16.1|bA203I16.5	fibronectin type III domain containing 3A	protein-coding
chr13	86338122	86338260	+	4.5	0.857	10	10	2.1	4.87	5.73e-05	7.94	8.85e-07	Intergenic	LTR84a|LTR|ERVL	35292	NM_032229	84189	Hs.525105	NM_032229	ENSG00000184564	SLITRK6	-	SLIT and NTRK-like family, member 6	protein-coding
chr13	86569345	86569483	+	4.5	0.909	10	10	2.1	4.87	5.73e-05	8.93	3.09e-07	Intergenic	L1MA8|LINE|L1	-195931	NM_032229	84189	Hs.525105	NM_032229	ENSG00000184564	SLITRK6	-	SLIT and NTRK-like family, member 6	protein-coding
chr13	88168082	88168220	+	4.5	0.769	10	10	2.1	4.87	5.73e-05	7.94	8.85e-07	intron (NR_033829, intron 1 of 5)	Charlie4a|DNA|hAT-Charlie	102844	NR_039722	100616182		NR_039722		MIR4500	-	microRNA 4500	miscRNA
chr13	88873379	88873517	+	4.5	0.909	10	10	2.1	4.87	5.73e-05	7.94	8.85e-07	Intergenic	AluJr|SINE|Alu	-319636	NR_047021	100874168	Hs.126406	NR_047021		LINC00433	-	long intergenic non-protein coding RNA 433	miscRNA
chr1	212223000	212223138	+	5.4	0.682	14	12	2.1	5.85	1.77e-06	8.41	4.02e-08	intron (NM_016448, intron 5 of 14)	MER91A|DNA|hAT-Tip100	-14067	NM_001199809	25896	Hs.369285	NM_001199809	ENSG00000143493	INTS7	C1orf73|INT7	integrator complex subunit 7	protein-coding
chr13	30480134	30480272	+	11.2	0.964	25	25	2.1	12.19	5.71e-19	22.33	3.69e-25	Intergenic	Intergenic	-17661	NR_046510	100874059	Hs.569261	NR_046510		LINC00297	NCRNA00297	long intergenic non-protein coding RNA 297	miscRNA
chr13	89923774	89923912	+	4.5	0.909	10	10	2.1	4.87	5.73e-05	8.51	4.79e-07	Intergenic	MER90|LTR|ERV1	292824	NR_046991	100874139	Hs.742173	NR_046991		LINC00353	-	long intergenic non-protein coding RNA 353	miscRNA
chr13	92764724	92764862	+	4.5	0.846	10	10	2.1	4.87	5.73e-05	8.12	7.25e-07	intron (NM_004466, intron 6 of 7)	intron (NM_004466, intron 6 of 7)	607415	NR_049776	100873969	Hs.577863	NR_046520		GPC5-AS1	-	GPC5 antisense RNA 1	miscRNA
chr13	98253087	98253225	+	4.5	0.909	10	10	2.1	4.87	5.73e-05	9.75	1.4e-07	Intergenic	Tigger2b_Pri|DNA|TcMar-Tigger	166681	NM_021033	5911	Hs.508480	NM_021033	ENSG00000125249	RAP2A	K-REV|KREV|RAP2|RbBP-30	RAP2A, member of RAS oncogene family	protein-coding
chr1	213461448	213461586	+	6.3	0.857	14	14	2.1	6.82	3.99e-08	10.42	2.05e-10	Intergenic	Intergenic	236929	NM_001136138	26750	Hs.591416	NM_001136138	ENSG00000136643	RPS6KC1	RPK118|humS6PKh1	ribosomal protein S6 kinase, 52kDa, polypeptide 1	protein-coding
chr13	83210336	83210474	+	11.2	0.903	25	25	2.5	9.91	6.36e-17	15.14	3.68e-21	Intergenic	Intergenic	1246123	NM_052910	114798	Hs.415478	NM_052910	ENSG00000178235	SLITRK1	LRRC12|RP11-395N17.1|TTM	SLIT and NTRK-like family, member 1	protein-coding
chr13	102102894	102103032	+	4.5	0.611	10	10	2.1	4.87	5.73e-05	6.81	3.42e-06	Intergenic	Intergenic	-2003	NM_004791	9358	Hs.732264	NM_004791	ENSG00000198542	ITGBL1	OSCP|TIED	integrin, beta-like 1 (with EGF-like repeat domains)	protein-coding
chr13	105078913	105079051	+	4.5	0.846	10	10	2.1	4.87	5.73e-05	8.93	3.09e-07	Intergenic	L1MB7|LINE|L1	-1039234	NM_001161814	267012	Hs.381382	NM_001161812	ENSG00000182346	DAOA	G72|LG72|SG72	D-amino acid oxidase activator	protein-coding
chr13	106550011	106550149	+	4.5	0.611	10	10	2.1	4.87	5.73e-05	8.61	4.3e-07	Intergenic	L1MA4|LINE|L1	190862	NR_046391	144920	Hs.567700	NR_046391		LINC00343	NCRNA00343	long intergenic non-protein coding RNA 343	miscRNA
chr1	214612899	214613037	+	6.3	0.947	14	14	2.5	5.55	4.66e-07	6.58	6.17e-08	intron (NM_005401, intron 3 of 18)	intron (NM_005401, intron 3 of 18)	112056	NM_005401	5784	Hs.193557	NM_005401	ENSG00000152104	PTPN14	PEZ|PTP36	protein tyrosine phosphatase, non-receptor type 14	protein-coding
chr13	53717950	53718088	+	9.9	0.931	23	22	2.1	10.72	9.22e-16	21.45	5.85e-22	Intergenic	Intergenic	115143	NM_006418	10562	Hs.508113	NM_006418	ENSG00000102837	OLFM4	GC1|GW112|OLM4|OlfD|UNQ362|bA209J19.1|hGC-1|hOLfD	olfactomedin 4	protein-coding
chr1	214648717	214648855	+	5.8	0.714	14	13	2.5	5.15	2.62e-06	4.76	6.03e-06	intron (NM_005401, intron 1 of 18)	intron (NM_005401, intron 1 of 18)	76238	NM_005401	5784	Hs.193557	NM_005401	ENSG00000152104	PTPN14	PEZ|PTP36	protein tyrosine phosphatase, non-receptor type 14	protein-coding
chr13	75990055	75990193	+	9.4	0.897	23	21	4.2	5	4.51e-09	14.71	8.82e-18	intron (NM_014832, intron 1 of 20)	intron (NM_014832, intron 1 of 20)	66126	NM_014832	9882	Hs.210891	NM_014832	ENSG00000136111	TBC1D4	AS160	TBC1 domain family, member 4	protein-coding
chr1	217363844	217363982	+	5.8	0.583	14	13	2.5	5.15	2.62e-06	6.54	1.93e-07	Intergenic	MLT1E1A|LTR|ERVL-MaLR	-52816	NM_001134285	2104	Hs.738938	NM_001134285	ENSG00000196482	ESRRG	ERR3|ERRgamma|NR3B3	estrogen-related receptor gamma	protein-coding
chr13	76568046	76568184	+	10.3	0.848	23	23	2.5	9.12	6.05e-15	15.51	8.11e-20	Intergenic	Charlie3|DNA|hAT-Charlie	122941	NM_001257995	729420	Hs.586820	NM_001257995	ENSG00000178734	C13orf45	-	chromosome 13 open reading frame 45	protein-coding
chr1	220503794	220503932	+	6.3	0.882	14	14	2.1	6.82	3.99e-08	8.2	4.19e-09	Intergenic	L1MB5|LINE|L1	-58020	NM_012414	25782	Hs.654849	NM_012414	ENSG00000118873	RAB3GAP2	RAB3-GAP150|RAB3GAP150|WARBM2|p150	RAB3 GTPase activating protein subunit 2 (non-catalytic)	protein-coding
chr13	102059308	102059446	+	10.3	0.828	23	23	2.5	9.12	6.05e-15	14.68	2.66e-19	intron (NM_052867, intron 1 of 43)	intron (NM_052867, intron 1 of 43)	9436	NM_052867	259232	Hs.525146	NM_052867	ENSG00000102452	NALCN	CanIon|VGCNL1|bA430M15.1	sodium leak channel, non-selective	protein-coding
chr1	225537565	225537703	+	5.8	0.667	14	13	2.1	6.34	2.75e-07	5.1	2.91e-06	intron (NM_001373, intron 69 of 83)	L1M4c|LINE|L1	78181	NM_002296	3930	Hs.735694	NM_002296	ENSG00000143815	LBR	DHCR14B|LMN2R|PHA	lamin B receptor	protein-coding
chr13	41930115	41930253	+	9.4	0.957	22	21	2.1	10.24	9.94e-15	18.3	1.18e-19	intron (NM_024561, intron 10 of 19)	intron (NM_024561, intron 10 of 19)	44843	NM_001110798	79612	Hs.512914	NM_001110798	ENSG00000172766	NAA16	NARG1L	N(alpha)-acetyltransferase 16, NatA auxiliary subunit	protein-coding
chr13	45742551	45742689	+	9	0.963	22	20	2.5	7.93	4.07e-12	19.5	2.58e-19	intron (NM_004128, intron 4 of 7)	LTR16C|LTR|ERVL	32555	NM_198404	386618	Hs.693242	NM_198404	ENSG00000180332	KCTD4	bA321C24.3	potassium channel tetramerisation domain containing 4	protein-coding
chr13	21643821	21643959	+	20.6	0.942	47	46	2.1	22.42	5.55e-45	44.84	2.15e-58	Intergenic	Intergenic	-8168	NM_014572	26524	Hs.78960	NM_014572	ENSG00000150457	LATS2	KPM	LATS, large tumor suppressor, homolog 2 (Drosophila)	protein-coding
chr13	49109176	49109314	+	8.5	0.862	22	19	2.1	9.26	1e-12	12.69	4.26e-15	Intergenic	L2|LINE|L2	-1929	NM_001268	1102	Hs.652712	NM_001268	ENSG00000136161	RCBTB2	CHC1L	regulator of chromosome condensation (RCC1) and BTB (POZ) domain containing protein 2	protein-coding
chr13	73357530	73357668	+	9.4	0.694	22	21	3.4	6.24	9.21e-11	12.72	1.52e-16	5' UTR (NM_006346, exon 2 of 18)	5' UTR (NM_006346, exon 2 of 18)	-1255	NM_014953	22894	Hs.740506	NM_001128226	ENSG00000083520	DIS3	EXOSC11|KIAA1008|RP11-342J4.3|RRP44|bA555G22.1|dis3p	DIS3 mitotic control homolog (S. cerevisiae)	protein-coding
chr1	243865283	243865421	+	6.3	0.875	14	14	2.1	6.82	3.99e-08	7.52	1.22e-08	intron (NM_001206729, intron 2 of 13)	intron (NM_001206729, intron 2 of 13)	141232	NM_181690	10000	Hs.498292	NM_001206729	ENSG00000117020	AKT3	PKB-GAMMA|PKBG|PRKBG|RAC-PK-gamma|RAC-gamma|STK-2	v-akt murine thymoma viral oncogene homolog 3 (protein kinase B, gamma)	protein-coding
chr13	73369499	73369637	+	9.4	0.846	22	21	3.4	6.24	9.21e-11	14.03	2.26e-17	exon (NM_006346, exon 4 of 18)	exon (NM_006346, exon 4 of 18)	-13224	NM_014953	22894	Hs.740506	NM_001128226	ENSG00000083520	DIS3	EXOSC11|KIAA1008|RP11-342J4.3|RRP44|bA555G22.1|dis3p	DIS3 mitotic control homolog (S. cerevisiae)	protein-coding
chr1	245986516	245986654	+	5.4	0.824	14	12	2.1	5.85	1.77e-06	11.7	1.1e-09	intron (NM_022743, intron 10 of 11)	intron (NM_022743, intron 10 of 11)	594129	NM_022743	64754	Hs.567571	NM_001167740	ENSG00000185420	SMYD3	KMT3E|ZMYND1|ZNFN3A1|bA74P14.1	SET and MYND domain containing 3	protein-coding
chr13	73911073	73911211	+	9	0.821	22	20	4.2	4.76	2.28e-08	6.08	3.97e-10	Intergenic	MER58A|DNA|hAT-Charlie	278000	NM_001730	688	Hs.508234	NM_001730	ENSG00000102554	KLF5	BTEB2|CKLF|IKLF	Kruppel-like factor 5 (intestinal)	protein-coding
chr1	246730556	246730694	+	5.8	0.842	14	13	2.1	6.34	2.75e-07	7.09	7.79e-08	intron (NM_001139459, intron 1 of 8)	intron (NM_001139459, intron 1 of 8)	986	NM_152609	163882	Hs.368353	NM_001139459	ENSG00000162852	CNST	C1orf71|PPP1R64	consortin, connexin sorting protein	protein-coding
chr13	78052631	78052769	+	9.4	0.767	22	21	2.1	10.24	9.94e-15	17.45	3.03e-19	Intergenic	Intergenic	-57109	NM_144777	8796	Hs.534699	NM_001160706	ENSG00000136155	SCEL	-	sciellin	protein-coding
chr13	33792215	33792353	+	8.5	0.917	21	19	2.1	9.26	1e-12	15.09	1.99e-16	intron (NM_001243476, intron 5 of 17)	LTR32|LTR|ERVL	-12097	NM_001243474	90627	Hs.721224	NM_001243466	ENSG00000133121	STARD13	ARHGAP37|DLC2|GT650	StAR-related lipid transfer (START) domain containing 13	protein-coding
chr1	3816865	3817003	+	5.4	0.824	13	12	2.5	4.76	1.37e-05	11.7	1.1e-09	promoter-TSS (NR_024455)	promoter-TSS (NR_024455)	-34	NR_024455	100133612	Hs.307652	NR_024455		LOC100133612	-	uncharacterized LOC100133612	miscRNA
chr13	41582595	41582733	+	8.5	0.867	21	19	2.1	9.26	1e-12	12.34	6.92e-15	intron (NM_172373, intron 1 of 8)	Charlie1a|DNA|hAT-Charlie	10844	NM_172373	1997	Hs.135646	NM_001145353	ENSG00000120690	ELF1	-	E74-like factor 1 (ets domain transcription factor)	protein-coding
chr1	6279823	6279961	+	5.8	0.933	13	13	2.1	6.34	2.75e-07	12.67	8.65e-11	3' UTR (NM_207396, exon 18 of 18)	3' UTR (NM_207396, exon 18 of 18)	13703	NM_207396	388591	Hs.716549	NM_173795	ENSG00000158286	RNF207	C1orf188	ring finger protein 207	protein-coding
chr13	43570749	43570887	+	9	0.923	21	20	3.4	5.95	5.8e-10	15.71	1.54e-17	Intergenic	Intergenic	-4411	NM_033255	94240	Hs.546467	NM_001002264	ENSG00000133106	EPSTI1	BRESI1	epithelial stromal interaction 1 (breast)	protein-coding
chr1	8077856	8077994	+	5.8	0.833	13	13	2.5	5.15	2.62e-06	7.15	7.14e-08	intron (NM_018948, intron 1 of 3)	intron (NM_018948, intron 1 of 3)	8468	NM_018948	54206	Hs.605445	NM_018948	ENSG00000116285	ERRFI1	GENE-33|MIG-6|MIG6|RALT	ERBB receptor feedback inhibitor 1	protein-coding
chr13	74071020	74071158	+	9.4	0.821	21	21	5	4.16	9.37e-08	10.49	6.17e-15	Intergenic	Intergenic	437947	NM_001730	688	Hs.508234	NM_001730	ENSG00000102554	KLF5	BTEB2|CKLF|IKLF	Kruppel-like factor 5 (intestinal)	protein-coding
chr1	9704857	9704995	+	5.4	0.941	13	12	2.1	5.85	1.77e-06	11.7	1.1e-09	Intergenic	Intergenic	-6864	NM_005026	5293	Hs.518451	NM_005026	ENSG00000171608	PIK3CD	P110DELTA|PI3K|p110D	phosphatidylinositol-4,5-bisphosphate 3-kinase, catalytic subunit delta	protein-coding
chr13	91247065	91247203	+	9.4	0.857	21	21	2.1	10.24	9.94e-15	13.16	7.77e-17	Intergenic	Intergenic	331717	NR_027039	144776	Hs.742599	NR_027039		LINC00410	-	long intergenic non-protein coding RNA 410	miscRNA
chr1	210547372	210547510	+	15.7	0.848	36	35	4.2	8.33	1.1e-20	18.81	4.39e-32	intron (NM_018194, intron 3 of 11)	intron (NM_018194, intron 3 of 11)	44801	NM_001170580	55733	Hs.58650	NM_001122834	ENSG00000054392	HHAT	MART2|SKI1|Skn	hedgehog acyltransferase	protein-coding
chr13	73942769	73942907	+	19.7	0.883	44	44	6.7	6.54	1.4e-21	12.28	2.74e-32	Intergenic	Intergenic	309696	NM_001730	688	Hs.508234	NM_001730	ENSG00000102554	KLF5	BTEB2|CKLF|IKLF	Kruppel-like factor 5 (intestinal)	protein-coding
chr1	9719473	9719611	+	5.4	0.875	13	12	2.1	5.85	1.77e-06	11.7	1.1e-09	intron (NM_005026, intron 1 of 23)	L1MB3|LINE|L1	-4898	NR_027045	644997	Hs.568595	NM_001045478		C1orf200	-	chromosome 1 open reading frame 200	miscRNA
chr13	109909532	109909670	+	9	0.88	21	20	2.1	9.75	1.02e-13	19.5	2.58e-19	Intergenic	Intergenic	-89950	NR_047700	100885782	Hs.655942	NR_047700		MYO16-AS1	-	MYO16 antisense RNA 1	miscRNA
chr1	10143277	10143415	+	5.8	0.812	13	13	3.4	3.87	5.12e-05	12.67	8.65e-11	intron (NM_006048, intron 2 of 26)	L2a|LINE|L2	50305	NM_006048	10277	Hs.593974	NM_001105562	ENSG00000130939	UBE4B	E4|HDNB1|UBOX3|UFD2|UFD2A	ubiquitination factor E4B	protein-coding
chr13	44806288	44806426	+	9	0.917	20	20	3.4	5.95	5.8e-10	17.87	1.35e-18	Intergenic	Intergenic	-73999	NR_046843	100874377	Hs.652552	NR_046843		SMIM2-IT1	C13orf44-IT1	SMIM2 intronic transcript 1 (non-protein coding)	miscRNA
chr1	12653704	12653842	+	5.4	0.889	13	12	2.1	5.85	1.77e-06	9.42	1.18e-08	intron (NM_004753, intron 1 of 5)	intron (NM_004753, intron 1 of 5)	24047	NM_004753	9249	Hs.289347	NM_004753	ENSG00000162496	DHRS3	DD83.1|RDH17|Rsdr1|SDR1|SDR16C1|retSDR1	dehydrogenase/reductase (SDR family) member 3	protein-coding
chr13	84514929	84515067	+	9	0.909	20	20	4.2	4.76	2.28e-08	16.62	5.31e-18	Intergenic	MER84|LTR|ERV1	-58470	NM_052910	114798	Hs.415478	NM_052910	ENSG00000178235	SLITRK1	LRRC12|RP11-395N17.1|TTM	SLIT and NTRK-like family, member 1	protein-coding
chr1	12656091	12656229	+	4.9	0.75	13	11	2.5	4.36	6.66e-05	8.27	1.71e-07	intron (NM_004753, intron 1 of 5)	CpG	21660	NM_004753	9249	Hs.289347	NM_004753	ENSG00000162496	DHRS3	DD83.1|RDH17|Rsdr1|SDR1|SDR16C1|retSDR1	dehydrogenase/reductase (SDR family) member 3	protein-coding
chr13	22115627	22115765	+	8.5	0.769	19	19	3.4	5.65	3.48e-09	11.91	1.29e-14	intron (NM_152726, intron 2 of 11)	intron (NM_152726, intron 2 of 11)	62659	NM_152726	221154	Hs.412103	NM_152726	ENSG00000165487	EFHA1	1110008L20Rik	EF-hand domain family, member A1	protein-coding
chr1	15202778	15202916	+	5.8	0.824	13	13	2.1	6.34	2.75e-07	10.21	1.14e-09	intron (NM_201628, intron 1 of 14)	intron (NM_201628, intron 1 of 14)	-47778	NM_001018000	23254	Hs.368823	NM_001017999	ENSG00000189337	KAZN	KAZ	kazrin, periplakin interacting protein	protein-coding
chr13	27678848	27678986	+	8.1	0.87	19	18	2.1	8.77	9.33e-12	13.54	7.47e-15	intron (NM_182488, intron 3 of 8)	intron (NM_182488, intron 3 of 8)	67116	NM_182488	219333	Hs.42400	NM_182488	ENSG00000152484	USP12	UBH1|USP12L1	ubiquitin specific peptidase 12	protein-coding
chr1	15485432	15485570	+	5.8	0.875	13	13	2.1	6.34	2.75e-07	12.67	8.65e-11	intron (NM_018022, intron 1 of 2)	intron (NM_018022, intron 1 of 2)	5272	NM_001136218	55092	Hs.465305	NM_001136216	ENSG00000171729	TMEM51	C1orf72	transmembrane protein 51	protein-coding
chr13	37002373	37002511	+	8.1	0.913	19	18	2.1	8.77	9.33e-12	17.55	9.37e-17	Intergenic	Intergenic	-3525	NM_001111046	8900	Hs.417050	NM_001111045	ENSG00000133101	CCNA1	-	cyclin A1	protein-coding
chr1	15851404	15851542	+	5.4	0.824	13	12	2.1	5.85	1.77e-06	9.75	8.18e-09	promoter-TSS (NM_001229)	promoter-TSS (NM_001229)	-188	NM_032996	842	Hs.329502	NM_001229	ENSG00000132906	CASP9	APAF-3|APAF3|CASPASE-9c|ICE-LAP6|MCH6|PPP1R56	caspase 9, apoptosis-related cysteine peptidase	protein-coding
chr13	41859239	41859377	+	8.1	0.909	19	18	4.2	4.28	5.02e-07	14.96	1.4e-15	Intergenic	LTR44|LTR|ERV1	-21595	NM_004294	9617	Hs.382176	NM_004294	ENSG00000120662	MTRF1	MRF1|MTTRF1|RF1	mitochondrial translational release factor 1	protein-coding
chr1	22114793	22114931	+	5.8	0.929	13	13	2.1	6.34	2.75e-07	12.67	8.65e-11	Intergenic	AluSp|SINE|Alu	-5174	NM_032236	84196	Hs.467524	NM_001032730	ENSG00000090686	USP48	RAP1GA1|USP31	ubiquitin specific peptidase 48	protein-coding
chr13	73366561	73366699	+	7.6	0.826	19	17	2.1	8.29	8.24e-11	11.57	4.88e-13	exon (NM_006346, exon 3 of 18)	exon (NM_006346, exon 3 of 18)	-10286	NM_014953	22894	Hs.740506	NM_001128226	ENSG00000083520	DIS3	EXOSC11|KIAA1008|RP11-342J4.3|RRP44|bA555G22.1|dis3p	DIS3 mitotic control homolog (S. cerevisiae)	protein-coding
chr1	23494069	23494207	+	5.8	0.619	13	13	2.5	5.15	2.62e-06	6.45	2.25e-07	intron (NM_033631, intron 1 of 4)	intron (NM_033631, intron 1 of 4)	1213	NM_001142546	7798	Hs.257900	NM_001142546	ENSG00000169641	LUZP1	LUZP	leucine zipper protein 1	protein-coding
chr13	73395988	73396126	+	7.6	0.769	19	17	3.4	5.05	1.08e-07	11.79	3.61e-13	exon (NM_006346, exon 6 of 18)	exon (NM_006346, exon 6 of 18)	-39713	NM_014953	22894	Hs.740506	NM_001128226	ENSG00000083520	DIS3	EXOSC11|KIAA1008|RP11-342J4.3|RRP44|bA555G22.1|dis3p	DIS3 mitotic control homolog (S. cerevisiae)	protein-coding
chr1	26324629	26324767	+	4.9	0.789	13	11	2.1	5.36	1.05e-05	10.21	2.13e-08	promoter-TSS (NM_000437)	promoter-TSS (NM_000437)	-50	NM_000437	5051	Hs.477083	NM_000437	ENSG00000158006	PAFAH2	HSD-PLA2	platelet-activating factor acetylhydrolase 2, 40kDa	protein-coding
chr13	26476226	26476364	+	8.1	0.864	18	18	2.1	8.77	9.33e-12	17.55	9.37e-17	intron (NM_016529, intron 33 of 36)	intron (NM_016529, intron 33 of 36)	148903	NM_001007538	387914	Hs.433791	NM_001007538	ENSG00000180730	SHISA2	C13orf13|PRO28631|TMEM46|WGAR9166|bA398O19.2|hShisa	shisa homolog 2 (Xenopus laevis)	protein-coding
chr1	234820067	234820205	+	15.7	0.854	36	35	2.1	17.06	1.11e-30	15.93	1.05e-29	Intergenic	MIRb|SINE|MIR	-39653	NR_038856	100506810	Hs.586634	NR_038856		LOC100506810	-	uncharacterized LOC100506810	miscRNA
chr13	48784423	48784561	+	18.8	0.938	42	42	2.5	16.65	4.56e-36	40.94	7.63e-52	Intergenic	Intergenic	-22782	NM_021999	9445	Hs.643683	NM_021999	ENSG00000136156	ITM2B	ABRI|BRI|BRI2|BRICD2B|E25B|E3-16|FBD|imBRI2	integral membrane protein 2B	protein-coding
chr1	28718630	28718768	+	5.4	0.765	13	12	2.1	5.85	1.77e-06	11.7	1.1e-09	intron (NM_001048183, intron 1 of 13)	MER44C|DNA|TcMar-Tigger	22606	NM_001048183	65979	Hs.225641	NM_023923	ENSG00000204138	PHACTR4	-	phosphatase and actin regulator 4	protein-coding
chr13	33854072	33854210	+	7.6	0.9	18	17	2.1	8.29	8.24e-11	10.75	1.53e-12	intron (NR_046693, intron 2 of 2)	intron (NR_046693, intron 2 of 2)	2450	NR_046693	100874241	Hs.662433	NR_046693		STARD13-AS2	-	STARD13 antisense RNA 2	miscRNA
chr1	31625307	31625445	+	5.8	0.875	13	13	2.1	6.34	2.75e-07	12.67	8.65e-11	Intergenic	MLT1K|LTR|ERVL-MaLR	-86812	NM_014676	9698	Hs.281707	NM_001020658	ENSG00000134644	PUM1	HSPUM|PUMH|PUMH1|PUML1	pumilio homolog 1 (Drosophila)	protein-coding
chr13	44875552	44875690	+	8.1	0.88	18	18	2.1	8.77	9.33e-12	12.49	2.88e-14	Intergenic	Intergenic	-72357	NM_001010897	387923	Hs.377972	NM_001010897	ENSG00000151778	SERP2	C13orf21|RP11-269C23.1|bA269C23.1	stress-associated endoplasmic reticulum protein family member 2	protein-coding
chr1	32038414	32038552	+	5.8	0.684	13	13	2.1	6.34	2.75e-07	6.45	2.25e-07	Intergenic	Intergenic	-3603	NM_001204414	64129	Hs.199368	NM_001204414	ENSG00000142910	TINAGL1	ARG1|LCN7|LIECG3|TINAGRP	tubulointerstitial nephritis antigen-like 1	protein-coding
chr13	49661032	49661170	+	8.1	0.857	18	18	2.1	8.77	9.33e-12	11.49	1.16e-13	intron (NM_001079673, intron 3 of 25)	intron (NM_001079673, intron 3 of 25)	-23348	NM_014923	22862	Hs.508010	NM_001079673	ENSG00000102531	FNDC3A	FNDC3|HUGO|bA203I16.1|bA203I16.5	fibronectin type III domain containing 3A	protein-coding
chr1	32166770	32166908	+	5.8	0.867	13	13	2.5	5.15	2.62e-06	12.67	8.65e-11	intron (NM_001856, intron 2 of 70)	intron (NM_001856, intron 2 of 70)	2929	NM_001856	1307	Hs.368921	NM_001856	ENSG00000084636	COL16A1	447AA	collagen, type XVI, alpha 1	protein-coding
chr13	65213452	65213590	+	8.1	0.704	18	18	2.1	8.77	9.33e-12	10.99	2.37e-13	Intergenic	MLT1A0|LTR|ERVL-MaLR	901953	NR_002171	283491	Hs.694575	NR_002171		OR7E156P	-	olfactory receptor, family 7, subfamily E, member 156 pseudogene	pseudo
chr13	106644096	106644234	+	8.1	0.905	18	18	2.1	8.77	9.33e-12	15.5	7.7e-16	Intergenic	L2|LINE|L2	284947	NR_046391	144920	Hs.567700	NR_046391		LINC00343	NCRNA00343	long intergenic non-protein coding RNA 343	miscRNA
chr1	34734085	34734223	+	5.8	0.812	13	13	2.1	6.34	2.75e-07	12.07	1.56e-10	Intergenic	Intergenic	91601	NM_001134734	84970	Hs.194610	NM_001134734	ENSG00000142698	C1orf94	-	chromosome 1 open reading frame 94	protein-coding
chr13	27557280	27557418	+	7.2	0.864	17	16	2.5	6.34	1.21e-08	13.14	3.55e-13	Intergenic	Intergenic	188684	NM_182488	219333	Hs.42400	NM_182488	ENSG00000152484	USP12	UBH1|USP12L1	ubiquitin specific peptidase 12	protein-coding
chr1	42640127	42640265	+	5.8	0.778	13	13	2.1	6.34	2.75e-07	8.85	6.13e-09	Intergenic	MIR|SINE|MIR	-9801	NM_033553	2980	Hs.778	NM_033553	ENSG00000197273	GUCA2A	GCAP-I|GUCA2|STARA	guanylate cyclase activator 2A (guanylin)	protein-coding
chr13	30527860	30527998	+	7.6	0.826	17	17	2.1	8.29	8.24e-11	16.57	1.65e-15	Intergenic	L3|LINE|CR1	17261	NR_033889	440131	Hs.132371	NM_001010918		LINC00544	-	long intergenic non-protein coding RNA 544	miscRNA
chr1	43988849	43988987	+	5.8	0.875	13	13	2.5	5.15	2.62e-06	10.93	5.09e-10	Intergenic	L2c|LINE|L2	-7629	NM_002840	5792	Hs.272062	NM_002840	ENSG00000142949	PTPRF	LAR	protein tyrosine phosphatase, receptor type, F	protein-coding
chr13	44765647	44765785	+	6.7	0.818	17	15	2.1	7.31	5.41e-09	11.53	1.18e-11	Intergenic	Intergenic	-33358	NR_046843	100874377	Hs.652552	NR_046843		SMIM2-IT1	C13orf44-IT1	SMIM2 intronic transcript 1 (non-protein coding)	miscRNA
chr13	48583509	48583647	+	7.6	0.857	17	17	2.1	8.29	8.24e-11	13.96	2.53e-14	Intergenic	L2|LINE|L2	-8116	NM_003850	8803	Hs.546323	NM_003850	ENSG00000136143	SUCLA2	A-BETA|MTDPS5|SCS-betaA	succinate-CoA ligase, ADP-forming, beta subunit	protein-coding
chr1	52521384	52521522	+	5.4	0.867	13	12	2.1	5.85	1.77e-06	9.97	6.37e-09	promoter-TSS (NM_152265)	promoter-TSS (NM_152265)	390	NR_046406	51060	Hs.476033	NM_015913	ENSG00000117862	TXNDC12	AG1|AGR1|ERP16|ERP18|ERP19|PDIA16|TLP19|hAG-1|hTLP19	thioredoxin domain containing 12 (endoplasmic reticulum)	protein-coding
chr1	8272163	8272301	+	15.2	0.844	35	34	2.5	13.48	1.34e-26	26.13	7.42e-36	Intergenic	Intergenic	-112158	NM_001080397	50651	Hs.463036	NM_001080397	ENSG00000162426	SLC45A1	DNB5	solute carrier family 45, member 1	protein-coding
chr13	21348090	21348228	+	17	0.976	38	38	5	7.53	7.22e-21	29.84	5.38e-42	promoter-TSS (NM_174928)	promoter-TSS (NM_174928)	-102	NM_174928	221143	Hs.26674	NM_174928	ENSG00000150456	N6AMT2	ESP13	N-6 adenine-specific DNA methyltransferase 2 (putative)	protein-coding
chr1	53017831	53017969	+	5.8	0.875	13	13	2.5	5.15	2.62e-06	8.93	5.49e-09	intron (NM_001009881, intron 1 of 29)	intron (NM_001009881, intron 1 of 29)	862	NM_001009881	23318	Hs.655407	NM_001009882	ENSG00000134744	ZCCHC11	PAPD3|TUT4	zinc finger, CCHC domain containing 11	protein-coding
chr13	90053504	90053642	+	7.2	0.8	17	16	2.5	6.34	1.21e-08	11.43	2.78e-12	Intergenic	HAL1|LINE|L1	163094	NR_046991	100874139	Hs.742173	NR_046991		LINC00353	-	long intergenic non-protein coding RNA 353	miscRNA
chr1	56279394	56279532	+	5.8	0.882	13	13	2.1	6.34	2.75e-07	8.85	6.13e-09	Intergenic	ERV3-16A3_I-int|LTR|ERVL	588149	NR_039618	100616272		NR_039618		MIR4422	-	microRNA 4422	miscRNA
chr13	103377453	103377591	+	7.2	0.9	17	16	2.1	7.8	6.88e-10	11.55	2.39e-12	Intergenic	MER119|DNA|hAT-Charlie	-30668	NM_001010977	196541	Hs.508623	NM_001010977	ENSG00000139780	METTL21C	C13orf39	methyltransferase like 21C	protein-coding
chr13	111357299	111357437	+	6.7	0.81	17	15	3.4	4.46	2.66e-06	14.1	7.12e-13	intron (NM_024537, intron 2 of 14)	MIRb|SINE|MIR	1112	NM_024537	79587	Hs.508725	NM_024537	ENSG00000134905	CARS2	-	cysteinyl-tRNA synthetase 2, mitochondrial (putative)	protein-coding
chr1	74266091	74266229	+	5.8	0.778	13	13	2.1	6.34	2.75e-07	12.07	1.56e-10	Intergenic	Intergenic	397711	NM_001105659	127255	Hs.644625	NM_001105659	ENSG00000162620	LRRIQ3	LRRC44	leucine-rich repeats and IQ motif containing 3	protein-coding
chr13	114147763	114147901	+	7.2	0.85	17	16	3.4	4.76	5.51e-07	15.25	3.86e-14	intron (NM_017905, intron 1 of 12)	intron (NM_017905, intron 1 of 12)	2524	NM_017905	55002	Hs.317593	NM_017905	ENSG00000150403	TMCO3	C13orf11	transmembrane and coiled-coil domains 3	protein-coding
chr13	26036971	26037109	+	7.2	0.842	16	16	2.1	7.8	6.88e-10	15.6	2.74e-14	intron (NM_016529, intron 1 of 36)	MER21C|LTR|ERVL	90831	NM_016529	51761	Hs.444957	NM_016529	ENSG00000132932	ATP8A2	ATP|ATPIB|IB|ML-1	ATPase, aminophospholipid transporter, class I, type 8A, member 2	protein-coding
chr1	86041186	86041324	+	5.4	0.875	13	12	2.1	5.85	1.77e-06	7.21	2.06e-07	intron (NM_001134445, intron 1 of 6)	intron (NM_001134445, intron 1 of 6)	2791	NM_001134445	23576	Hs.731520	NM_001134445	ENSG00000153904	DDAH1	DDAH	dimethylarginine dimethylaminohydrolase 1	protein-coding
chr13	63630550	63630688	+	6.7	0.895	16	15	2.5	5.95	7.74e-08	5.28	3.43e-07	Intergenic	Intergenic	-680949	NR_002171	283491	Hs.694575	NR_002171		OR7E156P	-	olfactory receptor, family 7, subfamily E, member 156 pseudogene	pseudo
chr13	77427123	77427261	+	6.7	0.826	16	15	2.1	7.31	5.41e-09	11.17	1.82e-11	Intergenic	Intergenic	33348	NM_138444	115207	Hs.644125	NM_138444	ENSG00000178695	KCTD12	C13orf2|PFET1|PFETIN	potassium channel tetramerisation domain containing 12	protein-coding
chr1	93915128	93915266	+	5.8	0.778	13	13	2.1	6.34	2.75e-07	11.91	1.82e-10	intron (NM_017737, intron 1 of 14)	L3|LINE|CR1	1509	NM_001024948	54874	Hs.134060	NM_001024948	ENSG00000137942	FNBP1L	C1orf39|TOCA1	formin binding protein 1-like	protein-coding
chr13	80059233	80059371	+	6.7	0.842	16	15	2.1	7.31	5.41e-09	11.05	2.1e-11	intron (NM_019080, intron 1 of 7)	LTR40c|LTR|ERVL	-3936	NR_046685	100874208	Hs.602801	NR_046685		NDFIP2-AS1	-	NDFIP2 antisense RNA 1	miscRNA
chr13	96256492	96256630	+	7.2	0.889	16	16	2.1	7.8	6.88e-10	15.6	2.74e-14	intron (NM_198968, intron 14 of 22)	intron (NM_198968, intron 14 of 22)	40399	NM_014934	22873	Hs.742077	NM_014934	ENSG00000134874	DZIP1	DZIP|DZIPt1	DAZ interacting protein 1	protein-coding
chr1	106797440	106797578	+	5.8	0.875	13	13	2.1	6.34	2.75e-07	8.52	9.47e-09	Intergenic	Intergenic	-801758	NM_018137	55170	Hs.26006	NM_018137	ENSG00000198890	PRMT6	HRMT1L6	protein arginine methyltransferase 6	protein-coding
chr13	97910330	97910468	+	6.7	0.85	16	15	4.2	3.57	3.48e-05	9.83	1.03e-10	intron (NM_207304, intron 1 of 6)	intron (NM_207304, intron 1 of 6)	35849	NM_144778	10150	Hs.657347	NM_144778	ENSG00000139793	MBNL2	MBLL|MBLL39|PRO2032	muscleblind-like splicing regulator 2	protein-coding
chr1	33899497	33899635	+	15.2	0.907	35	34	5	6.74	2.01e-17	29.27	1.78e-37	Intergenic	Intergenic	-38666	NM_145238	7579	Hs.442705	NM_145238	ENSG00000121903	ZSCAN20	KOX29|ZFP-31|ZNF31|ZNF360	zinc finger and SCAN domain containing 20	protein-coding
chr13	110746986	110747124	+	16.6	0.88	38	37	5.9	6.29	7.24e-18	29.71	7.26e-41	Intergenic	Intergenic	212441	NM_001845	1282	Hs.17441	NM_001845	ENSG00000187498	COL4A1	HANAC|POREN1|arresten	collagen, type IV, alpha 1	protein-coding
chr1	109189573	109189711	+	5.4	0.875	13	12	2.1	5.85	1.77e-06	11.7	1.1e-09	Intergenic	MLT1J|LTR|ERVL-MaLR	14102	NM_001102592	113802	Hs.7962	NM_001102592	ENSG00000162639	HENMT1	C1orf59|HEN1	HEN1 methyltransferase homolog 1 (Arabidopsis)	protein-coding
chr13	109800631	109800769	+	6.3	0.842	16	14	2.1	6.82	3.99e-08	13.65	6.31e-12	intron (NM_001198950, intron 32 of 34)	intron (NM_001198950, intron 32 of 34)	18951	NR_047700	100885782	Hs.655942	NR_047700		MYO16-AS1	-	MYO16 antisense RNA 1	miscRNA
chr1	113478627	113478765	+	5.8	0.722	13	13	3.4	3.87	5.12e-05	8.6	8.51e-09	intron (NM_003051, intron 1 of 4)	intron (NM_003051, intron 1 of 4)	12724	NR_002796	246182	Hs.647691	NR_002796		AKR7A2P1	AFARP1	aldo-keto reductase family 7, member A2 pseudogene 1	pseudo
chr13	20994230	20994368	+	6.7	0.889	15	15	4.2	3.57	3.48e-05	14.1	7.12e-13	intron (NM_015974, intron 5 of 7)	intron (NM_015974, intron 5 of 7)	13686	NR_039721	100616304		NR_039721		MIR4499	-	microRNA 4499	miscRNA
chr1	113531067	113531205	+	4.9	0.765	13	11	2.1	5.36	1.05e-05	10.72	1.3e-08	Intergenic	MLT1J1|LTR|ERVL-MaLR	-32161	NM_003051	6566	Hs.75231	NM_001166496	ENSG00000155380	SLC16A1	HHF7|MCT|MCT1	solute carrier family 16, member 1 (monocarboxylic acid transporter 1)	protein-coding
chr13	36466216	36466354	+	6.3	0.708	15	14	2.1	6.82	3.99e-08	9.71	5.01e-10	intron (NM_004734, intron 4 of 17)	intron (NM_004734, intron 4 of 17)	-36287	NM_001195430	9201	Hs.728619	NM_001195415	ENSG00000133083	DCLK1	CL1|CLICK1|DCAMKL1|DCDC3A|DCLK	doublecortin-like kinase 1	protein-coding
chr13	41938275	41938413	+	6.3	0.8	15	14	3.4	4.16	1.21e-05	9.91	3.91e-10	intron (NM_024561, intron 13 of 19)	intron (NM_024561, intron 13 of 19)	53003	NM_001110798	79612	Hs.512914	NM_001110798	ENSG00000172766	NAA16	NARG1L	N(alpha)-acetyltransferase 16, NatA auxiliary subunit	protein-coding
chr1	116833074	116833212	+	4.9	0.882	13	11	2.5	4.36	6.66e-05	8.73	1e-07	Intergenic	Intergenic	-82652	NM_000701	476	Hs.371889	NM_000701	ENSG00000163399	ATP1A1	-	ATPase, Na+/K+ transporting, alpha 1 polypeptide	protein-coding
chr13	49656939	49657077	+	6.3	0.81	15	14	2.1	6.82	3.99e-08	7.47	1.33e-08	intron (NM_001079673, intron 3 of 25)	intron (NM_001079673, intron 3 of 25)	-27441	NM_014923	22862	Hs.508010	NM_001079673	ENSG00000102531	FNDC3A	FNDC3|HUGO|bA203I16.1|bA203I16.5	fibronectin type III domain containing 3A	protein-coding
chr13	73908631	73908769	+	6.7	0.857	15	15	3.4	4.46	2.66e-06	4.39	3.18e-06	Intergenic	Intergenic	275558	NM_001730	688	Hs.508234	NM_001730	ENSG00000102554	KLF5	BTEB2|CKLF|IKLF	Kruppel-like factor 5 (intestinal)	protein-coding
chr1	121155811	121155949	+	5.8	0.812	13	13	2.1	6.34	2.75e-07	12.67	8.65e-11	Intergenic	Intergenic	-105030	NR_003955	647121	Hs.697682	NR_003955		EMBP1	-	embigin pseudogene 1	pseudo
chr13	96366788	96366926	+	6.7	0.842	15	15	2.1	7.31	5.41e-09	14.62	4.29e-13	intron (NM_006260, intron 2 of 11)	intron (NM_006260, intron 2 of 11)	37464	NM_006260	5611	Hs.59214	NM_006260	ENSG00000102580	DNAJC3	ERdj6|HP58|P58|P58IPK|PRKRI	DnaJ (Hsp40) homolog, subfamily C, member 3	protein-coding
chr13	97778153	97778291	+	6.7	0.739	15	15	2.5	5.95	7.74e-08	10.41	4.78e-11	Intergenic	Intergenic	-96328	NM_207304	10150	Hs.657347	NM_144778	ENSG00000139793	MBNL2	MBLL|MBLL39|PRO2032	muscleblind-like splicing regulator 2	protein-coding
chr1	144536222	144536360	+	4.9	0.929	13	11	2.1	5.36	1.05e-05	10.48	1.63e-08	Intergenic	Intergenic	-14322	NR_024584	728875	Hs.662922	NR_024584		LOC728875	-	uncharacterized LOC728875	miscRNA
chr13	111095767	111095905	+	6.3	0.889	15	14	2.1	6.82	3.99e-08	12.51	1.96e-11	intron (NM_001846, intron 16 of 47)	intron (NM_001846, intron 16 of 47)	64690	NR_046583	100874203	Hs.508716	NR_046583		COL4A2-AS1	-	COL4A2 antisense RNA 1	miscRNA
chr13	29050390	29050528	+	5.8	0.778	14	13	2.1	6.34	2.75e-07	12.67	8.65e-11	intron (NM_001159920, intron 1 of 12)	intron (NM_001159920, intron 1 of 12)	18806	NM_001160031	2321	Hs.594454	NM_001159920	ENSG00000102755	FLT1	FLT|FLT-1|VEGFR-1|VEGFR1	fms-related tyrosine kinase 1 (vascular endothelial growth factor/vascular permeability factor receptor)	protein-coding
chr1	183250333	183250471	+	15.2	0.951	35	34	3.4	10.11	1.05e-22	24.54	5.73e-35	intron (NM_015039, intron 7 of 10)	MER20|DNA|hAT-Charlie	23607	NM_170706	23057	Hs.497123	NM_015039	ENSG00000157064	NMNAT2	C1orf15|PNAT2	nicotinamide nucleotide adenylyltransferase 2	protein-coding
chr13	96176584	96176722	+	14.8	0.891	36	33	2.5	13.08	1.81e-25	28.41	5.21e-36	intron (NR_046533, intron 2 of 3)	intron (NR_046533, intron 2 of 3)	9511	NR_046533	100874194	Hs.569229	NR_046533		CLDN10-AS1	-	CLDN10 antisense RNA 1	miscRNA
chr13	38084712	38084850	+	5.8	0.895	14	13	2.1	6.34	2.75e-07	11.19	3.83e-10	Intergenic	MER63D|DNA|hAT-Blackjack	-24296	NR_040244	400121	Hs.558894	NR_040244		LINC00547	-	long intergenic non-protein coding RNA 547	miscRNA
chr13	41627850	41627988	+	5.8	0.824	14	13	2.1	6.34	2.75e-07	8.6	8.51e-09	Intergenic	Intergenic	-7778	NM_007187	11193	Hs.411300	NM_007187	ENSG00000120688	WBP4	FBP21	WW domain binding protein 4 (formin binding protein 21)	protein-coding
chr13	44448738	44448876	+	5.8	0.824	14	13	2.1	6.34	2.75e-07	8.93	5.49e-09	intron (NM_144974, intron 2 of 6)	intron (NM_144974, intron 2 of 6)	-4613	NM_001128303	144811	Hs.210586	NM_001128303	ENSG00000179630	LACC1	C13orf31	laccase (multicopper oxidoreductase) domain containing 1	protein-coding
chr13	52219465	52219603	+	5.8	0.75	14	13	3.4	3.87	5.12e-05	10.1	1.3e-09	intron (NM_052950, intron 1 of 11)	intron (NM_052950, intron 1 of 11)	61050	NM_052950	115825	Hs.208550	NM_052950	ENSG00000139668	WDFY2	PROF|RP11-147H23.1|WDF2|ZFYVE22	WD repeat and FYVE domain containing 2	protein-coding
chr13	67693812	67693950	+	5.8	0.7	14	13	2.1	6.34	2.75e-07	9.78	1.9e-09	intron (NM_203487, intron 2 of 4)	intron (NM_203487, intron 2 of 4)	110587	NM_020403	5101	Hs.654709	NM_020403	ENSG00000184226	PCDH9	-	protocadherin 9	protein-coding
chr1	145396670	145396808	+	5.4	0.929	13	12	2.1	5.85	1.77e-06	10.99	2.19e-09	Intergenic	Intergenic	-16452	NM_213653	148738	Hs.632436	NM_145277	ENSG00000168509	HFE2	HFE2A|HJV|JH|RGMC	hemochromatosis type 2 (juvenile)	protein-coding
chr13	72965240	72965378	+	5.4	0.727	14	12	2.1	5.85	1.77e-06	8.58	3.25e-08	Intergenic	Intergenic	336629	NM_001071775	440145	Hs.28465	NM_001071775	ENSG00000204899	MZT1	C13orf37|MOZART1	mitotic spindle organizing protein 1	protein-coding
chr1	149859050	149859188	+	5.8	0.867	13	13	2.1	6.34	2.75e-07	12.67	8.65e-11	promoter-TSS (NM_003528)	promoter-TSS (NM_003528)	347	NM_175065	317772	Hs.664173	NM_175065	ENSG00000184270	HIST2H2AB	-	histone cluster 2, H2ab	protein-coding
chr13	80540245	80540383	+	5.8	0.762	14	13	2.5	5.15	2.62e-06	12.67	8.65e-11	Intergenic	Intergenic	374772	NM_005842	10253	Hs.18676	NM_005842	ENSG00000136158	SPRY2	hSPRY2	sprouty homolog 2 (Drosophila)	protein-coding
chr1	152001842	152001980	+	5.4	0.684	13	12	2.1	5.85	1.77e-06	8.01	6.69e-08	Intergenic	Intergenic	7600	NM_005620	6282	Hs.417004	NM_005620	ENSG00000163191	S100A11	MLN70|S100C	S100 calcium binding protein A11	protein-coding
chr13	87776323	87776461	+	5.8	0.933	14	13	2.1	6.34	2.75e-07	10.32	1e-09	Intergenic	Intergenic	494603	NR_039722	100616182		NR_039722		MIR4500	-	microRNA 4500	miscRNA
chr1	152140301	152140439	+	5.8	0.625	13	13	2.1	6.34	2.75e-07	7.2	6.54e-08	Intergenic	Intergenic	-8666	NM_001122965	126638	Hs.376144	NM_152364	ENSG00000215853	RPTN	-	repetin	protein-coding
chr13	89598167	89598305	+	5.8	0.833	14	13	2.1	6.34	2.75e-07	9.29	3.47e-09	Intergenic	Intergenic	405152	NR_047021	100874168	Hs.126406	NR_047021		LINC00433	-	long intergenic non-protein coding RNA 433	miscRNA
chr1	152361471	152361609	+	5.8	0.789	13	13	2.1	6.34	2.75e-07	9.29	3.47e-09	Intergenic	MLT1J1|LTR|ERVL-MaLR	25210	NM_016190	49860	Hs.242057	NM_016190	ENSG00000143536	CRNN	C1orf10|DRC1|PDRC1|SEP53	cornulin	protein-coding
chr13	97908741	97908879	+	5.8	0.938	14	13	2.1	6.34	2.75e-07	8.37	1.17e-08	intron (NM_207304, intron 1 of 6)	intron (NM_207304, intron 1 of 6)	34260	NM_144778	10150	Hs.657347	NM_144778	ENSG00000139793	MBNL2	MBLL|MBLL39|PRO2032	muscleblind-like splicing regulator 2	protein-coding
chr1	240476321	240476459	+	14.8	0.95	35	33	2.1	16.08	3.14e-28	19.17	1.31e-30	intron (NM_020066, intron 8 of 17)	intron (NM_020066, intron 8 of 17)	221205	NM_020066	56776	Hs.24889	NM_020066	ENSG00000155816	FMN2	-	formin 2	protein-coding
chr13	45389949	45390087	+	15.2	0.9	35	34	5.9	5.78	1.68e-15	20.25	2.99e-32	Intergenic	Intergenic	-6252	NR_038433	144817	Hs.585616	NR_038433		LINC00330	NCRNA00330	long intergenic non-protein coding RNA 330	miscRNA
chr1	154474237	154474375	+	5.8	0.8	13	13	2.5	5.15	2.62e-06	12.22	1.33e-10	promoter-TSS (NM_001098475)	promoter-TSS (NM_001098475)	220	NM_001010846	126669	Hs.591481	NM_001010846	ENSG00000169291	SHE	RP11-350G8.8	Src homology 2 domain containing E	protein-coding
chr13	101045423	101045561	+	5.4	0.85	14	12	2.1	5.85	1.77e-06	7.73	9.88e-08	intron (NM_000282, intron 19 of 23)	intron (NM_000282, intron 19 of 23)	87777	NR_047686	100885777	Hs.662554	NR_047686		PCCA-AS1	-	PCCA antisense RNA 1	miscRNA
chr1	162319776	162319914	+	4.9	0.722	13	11	2.1	5.36	1.05e-05	8.73	1e-07	intron (NM_001164757, intron 6 of 9)	intron (NM_001164757, intron 6 of 9)	7509	NR_030283	693141		NR_030283		MIR556	MIRN556|hsa-mir-556	microRNA 556	miscRNA
chr13	106577937	106578075	+	5.8	0.875	14	13	2.1	6.34	2.75e-07	9.48	2.74e-09	Intergenic	Intergenic	218788	NR_046391	144920	Hs.567700	NR_046391		LINC00343	NCRNA00343	long intergenic non-protein coding RNA 343	miscRNA
chr1	168515368	168515506	+	5.4	0.867	13	12	2.1	5.85	1.77e-06	11.7	1.1e-09	Intergenic	L2b|LINE|L2	-2202	NM_003175	6846	Hs.458346	NM_003175	ENSG00000143185	XCL2	SCM-1b|SCM1B|SCYC2	chemokine (C motif) ligand 2	protein-coding
chr13	113954301	113954439	+	5.8	0.875	14	13	2.1	6.34	2.75e-07	12.67	8.65e-11	intron (NM_005561, intron 1 of 8)	intron (NM_005561, intron 1 of 8)	2901	NM_005561	3916	Hs.494419	NM_005561	ENSG00000185896	LAMP1	CD107a|LAMPA|LGP120	lysosomal-associated membrane protein 1	protein-coding
chr1	171779190	171779328	+	5.8	0.867	13	13	2.1	6.34	2.75e-07	11.76	2.12e-10	Intergenic	MIRb|SINE|MIR	28498	NM_001007239	51603	Hs.494705	NM_001007239	ENSG00000010165	METTL13	5630401D24Rik|KIAA0859|feat	methyltransferase like 13	protein-coding
chr13	26307131	26307269	+	5.8	0.778	13	13	2.1	6.34	2.75e-07	11.76	2.12e-10	intron (NM_016529, intron 25 of 36)	intron (NM_016529, intron 25 of 36)	317998	NM_001007538	387914	Hs.433791	NM_001007538	ENSG00000180730	SHISA2	C13orf13|PRO28631|TMEM46|WGAR9166|bA398O19.2|hShisa	shisa homolog 2 (Xenopus laevis)	protein-coding
chr13	27831190	27831328	+	5.8	0.833	13	13	2.1	6.34	2.75e-07	9.38	3.08e-09	TTS (NR_026911)	TTS (NR_026911)	1721	NR_002575	619499	Hs.689719	NR_002575		SNORA27	ACA27	small nucleolar RNA, H/ACA box 27	snoRNA
chr1	184986546	184986684	+	5.4	0.706	13	12	2.5	4.76	1.37e-05	9.75	8.18e-09	Intergenic	MER72B|LTR|ERV1	-27936	NM_007212	6045	Hs.591490	NM_007212	ENSG00000121481	RNF2	BAP-1|BAP1|DING|HIPI3|RING1B|RING2	ring finger protein 2	protein-coding
chr13	38489410	38489548	+	5.8	0.875	13	13	2.1	6.34	2.75e-07	8.85	6.13e-09	Intergenic	MER61E|LTR|ERV1	-45540	NM_001135958	7223	Hs.262960	NM_001135955	ENSG00000133107	TRPC4	HTRP-4|HTRP4|TRP4	transient receptor potential cation channel, subfamily C, member 4	protein-coding
chr1	200341260	200341398	+	5.4	0.615	13	12	2.1	5.85	1.77e-06	7.8	8.98e-08	intron (NR_040064, intron 2 of 4)	MIRc|SINE|MIR	1591	NR_040064	554279	Hs.575858	NR_040064		C1orf98	-	chromosome 1 open reading frame 98	miscRNA
chr13	43297399	43297537	+	5.4	0.762	13	12	2.1	5.85	1.77e-06	5.2	5.77e-06	Intergenic	L1MEe|LINE|L1	-58218	NM_182508	144809	Hs.16970	NM_182508	ENSG00000179813	FAM216B	C13orf30	family with sequence similarity 216, member B	protein-coding
chr1	200623466	200623604	+	5.4	0.933	13	12	2.1	5.85	1.77e-06	10.99	2.19e-09	intron (NM_001031725, intron 4 of 7)	intron (NM_001031725, intron 4 of 7)	15591	NM_001031725	83479	Hs.497332	NM_031306	ENSG00000118197	DDX59	ZNHIT5	DEAD (Asp-Glu-Ala-Asp) box polypeptide 59	protein-coding
chr1	202896335	202896473	+	5.4	0.833	13	12	2.1	5.85	1.77e-06	10.72	2.89e-09	promoter-TSS (NM_021633)	promoter-TSS (NM_021633)	-33	NM_021633	59349	Hs.706793	NM_021633	ENSG00000117153	KLHL12	C3IP1|DKIR|hDKIR	kelch-like 12 (Drosophila)	protein-coding
chr13	73995726	73995864	+	5.8	0.591	13	13	2.1	6.34	2.75e-07	4.42	1.31e-05	Intergenic	Intergenic	362653	NM_001730	688	Hs.508234	NM_001730	ENSG00000102554	KLF5	BTEB2|CKLF|IKLF	Kruppel-like factor 5 (intestinal)	protein-coding
chr1	207484671	207484809	+	5.8	0.867	13	13	3.4	3.87	5.12e-05	6.68	1.52e-07	Intergenic	Intergenic	-10077	NM_000574	1604	Hs.126517	NM_000574	ENSG00000196352	CD55	CR|CROM|DAF|TC	CD55 molecule, decay accelerating factor for complement (Cromer blood group)	protein-coding
chr1	16007309	16007447	+	14.8	0.85	34	33	3.4	9.81	1.07e-21	29.48	1.61e-36	Intergenic	Intergenic	-3449	NM_015164	23207	Hs.646775	NM_015164	ENSG00000116786	PLEKHM2	RP11-169K16.1|SKIP	pleckstrin homology domain containing, family M (with RUN domain) member 2	protein-coding
chr1	207880890	207881028	+	4.9	0.722	13	11	2.5	4.36	6.66e-05	6.44	1.9e-06	intron (NM_175710, intron 9 of 11)	AluSx|SINE|Alu	-44424	NM_002389	4179	Hs.510402	NM_002389	ENSG00000117335	CD46	AHUS2|MCP|MIC10|TLX|TRA2.10	CD46 molecule, complement regulatory protein	protein-coding
chr1	209212691	209212829	+	4.9	0.682	13	11	2.1	5.36	1.05e-05	5.01	1.95e-05	Intergenic	Intergenic	-389408	NM_001104548	642587	Hs.510543	NM_001104548		MIR205HG	LINC00510	MIR205 host gene (non-protein coding)	protein-coding
chr1	212204392	212204530	+	5.8	0.619	13	13	2.5	5.15	2.62e-06	6.32	2.84e-07	intron (NR_037667, intron 1 of 20)	intron (NR_037667, intron 1 of 20)	-4458	NM_016448	51514	Hs.656473	NM_016448	ENSG00000143476	DTL	CDT2|DCAF2|L2DTL|RAMP	denticleless E3 ubiquitin protein ligase homolog (Drosophila)	protein-coding
chr1	212257192	212257330	+	5.8	0.842	13	13	2.1	6.34	2.75e-07	7.09	7.79e-08	intron (NM_016448, intron 13 of 14)	L2|LINE|L2	6306	NR_036068	100422947		NR_036068		MIR3122	-	microRNA 3122	miscRNA
chr1	218080967	218081105	+	5.8	0.765	13	13	2.1	6.34	2.75e-07	7.74	2.87e-08	intron (NR_048550, intron 1 of 3)	intron (NR_048550, intron 1 of 3)	14794	NR_048550	100885798	Hs.434632	NR_048550		LINC00210	NCRNA00210	long intergenic non-protein coding RNA 210	miscRNA
chr1	218791474	218791612	+	5.4	0.765	13	12	2.1	5.85	1.77e-06	6.75	4.05e-07	Intergenic	MIRb|SINE|MIR	-272523	NR_046268	728463	Hs.568469	NR_046268		LOC728463	-	uncharacterized LOC728463	miscRNA
chr1	222628890	222629028	+	5.8	0.929	13	13	2.1	6.34	2.75e-07	10.8	5.85e-10	Intergenic	Intergenic	92485	NM_024746	79802	Hs.665660	NM_024746	ENSG00000143512	HHIPL2	KIAA1822L	HHIP-like 2	protein-coding
chr1	223307567	223307705	+	5.8	0.652	13	13	2.5	5.15	2.62e-06	7.2	6.54e-08	intron (NM_003268, intron 4 of 5)	intron (NM_003268, intron 4 of 5)	8988	NM_003268	7100	Hs.604542	NM_003268	ENSG00000187554	TLR5	SLEB1|TIL3	toll-like receptor 5	protein-coding
chr1	36852173	36852311	+	14.8	0.974	34	33	5	6.54	1.36e-16	25.36	1.94e-34	promoter-TSS (NM_032017)	promoter-TSS (NM_032017)	-757	NM_032017	83931	Hs.471768	NM_032017	ENSG00000196182	STK40	RP11-268J15.4|SHIK|SgK495	serine/threonine kinase 40	protein-coding
chr14	62431865	62432003	+	41.7	0.935	93	93	5.9	15.8	9.97e-76	32.9	4.9e-104	Intergenic	Intergenic	-30607	NM_031914	83851	Hs.404139	NM_031914	ENSG00000139973	SYT16	CHR14SYT|SYT14L|Strep14|syt14r|yt14r	synaptotagmin XVI	protein-coding
chr14	90910727	90910865	+	23.3	0.899	54	52	2.5	20.62	8.18e-49	31.23	7.94e-58	Intergenic	MIR|SINE|MIR	-10778	NR_033986	400238	Hs.131037	NR_033986		LINC00642	-	long intergenic non-protein coding RNA 642	miscRNA
chr14	42300070	42300208	+	6.3	0.864	16	14	2.1	6.82	3.99e-08	5.85	2.51e-07	intron (NM_152447, intron 2 of 5)	LTR33C|LTR|ERVL	223375	NM_152447	145581	Hs.136893	NM_152447	ENSG00000165379	LRFN5	C14orf146|FIGLER8|SALM5	leucine rich repeat and fibronectin type III domain containing 5	protein-coding
chr14	62292680	62292818	+	4.5	0.625	10	10	2.1	4.87	5.73e-05	5.37	2.56e-05	Intergenic	MER6|DNA|TcMar-Tigger	63674	NM_003082	6617	Hs.179312	NM_003082	ENSG00000023608	SNAPC1	PTFgamma|SNAP43	small nuclear RNA activating complex, polypeptide 1, 43kDa	protein-coding
chr14	49112542	49112680	+	7.2	0.85	16	16	2.5	6.34	1.21e-08	6.25	1.48e-08	Intergenic	LTR67B|LTR|ERVL	-848394	NR_039996	100506433	Hs.547419	NR_039996		LINC00648	-	long intergenic non-protein coding RNA 648	miscRNA
chr14	63234262	63234400	+	4.5	0.714	10	10	2.1	4.87	5.73e-05	6.16	8.08e-06	intron (NM_172376, intron 10 of 10)	L1PA15|LINE|L1	277624	NM_172375	27133	Hs.27043	NM_139318	ENSG00000140015	KCNH5	EAG2|H-EAG2|Kv10.2	potassium voltage-gated channel, subfamily H (eag-related), member 5	protein-coding
chr14	63251385	63251523	+	4.5	0.611	10	10	2.1	4.87	5.73e-05	4.96	4.94e-05	intron (NM_172376, intron 9 of 10)	intron (NM_172376, intron 9 of 10)	260501	NM_172375	27133	Hs.27043	NM_139318	ENSG00000140015	KCNH5	EAG2|H-EAG2|Kv10.2	potassium voltage-gated channel, subfamily H (eag-related), member 5	protein-coding
chr14	50697435	50697573	+	7.2	0.69	16	16	4.2	3.81	8.98e-06	5.29	1.37e-07	intron (NM_006939, intron 1 of 22)	intron (NM_006939, intron 1 of 22)	595	NM_006939	6655	Hs.291533	NM_006939	ENSG00000100485	SOS2	-	son of sevenless homolog 2 (Drosophila)	protein-coding
chr14	63461966	63462104	+	4.5	0.688	10	10	2.1	4.87	5.73e-05	4.89	5.54e-05	intron (NM_172376, intron 4 of 10)	intron (NM_172376, intron 4 of 10)	49920	NM_172375	27133	Hs.27043	NM_139318	ENSG00000140015	KCNH5	EAG2|H-EAG2|Kv10.2	potassium voltage-gated channel, subfamily H (eag-related), member 5	protein-coding
chr14	63690677	63690815	+	4.5	0.714	10	10	2.1	4.87	5.73e-05	5.18	3.48e-05	intron (NM_020663, intron 1 of 4)	intron (NM_020663, intron 1 of 4)	19644	NM_020663	57381	Hs.656339	NM_020663	ENSG00000126785	RHOJ	ARHJ|RASL7B|TC10B|TCL	ras homolog family member J	protein-coding
chr14	53066820	53066958	+	6.7	0.792	16	15	3.4	4.46	2.66e-06	6.78	1.43e-08	exon (NM_001099652, exon 3 of 7)	exon (NM_001099652, exon 3 of 7)	47023	NM_001099652	283554	Hs.416214	NM_001099652	ENSG00000180998	GPR137C	TM7SF1L2	G protein-coupled receptor 137C	protein-coding
chr14	64907262	64907400	+	4.5	0.786	10	10	2.1	4.87	5.73e-05	9.75	1.4e-07	intron (NM_005956, intron 18 of 27)	intron (NM_005956, intron 18 of 27)	-24886	NM_004857	9495	Hs.656683	NM_004857	ENSG00000179841	AKAP5	AKAP75|AKAP79|H21	A kinase (PRKA) anchor protein 5	protein-coding
chr14	66042581	66042719	+	4.5	0.833	10	10	2.1	4.87	5.73e-05	7.94	8.85e-07	intron (NR_038170, intron 3 of 10)	intron (NR_038170, intron 3 of 10)	163202	NR_038170	2530	Hs.654961	NM_004480	ENSG00000033170	FUT8	-	fucosyltransferase 8 (alpha (1,6) fucosyltransferase)	protein-coding
chr14	70790545	70790683	+	4.5	0.786	10	10	2.1	4.87	5.73e-05	9.05	2.76e-07	Intergenic	L1MCa|LINE|L1	35834	NM_001204090	51241	Hs.709581	NM_001204090	ENSG00000133983	COX16	C14orf112	COX16 cytochrome c oxidase assembly homolog (S. cerevisiae)	protein-coding
chr14	74355150	74355288	+	4.5	0.714	10	10	2.1	4.87	5.73e-05	9.75	1.4e-07	intron (NR_040251, intron 1 of 11)	L1MB8|LINE|L1	1901	NR_040251	57862	Hs.270869	NM_001242924	ENSG00000119725	ZNF410	APA-1|APA1	zinc finger protein 410	protein-coding
chr14	56355976	56356114	+	6.7	0.72	16	15	2.1	7.31	5.41e-09	6.42	2.92e-08	Intergenic	Intergenic	-92653	NR_026797	645687	Hs.569345	NR_026796		LINC00520	C14orf34	long intergenic non-protein coding RNA 520	miscRNA
chr14	86521970	86522108	+	4.5	0.611	10	10	2.1	4.87	5.73e-05	7.94	8.85e-07	Intergenic	Intergenic	525551	NM_013231	23768	Hs.731808	NM_013231	ENSG00000185070	FLRT2	-	fibronectin leucine rich transmembrane protein 2	protein-coding
chr14	88655927	88656065	+	4.5	0.846	10	10	2.1	4.87	5.73e-05	9.75	1.4e-07	intron (NM_138317, intron 5 of 6)	intron (NM_138317, intron 5 of 6)	81259	NM_138318	54207	Hs.560255	NM_021161	ENSG00000100433	KCNK10	K2p10.1|TREK-2|TREK2	potassium channel, subfamily K, member 10	protein-coding
chr14	60618659	60618797	+	7.2	0.75	16	16	4.2	3.81	8.98e-06	5.86	3.5e-08	intron (NM_016029, intron 4 of 6)	intron (NM_016029, intron 4 of 6)	13483	NM_016029	51635	Hs.59719	NM_016029	ENSG00000100612	DHRS7	SDR34C1|retDSR4|retSDR4	dehydrogenase/reductase (SDR family) member 7	protein-coding
chr14	98903590	98903728	+	4.5	0.833	10	10	2.1	4.87	5.73e-05	7.85	9.76e-07	Intergenic	L1MC3|LINE|L1	-274291	NM_182560	283598	Hs.448754	NM_182560	ENSG00000176605	C14orf177	-	chromosome 14 open reading frame 177	protein-coding
chr14	99229612	99229750	+	4.5	0.833	10	10	2.1	4.87	5.73e-05	8.61	4.3e-07	Intergenic	L1M7|LINE|L1	51731	NM_182560	283598	Hs.448754	NM_182560	ENSG00000176605	C14orf177	-	chromosome 14 open reading frame 177	protein-coding
chr14	99502512	99502650	+	4.5	0.733	10	10	2.1	4.87	5.73e-05	9.75	1.4e-07	Intergenic	Intergenic	235241	NM_022898	64919	Hs.709690	NM_022898	ENSG00000127152	BCL11B	CTIP-2|CTIP2|RIT1|ZNF856B|hRIT1-alpha	B-cell CLL/lymphoma 11B (zinc finger protein)	protein-coding
chr14	101459142	101459280	+	4.5	0.786	10	10	2.1	4.87	5.73e-05	7.94	8.85e-07	promoter-TSS (NR_003224)	promoter-TSS (NR_003224)	-362	NR_003224	767612		NR_003224		SNORD114-31	14q(II-31)	small nucleolar RNA, C/D box 114-31	snoRNA
chr14	103061244	103061382	+	4.5	0.714	10	10	2.1	4.87	5.73e-05	9.75	1.4e-07	intron (NM_015156, intron 2 of 11)	intron (NM_015156, intron 2 of 11)	2317	NM_015156	23186	Hs.510521	NM_015156	ENSG00000089902	RCOR1	COREST|RCOR	REST corepressor 1	protein-coding
chr14	103582333	103582471	+	4.5	0.833	10	10	2.1	4.87	5.73e-05	9.75	1.4e-07	Intergenic	MIRb|SINE|MIR	-10262	NM_006291	7127	Hs.736562	NM_006291	ENSG00000185215	TNFAIP2	B94|EXOC3L3	tumor necrosis factor, alpha-induced protein 2	protein-coding
chr14	60628049	60628187	+	6.7	0.9	16	15	2.1	7.31	5.41e-09	7.94	1.82e-09	intron (NM_016029, intron 1 of 6)	intron (NM_016029, intron 1 of 6)	4093	NM_016029	51635	Hs.59719	NM_016029	ENSG00000100612	DHRS7	SDR34C1|retDSR4|retSDR4	dehydrogenase/reductase (SDR family) member 7	protein-coding
chr14	61227087	61227225	+	6.7	0.818	16	15	2.5	5.95	7.74e-08	5.15	4.63e-07	intron (NM_002431, intron 1 of 7)	intron (NM_002431, intron 1 of 7)	25697	NM_002431	4331	Hs.509523	NM_001177963	ENSG00000020426	MNAT1	CAP35|MAT1|RNF66|TFB3	menage a trois homolog 1, cyclin H assembly factor (Xenopus laevis)	protein-coding
chr14	69408723	69408861	+	6.7	0.857	16	15	2.1	7.31	5.41e-09	12.46	3.99e-12	intron (NM_001130004, intron 1 of 21)	intron (NM_001130004, intron 1 of 21)	37291	NM_001130004	87	Hs.509765	NM_001102	ENSG00000072110	ACTN1	-	actinin, alpha 1	protein-coding
chr1	233435922	233436060	+	5.8	0.81	13	13	3.4	3.87	5.12e-05	6.45	2.25e-07	Intergenic	L1MEe|LINE|L1	-4532	NM_014801	80003	Hs.370605	NM_014801	ENSG00000135749	PCNXL2	-	pecanex-like 2 (Drosophila)	protein-coding
chr14	74226837	74226975	+	20.6	0.964	46	46	2.1	22.42	5.55e-45	38.22	2.8e-55	promoter-TSS (NM_194278)	promoter-TSS (NM_194278)	95	NM_194278	91748	Hs.594157	NM_001043318	ENSG00000156030	ELMSAN1	C14orf117|C14orf43|LSR68|c14_5541	ELM2 and Myb/SANT-like domain containing 1	protein-coding
chr14	81867984	81868122	+	7.2	0.842	16	16	3.4	4.76	5.51e-07	9.15	7.11e-11	intron (NM_001256430, intron 2 of 7)	intron (NM_001256430, intron 2 of 7)	25503	NM_033104	85439	Hs.14248	NM_001256430	ENSG00000140022	STON2	STN2|STNB|STNB2	stonin 2	protein-coding
chr14	101910626	101910764	+	7.2	0.85	16	16	2.1	7.8	6.88e-10	15.6	2.74e-14	Intergenic	Intergenic	111318	NR_002770	64150	Hs.742293	NR_002770		DIO3OS	C14orf134|DIO3-AS1|DIO3-OS|NCRNA00041	DIO3 opposite strand/antisense RNA	miscRNA
chr14	103796312	103796450	+	6.7	0.783	16	15	2.1	7.31	5.41e-09	14.62	4.29e-13	Intergenic	Intergenic	-3958	NM_001969	1983	Hs.741278	NM_001969	ENSG00000100664	EIF5	EIF-5|EIF-5A	eukaryotic translation initiation factor 5	protein-coding
chr14	22896794	22896932	+	5.8	0.857	15	13	2.1	6.34	2.75e-07	10.44	8.79e-10	Intergenic	Intergenic	161280	NM_001344	1603	Hs.82890	NM_001344	ENSG00000129562	DAD1	OST2	defender against cell death 1	protein-coding
chr14	31125531	31125669	+	6.3	0.727	15	14	2.1	6.82	3.99e-08	5.78	2.88e-07	intron (NR_047548, intron 7 of 21)	MER20|DNA|hAT-Charlie	34075	NM_001257376	23256	Hs.369168	NM_001257376	ENSG00000092108	SCFD1	C14orf163|RA410|SLY1|SLY1P|STXBP1L2	sec1 family domain containing 1	protein-coding
chr14	31517824	31517962	+	6.3	0.889	15	14	2.1	6.82	3.99e-08	13.65	6.31e-12	intron (NM_001254728, intron 1 of 5)	AluSg|SINE|Alu	22044	NM_001254728	11154	Hs.293411	NM_001128126	ENSG00000100478	AP4S1	AP47B|CLA20|CLAPS4|CPSQ6|SPG52	adaptor-related protein complex 4, sigma 1 subunit	protein-coding
chr14	31699024	31699162	+	18.4	0.775	43	41	2.1	19.98	2.53e-38	27.13	1.54e-43	Intergenic	Intergenic	-22404	NM_015382	25831	Hs.708017	NM_015382	ENSG00000092148	HECTD1	-	HECT domain containing E3 ubiquitin protein ligase 1	protein-coding
chr14	61939089	61939227	+	6.3	0.739	15	14	2.1	6.82	3.99e-08	4.9	1.94e-06	intron (NM_006255, intron 9 of 13)	intron (NM_006255, intron 9 of 13)	-98100	NR_039985	400221	Hs.344000	NR_039985		FLJ22447	-	uncharacterized LOC400221	miscRNA
chr14	65693572	65693710	+	6.3	0.833	15	14	3.4	4.16	1.21e-05	12.35	2.31e-11	Intergenic	Intergenic	108260	NR_039857	100616176		NR_039857		MIR4708	-	microRNA 4708	miscRNA
chr14	72055440	72055578	+	6.3	0.714	15	14	2.1	6.82	3.99e-08	8.85	1.61e-09	exon (NM_015556, exon 2 of 22)	exon (NM_015556, exon 2 of 22)	59467	NM_015556	26037	Hs.654657	NM_015556	ENSG00000197555	SIPA1L1	E6TP1	signal-induced proliferation-associated 1 like 1	protein-coding
chr14	88510628	88510766	+	6.7	0.652	15	15	2.1	7.31	5.41e-09	10.94	2.42e-11	intron (NR_046094, intron 2 of 3)	L2a|LINE|L2	19803	NR_046094	283587	Hs.525513	NR_046094		LOC283587	-	uncharacterized LOC283587	miscRNA
chr14	99420037	99420175	+	6.3	0.739	15	14	2.1	6.82	3.99e-08	13.65	6.31e-12	Intergenic	Intergenic	242156	NM_182560	283598	Hs.448754	NM_182560	ENSG00000176605	C14orf177	-	chromosome 14 open reading frame 177	protein-coding
chr14	102439014	102439152	+	6.7	0.85	15	15	2.5	5.95	7.74e-08	12.92	2.44e-12	intron (NM_001376, intron 1 of 77)	intron (NM_001376, intron 1 of 77)	8218	NM_001376	1778	Hs.614080	NM_001376	ENSG00000197102	DYNC1H1	CMT20|DHC1|DHC1a|DNCH1|DNCL|DNECL|DYHC|Dnchc1|HL-3|MRD13|SMALED|p22	dynein, cytoplasmic 1, heavy chain 1	protein-coding
chr14	103652155	103652293	+	6.7	0.938	15	15	2.1	7.31	5.41e-09	14.62	4.29e-13	Intergenic	MER65-int|LTR|ERV1	3141	NR_033938	100131366	Hs.147881	NR_033938		LINC00605	-	long intergenic non-protein coding RNA 605	miscRNA
chr14	103660698	103660836	+	6.7	0.889	15	15	2.1	7.31	5.41e-09	14.62	4.29e-13	Intergenic	Tigger9b|DNA|TcMar-Tigger	-5402	NR_033938	100131366	Hs.147881	NR_033938		LINC00605	-	long intergenic non-protein coding RNA 605	miscRNA
chr14	23292588	23292726	+	5.8	0.789	14	13	2.5	5.15	2.62e-06	12.67	8.65e-11	Intergenic	Intergenic	-3637	NM_001126106	9056	Hs.732349	NM_001126105	ENSG00000155465	SLC7A7	LAT3|LPI|MOP-2|Y+LAT1|y+LAT-1	solute carrier family 7 (amino acid transporter light chain, y+L system), member 7	protein-coding
chr14	77499637	77499775	+	17	0.917	39	38	2.1	18.52	1.88e-34	25.62	1.45e-39	Intergenic	CpG	-4664	NM_024496	64207	Hs.741654	NM_024496	ENSG00000119669	IRF2BPL	C14orf4|EAP1	interferon regulatory factor 2 binding protein-like	protein-coding
chr14	24685253	24685391	+	5.8	0.789	14	13	2.1	6.34	2.75e-07	9.99	1.48e-09	promoter-TSS (NM_138476)	promoter-TSS (NM_138476)	-46	NM_001199822	145553	Hs.220963	NM_001199821	ENSG00000213920	MDP1	FN6PASE|MDP-1	magnesium-dependent phosphatase 1	protein-coding
chr14	35120231	35120369	+	6.3	0.667	14	14	2.1	6.82	3.99e-08	13.65	6.31e-12	Intergenic	MLT1D|LTR|ERVL-MaLR	-20934	NM_152233	58533	Hs.356647	NM_152233	ENSG00000129515	SNX6	MSTP010|TFAF2	sorting nexin 6	protein-coding
chr14	35514834	35514972	+	6.3	0.833	14	14	2.1	6.82	3.99e-08	9.91	3.91e-10	promoter-TSS (NM_173607)	promoter-TSS (NM_173607)	-707	NM_173607	283635	Hs.446357	NM_001079519	ENSG00000151327	FAM177A1	C14orf24	family with sequence similarity 177, member A1	protein-coding
chr14	43382108	43382246	+	6.3	0.81	14	14	2.1	6.82	3.99e-08	9.71	5.01e-10	Intergenic	Intergenic	1305413	NM_152447	145581	Hs.136893	NM_152447	ENSG00000165379	LRFN5	C14orf146|FIGLER8|SALM5	leucine rich repeat and fibronectin type III domain containing 5	protein-coding
chr14	43564672	43564810	+	5.8	0.882	14	13	2.1	6.34	2.75e-07	7.04	8.49e-08	Intergenic	Intergenic	1411758	NM_032135	84075	Hs.307086	NM_032135	ENSG00000189139	FSCB	C14orf155	fibrous sheath CABYR binding protein	protein-coding
chr14	47618024	47618162	+	6.3	0.778	14	14	2.1	6.82	3.99e-08	6.58	6.17e-08	intron (NM_182830, intron 3 of 16)	HERV16-int|LTR|ERVL	194345	NM_182830	161357	Hs.436380	NM_001113498	ENSG00000139915	MDGA2	MAMDC1|c14_5286	MAM domain containing glycosylphosphatidylinositol anchor 2	protein-coding
chr14	48216364	48216502	+	6.3	0.824	14	14	3.4	4.16	1.21e-05	6.18	1.32e-07	Intergenic	Intergenic	13874	NR_037503	100500919		NR_037503		MIR548Y	-	microRNA 548y	miscRNA
chr1	238615343	238615481	+	4.9	0.778	13	11	2.1	5.36	1.05e-05	6.05	3.45e-06	Intergenic	Intergenic	33905	NR_015407	339535	Hs.532047	NR_015407		LOC339535	-	uncharacterized LOC339535	miscRNA
chr14	96735438	96735576	+	17	0.953	39	38	2.5	15.07	3.05e-31	29.84	5.38e-42	Intergenic	Intergenic	12960	NM_000710	623	Hs.525572	NM_000710	ENSG00000100739	BDKRB1	B1BKR|B1R|BKB1R|BKR1|BRADYB1	bradykinin receptor B1	protein-coding
chr14	50899001	50899139	+	5.8	0.652	14	13	2.5	5.15	2.62e-06	4.26	1.92e-05	intron (NM_198794, intron 27 of 31)	L4|LINE|RTE	-36453	NM_004196	8814	Hs.679430	NM_004196	ENSG00000100490	CDKL1	KKIALRE|P42	cyclin-dependent kinase-like 1 (CDC2-related kinase)	protein-coding
chr14	51078738	51078876	+	6.3	0.714	14	14	2.1	6.82	3.99e-08	3.78	3.45e-05	intron (NM_181598, intron 6 of 12)	L1ME3A|LINE|L1	52064	NM_015915	51062	Hs.584905	NM_001127713	ENSG00000198513	ATL1	AD-FSP|FSP1|GBP3|HSN1D|SPG3|SPG3A|atlastin1	atlastin GTPase 1	protein-coding
chr14	51544591	51544729	+	5.8	0.63	14	13	3.4	3.87	5.12e-05	4.81	5.41e-06	intron (NM_052978, intron 1 of 6)	intron (NM_052978, intron 1 of 6)	17762	NM_052978	114088	Hs.654750	NM_015163	ENSG00000100505	TRIM9	RNF91|SPRING	tripartite motif containing 9	protein-coding
chr14	51930807	51930945	+	5.8	0.875	14	13	3.4	3.87	5.12e-05	4.79	5.72e-06	intron (NR_051990, intron 2 of 2)	HAL1|LINE|L1	-24963	NM_001042481	122786	Hs.434914	NM_001042481	ENSG00000139926	FRMD6	C14orf31|EX1|Willin|c14_5320	FERM domain containing 6	protein-coding
chr1	248428585	248428723	+	5.4	0.765	13	12	2.1	5.85	1.77e-06	7.21	2.06e-07	Intergenic	Intergenic	8462	NM_001004695	391195	Hs.553783	NM_001004695	ENSG00000177212	OR2T33	OR1-56	olfactory receptor, family 2, subfamily T, member 33	protein-coding
chr14	64336698	64336836	+	15.7	0.902	38	35	5.9	5.95	2.81e-16	18.26	1.17e-31	intron (NM_015180, intron 1 of 114)	intron (NM_015180, intron 1 of 114)	17084	NM_182914	23224	Hs.525392	NM_015180	ENSG00000054654	SYNE2	EDMD5|NUA|NUANCE|Nesp2|Nesprin-2|SYNE-2|TROPH	spectrin repeat containing, nuclear envelope 2	protein-coding
chr14	54447111	54447249	+	6.3	0.789	14	14	2.1	6.82	3.99e-08	7.36	1.6e-08	Intergenic	Intergenic	-23626	NM_001202	652	Hs.68879	NM_001202	ENSG00000125378	BMP4	BMP2B|BMP2B1|MCOPS6|OFC11|ZYME	bone morphogenetic protein 4	protein-coding
chr14	59318713	59318851	+	5.8	0.727	14	13	2.1	6.34	2.75e-07	6.11	4.11e-07	Intergenic	MLT1C|LTR|ERVL-MaLR	213227	NR_046095	51339	Hs.714204	NM_001079520	ENSG00000165617	DACT1	DAPPER|DAPPER1|DPR1|FRODO|HDPR1|THYEX3	dapper, antagonist of beta-catenin, homolog 1 (Xenopus laevis)	protein-coding
chr14	62014349	62014487	+	5.8	0.739	14	13	2.1	6.34	2.75e-07	5.6	1.08e-06	intron (NM_006255, intron 12 of 13)	intron (NM_006255, intron 12 of 13)	-22840	NR_039985	400221	Hs.344000	NR_039985		FLJ22447	-	uncharacterized LOC400221	miscRNA
chr14	68487317	68487455	+	6.3	0.833	14	14	2.1	6.82	3.99e-08	11.77	4.3e-11	intron (NM_133510, intron 7 of 10)	L1MB3|LINE|L1	200890	NM_133510	5890	Hs.172587	NM_002877	ENSG00000182185	RAD51B	R51H2|RAD51L1|REC2	RAD51 homolog B (S. cerevisiae)	protein-coding
chr1	248795049	248795187	+	5.8	0.636	13	13	2.1	6.34	2.75e-07	9.48	2.74e-09	Intergenic	Intergenic	-4689	NM_001001964	127077	Hs.626619	NM_001001964	ENSG00000183130	OR2T11	OR2T11Q	olfactory receptor, family 2, subfamily T, member 11	protein-coding
chr14	81867344	81867482	+	16.1	0.951	37	36	3.4	10.7	9.4e-25	24.27	9.27e-37	intron (NM_001256430, intron 2 of 7)	MIR3|SINE|MIR	26143	NM_033104	85439	Hs.14248	NM_001256430	ENSG00000140022	STON2	STN2|STNB|STNB2	stonin 2	protein-coding
chr14	73778191	73778329	+	5.8	0.696	14	13	2.5	5.15	2.62e-06	10.68	6.71e-10	intron (NM_001005745, intron 5 of 10)	intron (NM_001005745, intron 5 of 10)	74055	NM_173462	89932	Hs.509909	NM_173462	ENSG00000100767	PAPLN	-	papilin, proteoglycan-like sulfated glycoprotein	protein-coding
chr14	89806611	89806749	+	6.3	0.85	14	14	2.5	5.55	4.66e-07	13.65	6.31e-12	intron (NM_001085471, intron 3 of 6)	intron (NM_001085471, intron 3 of 6)	76774	NM_005197	1112	Hs.434286	NM_001085471	ENSG00000053254	FOXN3	C14orf116|CHES1|PRO1635	forkhead box N3	protein-coding
chr14	100257502	100257640	+	5.4	0.8	14	12	2.1	5.85	1.77e-06	9.86	7.22e-09	Intergenic	Intergenic	-2174	NM_004434	2009	Hs.12451	NM_001008707	ENSG00000066629	EML1	ELP79|EMAP|EMAPL|HuEMAP	echinoderm microtubule associated protein like 1	protein-coding
chr14	100497921	100498059	+	6.3	0.714	14	14	2.1	6.82	3.99e-08	11.63	5e-11	Intergenic	Intergenic	-33761	NM_016337	51466	Hs.125867	NM_016337	ENSG00000196405	EVL	RNB6	Enah/Vasp-like	protein-coding
chr14	100906573	100906711	+	6.3	0.889	14	14	2.5	5.55	4.66e-07	11.5	5.8e-11	intron (NM_001161476, intron 2 of 6)	intron (NM_001161476, intron 2 of 6)	63809	NM_024515	79446	Hs.497600	NM_001161476	ENSG00000176473	WDR25	C14orf67	WD repeat domain 25	protein-coding
chr14	103720179	103720317	+	6.3	0.789	14	14	2.1	6.82	3.99e-08	13.65	6.31e-12	Intergenic	Intergenic	-64883	NR_033938	100131366	Hs.147881	NR_033938		LINC00605	-	long intergenic non-protein coding RNA 605	miscRNA
chr14	24502431	24502569	+	5.8	0.875	13	13	2.1	6.34	2.75e-07	12.67	8.65e-11	Intergenic	Intergenic	-3210	NM_001082488	728635	Hs.647569	NM_001082488		DHRS4L1	SDR25C4	dehydrogenase/reductase (SDR family) member 4 like 1	protein-coding
chr14	38055869	38056007	+	5.4	0.812	13	12	2.5	4.76	1.37e-05	9.03	1.87e-08	Intergenic	Intergenic	8387	NM_004496	3169	Hs.163484	NM_004496	ENSG00000129514	FOXA1	HNF3A|TCF3A	forkhead box A1	protein-coding
chr1	7177680	7177818	+	5.4	0.8	12	12	2.1	5.85	1.77e-06	11.7	1.1e-09	intron (NM_015215, intron 4 of 22)	intron (NM_015215, intron 4 of 22)	332365	NR_038934	23261	Hs.671020	NM_001195563	ENSG00000171735	CAMTA1	CANPMR	calmodulin binding transcription activator 1	protein-coding
chr14	74252623	74252761	+	16.1	0.86	36	36	2.1	17.55	6.3e-32	35.09	2.48e-42	intron (NM_001043318, intron 1 of 11)	intron (NM_001043318, intron 1 of 11)	1204	NM_001043318	91748	Hs.594157	NM_001043318	ENSG00000156030	ELMSAN1	C14orf117|C14orf43|LSR68|c14_5541	ELM2 and Myb/SANT-like domain containing 1	protein-coding
chr14	43353396	43353534	+	5.4	0.737	13	12	2.5	4.76	1.37e-05	6.75	4.05e-07	Intergenic	MSTD|LTR|ERVL-MaLR	1276701	NM_152447	145581	Hs.136893	NM_152447	ENSG00000165379	LRFN5	C14orf146|FIGLER8|SALM5	leucine rich repeat and fibronectin type III domain containing 5	protein-coding
chr14	43991533	43991671	+	5.8	0.75	13	13	2.5	5.15	2.62e-06	7.74	2.87e-08	Intergenic	L1MC3|LINE|L1	984897	NM_032135	84075	Hs.307086	NM_032135	ENSG00000189139	FSCB	C14orf155	fibrous sheath CABYR binding protein	protein-coding
chr14	44143619	44143757	+	5.4	0.789	13	12	2.5	4.76	1.37e-05	6.17	1.03e-06	Intergenic	Intergenic	832811	NM_032135	84075	Hs.307086	NM_032135	ENSG00000189139	FSCB	C14orf155	fibrous sheath CABYR binding protein	protein-coding
chr14	44865503	44865641	+	4.9	0.7	13	11	2.5	4.36	6.66e-05	6.05	3.45e-06	Intergenic	L2a|LINE|L2	110927	NM_032135	84075	Hs.307086	NM_032135	ENSG00000189139	FSCB	C14orf155	fibrous sheath CABYR binding protein	protein-coding
chr14	45479338	45479476	+	4.9	0.739	13	11	2.1	5.36	1.05e-05	4.74	3.22e-05	intron (NM_015091, intron 6 of 18)	intron (NM_015091, intron 6 of 18)	47991	NM_015091	23116	Hs.371078	NM_015091	ENSG00000198718	FAM179B	KIAA0423	family with sequence similarity 179, member B	protein-coding
chr14	49059113	49059251	+	5.4	0.824	13	12	2.1	5.85	1.77e-06	8.49	3.62e-08	Intergenic	Intergenic	-794965	NR_039996	100506433	Hs.547419	NR_039996		LINC00648	-	long intergenic non-protein coding RNA 648	miscRNA
chr14	50252607	50252745	+	5.4	0.636	13	12	2.5	4.76	1.37e-05	4.44	2.65e-05	intron (NM_004713, intron 29 of 32)	intron (NM_004713, intron 29 of 32)	17889	NM_014315	23588	Hs.509264	NM_014315	ENSG00000165516	KLHDC2	HCLP-1|LCP	kelch domain containing 2	protein-coding
chr14	51471434	51471572	+	5.8	0.812	13	13	2.5	5.15	2.62e-06	4.94	4.1e-06	intron (NM_052978, intron 5 of 6)	MIR|SINE|MIR	-60255	NM_002863	5836	Hs.282417	NM_001163940	ENSG00000100504	PYGL	GSD6	phosphorylase, glycogen, liver	protein-coding
chr1	13977961	13978099	+	4.9	0.636	12	11	2.1	5.36	1.05e-05	10.72	1.3e-08	Intergenic	L1MC4a|LINE|L1	-48705	NM_001135610	7799	Hs.371823	NM_001007257	ENSG00000116731	PRDM2	HUMHOXY1|KMT8|MTB-ZF|RIZ|RIZ1|RIZ2	PR domain containing 2, with ZNF domain	protein-coding
chr14	61992320	61992458	+	14.8	0.844	34	33	3.4	9.81	1.07e-21	13.25	1.23e-25	intron (NM_006255, intron 10 of 13)	intron (NM_006255, intron 10 of 13)	-44869	NR_039985	400221	Hs.344000	NR_039985		FLJ22447	-	uncharacterized LOC400221	miscRNA
chr14	51767819	51767957	+	5.8	0.684	13	13	2.5	5.15	2.62e-06	5.22	2.29e-06	Intergenic	Intergenic	-32223	NR_038358	283553	Hs.325752	NR_038358		LINC00640	-	long intergenic non-protein coding RNA 640	miscRNA
chr14	52391092	52391230	+	5.4	0.684	13	12	2.1	5.85	1.77e-06	4.64	1.77e-05	intron (NM_053064, intron 2 of 3)	intron (NM_053064, intron 2 of 3)	64139	NM_001243773	54331	Hs.741081	NM_001243773	ENSG00000186469	GNG2	-	guanine nucleotide binding protein (G protein), gamma 2	protein-coding
chr14	53957476	53957614	+	5.4	0.684	13	12	2.5	4.76	1.37e-05	4.51	2.28e-05	Intergenic	L2b|LINE|L2	-337499	NM_001160148	80821	Hs.125525	NM_001160147	ENSG00000100523	DDHD1	PA-PLA1|PAPLA1	DDHD domain containing 1	protein-coding
chr14	56174395	56174533	+	5.8	0.762	13	13	3.4	3.87	5.12e-05	6.15	3.82e-07	Intergenic	Intergenic	-58499	NR_004844	645683	Hs.663461	NR_004844		RPL13AP3	RPL13A_11_1370	ribosomal protein L13a pseudogene 3	pseudo
chr1	15756355	15756493	+	4.9	0.765	12	11	2.1	5.36	1.05e-05	10.72	1.3e-08	3' UTR (NM_024329, exon 4 of 4)	3' UTR (NM_024329, exon 4 of 4)	-8514	NM_007272	11330	Hs.631869	NM_007272	ENSG00000162438	CTRC	CLCR|ELA4	chymotrypsin C (caldecrin)	protein-coding
chr14	50506643	50506781	+	14.8	0.804	33	33	2.1	16.08	3.14e-28	10.77	6.62e-23	Intergenic	Intergenic	-32474	NM_001012706	283551	Hs.660867	NM_001012706	ENSG00000214900	C14orf182	-	chromosome 14 open reading frame 182	protein-coding
chr14	58782401	58782539	+	5.4	0.737	13	12	2.1	5.85	1.77e-06	5.76	2.08e-06	intron (NM_023000, intron 5 of 23)	intron (NM_023000, intron 5 of 23)	17248	NM_023000	5926	Hs.161000	NM_002892	ENSG00000032219	ARID4A	RBBP-1|RBBP1|RBP-1|RBP1	AT rich interactive domain 4A (RBP1-like)	protein-coding
chr14	61930962	61931100	+	5.8	0.765	13	13	2.5	5.15	2.62e-06	4.99	3.66e-06	intron (NM_006255, intron 9 of 13)	L1MA8|LINE|L1	-106227	NR_039985	400221	Hs.344000	NR_039985		FLJ22447	-	uncharacterized LOC400221	miscRNA
chr14	62113529	62113667	+	5.8	0.652	13	13	3.4	3.87	5.12e-05	4.89	4.59e-06	intron (NR_039985, intron 1 of 2)	intron (NR_039985, intron 1 of 2)	-48521	NM_181054	3091	Hs.719495	NM_001243084	ENSG00000100644	HIF1A	HIF-1A|HIF-1alpha|HIF1|HIF1-ALPHA|MOP1|PASD8|bHLHe78	hypoxia inducible factor 1, alpha subunit (basic helix-loop-helix transcription factor)	protein-coding
chr14	69416997	69417135	+	5.4	0.875	13	12	2.1	5.85	1.77e-06	11.14	1.9e-09	intron (NM_001130004, intron 1 of 21)	L1MB3|LINE|L1	29017	NM_001130004	87	Hs.509765	NM_001102	ENSG00000072110	ACTN1	-	actinin, alpha 1	protein-coding
chr14	52924809	52924947	+	36.3	0.906	83	81	2.5	32.11	5.03e-90	30.47	3.12e-88	intron (NM_001160047, intron 16 of 20)	intron (NM_001160047, intron 16 of 20)	94423	NM_020784	57544	Hs.532609	NM_001160047	ENSG00000087301	TXNDC16	ERp90|KIAA1344	thioredoxin domain containing 16	protein-coding
chr14	53170022	53170160	+	13	0.895	32	29	2.5	11.5	4.45e-21	12.64	3.57e-22	Intergenic	MLT1F1|LTR|ERVL-MaLR	-3805	NM_002806	5706	Hs.156171	NM_002806	ENSG00000100519	PSMC6	CADP44|P44|SUG2|p42	proteasome (prosome, macropain) 26S subunit, ATPase, 6	protein-coding
chr14	73647110	73647248	+	5.8	0.722	13	13	2.1	6.34	2.75e-07	12.67	8.65e-11	intron (NM_000021, intron 5 of 11)	intron (NM_000021, intron 5 of 11)	44036	NM_007318	5663	Hs.3260	NM_000021	ENSG00000080815	PSEN1	AD3|FAD|PS-1|PS1|S182	presenilin 1	protein-coding
chr14	84532276	84532414	+	5.8	0.824	13	13	2.1	6.34	2.75e-07	10.21	1.14e-09	Intergenic	Intergenic	-1464143	NM_013231	23768	Hs.731808	NM_013231	ENSG00000185070	FLRT2	-	fibronectin leucine rich transmembrane protein 2	protein-coding
chr14	87598441	87598579	+	5.4	0.882	13	12	2.1	5.85	1.77e-06	9.22	1.49e-08	Intergenic	Intergenic	226388	NR_038445	283585	Hs.381998	NR_038445		LOC283585	-	uncharacterized LOC283585	miscRNA
chr14	88211890	88212028	+	5.4	0.833	13	12	2.1	5.85	1.77e-06	11.7	1.1e-09	Intergenic	Intergenic	247656	NM_001201401	2581	Hs.513439	NM_000153	ENSG00000054983	GALC	-	galactosylceramidase	protein-coding
chr14	89467072	89467210	+	5.8	0.8	13	13	3.4	3.87	5.12e-05	10.8	5.85e-10	Intergenic	Intergenic	176163	NM_198309	123016	Hs.303055	NM_144596	ENSG00000165533	TTC8	BBS8|RP51	tetratricopeptide repeat domain 8	protein-coding
chr14	92465652	92465790	+	5.4	0.875	13	12	2.1	5.85	1.77e-06	9.64	9.24e-09	exon (NM_004239, exon 13 of 21)	exon (NM_004239, exon 13 of 21)	40682	NM_004239	9321	Hs.741740	NM_004239	ENSG00000100815	TRIP11	ACG1A|CEV14|GMAP-210|TRIP-11|TRIP230	thyroid hormone receptor interactor 11	protein-coding
chr14	93270190	93270328	+	5.8	0.882	13	13	2.1	6.34	2.75e-07	11.61	2.47e-10	intron (NM_005113, intron 2 of 12)	L1ME1|LINE|L1	9609	NM_005113	9950	Hs.104320	NM_005113	ENSG00000066455	GOLGA5	GOLIM5|RFG5|ret-II	golgin A5	protein-coding
chr14	96562290	96562428	+	5.4	0.727	13	12	2.1	5.85	1.77e-06	11.7	1.1e-09	Intergenic	Intergenic	56698	NM_001252507	56967	Hs.733033	NM_020215		C14orf132	C14orf88	chromosome 14 open reading frame 132	protein-coding
chr14	100543128	100543266	+	5.4	0.875	13	12	2.1	5.85	1.77e-06	11.7	1.1e-09	intron (NM_016337, intron 1 of 13)	intron (NM_016337, intron 1 of 13)	11446	NM_016337	51466	Hs.125867	NM_016337	ENSG00000196405	EVL	RNB6	Enah/Vasp-like	protein-coding
chr1	23188428	23188566	+	4.9	0.706	12	11	2.5	4.36	6.66e-05	10.72	1.3e-08	intron (NM_017449, intron 3 of 15)	intron (NM_017449, intron 3 of 15)	1222	NR_036214	100422914		NR_036214		MIR4253	-	microRNA 4253	miscRNA
chr14	59738587	59738725	+	13.9	0.897	31	31	5	6.15	5.7e-15	10.7	1.54e-21	intron (NM_001270520, intron 2 of 24)	intron (NM_001270520, intron 2 of 24)	8497	NM_014992	23002	Hs.19156	NM_001270520	ENSG00000100592	DAAM1	-	dishevelled associated activator of morphogenesis 1	protein-coding
chr14	103534021	103534159	+	5.8	0.867	13	13	3.4	3.87	5.12e-05	12.67	8.65e-11	Intergenic	Intergenic	-10348	NM_006035	9578	Hs.654634	NM_006035	ENSG00000198752	CDC42BPB	MRCKB	CDC42 binding protein kinase beta (DMPK-like)	protein-coding
chr14	21665673	21665811	+	5.4	0.812	12	12	2.1	5.85	1.77e-06	11.28	1.64e-09	Intergenic	LTR8|LTR|ERV1	7920	NR_038970	283624	Hs.525210	NR_038970		LINC00641	-	long intergenic non-protein coding RNA 641	miscRNA
chr14	28850982	28851120	+	4.9	0.765	12	11	2.1	5.36	1.05e-05	5.31	1.14e-05	Intergenic	Intergenic	-385227	NM_005249	2290	Hs.741222	NM_005249	ENSG00000176165	FOXG1	BF1|BF2|FHKL3|FKH2|FKHL1|FKHL2|FKHL3|FKHL4|FOXG1A|FOXG1B|FOXG1C|HBF-1|HBF-2|HBF-3|HBF-G2|HBF2|HFK1|HFK2|HFK3|KHL2|QIN	forkhead box G1	protein-coding
chr14	32728136	32728274	+	4.9	0.542	12	11	2.1	5.36	1.05e-05	4.94	2.19e-05	Intergenic	Intergenic	-70274	NM_004274	9472	Hs.509083	NM_004274	ENSG00000151320	AKAP6	ADAP100|ADAP6|AKAP100|PRKA6|mAKAP	A kinase (PRKA) anchor protein 6	protein-coding
chr14	33928927	33929065	+	4.9	0.929	12	11	2.1	5.36	1.05e-05	5.62	6.87e-06	intron (NM_001165893, intron 3 of 10)	L2b|LINE|L2	491288	NM_022073	112399	Hs.135507	NM_022073	ENSG00000129521	EGLN3	HIFP4H3|HIFPH3|PHD3	egl nine homolog 3 (C. elegans)	protein-coding
chr14	34631090	34631228	+	4.5	0.857	12	10	2.1	4.87	5.73e-05	5.03	4.41e-05	Intergenic	L4|LINE|RTE	-210875	NM_022073	112399	Hs.135507	NM_022073	ENSG00000129521	EGLN3	HIFP4H3|HIFPH3|PHD3	egl nine homolog 3 (C. elegans)	protein-coding
chr14	34837648	34837786	+	5.4	0.8	12	12	2.1	5.85	1.77e-06	6.75	4.05e-07	Intergenic	L1MC4|LINE|L1	93751	NM_138288	171546	Hs.740577	NM_138288	ENSG00000165389	SPTSSA	C14orf147|SSSPTA	serine palmitoyltransferase, small subunit A	protein-coding
chr1	26610889	26611027	+	5.4	0.842	12	12	2.1	5.85	1.77e-06	10.86	2.51e-09	exon (NM_001077262, exon 7 of 11)	exon (NM_001077262, exon 7 of 11)	4745	NM_031286	83442	Hs.109051	NM_031286	ENSG00000142669	SH3BGRL3	SH3BP-1|TIP-B1	SH3 domain binding glutamic acid-rich protein like 3	protein-coding
chr14	71839421	71839559	+	13	0.854	31	29	2.1	14.13	1.75e-23	28.27	8.8e-32	Intergenic	Intergenic	-25564	NR_001276	319139		NR_001276		SNORD56B	RNU56B	small nucleolar RNA, C/D box 56B	snoRNA
chr14	35237044	35237182	+	5.4	0.8	12	12	2.1	5.85	1.77e-06	6.6	5.16e-07	intron (NM_182648, intron 20 of 25)	intron (NM_182648, intron 20 of 25)	-53084	NM_138638	1073	Hs.180141	NM_001243645	ENSG00000165410	CFL2	NEM7	cofilin 2 (muscle)	protein-coding
chr14	36272846	36272984	+	4.9	0.857	12	11	2.5	4.36	6.66e-05	6.96	9.16e-07	intron (NM_014990, intron 1 of 40)	AluSz|SINE|Alu	5517	NM_014990	253959	Hs.113150	NM_014990	ENSG00000174373	RALGAPA1	GARNL1|GRIPE|TULIP1	Ral GTPase activating protein, alpha subunit 1 (catalytic)	protein-coding
chr14	38014453	38014591	+	5.4	0.875	12	12	2.1	5.85	1.77e-06	5.72	2.23e-06	intron (NM_001195297, intron 14 of 14)	intron (NM_001195297, intron 14 of 14)	49803	NM_004496	3169	Hs.163484	NM_004496	ENSG00000129514	FOXA1	HNF3A|TCF3A	forkhead box A1	protein-coding
chr14	42469752	42469890	+	5.4	0.929	12	12	2.5	4.76	1.37e-05	6.21	9.54e-07	Intergenic	L1MB8|LINE|L1	393057	NM_152447	145581	Hs.136893	NM_152447	ENSG00000165379	LRFN5	C14orf146|FIGLER8|SALM5	leucine rich repeat and fibronectin type III domain containing 5	protein-coding
chr14	43743764	43743902	+	5.4	0.737	12	12	2.1	5.85	1.77e-06	5.72	2.23e-06	Intergenic	Intergenic	1232666	NM_032135	84075	Hs.307086	NM_032135	ENSG00000189139	FSCB	C14orf155	fibrous sheath CABYR binding protein	protein-coding
chr14	44823015	44823153	+	4.9	0.722	12	11	2.5	4.36	6.66e-05	6	3.7e-06	Intergenic	Intergenic	153415	NM_032135	84075	Hs.307086	NM_032135	ENSG00000189139	FSCB	C14orf155	fibrous sheath CABYR binding protein	protein-coding
chr1	27518829	27518967	+	4.9	0.65	12	11	2.1	5.36	1.05e-05	10.72	1.3e-08	Intergenic	AluSg|SINE|Alu	-37277	NM_003047	6548	Hs.469116	NM_003047	ENSG00000090020	SLC9A1	APNH|NHE-1|NHE1	solute carrier family 9, subfamily A (NHE1, cation proton antiporter 1), member 1	protein-coding
chr14	39644125	39644263	+	13.5	0.814	30	30	2.1	14.62	1.2e-24	15.76	1.45e-25	promoter-TSS (NM_002687)	promoter-TSS (NM_002687)	-193	NM_002687	5411	Hs.409965	NM_002687	ENSG00000100941	PNN	DRS|DRSP|SDK3|memA	pinin, desmosome associated protein	protein-coding
chr14	47994403	47994541	+	4.9	0.706	12	11	2.1	5.36	1.05e-05	5.31	1.14e-05	intron (NM_001113498, intron 1 of 16)	L3|LINE|CR1	149685	NM_001113498	161357	Hs.436380	NM_001113498	ENSG00000139915	MDGA2	MAMDC1|c14_5286	MAM domain containing glycosylphosphatidylinositol anchor 2	protein-coding
chr14	48710220	48710358	+	4.9	0.812	12	11	2.1	5.36	1.05e-05	4.34	6.9e-05	Intergenic	Intergenic	-446072	NR_039996	100506433	Hs.547419	NR_039996		LINC00648	-	long intergenic non-protein coding RNA 648	miscRNA
chr14	50260071	50260209	+	5.4	0.706	12	12	2.1	5.85	1.77e-06	4.29	3.72e-05	intron (NM_004713, intron 26 of 32)	AluJo|SINE|Alu	25353	NM_014315	23588	Hs.509264	NM_014315	ENSG00000165516	KLHDC2	HCLP-1|LCP	kelch domain containing 2	protein-coding
chr14	69044694	69044832	+	12.6	0.906	29	28	2.1	13.65	2.49e-22	27.29	2.49e-30	intron (NM_133509, intron 10 of 10)	intron (NM_133509, intron 10 of 10)	215868	NM_004926	677	Hs.85155	NM_001244698	ENSG00000185650	ZFP36L1	BRF1|Berg36|ERF-1|ERF1|RNF162B|TIS11B|cMG1	zinc finger protein 36, C3H type-like 1	protein-coding
chr14	50621286	50621424	+	5.4	0.7	12	12	2.1	5.85	1.77e-06	4.2	4.49e-05	intron (NM_006939, intron 12 of 22)	L1ME2z|LINE|L1	-38058	NM_024558	79609	Hs.558541	NM_001040662	ENSG00000100483	METTL21D	C14orf138	methyltransferase like 21D	protein-coding
chr14	51000172	51000310	+	5.4	0.65	12	12	2.5	4.76	1.37e-05	4.61	1.86e-05	promoter-TSS (NM_006575)	promoter-TSS (NM_006575)	441	NM_001127713	51062	Hs.584905	NM_001127713	ENSG00000198513	ATL1	AD-FSP|FSP1|GBP3|HSN1D|SPG3|SPG3A|atlastin1	atlastin GTPase 1	protein-coding
chr1	32420374	32420512	+	4.9	0.923	12	11	2.1	5.36	1.05e-05	9.59	3.99e-08	Intergenic	Intergenic	-16455	NM_080391	8073	Hs.713025	NM_001195100	ENSG00000184007	PTP4A2	HH13|HH7-2|HU-PP-1|OV-1|PRL-2|PRL2|PTP4A|PTPCAAX2|ptp-IV1a|ptp-IV1b	protein tyrosine phosphatase type IVA, member 2	protein-coding
chr14	92222036	92222174	+	11.7	0.909	29	26	2.1	12.67	4.49e-20	20.65	2.97e-25	Intergenic	Intergenic	-23692	NM_024764	79820	Hs.131755	NM_024764	ENSG00000133962	CATSPERB	C14orf161|CatSper(beta)	catsper channel auxiliary subunit beta	protein-coding
chr14	51141980	51142118	+	5.4	0.812	12	12	2.1	5.85	1.77e-06	3.97	7.65e-05	Intergenic	HAL1|LINE|L1	-6978	NM_021818	60485	Hs.706933	NM_021818	ENSG00000151748	SAV1	SAV|WW45|WWP4	salvador homolog 1 (Drosophila)	protein-coding
chr14	41968329	41968467	+	12.6	0.912	28	28	2.1	13.65	2.49e-22	16.82	1.05e-24	Intergenic	MIRb|SINE|MIR	-108366	NM_152447	145581	Hs.136893	NM_152447	ENSG00000165379	LRFN5	C14orf146|FIGLER8|SALM5	leucine rich repeat and fibronectin type III domain containing 5	protein-coding
chr14	51370913	51371051	+	5.4	0.684	12	12	2.1	5.85	1.77e-06	4.27	3.9e-05	TTS (NM_001163940)	TTS (NM_001163940)	32104	NM_181814	145447	Hs.271896	NM_181533	ENSG00000131969	ABHD12B	BEM46L3|C14orf29|c14_5314	abhydrolase domain containing 12B	protein-coding
chr1	36929550	36929688	+	4.5	0.7	12	10	2.1	4.87	5.73e-05	7.01	2.66e-06	intron (NM_031280, intron 1 of 7)	CpG	421	NM_031280	64960	Hs.352839	NM_031280	ENSG00000116898	MRPS15	MPR-S15|RPMS15|S15mt	mitochondrial ribosomal protein S15	protein-coding
chr14	47743276	47743414	+	12.1	0.846	28	27	2.1	13.16	3.4e-21	9.89	3.92e-18	intron (NM_001113498, intron 2 of 16)	L1MB8|LINE|L1	69093	NM_182830	161357	Hs.436380	NM_001113498	ENSG00000139915	MDGA2	MAMDC1|c14_5286	MAM domain containing glycosylphosphatidylinositol anchor 2	protein-coding
chr14	52547265	52547403	+	5.4	0.875	12	12	2.1	5.85	1.77e-06	4.69	1.59e-05	Intergenic	AluJr|SINE|Alu	-11388	NM_007361	22795	Hs.369840	NM_007361	ENSG00000087303	NID2	NID-2	nidogen 2 (osteonidogen)	protein-coding
chr14	54324807	54324945	+	4.9	0.667	12	11	2.5	4.36	6.66e-05	4.25	8.35e-05	Intergenic	Intergenic	90326	NR_049843	100847076		NR_049843		MIR5580	-	microRNA 5580	miscRNA
chr14	54325303	54325441	+	5.4	0.75	12	12	2.1	5.85	1.77e-06	4.64	1.77e-05	Intergenic	Intergenic	89830	NR_049843	100847076		NR_049843		MIR5580	-	microRNA 5580	miscRNA
chr14	54764858	54764996	+	4.9	0.684	12	11	2.1	5.36	1.05e-05	5.04	1.84e-05	Intergenic	Intergenic	-98746	NM_001130851	1033	Hs.84113	NM_001130851	ENSG00000100526	CDKN3	CDI1|CIP2|KAP|KAP1	cyclin-dependent kinase inhibitor 3	protein-coding
chr1	38396352	38396490	+	5.4	0.8	12	12	2.5	4.76	1.37e-05	11.7	1.1e-09	intron (NM_005540, intron 7 of 23)	intron (NM_005540, intron 7 of 23)	16308	NM_005540	3633	Hs.449942	NM_005540	ENSG00000204084	INPP5B	5PTase	inositol polyphosphate-5-phosphatase, 75kDa	protein-coding
chr14	95065626	95065764	+	12.6	0.882	28	28	2.1	13.65	2.49e-22	26.68	4.61e-30	Intergenic	Intergenic	-13019	NM_001085	12	Hs.710488	NM_001085	ENSG00000196136	SERPINA3	AACT|ACT|GIG25	serpin peptidase inhibitor, clade A (alpha-1 antiproteinase, antitrypsin), member 3	protein-coding
chr14	55612096	55612234	+	5.4	0.684	12	12	2.5	4.76	1.37e-05	4.85	1.15e-05	TTS (NM_001177388)	TTS (NM_001177388)	8464	NR_003225	3958	Hs.531081	NM_001177388	ENSG00000131981	LGALS3	CBP35|GAL3|GALBP|GALIG|L31|LGALS2|MAC2	lectin, galactoside-binding, soluble, 3	protein-coding
chr14	56172523	56172661	+	5.4	0.833	12	12	2.1	5.85	1.77e-06	4.9	1.03e-05	Intergenic	Intergenic	-60371	NR_004844	645683	Hs.663461	NR_004844		RPL13AP3	RPL13A_11_1370	ribosomal protein L13a pseudogene 3	pseudo
chr14	57552419	57552557	+	5.4	0.737	12	12	2.5	4.76	1.37e-05	6.31	8.21e-07	Intergenic	Intergenic	-183118	NM_018229	55745	Hs.597349	NM_018229	ENSG00000053770	AP5M1	C14orf108|MUDENG|Mu5|MuD	adaptor-related protein complex 5, mu 1 subunit	protein-coding
chr14	58865711	58865849	+	5.4	0.812	12	12	2.1	5.85	1.77e-06	8.01	6.69e-08	intron (NM_207377, intron 2 of 4)	AluJo|SINE|Alu	3136	NM_207377	387990	Hs.592307	NM_207377	ENSG00000196860	TOMM20L	UNQ9438	translocase of outer mitochondrial membrane 20 homolog (yeast)-like	protein-coding
chr1	44446403	44446541	+	5.4	0.778	12	12	2.1	5.85	1.77e-06	11.7	1.1e-09	intron (NM_001005417, intron 1 of 6)	intron (NM_001005417, intron 1 of 6)	295	NM_001005417	8704	Hs.736507	NM_001005417	ENSG00000117411	B4GALT2	B4Gal-T2|B4Gal-T3|beta4Gal-T2	UDP-Gal:betaGlcNAc beta 1,4- galactosyltransferase, polypeptide 2	protein-coding
chr14	103828279	103828417	+	12.1	0.892	28	27	2.1	13.16	3.4e-21	26.32	6.8e-29	Intergenic	MER44D|DNA|TcMar-Tigger	-23353	NM_001128919	4140	Hs.35828	NM_001128918	ENSG00000075413	MARK3	CTAK1|KP78|PAR1A|Par-1a	MAP/microtubule affinity-regulating kinase 3	protein-coding
chr14	59011389	59011527	+	4.9	0.857	12	11	2.1	5.36	1.05e-05	4.85	2.59e-05	intron (NM_001244189, intron 33 of 33)	L1PA14|LINE|L1	-89328	NR_046093	51339	Hs.714204	NM_001079520	ENSG00000165617	DACT1	DAPPER|DAPPER1|DPR1|FRODO|HDPR1|THYEX3	dapper, antagonist of beta-catenin, homolog 1 (Xenopus laevis)	protein-coding
chr14	59117639	59117777	+	4.5	0.636	12	10	2.1	4.87	5.73e-05	5.46	2.26e-05	Intergenic	Intergenic	12153	NR_046095	51339	Hs.714204	NM_001079520	ENSG00000165617	DACT1	DAPPER|DAPPER1|DPR1|FRODO|HDPR1|THYEX3	dapper, antagonist of beta-catenin, homolog 1 (Xenopus laevis)	protein-coding
chr14	61181829	61181967	+	5.4	0.684	12	12	2.5	4.76	1.37e-05	5.1	6.9e-06	intron (NM_017420, intron 2 of 2)	intron (NM_017420, intron 2 of 2)	8954	NM_017420	51804	Hs.690393	NM_017420	ENSG00000100625	SIX4	AREC3	SIX homeobox 4	protein-coding
chr14	61231235	61231373	+	5.4	0.8	12	12	2.5	4.76	1.37e-05	4.85	1.15e-05	intron (NM_002431, intron 1 of 7)	intron (NM_002431, intron 1 of 7)	29845	NM_002431	4331	Hs.509523	NM_001177963	ENSG00000020426	MNAT1	CAP35|MAT1|RNF66|TFB3	menage a trois homolog 1, cyclin H assembly factor (Xenopus laevis)	protein-coding
chr1	205254081	205254219	+	14.8	0.947	34	33	2.1	16.08	3.14e-28	26.8	3.35e-35	Intergenic	Intergenic	36733	NM_030952	81788	Hs.497512	NM_030952	ENSG00000163545	NUAK2	SNARK	NUAK family, SNF1-like kinase, 2	protein-coding
chr14	50527893	50528031	+	35.9	0.915	82	80	5	15.86	1.62e-65	24.86	2.38e-80	Intergenic	Intergenic	31399	NM_001014830	196913	Hs.406934	NM_001014830	ENSG00000168260	C14orf183	-	chromosome 14 open reading frame 183	protein-coding
chr1	51537920	51538058	+	4.9	0.867	12	11	2.1	5.36	1.05e-05	8.45	1.38e-07	Intergenic	Intergenic	-29917	NM_001136508	284546	Hs.176177	NM_001136508	ENSG00000204006	C1orf185	-	chromosome 1 open reading frame 185	protein-coding
chr14	34116786	34116924	+	12.1	0.906	27	27	2.5	10.7	5.72e-19	14.08	6.2e-22	intron (NM_001165893, intron 4 of 10)	intron (NM_001165893, intron 4 of 10)	303429	NM_022073	112399	Hs.135507	NM_022073	ENSG00000129521	EGLN3	HIFP4H3|HIFPH3|PHD3	egl nine homolog 3 (C. elegans)	protein-coding
chr14	61641864	61642002	+	5.4	0.778	12	12	2.1	5.85	1.77e-06	4.9	1.03e-05	Intergenic	Tigger9b|DNA|TcMar-Tigger	106597	NM_001017970	161291	Hs.146180	NM_001017970	ENSG00000182107	TMEM30B	CDC50B	transmembrane protein 30B	protein-coding
chr14	61952405	61952543	+	4.9	0.682	12	11	2.1	5.36	1.05e-05	4.98	2.07e-05	intron (NM_006255, intron 10 of 13)	intron (NM_006255, intron 10 of 13)	-84784	NR_039985	400221	Hs.344000	NR_039985		FLJ22447	-	uncharacterized LOC400221	miscRNA
chr14	62299667	62299805	+	5.4	0.857	12	12	2.5	4.76	1.37e-05	6.26	8.85e-07	Intergenic	L1MEd|LINE|L1	70661	NM_003082	6617	Hs.179312	NM_003082	ENSG00000023608	SNAPC1	PTFgamma|SNAP43	small nuclear RNA activating complex, polypeptide 1, 43kDa	protein-coding
chr14	62452232	62452370	+	4.9	0.75	12	11	2.1	5.36	1.05e-05	4.54	4.64e-05	Intergenic	Intergenic	-10240	NM_031914	83851	Hs.404139	NM_031914	ENSG00000139973	SYT16	CHR14SYT|SYT14L|Strep14|syt14r|yt14r	synaptotagmin XVI	protein-coding
chr14	62829710	62829848	+	5.4	0.632	12	12	2.5	4.76	1.37e-05	5.07	7.31e-06	Intergenic	L1PA15|LINE|L1	245704	NR_015358	646113	Hs.445241	NM_001039785		LINC00643	-	long intergenic non-protein coding RNA 643	miscRNA
chr14	62857558	62857696	+	5.4	0.875	12	12	2.1	5.85	1.77e-06	6.31	8.21e-07	Intergenic	L1PA16|LINE|L1	273552	NR_015358	646113	Hs.445241	NM_001039785		LINC00643	-	long intergenic non-protein coding RNA 643	miscRNA
chr1	61598485	61598623	+	4.9	0.929	12	11	2.5	4.36	6.66e-05	7.35	5.42e-07	intron (NM_001134673, intron 2 of 10)	intron (NM_001134673, intron 2 of 10)	50574	NM_001134673	4774	Hs.740757	NM_001134673	ENSG00000162599	NFIA	CTF|NF-I/A|NF1-A|NFI-A|NFI-L	nuclear factor I/A	protein-coding
chr14	58171719	58171857	+	12.1	0.906	27	27	2.1	13.16	3.4e-21	14.19	5.16e-22	intron (NM_001206920, intron 1 of 7)	intron (NM_001206920, intron 1 of 7)	160804	NM_001206920	341880	Hs.28280	NM_001080455	ENSG00000151812	SLC35F4	C14orf36|c14_5373	solute carrier family 35, member F4	protein-coding
chr14	62895329	62895467	+	5.4	0.812	12	12	2.1	5.85	1.77e-06	5.53	3.1e-06	Intergenic	Intergenic	311323	NR_015358	646113	Hs.445241	NM_001039785		LINC00643	-	long intergenic non-protein coding RNA 643	miscRNA
chr14	63179332	63179470	+	4.9	0.65	12	11	2.1	5.36	1.05e-05	4.18	9.6e-05	3' UTR (NM_172376, exon 11 of 11)	3' UTR (NM_172376, exon 11 of 11)	332554	NM_172375	27133	Hs.27043	NM_139318	ENSG00000140015	KCNH5	EAG2|H-EAG2|Kv10.2	potassium voltage-gated channel, subfamily H (eag-related), member 5	protein-coding
chr14	63190262	63190400	+	4.9	0.706	12	11	2.5	4.36	6.66e-05	5.14	1.55e-05	intron (NM_172376, intron 10 of 10)	intron (NM_172376, intron 10 of 10)	321624	NM_172375	27133	Hs.27043	NM_139318	ENSG00000140015	KCNH5	EAG2|H-EAG2|Kv10.2	potassium voltage-gated channel, subfamily H (eag-related), member 5	protein-coding
chr14	63835119	63835257	+	4.9	0.7	12	11	2.1	5.36	1.05e-05	4.76	3.05e-05	Intergenic	L1MB5|LINE|L1	-49595	NM_145171	122876	Hs.375028	NM_145171		GPHB5	B5|GPB5|ZLUT1	glycoprotein hormone beta 5	protein-coding
chr14	64152221	64152359	+	4.9	0.789	12	11	2.1	5.36	1.05e-05	4.39	6.27e-05	3' UTR (NM_030791, exon 3 of 3)	3' UTR (NM_030791, exon 3 of 3)	42466	NM_030791	81537	Hs.24678	NM_030791	ENSG00000126821	SGPP1	SPPase1	sphingosine-1-phosphate phosphatase 1	protein-coding
chr14	74223537	74223675	+	5.4	0.875	12	12	2.5	4.76	1.37e-05	6.45	6.53e-07	intron (NM_001043318, intron 1 of 11)	intron (NM_001043318, intron 1 of 11)	-1844	NR_039727	100616158		NR_039727		MIR4505	-	microRNA 4505	miscRNA
chr14	80602847	80602985	+	4.9	0.833	12	11	2.5	4.36	6.66e-05	8.19	1.89e-07	Intergenic	LTR18A|LTR|ERVL	-74846	NR_038355	100628307	Hs.623865	NR_038355		DIO2-AS1	-	DIO2 antisense RNA 1	miscRNA
chr14	81105324	81105462	+	5.4	0.812	12	12	2.1	5.85	1.77e-06	10.72	2.89e-09	intron (NM_152446, intron 18 of 23)	intron (NM_152446, intron 18 of 23)	300491	NM_152446	145508	Hs.162889	NM_152446	ENSG00000100629	CEP128	C14orf145|C14orf61|LEDP/132	centrosomal protein 128kDa	protein-coding
chr1	62702599	62702737	+	5.4	0.867	12	12	2.1	5.85	1.77e-06	11.7	1.1e-09	3' UTR (NM_181712, exon 10 of 10)	3' UTR (NM_181712, exon 10 of 10)	42194	NM_019079	54596	Hs.685462	NM_001164835	ENSG00000240563	L1TD1	ECAT11|RP5-1155K23.3	LINE-1 type transposase domain containing 1	protein-coding
chr14	63159046	63159184	+	12.1	0.903	27	27	3.4	8.03	6.02e-16	12.69	8.37e-21	Intergenic	Intergenic	352840	NM_172375	27133	Hs.27043	NM_139318	ENSG00000140015	KCNH5	EAG2|H-EAG2|Kv10.2	potassium voltage-gated channel, subfamily H (eag-related), member 5	protein-coding
chr14	94413061	94413199	+	4.9	0.875	12	11	2.5	4.36	6.66e-05	9.7	3.53e-08	intron (NM_016150, intron 5 of 7)	L2c|LINE|L2	10637	NM_016150	51676	Hs.510327	NM_001202429	ENSG00000100628	ASB2	ASB-2	ankyrin repeat and SOCS box containing 2	protein-coding
chr14	20963516	20963654	+	4.9	0.75	11	11	2.1	5.36	1.05e-05	8.73	1e-07	Intergenic	Intergenic	-15046	NM_001012975	338879	Hs.451057	NM_001012975	ENSG00000182545	RNASE10	RNASE9	ribonuclease, RNase A family, 10 (non-active)	protein-coding
chr14	28860200	28860338	+	4.5	0.737	11	10	2.1	4.87	5.73e-05	5.22	3.28e-05	Intergenic	L1PB4|LINE|L1	-376009	NM_005249	2290	Hs.741222	NM_005249	ENSG00000176165	FOXG1	BF1|BF2|FHKL3|FKH2|FKHL1|FKHL2|FKHL3|FKHL4|FOXG1A|FOXG1B|FOXG1C|HBF-1|HBF-2|HBF-3|HBF-G2|HBF2|HFK1|HFK2|HFK3|KHL2|QIN	forkhead box G1	protein-coding
chr14	29020275	29020413	+	4.9	0.688	11	11	2.5	4.36	6.66e-05	4.65	3.78e-05	Intergenic	Intergenic	-215934	NM_005249	2290	Hs.741222	NM_005249	ENSG00000176165	FOXG1	BF1|BF2|FHKL3|FKH2|FKHL1|FKHL2|FKHL3|FKHL4|FOXG1A|FOXG1B|FOXG1C|HBF-1|HBF-2|HBF-3|HBF-G2|HBF2|HFK1|HFK2|HFK3|KHL2|QIN	forkhead box G1	protein-coding
chr14	30362855	30362993	+	4.5	0.917	11	10	2.1	4.87	5.73e-05	6.16	8.08e-06	intron (NM_002742, intron 1 of 17)	intron (NM_002742, intron 1 of 17)	33975	NM_002742	5587	Hs.508999	NM_002742	ENSG00000184304	PRKD1	PKC-MU|PKCM|PKD|PRKCM	protein kinase D1	protein-coding
chr14	33053494	33053632	+	4.9	0.846	11	11	2.1	5.36	1.05e-05	8.19	1.89e-07	intron (NM_004274, intron 5 of 13)	MER44B|DNA|TcMar-Tigger	255084	NM_004274	9472	Hs.509083	NM_004274	ENSG00000151320	AKAP6	ADAP100|ADAP6|AKAP100|PRKA6|mAKAP	A kinase (PRKA) anchor protein 6	protein-coding
chr1	68042292	68042430	+	4.9	0.923	12	11	2.1	5.36	1.05e-05	8.73	1e-07	Intergenic	AluJo|SINE|Alu	-108499	NM_001199741	1647	Hs.80409	NM_001199741	ENSG00000116717	GADD45A	DDIT1|GADD45	growth arrest and DNA-damage-inducible, alpha	protein-coding
chr14	103261507	103261645	+	11.7	0.871	27	26	3.4	7.73	4.86e-15	24.13	6.12e-27	intron (NM_001199427, intron 1 of 7)	intron (NM_001199427, intron 1 of 7)	17760	NM_145725	7187	Hs.510528	NM_001199427	ENSG00000131323	TRAF3	CAP-1|CD40bp|CRAF1|LAP1	TNF receptor-associated factor 3	protein-coding
chr14	33200435	33200573	+	4.5	0.619	11	10	2.1	4.87	5.73e-05	4.7	7.68e-05	intron (NM_004274, intron 9 of 13)	intron (NM_004274, intron 9 of 13)	-207955	NM_001164749	64067	Hs.675475	NM_001164749	ENSG00000151322	NPAS3	MOP6|PASD6|bHLHe12	neuronal PAS domain protein 3	protein-coding
chr14	35633755	35633893	+	4.9	0.8	11	11	2.5	4.36	6.66e-05	4.52	4.89e-05	intron (NM_001256678, intron 3 of 6)	L1PA16|LINE|L1	42066	NM_001256681	9692	Hs.739309	NM_001256678	ENSG00000100890	KIAA0391	MRPP3	KIAA0391	protein-coding
chr14	36754272	36754410	+	4.5	0.846	11	10	2.1	4.87	5.73e-05	4.89	5.54e-05	Intergenic	Intergenic	35541	NM_016586	51562	Hs.368647	NM_001144891	ENSG00000151332	MBIP	-	MAP3K12 binding inhibitory protein 1	protein-coding
chr14	37715071	37715209	+	4.9	0.786	11	11	2.1	5.36	1.05e-05	5.42	9.48e-06	intron (NM_001195297, intron 3 of 14)	intron (NM_001195297, intron 3 of 14)	48022	NM_001195296	145282	Hs.660396	NM_001195296	ENSG00000151338	MIPOL1	-	mirror-image polydactyly 1	protein-coding
chr14	38115024	38115162	+	4.9	0.867	11	11	2.1	5.36	1.05e-05	6.14	2.98e-06	Intergenic	MER20B|DNA|hAT-Charlie	-50768	NM_004496	3169	Hs.163484	NM_004496	ENSG00000129514	FOXA1	HNF3A|TCF3A	forkhead box A1	protein-coding
chr14	39050498	39050636	+	4.9	0.786	11	11	2.1	5.36	1.05e-05	7.28	5.93e-07	Intergenic	L1ME1|LINE|L1	-324992	NM_175060	161198	Hs.525307	NM_175060	ENSG00000176435	CLEC14A	C14orf27|CEG1|EGFR-5	C-type lectin domain family 14, member A	protein-coding
chr1	77350551	77350689	+	4.9	0.8	12	11	2.1	5.36	1.05e-05	9.04	7.18e-08	intron (NM_030965, intron 2 of 4)	intron (NM_030965, intron 2 of 4)	17434	NM_030965	81849	Hs.303609	NM_030965	ENSG00000117069	ST6GALNAC5	SIAT7E|ST6GalNAcV	ST6 (alpha-N-acetyl-neuraminyl-2,3-beta-galactosyl-1,3)-N-acetylgalactosaminide alpha-2,6-sialyltransferase 5	protein-coding
chr14	52766559	52766697	+	11.7	0.838	26	26	3.4	7.73	4.86e-15	8.98	1.56e-16	Intergenic	Intergenic	-14388	NM_000956	5732	Hs.2090	NM_000956	ENSG00000125384	PTGER2	EP2	prostaglandin E receptor 2 (subtype EP2), 53kDa	protein-coding
chr14	39519770	39519908	+	4.9	0.824	11	11	2.1	5.36	1.05e-05	5.96	3.98e-06	intron (NM_006364, intron 14 of 19)	intron (NM_006364, intron 14 of 19)	52598	NM_006364	10484	Hs.272927	NM_006364	ENSG00000100934	SEC23A	CLSD	Sec23 homolog A (S. cerevisiae)	protein-coding
chr14	39953847	39953985	+	4.5	0.846	11	10	2.1	4.87	5.73e-05	7.15	2.24e-06	Intergenic	ERV3-16A3_I-int|LTR|ERVL	-52212	NM_203301	254170	Hs.146632	NM_203301	ENSG00000165355	FBXO33	BMND12|Fbx33|c14_5247	F-box protein 33	protein-coding
chr14	41744151	41744289	+	4.5	0.75	11	10	2.1	4.87	5.73e-05	7.52	1.43e-06	Intergenic	Intergenic	-332544	NM_152447	145581	Hs.136893	NM_152447	ENSG00000165379	LRFN5	C14orf146|FIGLER8|SALM5	leucine rich repeat and fibronectin type III domain containing 5	protein-coding
chr14	41772895	41773033	+	4.9	0.706	11	11	2.5	4.36	6.66e-05	5.31	1.14e-05	Intergenic	Intergenic	-303800	NM_152447	145581	Hs.136893	NM_152447	ENSG00000165379	LRFN5	C14orf146|FIGLER8|SALM5	leucine rich repeat and fibronectin type III domain containing 5	protein-coding
chr14	42968108	42968246	+	4.5	0.786	11	10	2.1	4.87	5.73e-05	6.06	9.35e-06	Intergenic	MSTA|LTR|ERVL-MaLR	891413	NM_152447	145581	Hs.136893	NM_152447	ENSG00000165379	LRFN5	C14orf146|FIGLER8|SALM5	leucine rich repeat and fibronectin type III domain containing 5	protein-coding
chr14	43645704	43645842	+	4.9	0.765	11	11	2.5	4.36	6.66e-05	7.28	5.93e-07	Intergenic	Intergenic	1330726	NM_032135	84075	Hs.307086	NM_032135	ENSG00000189139	FSCB	C14orf155	fibrous sheath CABYR binding protein	protein-coding
chr14	43865179	43865317	+	4.9	0.867	11	11	2.5	4.36	6.66e-05	6.44	1.9e-06	Intergenic	Intergenic	1111251	NM_032135	84075	Hs.307086	NM_032135	ENSG00000189139	FSCB	C14orf155	fibrous sheath CABYR binding protein	protein-coding
chr14	43977304	43977442	+	4.5	0.647	11	10	2.1	4.87	5.73e-05	4.83	6.19e-05	Intergenic	L1PA17|LINE|L1	999126	NM_032135	84075	Hs.307086	NM_032135	ENSG00000189139	FSCB	C14orf155	fibrous sheath CABYR binding protein	protein-coding
chr14	69065999	69066137	+	11.2	0.882	26	25	2.1	12.19	5.71e-19	18.81	2.22e-23	Intergenic	Intergenic	194563	NM_004926	677	Hs.85155	NM_001244698	ENSG00000185650	ZFP36L1	BRF1|Berg36|ERF-1|ERF1|RNF162B|TIS11B|cMG1	zinc finger protein 36, C3H type-like 1	protein-coding
chr14	46329441	46329579	+	4.9	0.733	11	11	2.5	4.36	6.66e-05	7.35	5.42e-07	Intergenic	L1PREC2|LINE|L1	-606905	NM_018353	55320	Hs.732769	NM_018353	ENSG00000129534	MIS18BP1	C14orf106|HSA242977|KNL2|M18BP1	MIS18 binding protein 1	protein-coding
chr14	48250936	48251074	+	4.9	0.846	11	11	2.5	4.36	6.66e-05	5.21	1.37e-05	intron (NR_039996, intron 2 of 2)	intron (NR_039996, intron 2 of 2)	13212	NR_039996	100506433	Hs.547419	NR_039996		LINC00648	-	long intergenic non-protein coding RNA 648	miscRNA
chr1	80858358	80858496	+	5.4	0.857	12	12	2.1	5.85	1.77e-06	10.59	3.31e-09	Intergenic	Intergenic	-1385932	NM_022159	64123	Hs.132314	NM_022159	ENSG00000162618	ELTD1	ETL|KPG_003	EGF, latrophilin and seven transmembrane domain containing 1	protein-coding
chr14	59824936	59825074	+	10.8	0.805	25	24	5.9	4.08	1.74e-08	6.83	6.94e-13	intron (NM_001270520, intron 20 of 24)	intron (NM_001270520, intron 20 of 24)	94846	NM_014992	23002	Hs.19156	NM_001270520	ENSG00000100592	DAAM1	-	dishevelled associated activator of morphogenesis 1	protein-coding
chr14	48791760	48791898	+	4.9	0.933	11	11	2.1	5.36	1.05e-05	4.34	6.9e-05	Intergenic	Intergenic	-527612	NR_039996	100506433	Hs.547419	NR_039996		LINC00648	-	long intergenic non-protein coding RNA 648	miscRNA
chr14	48995043	48995181	+	4.9	0.684	11	11	2.1	5.36	1.05e-05	4.94	2.19e-05	Intergenic	Intergenic	-730895	NR_039996	100506433	Hs.547419	NR_039996		LINC00648	-	long intergenic non-protein coding RNA 648	miscRNA
chr14	60558576	60558714	+	10.8	0.875	25	24	3.4	7.14	2.82e-13	8.98	2.2e-15	promoter-TSS (NM_022495)	promoter-TSS (NM_022495)	16	NM_022495	64430	Hs.509499	NM_022495	ENSG00000126773	PCNXL4	C14orf135|FBP2	pecanex-like 4 (Drosophila)	protein-coding
chr14	50165989	50166127	+	4.5	0.857	11	10	2.1	4.87	5.73e-05	4.7	7.68e-05	intron (NM_172193, intron 1 of 12)	intron (NM_172193, intron 1 of 12)	6235	NM_172193	122773	Hs.509258	NM_172193	ENSG00000197776	KLHDC1	MST025	kelch domain containing 1	protein-coding
chr1	82839541	82839679	+	5.4	0.933	12	12	2.1	5.85	1.77e-06	7.33	1.72e-07	Intergenic	L1ME2|LINE|L1	573528	NM_012302	23266	Hs.649282	NM_012302	ENSG00000117114	LPHN2	CIRL2|CL2|LEC1|LPHH1	latrophilin 2	protein-coding
chr14	62036627	62036765	+	10.8	0.824	25	24	2.5	9.51	6.33e-16	8.98	2.2e-15	promoter-TSS (NR_039985)	promoter-TSS (NR_039985)	-562	NR_039985	400221	Hs.344000	NR_039985		FLJ22447	-	uncharacterized LOC400221	miscRNA
chr14	50826940	50827078	+	4.9	0.812	11	11	2.5	4.36	6.66e-05	4.91	2.32e-05	intron (NM_004196, intron 1 of 8)	L1MB3|LINE|L1	35608	NM_004196	8814	Hs.679430	NM_004196	ENSG00000100490	CDKL1	KKIALRE|P42	cyclin-dependent kinase-like 1 (CDC2-related kinase)	protein-coding
chr1	85691154	85691292	+	5.4	0.8	12	12	2.5	4.76	1.37e-05	8.17	5.48e-08	Intergenic	Intergenic	-24495	NM_032184	84144	Hs.670497	NM_032184	ENSG00000097096	SYDE2	RP11-33E12.1	synapse defective 1, Rho GTPase, homolog 2 (C. elegans)	protein-coding
chr14	70010479	70010617	+	11.2	0.867	25	25	2.1	12.19	5.71e-19	24.37	4.55e-26	Intergenic	Intergenic	27370	NR_024630	56936	Hs.458319	NM_001271507		CCDC177	C14orf162|PLPL	coiled-coil domain containing 177	protein-coding
chr14	50999891	51000029	+	4.9	0.765	11	11	2.5	4.36	6.66e-05	4.23	8.75e-05	promoter-TSS (NM_006575)	promoter-TSS (NM_006575)	160	NM_001127713	51062	Hs.584905	NM_001127713	ENSG00000198513	ATL1	AD-FSP|FSP1|GBP3|HSN1D|SPG3|SPG3A|atlastin1	atlastin GTPase 1	protein-coding
chr1	224320712	224320850	+	14.8	0.9	34	33	4.2	7.85	7.47e-19	19.02	1.69e-30	intron (NR_049764, intron 2 of 3)	L1MB7|LINE|L1	18992	NM_015176	23219	Hs.64691	NM_001136115	ENSG00000143756	FBXO28	CENP-30|Fbx28	F-box protein 28	protein-coding
chr14	35843673	35843811	+	30.5	0.938	69	68	2.1	33.14	8.93e-77	50.1	1.12e-88	Intergenic	Intergenic	30218	NM_020529	4792	Hs.81328	NM_020529	ENSG00000100906	NFKBIA	IKBA|MAD-3|NFKBI	nuclear factor of kappa light polypeptide gene enhancer in B-cells inhibitor, alpha	protein-coding
chr1	86680404	86680542	+	4.9	0.8	12	11	2.1	5.36	1.05e-05	10.72	1.3e-08	Intergenic	Intergenic	-58352	NM_152890	255631	Hs.659516	NM_152890	ENSG00000171502	COL24A1	-	collagen, type XXIV, alpha 1	protein-coding
chr14	23504341	23504479	+	10.3	0.96	24	23	2.1	11.21	8.2e-17	22.42	2.6e-23	promoter-TSS (NM_002797)	promoter-TSS (NM_002797)	19	NM_001130725	5693	Hs.422990	NM_001130725	ENSG00000100804	PSMB5	LMPX|MB1|X	proteasome (prosome, macropain) subunit, beta type, 5	protein-coding
chr14	51368026	51368164	+	4.9	0.688	11	11	2.1	5.36	1.05e-05	4.49	5.14e-05	intron (NM_001206673, intron 9 of 12)	intron (NM_001206673, intron 9 of 12)	29217	NM_181814	145447	Hs.271896	NM_181533	ENSG00000131969	ABHD12B	BEM46L3|C14orf29|c14_5314	abhydrolase domain containing 12B	protein-coding
chr1	87240106	87240244	+	5.4	0.789	12	12	2.1	5.85	1.77e-06	8.33	4.46e-08	Intergenic	Intergenic	69922	NM_001206653	51100	Hs.136309	NM_001206651	ENSG00000097033	SH3GLB1	Bif-1|PPP1R70|dJ612B15.2	SH3-domain GRB2-like endophilin B1	protein-coding
chr14	50484973	50485111	+	10.3	0.806	24	23	3.4	6.84	2.03e-12	7.31	5.46e-13	Intergenic	Intergenic	-10804	NM_001012706	283551	Hs.660867	NM_001012706	ENSG00000214900	C14orf182	-	chromosome 14 open reading frame 182	protein-coding
chr1	87245241	87245379	+	5.4	0.765	12	12	2.1	5.85	1.77e-06	9.64	9.24e-09	Intergenic	Intergenic	75057	NM_001206653	51100	Hs.136309	NM_001206651	ENSG00000097033	SH3GLB1	Bif-1|PPP1R70|dJ612B15.2	SH3-domain GRB2-like endophilin B1	protein-coding
chr14	56066174	56066312	+	10.3	0.848	24	23	3.4	6.84	2.03e-12	8.39	3.36e-14	intron (NM_001079521, intron 1 of 43)	AluSx1|SINE|Alu	19318	NR_073128	3895	Hs.509414	NM_001271014	ENSG00000126777	KTN1	CG1|KNT|MU-RMS-40.19	kinectin 1 (kinesin receptor)	protein-coding
chr1	88335407	88335545	+	5.4	0.8	12	12	2.5	4.76	1.37e-05	9.75	8.18e-09	Intergenic	L2b|LINE|L2	-498138	NR_038324	100505768	Hs.125247	NR_038324		LOC100505768	-	uncharacterized LOC100505768	miscRNA
chr14	87897368	87897506	+	10.8	0.781	24	24	2.1	11.7	6.98e-18	23.4	1.11e-24	Intergenic	Intergenic	525315	NR_038445	283585	Hs.381998	NR_038445		LOC283585	-	uncharacterized LOC283585	miscRNA
chr1	91666916	91667054	+	5.4	0.923	12	12	2.1	5.85	1.77e-06	11.7	1.1e-09	Intergenic	Intergenic	-179173	NM_032186	84146	Hs.741464	NM_016620	ENSG00000122482	ZNF644	BM-005|MYP21|NatF|ZEP-2	zinc finger protein 644	protein-coding
chr14	88336388	88336526	+	10.8	0.929	24	24	2.5	9.51	6.33e-16	17.32	1.07e-21	Intergenic	MLT1E1A|LTR|ERVL-MaLR	123158	NM_001201401	2581	Hs.513439	NM_000153	ENSG00000054983	GALC	-	galactosylceramidase	protein-coding
chr14	30873120	30873258	+	10.3	0.788	23	23	2.1	11.21	8.2e-17	19.11	8.64e-22	Intergenic	MER20|DNA|hAT-Charlie	-155140	NM_017769	55632	Hs.605081	NM_017769	ENSG00000092140	G2E3	KIAA1333|PHF7B	G2/M-phase specific E3 ubiquitin protein ligase	protein-coding
chr14	52411155	52411293	+	4.5	0.867	11	10	2.1	4.87	5.73e-05	4.7	7.68e-05	intron (NM_053064, intron 2 of 3)	MLT1A0|LTR|ERVL-MaLR	-45004	NM_016039	51637	Hs.534457	NM_016039	ENSG00000087302	C14orf166	CGI99|CLE|CLE7|LCRP369|RLLM1	chromosome 14 open reading frame 166	protein-coding
chr14	52700567	52700705	+	4.9	0.8	11	11	2.1	5.36	1.05e-05	5.74	5.62e-06	Intergenic	Intergenic	-33795	NM_000953	5729	Hs.306831	NM_000953	ENSG00000168229	PTGDR	AS1|ASRT1|DP|DP1|PTGDR1	prostaglandin D2 receptor (DP)	protein-coding
chr14	52785309	52785447	+	4.5	0.8	11	10	2.1	4.87	5.73e-05	4.61	9e-05	intron (NM_000956, intron 1 of 1)	intron (NM_000956, intron 1 of 1)	4362	NM_000956	5732	Hs.2090	NM_000956	ENSG00000125384	PTGER2	EP2	prostaglandin E receptor 2 (subtype EP2), 53kDa	protein-coding
chr14	52932752	52932890	+	4.9	0.5	11	11	2.5	4.36	6.66e-05	4.25	8.35e-05	intron (NM_001160047, intron 16 of 20)	intron (NM_001160047, intron 16 of 20)	86480	NM_020784	57544	Hs.532609	NM_001160047	ENSG00000087301	TXNDC16	ERp90|KIAA1344	thioredoxin domain containing 16	protein-coding
chr1	111506758	111506896	+	5.4	0.923	12	12	2.1	5.85	1.77e-06	10.09	5.6e-09	promoter-TSS (NM_018372)	promoter-TSS (NM_018372)	-261	NM_001006945	55791	Hs.25245	NM_001006945	ENSG00000121931	LRIF1	C1orf103|RIF1|RP11-96K19.1	ligand dependent nuclear receptor interacting factor 1	protein-coding
chr14	34058653	34058791	+	10.3	0.774	23	23	4.2	5.47	1.54e-10	12.64	6.43e-18	intron (NM_001165893, intron 4 of 10)	intron (NM_001165893, intron 4 of 10)	361562	NM_022073	112399	Hs.135507	NM_022073	ENSG00000129521	EGLN3	HIFP4H3|HIFPH3|PHD3	egl nine homolog 3 (C. elegans)	protein-coding
chr14	53706195	53706333	+	4.9	0.812	11	11	2.5	4.36	6.66e-05	4.65	3.78e-05	Intergenic	MLT1J1|LTR|ERVL-MaLR	-86218	NM_001160148	80821	Hs.125525	NM_001160147	ENSG00000100523	DDHD1	PA-PLA1|PAPLA1	DDHD domain containing 1	protein-coding
chr14	53763433	53763571	+	4.5	0.688	11	10	2.1	4.87	5.73e-05	6.62	4.37e-06	Intergenic	Intergenic	-143456	NM_001160148	80821	Hs.125525	NM_001160147	ENSG00000100523	DDHD1	PA-PLA1|PAPLA1	DDHD domain containing 1	protein-coding
chr1	112312212	112312350	+	4.9	0.812	12	11	2.1	5.36	1.05e-05	8.02	2.31e-07	Intergenic	Intergenic	-13862	NM_198926	55924	Hs.193406	NM_019099	ENSG00000197852	FAM212B	C1orf183	family with sequence similarity 212, member B	protein-coding
chr14	51404127	51404265	+	9.9	0.771	23	22	5.9	3.74	2.85e-07	7.25	2.01e-12	intron (NM_001163940, intron 1 of 18)	intron (NM_001163940, intron 1 of 18)	7052	NM_001163940	5836	Hs.282417	NM_001163940	ENSG00000100504	PYGL	GSD6	phosphorylase, glycogen, liver	protein-coding
chr14	54391680	54391818	+	4.9	0.684	11	11	2.1	5.36	1.05e-05	4.32	7.24e-05	Intergenic	Intergenic	23453	NR_049843	100847076		NR_049843		MIR5580	-	microRNA 5580	miscRNA
chr14	55070170	55070308	+	4.9	0.812	11	11	2.5	4.36	6.66e-05	5.46	8.9e-06	intron (NM_015589, intron 1 of 11)	intron (NM_015589, intron 1 of 11)	35909	NM_015589	23034	Hs.733324	NM_001161576	ENSG00000020577	SAMD4A	SAMD4|SMAUG|SMAUG1|SMG|SMGA	sterile alpha motif domain containing 4A	protein-coding
chr1	113564563	113564701	+	4.9	0.929	12	11	2.1	5.36	1.05e-05	10.72	1.3e-08	Intergenic	L2b|LINE|L2	-51199	NM_014813	9860	Hs.729143	NM_014813	ENSG00000198799	LRIG2	LIG-2|LIG2	leucine-rich repeats and immunoglobulin-like domains 2	protein-coding
chr14	70464683	70464821	+	9.9	0.871	23	22	2.1	10.72	9.22e-16	19.17	6.12e-21	intron (NM_001034852, intron 7 of 11)	intron (NM_001034852, intron 7 of 11)	82166	NM_182936	6547	Hs.337696	NM_001130417	ENSG00000100678	SLC8A3	NCX3	solute carrier family 8 (sodium/calcium exchanger), member 3	protein-coding
chr14	55669966	55670104	+	4.9	0.846	11	11	2.1	5.36	1.05e-05	4.6	4.19e-05	Intergenic	Intergenic	-11639	NM_014750	9787	Hs.77695	NM_001146015	ENSG00000126787	DLGAP5	DLG7|HURP	discs, large (Drosophila) homolog-associated protein 5	protein-coding
chr14	56949107	56949245	+	4.9	0.706	11	11	2.5	4.36	6.66e-05	4.94	2.19e-05	Intergenic	Intergenic	-97335	NM_017799	54916	Hs.497253	NM_017799	ENSG00000070269	C14orf101	-	chromosome 14 open reading frame 101	protein-coding
chr1	119028446	119028584	+	4.9	0.7	12	11	2.1	5.36	1.05e-05	7.28	5.93e-07	Intergenic	Intergenic	-300667	NM_206996	200162	Hs.528821	NM_206996	ENSG00000155761	SPAG17	PF6|RP4-776P7.2	sperm associated antigen 17	protein-coding
chr14	91827571	91827709	+	9.9	0.893	23	22	3.4	6.54	1.4e-11	21.45	5.85e-22	intron (NM_001080414, intron 3 of 29)	intron (NM_001080414, intron 3 of 29)	56548	NM_001080414	440193	Hs.525536	NM_001080414	ENSG00000015133	CCDC88C	DAPLE|HkRP2|KIAA1509	coiled-coil domain containing 88C	protein-coding
chr14	57239975	57240113	+	4.9	0.867	11	11	2.1	5.36	1.05e-05	6.96	9.16e-07	Intergenic	MIR|SINE|MIR	32337	NM_172337	5015	Hs.741558	NM_001270523	ENSG00000165588	OTX2	CPHD6|MCOPS5	orthodenticle homeobox 2	protein-coding
chr14	58848935	58849073	+	4.9	0.75	11	11	2.1	5.36	1.05e-05	7.42	4.95e-07	Intergenic	Intergenic	-13640	NM_207377	387990	Hs.592307	NM_207377	ENSG00000196860	TOMM20L	UNQ9438	translocase of outer mitochondrial membrane 20 homolog (yeast)-like	protein-coding
chr14	64195025	64195163	+	25.1	0.941	59	56	6.7	8.33	4.33e-32	24.25	3.26e-56	promoter-TSS (NM_030791)	promoter-TSS (NM_030791)	-338	NM_030791	81537	Hs.24678	NM_030791	ENSG00000126821	SGPP1	SPPase1	sphingosine-1-phosphate phosphatase 1	protein-coding
chr1	120326207	120326345	+	4.9	0.812	12	11	2.1	5.36	1.05e-05	8.64	1.12e-07	Intergenic	Intergenic	-14721	NM_001166107	3158	Hs.59889	NM_001166107	ENSG00000134240	HMGCS2	-	3-hydroxy-3-methylglutaryl-CoA synthase 2 (mitochondrial)	protein-coding
chr14	101213472	101213610	+	9.9	0.926	23	22	2.5	8.72	5.54e-14	20.96	9.44e-22	Intergenic	Tigger3b|DNA|TcMar-Tigger	20339	NM_003836	8788	Hs.533717	NM_003836	ENSG00000185559	DLK1	DLK|Delta1|FA1|PREF1|Pref-1|ZOG|pG2	delta-like 1 homolog (Drosophila)	protein-coding
chr14	60333074	60333212	+	4.9	0.688	11	11	2.5	4.36	6.66e-05	4.85	2.59e-05	intron (NM_021136, intron 1 of 8)	intron (NM_021136, intron 1 of 8)	4414	NM_021136	6252	Hs.368626	NM_021136	ENSG00000139970	RTN1	NSP	reticulon 1	protein-coding
chr14	60697804	60697942	+	4.9	0.611	11	11	2.1	5.36	1.05e-05	4.49	5.14e-05	Intergenic	L1M4|LINE|L1	-14597	NM_177952	5494	Hs.130036	NM_021003	ENSG00000100614	PPM1A	PP2C-ALPHA|PP2CA|PP2Calpha	protein phosphatase, Mg2+/Mn2+ dependent, 1A	protein-coding
chr14	60721382	60721520	+	4.9	0.846	11	11	2.1	5.36	1.05e-05	4.18	9.6e-05	intron (NM_177951, intron 2 of 3)	L2c|LINE|L2	5485	NM_021003	5494	Hs.130036	NM_021003	ENSG00000100614	PPM1A	PP2C-ALPHA|PP2CA|PP2Calpha	protein phosphatase, Mg2+/Mn2+ dependent, 1A	protein-coding
chr14	60835934	60836072	+	4.9	0.55	11	11	2.5	4.36	6.66e-05	5.5	8.35e-06	Intergenic	L1M3c|LINE|L1	116761	NM_174978	317761	Hs.335754	NM_174978	ENSG00000179008	C14orf39	Six6os1	chromosome 14 open reading frame 39	protein-coding
chr14	102414319	102414457	+	9.4	0.96	23	21	2.1	10.24	9.94e-15	20.47	1.26e-20	Intergenic	CpG	-16477	NM_001376	1778	Hs.614080	NM_001376	ENSG00000197102	DYNC1H1	CMT20|DHC1|DHC1a|DNCH1|DNCL|DNECL|DYHC|Dnchc1|HL-3|MRD13|SMALED|p22	dynein, cytoplasmic 1, heavy chain 1	protein-coding
chr14	61158974	61159112	+	4.9	0.706	11	11	2.1	5.36	1.05e-05	5.74	5.62e-06	Intergenic	Intergenic	31809	NM_017420	51804	Hs.690393	NM_017420	ENSG00000100625	SIX4	AREC3	SIX homeobox 4	protein-coding
chr14	61326095	61326233	+	4.9	0.579	11	11	2.5	4.36	6.66e-05	5.07	1.74e-05	intron (NM_002431, intron 6 of 7)	intron (NM_002431, intron 6 of 7)	121618	NM_020810	57570	Hs.380159	NM_020810	ENSG00000126814	TRMT5	KIAA1393|TRM5	tRNA methyltransferase 5 homolog (S. cerevisiae)	protein-coding
chr14	20938560	20938698	+	9.4	0.857	22	21	4.2	5	4.51e-09	20.47	1.26e-20	intron (NM_000270, intron 1 of 5)	intron (NM_000270, intron 1 of 5)	1091	NM_000270	4860	Hs.75514	NM_000270	ENSG00000198805	PNP	NP|PRO1837|PUNP	purine nucleoside phosphorylase	protein-coding
chr14	61493478	61493616	+	4.9	0.8	11	11	2.1	5.36	1.05e-05	4.32	7.24e-05	intron (NM_001172702, intron 5 of 16)	MIR|SINE|MIR	45582	NR_033344	145389	Hs.200738	NM_001172702	ENSG00000139974	SLC38A6	NAT-1	solute carrier family 38, member 6	protein-coding
chr14	61923367	61923505	+	4.5	0.722	11	10	2.1	4.87	5.73e-05	4.64	8.54e-05	intron (NM_006255, intron 7 of 13)	AT_rich|Low_complexity|Low_complexity	-113822	NR_039985	400221	Hs.344000	NR_039985		FLJ22447	-	uncharacterized LOC400221	miscRNA
chr14	62149246	62149384	+	4.9	0.667	11	11	2.1	5.36	1.05e-05	4.27	7.97e-05	Intergenic	Intergenic	-12804	NM_181054	3091	Hs.719495	NM_001243084	ENSG00000100644	HIF1A	HIF-1A|HIF-1alpha|HIF1|HIF1-ALPHA|MOP1|PASD8|bHLHe78	hypoxia inducible factor 1, alpha subunit (basic helix-loop-helix transcription factor)	protein-coding
chr14	38049374	38049512	+	9	0.824	21	20	2.1	9.75	1.02e-13	11.08	9.97e-15	Intergenic	Intergenic	14882	NM_004496	3169	Hs.163484	NM_004496	ENSG00000129514	FOXA1	HNF3A|TCF3A	forkhead box A1	protein-coding
chr14	62851264	62851402	+	4.9	0.8	11	11	2.1	5.36	1.05e-05	5.35	1.07e-05	Intergenic	L1ME1|LINE|L1	267258	NR_015358	646113	Hs.445241	NM_001039785		LINC00643	-	long intergenic non-protein coding RNA 643	miscRNA
chr14	63167069	63167207	+	4.9	0.765	11	11	2.5	4.36	6.66e-05	4.42	5.97e-05	Intergenic	Intergenic	344817	NM_172375	27133	Hs.27043	NM_139318	ENSG00000140015	KCNH5	EAG2|H-EAG2|Kv10.2	potassium voltage-gated channel, subfamily H (eag-related), member 5	protein-coding
chr14	64445931	64446069	+	4.9	0.846	11	11	2.5	4.36	6.66e-05	5.24	1.29e-05	intron (NM_015180, intron 14 of 114)	intron (NM_015180, intron 14 of 114)	126317	NM_182914	23224	Hs.525392	NM_015180	ENSG00000054654	SYNE2	EDMD5|NUA|NUANCE|Nesp2|Nesprin-2|SYNE-2|TROPH	spectrin repeat containing, nuclear envelope 2	protein-coding
chr14	54600762	54600900	+	8.5	0.812	21	19	4.2	4.52	1.1e-07	7.76	1.99e-11	Intergenic	Intergenic	-177277	NM_001202	652	Hs.68879	NM_001202	ENSG00000125378	BMP4	BMP2B|BMP2B1|MCOPS6|OFC11|ZYME	bone morphogenetic protein 4	protein-coding
chr14	65183491	65183629	+	4.9	0.8	11	11	2.1	5.36	1.05e-05	8.83	8.98e-08	intron (NM_015549, intron 1 of 14)	intron (NM_015549, intron 1 of 14)	12367	NM_015549	26030	Hs.509637	NM_015549	ENSG00000126822	PLEKHG3	ARHGEF43|KIAA0599	pleckstrin homology domain containing, family G (with RhoGef domain) member 3	protein-coding
chr14	69162156	69162294	+	4.5	0.857	11	10	2.1	4.87	5.73e-05	9.75	1.4e-07	Intergenic	Intergenic	98406	NM_004926	677	Hs.85155	NM_001244698	ENSG00000185650	ZFP36L1	BRF1|Berg36|ERF-1|ERF1|RNF162B|TIS11B|cMG1	zinc finger protein 36, C3H type-like 1	protein-coding
chr14	75038154	75038292	+	4.5	0.688	11	10	2.1	4.87	5.73e-05	8.72	3.86e-07	intron (NM_000428, intron 3 of 35)	MIRb|SINE|MIR	40811	NM_000428	4053	Hs.597522	NM_000428	ENSG00000119681	LTBP2	C14orf141|GLC3D|LTBP3|MSPKA|MSTP031|WMS3	latent transforming growth factor beta binding protein 2	protein-coding
chr14	75302984	75303122	+	4.5	0.867	11	10	2.1	4.87	5.73e-05	6.87	3.15e-06	3' UTR (NM_019589, exon 21 of 21)	3' UTR (NM_019589, exon 21 of 21)	27484	NM_001243007	283571	Hs.675293	NM_001080408	ENSG00000119608	PROX2	PROX-2	prospero homeobox 2	protein-coding
chr14	77564275	77564413	+	4.9	0.917	11	11	2.1	5.36	1.05e-05	9.47	4.5e-08	promoter-TSS (NM_033426)	promoter-TSS (NM_033426)	-234	NM_033426	85457	Hs.709066	NM_033426	ENSG00000198894	KIAA1737	-	KIAA1737	protein-coding
chr14	84042836	84042974	+	4.5	0.765	11	10	2.1	4.87	5.73e-05	6.44	5.54e-06	Intergenic	Intergenic	-1953583	NM_013231	23768	Hs.731808	NM_013231	ENSG00000185070	FLRT2	-	fibronectin leucine rich transmembrane protein 2	protein-coding
chr14	84888036	84888174	+	4.5	0.812	11	10	2.1	4.87	5.73e-05	6.68	4.03e-06	Intergenic	Intergenic	-1108383	NM_013231	23768	Hs.731808	NM_013231	ENSG00000185070	FLRT2	-	fibronectin leucine rich transmembrane protein 2	protein-coding
chr14	85236548	85236686	+	4.9	0.929	11	11	2.1	5.36	1.05e-05	6.61	1.5e-06	Intergenic	Intergenic	-759871	NM_013231	23768	Hs.731808	NM_013231	ENSG00000185070	FLRT2	-	fibronectin leucine rich transmembrane protein 2	protein-coding
chr14	85715653	85715791	+	4.9	0.923	11	11	2.1	5.36	1.05e-05	7.78	3.1e-07	Intergenic	Intergenic	-280766	NM_013231	23768	Hs.731808	NM_013231	ENSG00000185070	FLRT2	-	fibronectin leucine rich transmembrane protein 2	protein-coding
chr14	59480441	59480579	+	9	0.806	21	20	5	3.96	3.96e-07	7.9	4.38e-12	Intergenic	LTR18B|LTR|ERVL	-174871	NM_001270520	23002	Hs.19156	NM_001270520	ENSG00000100592	DAAM1	-	dishevelled associated activator of morphogenesis 1	protein-coding
chr14	92001501	92001639	+	4.9	0.786	11	11	2.5	4.36	6.66e-05	10.72	1.3e-08	Intergenic	Intergenic	-24926	NM_032560	55671	Hs.533887	NM_017936	ENSG00000100796	SMEK1	FLFL1|KIAA2010|PP4R3A|smk-1|smk1	SMEK homolog 1, suppressor of mek1 (Dictyostelium)	protein-coding
chr14	97151569	97151707	+	4.9	0.846	11	11	2.1	5.36	1.05e-05	10.72	1.3e-08	Intergenic	Intergenic	-112046	NM_003384	7443	Hs.422662	NM_003384	ENSG00000100749	VRK1	PCH1|PCH1A	vaccinia related kinase 1	protein-coding
chr14	102746345	102746483	+	4.5	0.722	11	10	2.1	4.87	5.73e-05	7.6	1.3e-06	intron (NM_014226, intron 2 of 11)	intron (NM_014226, intron 2 of 11)	25117	NM_014226	5891	Hs.104119	NM_014226	ENSG00000080823	MOK	RAGE|RAGE-1|RAGE1	MOK protein kinase	protein-coding
chr14	104267842	104267980	+	4.9	0.786	11	11	2.1	5.36	1.05e-05	10.72	1.3e-08	intron (NM_015316, intron 1 of 16)	intron (NM_015316, intron 1 of 16)	46016	NM_015316	23368	Hs.709297	NM_015316	ENSG00000088808	PPP1R13B	ASPP1|p53BP2-like|p85	protein phosphatase 1, regulatory subunit 13B	protein-coding
chr14	21512219	21512357	+	4.5	0.8	10	10	2.1	4.87	5.73e-05	8.31	5.91e-07	3' UTR (NM_032572, exon 2 of 2)	3' UTR (NM_032572, exon 2 of 2)	1903	NM_032572	84659	Hs.525206	NM_032572	ENSG00000165799	RNASE7	-	ribonuclease, RNase A family, 7	protein-coding
chr14	60641959	60642097	+	9	0.742	21	20	2.1	9.75	1.02e-13	6.77	6.32e-11	Intergenic	LTR78B|LTR|ERV1	-9817	NM_016029	51635	Hs.59719	NM_016029	ENSG00000100612	DHRS7	SDR34C1|retDSR4|retSDR4	dehydrogenase/reductase (SDR family) member 7	protein-coding
chr14	27447890	27448028	+	4.5	0.857	10	10	2.1	4.87	5.73e-05	8.12	7.25e-07	Intergenic	L1ME2|LINE|L1	70111	NR_036193	100423019		NR_036193		MIR4307	-	microRNA 4307	miscRNA
chr14	27861833	27861971	+	4.5	0.917	10	10	2.1	4.87	5.73e-05	5.25	3.09e-05	Intergenic	Intergenic	-219892	NR_039992	100505967	Hs.668484	NR_039992		LINC00645	-	long intergenic non-protein coding RNA 645	miscRNA
chr14	28498897	28499035	+	4.5	0.769	10	10	2.1	4.87	5.73e-05	5.76	1.42e-05	Intergenic	L1MC4|LINE|L1	417172	NR_039992	100505967	Hs.668484	NR_039992		LINC00645	-	long intergenic non-protein coding RNA 645	miscRNA
chr14	70540738	70540876	+	9.4	0.957	21	21	2.1	10.24	9.94e-15	20.47	1.26e-20	intron (NM_033262, intron 2 of 7)	intron (NM_033262, intron 2 of 7)	6111	NM_182936	6547	Hs.337696	NM_001130417	ENSG00000100678	SLC8A3	NCX3	solute carrier family 8 (sodium/calcium exchanger), member 3	protein-coding
chr14	29751420	29751558	+	4.5	0.733	10	10	2.1	4.87	5.73e-05	7.6	1.3e-06	Intergenic	Intergenic	423119	NR_039672	100616347		NR_039672		MIR548AI	-	microRNA 548ai	miscRNA
chr14	31175444	31175582	+	4.5	0.769	10	10	2.1	4.87	5.73e-05	4.58	9.48e-05	intron (NR_047548, intron 15 of 21)	intron (NR_047548, intron 15 of 21)	83988	NM_001257376	23256	Hs.369168	NM_001257376	ENSG00000092108	SCFD1	C14orf163|RA410|SLY1|SLY1P|STXBP1L2	sec1 family domain containing 1	protein-coding
chr14	31407984	31408122	+	4.5	0.75	10	10	2.1	4.87	5.73e-05	5.5	2.12e-05	intron (NM_001083893, intron 5 of 17)	L1MD|LINE|L1	-49039	NR_038356	100506071	Hs.729195	NR_038356		LOC100506071	-	uncharacterized LOC100506071	miscRNA
chr14	32502553	32502691	+	4.5	0.667	10	10	2.1	4.87	5.73e-05	5.33	2.73e-05	Intergenic	L2b|LINE|L2	43283	NR_027263	84837	Hs.496755	NM_032751		ARHGAP5-AS1	C14orf128	ARHGAP5 antisense RNA 1	miscRNA
chr14	33240074	33240212	+	4.5	0.769	10	10	2.1	4.87	5.73e-05	4.89	5.54e-05	intron (NM_004274, intron 11 of 13)	intron (NM_004274, intron 11 of 13)	-168316	NM_001164749	64067	Hs.675475	NM_001164749	ENSG00000151322	NPAS3	MOP6|PASD6|bHLHe12	neuronal PAS domain protein 3	protein-coding
chr14	33687749	33687887	+	4.5	0.8	10	10	2.1	4.87	5.73e-05	4.96	4.94e-05	intron (NM_173159, intron 3 of 11)	intron (NM_173159, intron 3 of 11)	279359	NM_173159	64067	Hs.675475	NM_001164749	ENSG00000151322	NPAS3	MOP6|PASD6|bHLHe12	neuronal PAS domain protein 3	protein-coding
chr14	95731936	95732074	+	9.4	0.793	21	21	2.1	10.24	9.94e-15	19.49	3.36e-20	intron (NM_024734, intron 1 of 12)	intron (NM_024734, intron 1 of 12)	54240	NM_024734	79789	Hs.301478	NM_024734	ENSG00000165959	CLMN	-	calmin (calponin-like, transmembrane)	protein-coding
chr14	34107583	34107721	+	4.5	0.857	10	10	2.1	4.87	5.73e-05	5.18	3.48e-05	intron (NM_001165893, intron 4 of 10)	MIR|SINE|MIR	312632	NM_022073	112399	Hs.135507	NM_022073	ENSG00000129521	EGLN3	HIFP4H3|HIFPH3|PHD3	egl nine homolog 3 (C. elegans)	protein-coding
chr14	36585931	36586069	+	4.5	0.714	10	10	2.1	4.87	5.73e-05	7.15	2.24e-06	Intergenic	Intergenic	59857	NR_049735	100886964	Hs.742592	NR_049735		PTCSC3	-	papillary thyroid carcinoma susceptibility candidate 3 (non-protein coding)	miscRNA
chr1	212782006	212782144	+	14.8	0.755	33	33	2.1	16.08	3.14e-28	20.33	2.09e-31	5' UTR (NM_001206488, exon 1 of 4)	5' UTR (NM_001206488, exon 1 of 4)	105	NM_001206488	467	Hs.460	NM_001030287	ENSG00000162772	ATF3	-	activating transcription factor 3	protein-coding
chr14	35873004	35873142	+	25.6	0.877	57	57	2.1	27.78	2.03e-60	27.34	4.91e-60	intron (NM_020529, intron 1 of 5)	CpG	887	NM_020529	4792	Hs.81328	NM_020529	ENSG00000100906	NFKBIA	IKBA|MAD-3|NFKBI	nuclear factor of kappa light polypeptide gene enhancer in B-cells inhibitor, alpha	protein-coding
chr14	50475869	50476007	+	8.5	0.786	20	19	5	3.77	1.59e-06	6.56	3.16e-10	Intergenic	MLT1K|LTR|ERVL-MaLR	-1700	NM_001012706	283551	Hs.660867	NM_001012706	ENSG00000214900	C14orf182	-	chromosome 14 open reading frame 182	protein-coding
chr14	59214122	59214260	+	8.1	0.767	20	18	2.5	7.14	2.47e-10	7.35	1.55e-10	Intergenic	Intergenic	108636	NR_046095	51339	Hs.714204	NM_001079520	ENSG00000165617	DACT1	DAPPER|DAPPER1|DPR1|FRODO|HDPR1|THYEX3	dapper, antagonist of beta-catenin, homolog 1 (Xenopus laevis)	protein-coding
chr14	39034980	39035118	+	4.5	0.688	10	10	2.1	4.87	5.73e-05	5.58	1.86e-05	Intergenic	LTR49-int|LTR|ERV1	-309474	NM_175060	161198	Hs.525307	NM_175060	ENSG00000176435	CLEC14A	C14orf27|CEG1|EGFR-5	C-type lectin domain family 14, member A	protein-coding
chr14	39809589	39809727	+	4.5	0.917	10	10	2.1	4.87	5.73e-05	5.37	2.56e-05	intron (NM_001247990, intron 20 of 23)	intron (NM_001247990, intron 20 of 23)	73330	NM_203355	4253	Hs.741763	NM_001247988	ENSG00000150527	CTAGE5	MEA6|MGEA|MGEA11|MGEA6	CTAGE family, member 5	protein-coding
chr14	39944136	39944274	+	4.5	0.786	10	10	2.1	4.87	5.73e-05	7.22	2.05e-06	Intergenic	MLT1G1|LTR|ERVL-MaLR	-42501	NM_203301	254170	Hs.146632	NM_203301	ENSG00000165355	FBXO33	BMND12|Fbx33|c14_5247	F-box protein 33	protein-coding
chr14	41346009	41346147	+	4.5	0.833	10	10	2.1	4.87	5.73e-05	5.14	3.7e-05	Intergenic	MLT1C|LTR|ERVL-MaLR	-730686	NM_152447	145581	Hs.136893	NM_152447	ENSG00000165379	LRFN5	C14orf146|FIGLER8|SALM5	leucine rich repeat and fibronectin type III domain containing 5	protein-coding
chr14	62028675	62028813	+	9	0.87	20	20	6.7	2.97	2.58e-05	8.99	4.39e-13	Intergenic	Intergenic	-8514	NR_039985	400221	Hs.344000	NR_039985		FLJ22447	-	uncharacterized LOC400221	miscRNA
chr14	41351257	41351395	+	4.5	0.625	10	10	2.1	4.87	5.73e-05	5.1	3.92e-05	Intergenic	Intergenic	-725438	NM_152447	145581	Hs.136893	NM_152447	ENSG00000165379	LRFN5	C14orf146|FIGLER8|SALM5	leucine rich repeat and fibronectin type III domain containing 5	protein-coding
chr14	41789081	41789219	+	4.5	0.688	10	10	2.1	4.87	5.73e-05	6.38	5.98e-06	Intergenic	Intergenic	-287614	NM_152447	145581	Hs.136893	NM_152447	ENSG00000165379	LRFN5	C14orf146|FIGLER8|SALM5	leucine rich repeat and fibronectin type III domain containing 5	protein-coding
chr14	42344972	42345110	+	4.5	0.75	10	10	2.1	4.87	5.73e-05	5.54	1.99e-05	intron (NM_152447, intron 2 of 5)	PRIMA4_LTR|LTR|ERV1	268277	NM_152447	145581	Hs.136893	NM_152447	ENSG00000165379	LRFN5	C14orf146|FIGLER8|SALM5	leucine rich repeat and fibronectin type III domain containing 5	protein-coding
chr14	62676409	62676547	+	8.5	0.724	20	19	2.5	7.53	3.25e-11	7.63	2.64e-11	Intergenic	MER31-int|LTR|ERV1	92403	NR_015358	646113	Hs.445241	NM_001039785		LINC00643	-	long intergenic non-protein coding RNA 643	miscRNA
chr14	43629632	43629770	+	4.5	0.8	10	10	2.1	4.87	5.73e-05	5	4.67e-05	Intergenic	L1MCc|LINE|L1	1346798	NM_032135	84075	Hs.307086	NM_032135	ENSG00000189139	FSCB	C14orf155	fibrous sheath CABYR binding protein	protein-coding
chr14	43707739	43707877	+	4.5	0.684	10	10	2.1	4.87	5.73e-05	4.61	9e-05	Intergenic	Intergenic	1268691	NM_032135	84075	Hs.307086	NM_032135	ENSG00000189139	FSCB	C14orf155	fibrous sheath CABYR binding protein	protein-coding
chr14	43798550	43798688	+	4.5	0.846	10	10	2.1	4.87	5.73e-05	6.06	9.35e-06	Intergenic	Intergenic	1177880	NM_032135	84075	Hs.307086	NM_032135	ENSG00000189139	FSCB	C14orf155	fibrous sheath CABYR binding protein	protein-coding
chr14	87265786	87265924	+	9	0.846	20	20	2.1	9.75	1.02e-13	12.22	1.66e-15	Intergenic	MER20|DNA|hAT-Charlie	-106267	NR_038445	283585	Hs.381998	NR_038445		LOC283585	-	uncharacterized LOC283585	miscRNA
chr14	44391904	44392042	+	4.5	0.524	10	10	2.1	4.87	5.73e-05	4.73	7.28e-05	Intergenic	L1MD2|LINE|L1	584526	NM_032135	84075	Hs.307086	NM_032135	ENSG00000189139	FSCB	C14orf155	fibrous sheath CABYR binding protein	protein-coding
chr14	44519923	44520061	+	4.5	0.8	10	10	2.1	4.87	5.73e-05	5.91	1.16e-05	Intergenic	L2a|LINE|L2	456507	NM_032135	84075	Hs.307086	NM_032135	ENSG00000189139	FSCB	C14orf155	fibrous sheath CABYR binding protein	protein-coding
chr14	101942144	101942282	+	9	0.893	20	20	2.1	9.75	1.02e-13	19.5	2.58e-19	Intergenic	Intergenic	79800	NR_002770	64150	Hs.742293	NR_002770		DIO3OS	C14orf134|DIO3-AS1|DIO3-OS|NCRNA00041	DIO3 opposite strand/antisense RNA	miscRNA
chr14	47710283	47710421	+	4.5	0.647	10	10	2.1	4.87	5.73e-05	5.29	2.9e-05	intron (NM_001113498, intron 2 of 16)	intron (NM_001113498, intron 2 of 16)	102086	NM_182830	161357	Hs.436380	NM_001113498	ENSG00000139915	MDGA2	MAMDC1|c14_5286	MAM domain containing glycosylphosphatidylinositol anchor 2	protein-coding
chr14	105818616	105818754	+	8.5	0.84	20	19	4.2	4.52	1.1e-07	18.52	5.04e-18	intron (NM_001100913, intron 2 of 24)	intron (NM_001100913, intron 2 of 24)	-36771	NM_001242787	2972	Hs.424484	NM_001242786	ENSG00000185024	BRF1	BRF|BRF-1|GTF3B|TAF3B2|TAF3C|TAFIII90|TF3B90|TFIIIB90|hBRF	BRF1 homolog, subunit of RNA polymerase III transcription initiation factor IIIB (S. cerevisiae)	protein-coding
chr14	50107865	50108003	+	8.5	0.821	19	19	3.4	5.65	3.48e-09	6.82	1.66e-10	Intergenic	MIR|SINE|MIR	-5986	NM_001083908	55172	Hs.231761	NM_001083908	ENSG00000165506	DNAAF2	C14orf104|CILD10|KTU|PF13	dynein, axonemal, assembly factor 2	protein-coding
chr14	49038168	49038306	+	4.5	0.667	10	10	2.1	4.87	5.73e-05	7.37	1.71e-06	Intergenic	Intergenic	-774020	NR_039996	100506433	Hs.547419	NR_039996		LINC00648	-	long intergenic non-protein coding RNA 648	miscRNA
chr14	50126984	50127122	+	8.1	0.846	19	18	5	3.57	6.1e-06	6.1	2.8e-09	intron (NM_001197330, intron 9 of 17)	Tigger3b|DNA|TcMar-Tigger	-25105	NM_001083908	55172	Hs.231761	NM_001083908	ENSG00000165506	DNAAF2	C14orf104|CILD10|KTU|PF13	dynein, axonemal, assembly factor 2	protein-coding
chr14	61810321	61810459	+	8.1	0.793	19	18	2.1	8.77	9.33e-12	7.61	8.96e-11	intron (NM_006255, intron 1 of 13)	intron (NM_006255, intron 1 of 13)	21875	NM_006255	5583	Hs.333907	NM_006255	ENSG00000027075	PRKCH	PKC-L|PKCL|PRKCL|nPKC-eta	protein kinase C, eta	protein-coding
chr1	240549823	240549961	+	13.9	0.944	33	31	2.1	15.11	7.91e-26	16.05	1.36e-26	intron (NM_020066, intron 14 of 17)	intron (NM_020066, intron 14 of 17)	225570	NM_022469	64388	Hs.98206	NM_022469	ENSG00000180875	GREM2	CKTSF1B2|DAND3|PRDC	gremlin 2	protein-coding
chr14	59828004	59828142	+	25.1	0.941	57	56	3.4	16.65	1.63e-47	20.11	7.37e-52	intron (NM_001270520, intron 22 of 24)	intron (NM_001270520, intron 22 of 24)	97914	NM_014992	23002	Hs.19156	NM_001270520	ENSG00000100592	DAAM1	-	dishevelled associated activator of morphogenesis 1	protein-coding
chr1	147229512	147229650	+	5.4	0.824	12	12	2.5	4.76	1.37e-05	11.14	1.9e-09	3' UTR (NM_181703, exon 2 of 2)	3' UTR (NM_181703, exon 2 of 2)	3133	NM_181703	2702	Hs.447968	NM_005266	ENSG00000143140	GJA5	ATFB11|CX40	gap junction protein, alpha 5, 40kDa	protein-coding
chr1	149815851	149815989	+	4.5	0.765	12	10	2.1	4.87	5.73e-05	9.75	1.4e-07	Intergenic	MER5A|DNA|hAT-Charlie	-1602	NM_001040874	723790	Hs.530461	NM_001040874	ENSG00000203812	HIST2H2AA4	H2A/R	histone cluster 2, H2aa4	protein-coding
chr14	31098753	31098891	+	8.1	0.9	18	18	2.1	8.77	9.33e-12	8.58	1.34e-11	intron (NR_047547, intron 2 of 23)	AluSc|SINE|Alu	7297	NM_001257376	23256	Hs.369168	NM_001257376	ENSG00000092108	SCFD1	C14orf163|RA410|SLY1|SLY1P|STXBP1L2	sec1 family domain containing 1	protein-coding
chr14	34582423	34582561	+	7.6	0.769	18	17	2.1	8.29	8.24e-11	9.57	9.27e-12	Intergenic	Intergenic	-162208	NM_022073	112399	Hs.135507	NM_022073	ENSG00000129521	EGLN3	HIFP4H3|HIFPH3|PHD3	egl nine homolog 3 (C. elegans)	protein-coding
chr1	156066155	156066293	+	5.4	0.789	12	12	2.1	5.85	1.77e-06	11.7	1.1e-09	intron (NR_047544, intron 3 of 12)	MIR|SINE|MIR	13855	NR_047544	4000	Hs.594444	NM_001257374	ENSG00000160789	LMNA	CDCD1|CDDC|CMD1A|CMT2B1|EMD2|FPL|FPLD|FPLD2|HGPS|IDC|LDP1|LFP|LGMD1B|LMN1|LMNC|LMNL1|PRO1	lamin A/C	protein-coding
chr14	62019755	62019893	+	8.1	0.741	18	18	4.2	4.28	5.02e-07	5.1	4e-08	Intergenic	Intergenic	-17434	NR_039985	400221	Hs.344000	NR_039985		FLJ22447	-	uncharacterized LOC400221	miscRNA
chr1	162530232	162530370	+	4.9	0.778	12	11	2.5	4.36	6.66e-05	8.54	1.25e-07	promoter-TSS (NM_003115)	promoter-TSS (NM_003115)	-995	NM_003115	6675	Hs.492859	NM_003115	ENSG00000117143	UAP1	AGX|AGX1|AGX2|SPAG2	UDP-N-acteylglucosamine pyrophosphorylase 1	protein-coding
chr14	63518173	63518311	+	8.1	0.826	18	18	2.1	8.77	9.33e-12	7.44	1.3e-10	intron (NM_172376, intron 1 of 10)	L2c|LINE|L2	-6287	NM_139318	27133	Hs.27043	NM_139318	ENSG00000140015	KCNH5	EAG2|H-EAG2|Kv10.2	potassium voltage-gated channel, subfamily H (eag-related), member 5	protein-coding
chr14	71803344	71803482	+	8.1	0.792	18	18	2.1	8.77	9.33e-12	12.99	1.49e-14	Intergenic	Intergenic	-61641	NR_001276	319139		NR_001276		SNORD56B	RNU56B	small nucleolar RNA, C/D box 56B	snoRNA
chr14	24743339	24743477	+	6.7	0.826	17	15	2.5	5.95	7.74e-08	11.78	8.72e-12	Intergenic	Intergenic	-2575	NM_004581	5875	Hs.377992	NM_004581	ENSG00000100949	RABGGTA	PTAR3	Rab geranylgeranyltransferase, alpha subunit	protein-coding
chr1	169079175	169079313	+	4.9	0.739	12	11	2.1	5.36	1.05e-05	7.86	2.81e-07	intron (NM_001677, intron 1 of 5)	intron (NM_001677, intron 1 of 5)	3297	NM_001677	481	Hs.291196	NM_001677	ENSG00000143153	ATP1B1	ATP1B	ATPase, Na+/K+ transporting, beta 1 polypeptide	protein-coding
chr1	179106798	179106936	+	5.4	0.867	12	12	2.1	5.85	1.77e-06	11.7	1.1e-09	intron (NM_007314, intron 1 of 11)	intron (NM_007314, intron 1 of 11)	5357	NM_005158	27	Hs.159472	NM_001136000	ENSG00000143322	ABL2	ABLL|ARG	v-abl Abelson murine leukemia viral oncogene homolog 2	protein-coding
chr14	30713118	30713256	+	7.2	0.864	17	16	5	3.17	7.64e-05	7.89	5.88e-10	Intergenic	Intergenic	-315142	NM_017769	55632	Hs.605081	NM_017769	ENSG00000092140	G2E3	KIAA1333|PHF7B	G2/M-phase specific E3 ubiquitin protein ligase	protein-coding
chr1	52870075	52870213	+	13.9	0.95	32	31	3.4	9.22	1e-19	24.08	8.8e-32	promoter-TSS (NM_032864)	promoter-TSS (NM_032864)	-1	NM_004153	4998	Hs.17908	NM_001190818	ENSG00000085840	ORC1	HSORC1|ORC1L|PARC1	origin recognition complex, subunit 1	protein-coding
chr14	52250587	52250725	+	23.8	0.857	56	53	2.1	25.83	1.09e-54	17.14	1.09e-45	Intergenic	Intergenic	66655	NM_001267047	122786	Hs.434914	NM_001042481	ENSG00000139926	FRMD6	C14orf31|EX1|Willin|c14_5320	FERM domain containing 6	protein-coding
chr1	181012170	181012308	+	4.9	0.824	12	11	2.1	5.36	1.05e-05	10.72	1.3e-08	intron (NM_001195000, intron 2 of 5)	intron (NM_001195000, intron 2 of 5)	9678	NM_001194999	3140	Hs.13500	NM_001194999	ENSG00000153029	MR1	HLALS	major histocompatibility complex, class I-related	protein-coding
chr14	31635042	31635180	+	7.6	0.947	17	17	2.1	8.29	8.24e-11	12.92	8.59e-14	intron (NM_015382, intron 10 of 42)	AluSz|SINE|Alu	41578	NM_015382	25831	Hs.708017	NM_015382	ENSG00000092148	HECTD1	-	HECT domain containing E3 ubiquitin protein ligase 1	protein-coding
chr1	183178762	183178900	+	4.9	0.867	12	11	2.1	5.36	1.05e-05	7.35	5.42e-07	intron (NM_005562, intron 2 of 22)	intron (NM_005562, intron 2 of 22)	23657	NM_018891	3918	Hs.591484	NM_005562	ENSG00000058085	LAMC2	B2T|BM600|CSF|EBR2|EBR2A|LAMB2T|LAMNB2	laminin, gamma 2	protein-coding
chr14	32942755	32942893	+	7.6	0.875	17	17	2.5	6.74	1.77e-09	8.15	1.05e-10	intron (NM_004274, intron 2 of 13)	intron (NM_004274, intron 2 of 13)	144345	NM_004274	9472	Hs.509083	NM_004274	ENSG00000151320	AKAP6	ADAP100|ADAP6|AKAP100|PRKA6|mAKAP	A kinase (PRKA) anchor protein 6	protein-coding
chr14	34155642	34155780	+	7.2	0.826	17	16	5	3.17	7.64e-05	8.05	4.38e-10	intron (NM_001165893, intron 5 of 10)	MIR|SINE|MIR	264573	NM_022073	112399	Hs.135507	NM_022073	ENSG00000129521	EGLN3	HIFP4H3|HIFPH3|PHD3	egl nine homolog 3 (C. elegans)	protein-coding
chr1	189624114	189624252	+	5.4	0.824	12	12	2.1	5.85	1.77e-06	9.42	1.18e-08	Intergenic	Intergenic	822576	NM_199051	339479	Hs.65765	NM_199051	ENSG00000162670	FAM5C	BRINP3|DBCCR1L|DBCCR1L1	family with sequence similarity 5, member C	protein-coding
chr14	35286691	35286829	+	7.2	0.692	17	16	2.1	7.8	6.88e-10	8	4.83e-10	intron (NM_182648, intron 4 of 25)	AluSz6|SINE|Alu	58093	NM_182648	11177	Hs.509140	NM_013448	ENSG00000198604	BAZ1A	ACF1|WALp1|WCRF180|hACF1	bromodomain adjacent to zinc finger domain, 1A	protein-coding
chr1	197744957	197745095	+	5.4	0.8	12	12	2.1	5.85	1.77e-06	8.33	4.46e-08	promoter-TSS (NM_144977)	promoter-TSS (NM_144977)	-403	NM_144977	163486	Hs.741419	NM_001142795	ENSG00000213047	DENND1B	C1ORF18|C1orf218|FAM31B	DENN/MADD domain containing 1B	protein-coding
chr14	38288721	38288859	+	6.7	0.826	17	15	2.1	7.31	5.41e-09	8.64	5.88e-10	Intergenic	Intergenic	-224465	NM_004496	3169	Hs.163484	NM_004496	ENSG00000129514	FOXA1	HNF3A|TCF3A	forkhead box A1	protein-coding
chr1	200385159	200385297	+	4.9	0.818	12	11	2.1	5.36	1.05e-05	7.63	3.75e-07	Intergenic	Intergenic	-6062	NM_012482	23528	Hs.735801	NM_012482	ENSG00000162702	ZNF281	ZBP-99|ZNP-99	zinc finger protein 281	protein-coding
chr14	50329612	50329750	+	7.2	0.95	17	16	3.4	4.76	5.51e-07	5.8	4.02e-08	Intergenic	CpG	-10142	NM_004713	9147	Hs.655964	NM_004713	ENSG00000165525	NEMF	NY-CO-1|SDCCAG1	nuclear export mediator factor	protein-coding
chr1	206982884	206983022	+	4.9	0.737	12	11	2.5	4.36	6.66e-05	7.49	4.52e-07	intron (NM_153758, intron 1 of 5)	intron (NM_153758, intron 1 of 5)	10738	NM_153758	29949	Hs.661017	NM_013371	ENSG00000142224	IL19	IL-10C|MDA1|NG.1|ZMDA1	interleukin 19	protein-coding
chr14	50714088	50714226	+	7.6	0.692	17	17	4.2	4.04	2.18e-06	6.75	1.74e-09	intron (NM_024884, intron 9 of 9)	intron (NM_024884, intron 9 of 9)	-16058	NM_006939	6655	Hs.291533	NM_006939	ENSG00000100485	SOS2	-	son of sevenless homolog 2 (Drosophila)	protein-coding
chr1	207494318	207494456	+	4.9	0.765	12	11	2.5	4.36	6.66e-05	4.74	3.22e-05	promoter-TSS (NM_001114752)	promoter-TSS (NM_001114752)	-430	NM_000574	1604	Hs.126517	NM_000574	ENSG00000196352	CD55	CR|CROM|DAF|TC	CD55 molecule, decay accelerating factor for complement (Cromer blood group)	protein-coding
chr1	211826722	211826860	+	4.9	0.8	12	11	2.1	5.36	1.05e-05	7.56	4.12e-07	Intergenic	(TTG)n|Simple_repeat|Simple_repeat	22181	NM_002497	4751	Hs.153704	NM_001204182	ENSG00000117650	NEK2	HsPK21|NEK2A|NLK1	NIMA (never in mitosis gene a)-related kinase 2	protein-coding
chr14	51613986	51614124	+	7.2	0.792	17	16	5	3.17	7.64e-05	5.29	1.37e-07	Intergenic	Intergenic	-51633	NM_015163	114088	Hs.654750	NM_015163	ENSG00000100505	TRIM9	RNF91|SPRING	tripartite motif containing 9	protein-coding
chr1	185615393	185615531	+	13.9	0.872	32	31	2.5	12.29	3.03e-23	30.22	9.93e-35	Intergenic	Intergenic	-88221	NM_031935	83872	Hs.58877	NM_031935	ENSG00000143341	HMCN1	ARMD1|FBLN6|FIBL-6|FIBL6	hemicentin 1	protein-coding
chr14	62020604	62020742	+	24.2	0.87	55	54	5.9	9.18	4.99e-33	18.46	3.61e-48	Intergenic	Intergenic	-16585	NR_039985	400221	Hs.344000	NR_039985		FLJ22447	-	uncharacterized LOC400221	miscRNA
chr14	62004512	62004650	+	7.6	0.692	17	17	2.1	8.29	8.24e-11	6.53	2.81e-09	intron (NM_006255, intron 12 of 13)	intron (NM_006255, intron 12 of 13)	-32677	NR_039985	400221	Hs.344000	NR_039985		FLJ22447	-	uncharacterized LOC400221	miscRNA
chr14	64968373	64968511	+	7.2	0.783	17	16	2.1	7.8	6.88e-10	14.12	1.22e-13	intron (NM_006977, intron 1 of 2)	intron (NM_006977, intron 1 of 2)	2112	NM_006977	7597	Hs.654571	NM_006977	ENSG00000089775	ZBTB25	C14orf51|KUP|ZNF46	zinc finger and BTB domain containing 25	protein-coding
chr1	215756393	215756531	+	5.4	0.8	12	12	2.1	5.85	1.77e-06	5.64	2.54e-06	intron (NM_016121, intron 8 of 17)	intron (NM_016121, intron 8 of 17)	15727	NM_016121	51133	Hs.335139	NM_016121	ENSG00000136636	KCTD3	NY-REN-45	potassium channel tetramerisation domain containing 3	protein-coding
chr14	74191119	74191257	+	7.6	0.783	17	17	2.1	8.29	8.24e-11	13.06	7.26e-14	intron (NM_194278, intron 9 of 11)	intron (NM_194278, intron 9 of 11)	-10060	NM_006029	9240	Hs.194709	NM_006029	ENSG00000176903	PNMA1	MA1	paraneoplastic Ma antigen 1	protein-coding
chr14	57734503	57734641	+	4.5	0.722	10	10	2.1	4.87	5.73e-05	4.7	7.68e-05	intron (NM_006544, intron 1 of 17)	intron (NM_006544, intron 1 of 17)	-1034	NM_018229	55745	Hs.597349	NM_018229	ENSG00000053770	AP5M1	C14orf108|MUDENG|Mu5|MuD	adaptor-related protein complex 5, mu 1 subunit	protein-coding
chr1	216160544	216160682	+	5.4	0.938	12	12	2.1	5.85	1.77e-06	6.31	8.21e-07	intron (NM_206933, intron 35 of 71)	L3|LINE|CR1	419878	NM_016121	51133	Hs.335139	NM_016121	ENSG00000136636	KCTD3	NY-REN-45	potassium channel tetramerisation domain containing 3	protein-coding
chr14	74409898	74410036	+	7.6	0.952	17	17	2.1	8.29	8.24e-11	16.57	1.65e-15	intron (NM_152445, intron 3 of 8)	L2|LINE|L2	-6670	NM_182480	51004	Hs.131555	NM_182476	ENSG00000119723	COQ6	CGI10|COQ10D6	coenzyme Q6 homolog, monooxygenase (S. cerevisiae)	protein-coding
chr1	221130721	221130859	+	4.9	0.8	12	11	2.1	5.36	1.05e-05	6.29	2.39e-06	Intergenic	Intergenic	78047	NM_021958	3142	Hs.74870	NM_021958	ENSG00000136630	HLX	HB24|HLX1	H2.0-like homeobox	protein-coding
chr14	77509853	77509991	+	7.2	0.85	17	16	3.4	4.76	5.51e-07	12.16	1.12e-12	Intergenic	Intergenic	-14880	NM_024496	64207	Hs.741654	NM_024496	ENSG00000119669	IRF2BPL	C14orf4|EAP1	interferon regulatory factor 2 binding protein-like	protein-coding
chr14	59634074	59634212	+	4.5	0.846	10	10	2.1	4.87	5.73e-05	5.91	1.16e-05	Intergenic	MLT2B1|LTR|ERVL	-21238	NM_001270520	23002	Hs.19156	NM_001270520	ENSG00000100592	DAAM1	-	dishevelled associated activator of morphogenesis 1	protein-coding
chr1	221530589	221530727	+	5.4	0.765	12	12	2.1	5.85	1.77e-06	6.13	1.11e-06	Intergenic	Intergenic	-21020	NR_024236	400804	Hs.722626	NR_024236		C1orf140	-	uncharacterized LOC400804	miscRNA
chr14	101947390	101947528	+	7.2	0.826	17	16	2.5	6.34	1.21e-08	13.45	2.51e-13	Intergenic	Intergenic	74554	NR_002770	64150	Hs.742293	NR_002770		DIO3OS	C14orf134|DIO3-AS1|DIO3-OS|NCRNA00041	DIO3 opposite strand/antisense RNA	miscRNA
chr1	223310846	223310984	+	5.4	0.632	12	12	2.1	5.85	1.77e-06	6.81	3.73e-07	intron (NM_003268, intron 2 of 5)	intron (NM_003268, intron 2 of 5)	5709	NM_003268	7100	Hs.604542	NM_003268	ENSG00000187554	TLR5	SLEB1|TIL3	toll-like receptor 5	protein-coding
chr14	23115865	23116003	+	7.2	0.85	16	16	2.1	7.8	6.88e-10	12.7	5.86e-13	Intergenic	L1ME3A|LINE|L1	48787	NM_022060	63874	Hs.445665	NM_022060	ENSG00000100439	ABHD4	ABH4	abhydrolase domain containing 4	protein-coding
chr14	27712630	27712768	+	6.7	0.9	16	15	3.4	4.46	2.66e-06	7.71	2.68e-09	Intergenic	Intergenic	334851	NR_036193	100423019		NR_036193		MIR4307	-	microRNA 4307	miscRNA
chr14	60885616	60885754	+	4.5	0.625	10	10	2.1	4.87	5.73e-05	6.11	8.69e-06	Intergenic	L1MA9|LINE|L1	67079	NM_174978	317761	Hs.335754	NM_174978	ENSG00000179008	C14orf39	Six6os1	chromosome 14 open reading frame 39	protein-coding
chr14	61627360	61627498	+	4.5	0.733	10	10	2.1	4.87	5.73e-05	4.64	8.54e-05	Intergenic	Charlie9|DNA|hAT-Charlie	121101	NM_001017970	161291	Hs.146180	NM_001017970	ENSG00000182107	TMEM30B	CDC50B	transmembrane protein 30B	protein-coding
chr1	31584213	31584351	+	27.8	0.93	64	62	3.4	18.44	5.29e-55	60.44	5.63e-86	Intergenic	AluSz6|SINE|Alu	-45718	NM_014676	9698	Hs.281707	NM_001020658	ENSG00000134644	PUM1	HSPUM|PUMH|PUMH1|PUML1	pumilio homolog 1 (Drosophila)	protein-coding
chr1	215038396	215038534	+	14.3	0.897	32	32	2.5	12.69	2.38e-24	23.34	2.46e-32	Intergenic	L1ME3D|LINE|L1	-140420	NM_001017424	3776	Hs.497745	NM_001017424	ENSG00000082482	KCNK2	K2p2.1|TPKC1|TREK|TREK-1|TREK1|hTREK-1c|hTREK-1e	potassium channel, subfamily K, member 2	protein-coding
chr1	231606772	231606910	+	4.9	0.75	12	11	2.1	5.36	1.05e-05	8.83	8.98e-08	Intergenic	LTR81B|LTR|Gypsy	5430	NR_033826	645339	Hs.382049	NR_033826		SNRPD2P2	-	small nuclear ribonucleoprotein D2 pseudogene 2	pseudo
chr1	231935420	231935558	+	5.4	0.722	12	12	2.5	4.76	1.37e-05	7.27	1.88e-07	intron (NM_001164545, intron 7 of 7)	intron (NM_001164545, intron 7 of 7)	18774	NR_002227	27184	Hs.720568	NR_002227		DISC2	DISC1-AS1|DISC1OS|NCRNA00015	disrupted in schizophrenia 2 (non-protein coding)	miscRNA
chr1	233804821	233804959	+	5.4	0.667	12	12	2.5	4.76	1.37e-05	6.26	8.85e-07	intron (NM_002245, intron 2 of 2)	intron (NM_002245, intron 2 of 2)	44992	NR_039625	100616390		NR_039625		MIR4427	-	microRNA 4427	miscRNA
chr1	235344960	235345098	+	4.9	0.875	12	11	2.1	5.36	1.05e-05	6	3.7e-06	exon (NM_031371, exon 19 of 23)	exon (NM_031371, exon 19 of 23)	8402	NR_039908	100616224		NR_039908		MIR4753	-	microRNA 4753	miscRNA
chr1	236147919	236148057	+	5.4	0.867	12	12	2.1	5.85	1.77e-06	7.52	1.31e-07	intron (NM_002508, intron 15 of 19)	intron (NM_002508, intron 15 of 19)	80493	NM_002508	4811	Hs.356624	NM_002508	ENSG00000116962	NID1	NID	nidogen 1	protein-coding
chr1	8107846	8107984	+	13.9	0.773	31	31	2.1	15.11	7.91e-26	27.35	1.97e-33	Intergenic	Intergenic	-21522	NM_018948	54206	Hs.605445	NM_018948	ENSG00000116285	ERRFI1	GENE-33|MIG-6|MIG6|RALT	ERBB receptor feedback inhibitor 1	protein-coding
chr15	68132446	68132584	+	29.6	0.624	66	66	2.1	32.17	9.67e-74	40.66	2.85e-80	Intergenic	Intergenic	20473	NM_001258024	390598	Hs.451224	NM_001031807	ENSG00000188779	SKOR1	CORL1|FUSSEL15|LBXCOR1	SKI family transcriptional corepressor 1	protein-coding
chr15	67316840	67316978	+	16.1	0.891	38	36	2.1	17.55	6.3e-32	29.92	6.55e-40	Intergenic	Intergenic	-41286	NM_005902	4088	Hs.727986	NM_001145102	ENSG00000166949	SMAD3	HSPC193|HsT17436|JV15-2|LDS1C|LDS3|MADH3	SMAD family member 3	protein-coding
chr15	89661120	89661258	+	5.4	0.737	13	12	2.1	5.85	1.77e-06	9.86	7.22e-09	intron (NM_007011, intron 7 of 14)	intron (NM_007011, intron 7 of 14)	29808	NM_152924	11057	Hs.122337	NM_007011	ENSG00000140526	ABHD2	HS1-2|LABH2|PHPS1-2	abhydrolase domain containing 2	protein-coding
chr15	90041624	90041762	+	5.8	0.824	13	13	2.1	6.34	2.75e-07	12.67	8.65e-11	Intergenic	L1M5|LINE|L1	-1894	NM_016321	51458	Hs.459284	NM_016321	ENSG00000140519	RHCG	C15orf6|PDRC2|RHGK|SLC42A3	Rh family, C glycoprotein	protein-coding
chr15	96343145	96343283	+	5.4	0.875	13	12	2.5	4.76	1.37e-05	9.32	1.32e-08	Intergenic	Intergenic	366892	NR_027133	145820	Hs.652702	NR_027132		LOC145820	-	uncharacterized LOC145820	miscRNA
chr15	99526600	99526738	+	5.8	0.824	13	13	2.5	5.15	2.62e-06	12.67	8.65e-11	intron (NM_001167902, intron 2 of 4)	intron (NM_001167902, intron 2 of 4)	22216	NM_001102612	145814	Hs.592021	NM_001102612	ENSG00000183571	PGPEP1L	-	pyroglutamyl-peptidase I-like	protein-coding
chr15	100539140	100539278	+	5.8	0.882	13	13	2.1	6.34	2.75e-07	12.67	8.65e-11	intron (NM_139057, intron 18 of 21)	intron (NM_139057, intron 18 of 21)	-192077	NR_003260	196968	Hs.585319	NR_003260		DNM1P46	C15orf51|DNM1DN14.2|DNM1DN14@	DNM1 pseudogene 46	pseudo
chr15	101413341	101413479	+	5.8	0.938	13	13	2.1	6.34	2.75e-07	10.93	5.09e-10	Intergenic	Intergenic	-6599	NM_000693	220	Hs.459538	NM_000693	ENSG00000184254	ALDH1A3	ALDH1A6|ALDH6|RALDH3	aldehyde dehydrogenase 1 family, member A3	protein-coding
chr15	22488623	22488761	+	5.4	0.778	12	12	2.1	5.85	1.77e-06	6.21	9.54e-07	Intergenic	MER89-int|LTR|ERV1	-57873	NR_033735	646396	Hs.451294	NR_033735		REREP3	-	arginine-glutamic acid dipeptide (RE) repeats pseudogene 3	pseudo
chr1	236740411	236740549	+	4.9	0.765	12	11	2.1	5.36	1.05e-05	5.62	6.87e-06	intron (NM_018072, intron 20 of 44)	L1MC4a|LINE|L1	27361	NM_018072	55127	Hs.708114	NM_018072	ENSG00000119285	HEATR1	BAP28|UTP10	HEAT repeat containing 1	protein-coding
chr15	66994453	66994591	+	16.1	0.952	37	36	6.7	5.35	2.48e-15	34.77	3.45e-42	promoter-TSS (NM_005585)	promoter-TSS (NM_005585)	-152	NR_027654	4091	Hs.153863	NM_001142861	ENSG00000137834	SMAD6	AOVD2|HsT17432|MADH6|MADH7	SMAD family member 6	protein-coding
chr15	33360910	33361048	+	5.4	0.765	12	12	2.1	5.85	1.77e-06	11.28	1.64e-09	promoter-TSS (NM_001103184)	promoter-TSS (NM_001103184)	-894	NM_001103184	342184	Hs.657649	XM_003403672	ENSG00000248905	FMN1	FMN|LD	formin 1	protein-coding
chr15	38287970	38288108	+	5.4	0.8	12	12	2.1	5.85	1.77e-06	10.86	2.51e-09	Intergenic	Intergenic	60582	NM_152453	145942	Hs.179646	NM_152453	ENSG00000166069	TMCO5A	TMCO5	transmembrane and coiled-coil domains 5A	protein-coding
chr15	39603021	39603159	+	5.4	0.8	12	12	2.1	5.85	1.77e-06	8.33	4.46e-08	Intergenic	Intergenic	60205	NM_207445	400360	Hs.376109	NM_207445	ENSG00000175746	C15orf54	-	chromosome 15 open reading frame 54	protein-coding
chr15	41579153	41579291	+	5.4	0.722	12	12	2.1	5.85	1.77e-06	11.7	1.1e-09	intron (NR_026757, intron 3 of 3)	L1MA9|LINE|L1	3021	NR_026757	729082	Hs.380164	NR_026757		OIP5-AS1	cyrano	OIP5 antisense RNA 1	miscRNA
chr15	59670255	59670393	+	4.9	0.938	12	11	2.1	5.36	1.05e-05	9.04	7.18e-08	Intergenic	Intergenic	-5253	NM_004998	4643	Hs.654506	NM_004998	ENSG00000157483	MYO1E	FSGS6|HuncM-IC|MYO1C	myosin IE	protein-coding
chr15	63050644	63050782	+	5.4	0.867	12	12	2.1	5.85	1.77e-06	8.75	2.62e-08	intron (NM_015059, intron 34 of 55)	intron (NM_015059, intron 34 of 55)	-65443	NR_029709	406965		NR_029709		MIR190A	MIR190|MIRN190|hsa-mir-190a|miR-190	microRNA 190a	miscRNA
chr15	66662565	66662703	+	5.4	0.737	12	12	2.1	5.85	1.77e-06	11.7	1.1e-09	Intergenic	Intergenic	-13580	NM_017858	54962	Hs.740671	NM_017858	ENSG00000075131	TIPIN	-	TIMELESS interacting protein	protein-coding
chr1	241688877	241689015	+	4.5	0.933	12	10	2.1	4.87	5.73e-05	4.8	6.53e-05	Intergenic	Intergenic	-5861	NM_000143	2271	Hs.592490	NM_000143	ENSG00000091483	FH	HLRCC|LRCC|MCL|MCUL1	fumarate hydratase	protein-coding
chr15	49170198	49170336	+	16.1	0.935	36	36	2.1	17.55	6.3e-32	27.96	6.84e-39	promoter-TSS (NM_014335)	promoter-TSS (NM_014335)	-23	NM_014335	23741	Hs.255973	NM_014335	ENSG00000255302	EID1	C15orf3|CRI1|EID-1|IRO45620|PTD014|RBP21	EP300 interacting inhibitor of differentiation 1	protein-coding
chr15	69726671	69726809	+	5.4	0.857	12	12	2.1	5.85	1.77e-06	10.21	4.92e-09	intron (NM_138555, intron 10 of 22)	intron (NM_138555, intron 10 of 22)	-18419	NM_213725	6176	Hs.356502	NM_001003	ENSG00000137818	RPLP1	LP1|P1|RPP1	ribosomal protein, large, P1	protein-coding
chr15	70800219	70800357	+	5.4	0.812	12	12	2.1	5.85	1.77e-06	11.7	1.1e-09	Intergenic	Intergenic	194332	NM_001008224	55075	Hs.108049	NM_001008224	ENSG00000137831	UACA	NUCLING	uveal autoantigen with coiled-coil domains and ankyrin repeats	protein-coding
chr15	86879372	86879510	+	5.4	0.842	12	12	2.1	5.85	1.77e-06	9.64	9.24e-09	intron (NM_152336, intron 16 of 23)	intron (NM_152336, intron 16 of 23)	-19242	NR_046012	727915	Hs.451281	NR_046012		LOC727915	-	uncharacterized LOC727915	miscRNA
chr15	92040354	92040492	+	5.4	0.867	12	12	2.1	5.85	1.77e-06	10.86	2.51e-09	Intergenic	MLT1N2|LTR|ERVL-MaLR	-356515	NM_001145044	28232	Hs.311187	NM_001145044	ENSG00000176463	SLCO3A1	OATP-D|OATP3A1|OATPD|SLC21A11	solute carrier organic anion transporter family, member 3A1	protein-coding
chr15	96228153	96228291	+	5.4	0.857	12	12	2.5	4.76	1.37e-05	9.97	6.37e-09	Intergenic	Intergenic	251900	NR_027133	145820	Hs.652702	NR_027132		LOC145820	-	uncharacterized LOC145820	miscRNA
chr1	241852326	241852464	+	5.4	0.85	12	12	2.1	5.85	1.77e-06	6.4	7.05e-07	intron (NM_144625, intron 7 of 26)	L1MCa|LINE|L1	36815	NM_144625	128025	Hs.97527	NM_144625	ENSG00000162843	WDR64	-	WD repeat domain 64	protein-coding
chr15	100890892	100891030	+	15.2	0.953	36	34	2.5	13.48	1.34e-26	24.79	4.12e-35	promoter-TSS (NR_028140)	promoter-TSS (NR_028140)	-38	NR_028139	388182	Hs.136982	NM_207383		FLJ42289	-	uncharacterized LOC388182	miscRNA
chr15	30226392	30226530	+	4.9	0.8	11	11	2.1	5.36	1.05e-05	6.19	2.77e-06	Intergenic	Intergenic	-111755	NM_003257	7082	Hs.510833	NM_003257	ENSG00000104067	TJP1	ZO-1	tight junction protein 1	protein-coding
chr15	32044755	32044893	+	4.5	0.867	11	10	2.1	4.87	5.73e-05	9.75	1.4e-07	Intergenic	Charlie1a|DNA|hAT-Charlie	-97282	NM_130901	161725	Hs.355236	NM_130901	ENSG00000169918	OTUD7A	C15orf16|C16ORF15|CEZANNE2|OTUD7	OTU domain containing 7A	protein-coding
chr15	33087292	33087430	+	4.9	0.929	11	11	2.1	5.36	1.05e-05	8.73	1e-07	intron (NM_001103184, intron 15 of 16)	AluJo|SINE|Alu	77156	NM_001191322	26585	Hs.40098	NM_001191322	ENSG00000166923	GREM1	CKTSF1B1|DAND2|DRM|GREMLIN|IHG-2	gremlin 1	protein-coding
chr15	39160668	39160806	+	4.5	0.812	11	10	2.1	4.87	5.73e-05	8.41	5.32e-07	Intergenic	Charlie25|DNA|hAT-Charlie	171938	NM_207444	400359	Hs.448785	NM_207444	ENSG00000175779	C15orf53	-	chromosome 15 open reading frame 53	protein-coding
chr1	242047234	242047372	+	4.9	0.8	12	11	2.1	5.36	1.05e-05	6.09	3.21e-06	intron (NM_006027, intron 12 of 13)	intron (NM_006027, intron 12 of 13)	35270	NM_006027	9156	Hs.498248	NM_003686	ENSG00000174371	EXO1	HEX1|hExoI	exonuclease 1	protein-coding
[truncated: 13,923 more rows]
