# Supplementary material for: C/EBPβ enhances platinum resistance of ovarian cancer cells by reprogramming H3K79 methylation
Source: Nat Commun. 2018 Apr 30;9:1739. doi: 10.1038/s41467-018-03590-5 (PMC5928165; doi:10.1038/s41467-018-03590-5)
Supplement: Supplementary file 6 — Supplementary Data 3(XLSX 260 kb) [file 41467_2018_3590_MOESM6_ESM.xlsx]

## Sheet: Data S3 H3K9me3 ChIP-seq
Supplementary Data 3. H3K9me3 ChIP-seq anotated increased peaks in C/EBPβ knockdown cells
Increased peaks in C13*-shCEBPB compared with C13*-shcontrol
chr	start	end	strand	score	focus ratio/other	Total Tags	Background Tags	Fold Change vs. Background	p-value	Annotation	Detailed.Annotation	Distance.to.TSS	Nearest.PromoterID	Entrez.ID	Nearest.Unigene	Nearest.Refseq	Nearest.Ensembl	Gene.Name	Gene.Alias	Gene.Description	Gene.Type
chr10	107197239	107197739	+	11.3	500	21	10.4	2.02	0.00244	Intergenic	L1MC|LINE|L1	796630	NM_014978	22986	Hs.671950	NM_014978	ENSG00000156395	SORCS3	SORCS	sortilin-related VPS10 domain containing receptor 3	protein-coding
chr10	39150110	39150610	+	15.6	500	29	14.1	2.05	0.000353	Intergenic	(GAATG)n|Satellite|Satellite	160633	NR_045000	399746	Hs.742607	NR_045000		ACTR3BP5	FKSG74	ARP3 actin-related protein 3 homolog B (yeast) pseudogene 5	pseudo
chr10	42813670	42814170	+	14.5	500	27	15.1	1.79	0.00359	Intergenic	(CATTC)n|Satellite|Satellite	49573	NR_024380	441666	Hs.255729	NR_024380		LOC441666	-	zinc finger protein 91 pseudogene	pseudo
chr10	806459	807219	+	17.2	760	32	17	1.88	0.000733	Intergenic	L1M2|LINE|L1	-71231	NM_014974	22982	Hs.432397	NM_014974	ENSG00000151240	DIP2C	KIAA0934	DIP2 disco-interacting protein 2 homolog C (Drosophila)	protein-coding
chr10	38773317	38774716	+	34.9	1399	65	38.7	1.68	6.95e-05	Intergenic	(GAATG)n|Satellite|Satellite	56942	NR_024497	399744	Hs.497951	NM_001013665		LOC399744	-	uncharacterized LOC399744	miscRNA
chr10	38781804	38782304	+	13.4	500	25	15.1	1.66	0.012	Intergenic	(GAATG)n|Satellite|Satellite	64980	NR_024497	399744	Hs.497951	NM_001013665		LOC399744	-	uncharacterized LOC399744	miscRNA
chr10	38807717	38808217	+	13.4	500	25	11.3	2.21	0.000301	Intergenic	(GAATG)n|Satellite|Satellite	90893	NR_024497	399744	Hs.497951	NM_001013665		LOC399744	-	uncharacterized LOC399744	miscRNA
chr10	38869882	38870651	+	18.8	769	35	18.9	1.86	0.000564	Intergenic	(GAATG)n|Satellite|Satellite	-119461	NR_045000	399746	Hs.742607	NR_045000		ACTR3BP5	FKSG74	ARP3 actin-related protein 3 homolog B (yeast) pseudogene 5	pseudo
chr10	39077877	39078508	+	13.4	631	25	15.1	1.66	0.012	Intergenic	(CATTC)n|Satellite|Satellite	88465	NR_045000	399746	Hs.742607	NR_045000		ACTR3BP5	FKSG74	ARP3 actin-related protein 3 homolog B (yeast) pseudogene 5	pseudo
chr10	39102936	39103609	+	18.2	673	34	22.6	1.5	0.0153	Intergenic	(CATTC)n|Satellite|Satellite	113545	NR_045000	399746	Hs.742607	NR_045000		ACTR3BP5	FKSG74	ARP3 actin-related protein 3 homolog B (yeast) pseudogene 5	pseudo
chr10	39128620	39129120	+	13.4	500	25	14.1	1.77	0.0057	Intergenic	(GAATG)n|Satellite|Satellite	139143	NR_045000	399746	Hs.742607	NR_045000		ACTR3BP5	FKSG74	ARP3 actin-related protein 3 homolog B (yeast) pseudogene 5	pseudo
chr10	109251162	109251662	+	12.3	500	23	10.4	2.22	0.000487	Intergenic	Intergenic	-326946	NM_001013031	114815	Hs.591915	NM_001013031	ENSG00000108018	SORCS1	hSorCS	sortilin-related VPS10 domain containing receptor 1	protein-coding
chr10	38793859	38794359	+	11.8	500	22	13.2	1.67	0.0165	Intergenic	Intergenic	77035	NR_024497	399744	Hs.497951	NM_001013665		LOC399744	-	uncharacterized LOC399744	miscRNA
chr10	39086513	39087013	+	12.3	500	23	13.2	1.74	0.00905	Intergenic	(CATTC)n|Satellite|Satellite	97036	NR_045000	399746	Hs.742607	NR_045000		ACTR3BP5	FKSG74	ARP3 actin-related protein 3 homolog B (yeast) pseudogene 5	pseudo
chr10	39142226	39142851	+	15.6	625	29	17.9	1.62	0.00977	Intergenic	(GAATG)n|Satellite|Satellite	152811	NR_045000	399746	Hs.742607	NR_045000		ACTR3BP5	FKSG74	ARP3 actin-related protein 3 homolog B (yeast) pseudogene 5	pseudo
chr10	39144238	39145169	+	23.6	931	44	28.3	1.55	0.00373	Intergenic	(GAATG)n|Satellite|Satellite	154976	NR_045000	399746	Hs.742607	NR_045000		ACTR3BP5	FKSG74	ARP3 actin-related protein 3 homolog B (yeast) pseudogene 5	pseudo
chr10	107451404	107451904	+	12.3	500	23	10.2	2.25	0.000396	Intergenic	Intergenic	1050795	NM_014978	22986	Hs.671950	NM_014978	ENSG00000156395	SORCS3	SORCS	sortilin-related VPS10 domain containing receptor 3	protein-coding
chr10	110200564	110201064	+	11.3	500	21	10.2	2.06	0.00204	Intergenic	Intergenic	-729601	NR_046928	100873762		NR_046928		RNU6-53	-	RNA, U6 small nuclear 53	snRNA
chr10	24021332	24021832	+	11.8	500	22	10.2	2.15	0.000918	intron (NM_001098500, intron 1 of 18)	L1MC1|LINE|L1	37907	NM_001098500	56243	Hs.445885	NM_001098500	ENSG00000120549	KIAA1217	SKT	KIAA1217	protein-coding
chr10	85273950	85274450	+	12.3	500	23	15.1	1.52	0.0347	Intergenic	Tigger4|DNA|TcMar-Tigger	-624985	NM_014394	27069	Hs.352656	NM_014394	ENSG00000165678	GHITM	DERP2|HSPC282|MICS1|PTD010|TMBIM5	growth hormone inducible transmembrane protein	protein-coding
chr10	106887610	106888110	+	11.8	500	22	10.2	2.15	0.000918	intron (NM_014978, intron 7 of 26)	MIRb|SINE|MIR	487001	NM_014978	22986	Hs.671950	NM_014978	ENSG00000156395	SORCS3	SORCS	sortilin-related VPS10 domain containing receptor 3	protein-coding
chr10	107709617	107710117	+	12.3	500	23	10.2	2.25	0.000396	Intergenic	Intergenic	1214599	NM_001206570	114815	Hs.591915	NM_001013031	ENSG00000108018	SORCS1	hSorCS	sortilin-related VPS10 domain containing receptor 1	protein-coding
chr10	108162515	108163015	+	11.8	500	22	10.2	2.15	0.000918	Intergenic	L2b|LINE|L2	761701	NM_001206570	114815	Hs.591915	NM_001013031	ENSG00000108018	SORCS1	hSorCS	sortilin-related VPS10 domain containing receptor 1	protein-coding
chr10	110842526	110843026	+	11.8	500	22	10.2	2.15	0.000918	Intergenic	L1MB5|LINE|L1	-87639	NR_046928	100873762		NR_046928		RNU6-53	-	RNA, U6 small nuclear 53	snRNA
chr10	113276244	113276744	+	11.3	500	21	10.2	2.06	0.00204	Intergenic	Intergenic	439704	NM_000681	150	Hs.249159	NM_000681	ENSG00000150594	ADRA2A	ADRA2|ADRA2R|ADRAR|ALPHA2AAR|ZNF32	adrenoceptor alpha 2A	protein-coding
chr10	130628554	130629054	+	11.3	500	21	11.3	1.86	0.00635	Intergenic	L1ME4a|LINE|L1	-636650	NM_002412	4255	Hs.501522	NM_002412	ENSG00000170430	MGMT	-	O-6-methylguanine-DNA methyltransferase	protein-coding
chr10	18861946	18862446	+	11.8	500	22	11.3	1.94	0.00315	intron (NM_182543, intron 8 of 10)	(CATTC)n|Satellite|Satellite	78354	NM_182543	221078	Hs.396175	NM_182543	ENSG00000241058	NSUN6	4933414E04Rik|NOPD1	NOP2/Sun domain family, member 6	protein-coding
chr10	29406605	29407105	+	11.3	500	21	10.2	2.06	0.00204	Intergenic	L1MEg|LINE|L1	-171135	NM_032517	84569	Hs.558572	NM_032517	ENSG00000120563	LYZL1	KAAG648|LYC2|PRO1278|bA534G20.1	lysozyme-like 1	protein-coding
chr10	38778279	38778779	+	11.8	500	22	13.2	1.67	0.0165	Intergenic	(GAATG)n|Satellite|Satellite	61455	NR_024497	399744	Hs.497951	NM_001013665		LOC399744	-	uncharacterized LOC399744	miscRNA
chr10	38798914	38799666	+	16.6	752	31	17	1.83	0.00142	Intergenic	(GAATG)n|Satellite|Satellite	82216	NR_024497	399744	Hs.497951	NM_001013665		LOC399744	-	uncharacterized LOC399744	miscRNA
chr10	39117723	39118223	+	11.3	500	21	12.3	1.71	0.0144	Intergenic	(GAATG)n|Satellite|Satellite	128246	NR_045000	399746	Hs.742607	NR_045000		ACTR3BP5	FKSG74	ARP3 actin-related protein 3 homolog B (yeast) pseudogene 5	pseudo
chr10	42816851	42817530	+	13.9	679	26	17	1.53	0.0249	Intergenic	ALR/Alpha|Satellite|centr	46303	NR_024380	441666	Hs.255729	NR_024380		LOC441666	-	zinc finger protein 91 pseudogene	pseudo
chr10	74738943	74739443	+	11.8	500	22	10.4	2.12	0.00111	Intergenic	L1MA5A|LINE|L1	-24683	NM_032562	84647	Hs.333175	NM_032562	ENSG00000138308	PLA2G12B	GXIIB|GXIIIsPLA2|PLA2G13	phospholipase A2, group XIIB	protein-coding
chr10	106564591	106565091	+	11.3	500	21	10.2	2.06	0.00204	intron (NM_014978, intron 1 of 26)	intron (NM_014978, intron 1 of 26)	163982	NM_014978	22986	Hs.671950	NM_014978	ENSG00000156395	SORCS3	SORCS	sortilin-related VPS10 domain containing receptor 3	protein-coding
chr10	106677568	106678068	+	11.3	500	21	12.3	1.71	0.0144	intron (NM_014978, intron 3 of 26)	L1MA8|LINE|L1	276959	NM_014978	22986	Hs.671950	NM_014978	ENSG00000156395	SORCS3	SORCS	sortilin-related VPS10 domain containing receptor 3	protein-coding
chr10	107799006	107799506	+	11.3	500	21	10.2	2.06	0.00204	Intergenic	L1MC|LINE|L1	1125210	NM_001206570	114815	Hs.591915	NM_001013031	ENSG00000108018	SORCS1	hSorCS	sortilin-related VPS10 domain containing receptor 1	protein-coding
chr10	108555022	108555522	+	11.8	500	22	13.2	1.67	0.0165	intron (NM_001206570, intron 3 of 25)	intron (NM_001206570, intron 3 of 25)	369194	NM_001206570	114815	Hs.591915	NM_001013031	ENSG00000108018	SORCS1	hSorCS	sortilin-related VPS10 domain containing receptor 1	protein-coding
chr10	109035269	109035769	+	11.8	500	22	11.3	1.94	0.00315	Intergenic	L2c|LINE|L2	-111053	NM_001013031	114815	Hs.591915	NM_001013031	ENSG00000108018	SORCS1	hSorCS	sortilin-related VPS10 domain containing receptor 1	protein-coding
chr10	109185856	109186356	+	11.3	500	21	10.2	2.06	0.00204	Intergenic	Intergenic	-261640	NM_001013031	114815	Hs.591915	NM_001013031	ENSG00000108018	SORCS1	hSorCS	sortilin-related VPS10 domain containing receptor 1	protein-coding
chr10	109350292	109350792	+	11.3	500	21	10.2	2.06	0.00204	Intergenic	Intergenic	-426076	NM_001013031	114815	Hs.591915	NM_001013031	ENSG00000108018	SORCS1	hSorCS	sortilin-related VPS10 domain containing receptor 1	protein-coding
chr10	109483727	109484227	+	11.3	500	21	10.2	2.06	0.00204	Intergenic	MIRb|SINE|MIR	-559511	NM_001013031	114815	Hs.591915	NM_001013031	ENSG00000108018	SORCS1	hSorCS	sortilin-related VPS10 domain containing receptor 1	protein-coding
chr10	109486009	109486509	+	11.8	500	22	10.2	2.15	0.000918	Intergenic	Intergenic	-561793	NM_001013031	114815	Hs.591915	NM_001013031	ENSG00000108018	SORCS1	hSorCS	sortilin-related VPS10 domain containing receptor 1	protein-coding
chr10	110654659	110655159	+	11.3	500	21	10.2	2.06	0.00204	Intergenic	Intergenic	-275506	NR_046928	100873762		NR_046928		RNU6-53	-	RNA, U6 small nuclear 53	snRNA
chr10	117279091	117279591	+	11.8	500	22	10.2	2.15	0.000918	intron (NM_207303, intron 25 of 28)	MER103C|DNA|hAT-Charlie	426217	NM_207303	26033	Hs.501127	NM_207303	ENSG00000107518	ATRNL1	ALP|bA338L11.1|bA454H24.1	attractin-like 1	protein-coding
chr10	84366952	84367452	+	11.3	500	21	11.3	1.86	0.00635	intron (NM_001010848, intron 2 of 8)	L1MC2|LINE|L1	729759	NM_001165973	10718	Hs.125119	NM_001010848	ENSG00000185737	NRG3	HRG3|pro-NRG3	neuregulin 3	protein-coding
chr10	85597424	85597924	+	11.3	500	21	10.4	2.02	0.00244	Intergenic	Intergenic	-301511	NM_014394	27069	Hs.352656	NM_014394	ENSG00000165678	GHITM	DERP2|HSPC282|MICS1|PTD010|TMBIM5	growth hormone inducible transmembrane protein	protein-coding
chr10	108185866	108186366	+	11.3	500	21	13.2	1.59	0.0289	Intergenic	LTR81AB|LTR|Gypsy	738350	NM_001206570	114815	Hs.591915	NM_001013031	ENSG00000108018	SORCS1	hSorCS	sortilin-related VPS10 domain containing receptor 1	protein-coding
chr10	111114594	111115094	+	11.3	500	21	10.4	2.02	0.00244	Intergenic	L1PA16|LINE|L1	184429	NR_046928	100873762		NR_046928		RNU6-53	-	RNA, U6 small nuclear 53	snRNA
chr10	111274313	111274813	+	11.3	500	21	10.2	2.06	0.00204	Intergenic	Intergenic	344148	NR_046928	100873762		NR_046928		RNU6-53	-	RNA, U6 small nuclear 53	snRNA
chr10	111477474	111477974	+	11.3	500	21	10.2	2.06	0.00204	Intergenic	L1M7|LINE|L1	205587	NM_001167604	7511	Hs.390623	NM_001167604	ENSG00000108039	XPNPEP1	APP1|SAMP|XPNPEP|XPNPEPL|XPNPEPL1	X-prolyl aminopeptidase (aminopeptidase P) 1, soluble	protein-coding
chr10	113506469	113506969	+	11.3	500	21	10.2	2.06	0.00204	Intergenic	Intergenic	436818	NM_001244949	57678	Hs.42586	NM_001244949	ENSG00000119927	GPAM	GPAT|GPAT1	glycerol-3-phosphate acyltransferase, mitochondrial	protein-coding
chr10	113615283	113615783	+	11.3	500	21	10.2	2.06	0.00204	Intergenic	MLT1D|LTR|ERVL-MaLR	328004	NM_001244949	57678	Hs.42586	NM_001244949	ENSG00000119927	GPAM	GPAT|GPAT1	glycerol-3-phosphate acyltransferase, mitochondrial	protein-coding
chr10	121895858	121896358	+	11.3	500	21	10.2	2.06	0.00204	Intergenic	Intergenic	178083	NR_039830	100616322		NR_039830		MIR4682	-	microRNA 4682	miscRNA
chr10	132656209	132656709	+	11.3	500	21	10.2	2.06	0.00204	Intergenic	Intergenic	104472	NR_036180	100422867		NR_036180		MIR378C	-	microRNA 378c	miscRNA
chr1	67715554	67716054	+	12.9	500	24	12.3	1.96	0.00194	intron (NM_144701, intron 9 of 10)	MER57-int|LTR|ERV1	-57243	NR_047584	3595	Hs.479347	NM_001258214	ENSG00000081985	IL12RB2	-	interleukin 12 receptor, beta 2	protein-coding
chr11	92279916	92280416	+	11.3	500	21	10.2	2.06	0.00204	intron (NM_001008781, intron 2 of 24)	intron (NM_001008781, intron 2 of 24)	194904	NM_001008781	120114	Hs.98523	NM_001008781	ENSG00000165323	FAT3	CDHF15|CDHR10	FAT tumor suppressor homolog 3 (Drosophila)	protein-coding
chr11	131880640	131881272	+	13.9	632	26	11.3	2.3	0.000128	intron (NM_001144058, intron 1 of 7)	intron (NM_001144058, intron 1 of 7)	100244	NM_016522	50863	Hs.504352	NM_001048209	ENSG00000182667	NTM	HNT|IGLON2|NTRI	neurotrimin	protein-coding
chr11	132080585	132081085	+	11.3	500	21	10.2	2.06	0.00204	intron (NM_001144058, intron 2 of 7)	intron (NM_001144058, intron 2 of 7)	300123	NM_016522	50863	Hs.504352	NM_001048209	ENSG00000182667	NTM	HNT|IGLON2|NTRI	neurotrimin	protein-coding
chr11	132831015	132831515	+	11.3	500	21	10.2	2.06	0.00204	intron (NM_001012393, intron 1 of 7)	intron (NM_001012393, intron 1 of 7)	-18228	NM_002545	4978	Hs.4817	NM_001012393	ENSG00000183715	OPCML	IGLON1|OBCAM|OPCM	opioid binding protein/cell adhesion molecule-like	protein-coding
chr11	69275631	69276322	+	16.1	691	30	19.8	1.51	0.0195	Intergenic	MLT1D|LTR|ERVL-MaLR	-179897	NM_053056	595	Hs.523852	NM_053056	ENSG00000110092	CCND1	BCL1|D11S287E|PRAD1|U21B31	cyclin D1	protein-coding
chr11	131578500	131579000	+	12.9	500	24	10.2	2.35	0.000164	intron (NM_001048209, intron 1 of 7)	L2a|LINE|L2	-201962	NM_001144058	50863	Hs.504352	NM_001048209	ENSG00000182667	NTM	HNT|IGLON2|NTRI	neurotrimin	protein-coding
chr11	2665007	2665507	+	12.3	500	23	11.3	2.03	0.0015	non-coding (NR_002728, exon 1 of 1)	non-coding (NR_002728, exon 1 of 1)	55971	NR_002728	10984	Hs.741312	NR_002728		KCNQ1OT1	KCNQ1-AS2|KCNQ10T1|KvDMR1|KvLQT1-AS|LIT1|NCRNA00012	KCNQ1 opposite strand/antisense transcript 1 (non-protein coding)	miscRNA
chr11	7281938	7282438	+	12.9	500	24	10.2	2.35	0.000164	intron (NM_175733, intron 1 of 6)	intron (NM_175733, intron 1 of 6)	9007	NM_175733	143425	Hs.177193	NM_175733	ENSG00000170743	SYT9	-	synaptotagmin IX	protein-coding
chr1	49336700	49337444	+	16.6	744	31	10.2	3.03	1.27e-07	intron (NM_032785, intron 5 of 13)	(TG)n|Simple_repeat|Simple_repeat	-94525	NM_024603	79656	Hs.475348	NM_024603	ENSG00000162373	BEND5	C1orf165	BEN domain containing 5	protein-coding
chr11	79413851	79414351	+	12.9	500	24	10.2	2.35	0.000164	Intergenic	L1PREC2|LINE|L1	-262406	NM_001098816	26011	Hs.213087	NM_001098816	ENSG00000149256	TENM4	Doc4|ODZ4|TNM4|Ten-M4	teneurin transmembrane protein 4	protein-coding
chr11	99170340	99170840	+	12.9	500	24	10.2	2.35	0.000164	intron (NM_001243270, intron 1 of 23)	L1PB4|LINE|L1	-256286	NM_175566	53942	Hs.656783	NM_001243270	ENSG00000149972	CNTN5	HNB-2s|NB-2	contactin 5	protein-coding
chr11	20833614	20834114	+	11.3	500	21	10.4	2.02	0.00244	intron (NM_201551, intron 3 of 18)	L1MA6|LINE|L1	142747	NM_201551	4745	Hs.657172	NM_006157	ENSG00000165973	NELL1	IDH3GL|NRP1	NEL-like 1 (chicken)	protein-coding
chr11	84381327	84381975	+	13.9	648	26	10.2	2.54	2.52e-05	intron (NM_001142699, intron 6 of 27)	intron (NM_001142699, intron 6 of 27)	252814	NM_001364	1740	Hs.367656	NM_001142699	ENSG00000150672	DLG2	PPP1R58|PSD-93|PSD93|chapsyn-110	discs, large homolog 2 (Drosophila)	protein-coding
chr11	131927725	131928351	+	13.9	626	26	13.2	1.97	0.0012	intron (NM_001144058, intron 1 of 7)	intron (NM_001144058, intron 1 of 7)	147326	NM_016522	50863	Hs.504352	NM_001048209	ENSG00000182667	NTM	HNT|IGLON2|NTRI	neurotrimin	protein-coding
chr11	132458980	132459480	+	12.3	500	23	10.2	2.25	0.000396	intron (NM_001012393, intron 3 of 7)	intron (NM_001012393, intron 3 of 7)	353807	NM_002545	4978	Hs.4817	NM_001012393	ENSG00000183715	OPCML	IGLON1|OBCAM|OPCM	opioid binding protein/cell adhesion molecule-like	protein-coding
chr11	133435993	133436493	+	12.3	500	23	12.3	1.88	0.00393	Intergenic	L1MEf|LINE|L1	-33840	NM_001012393	4978	Hs.4817	NM_001012393	ENSG00000183715	OPCML	IGLON1|OBCAM|OPCM	opioid binding protein/cell adhesion molecule-like	protein-coding
chr11	5095523	5096023	+	11.8	500	22	10.2	2.15	0.000918	Intergenic	L1MEe|LINE|L1	-14916	NM_001005164	119678	Hs.553557	NM_001005164	ENSG00000176787	OR52E2	-	olfactory receptor, family 52, subfamily E, member 2	protein-coding
chr11	20976855	20977355	+	11.8	500	22	10.2	2.15	0.000918	intron (NM_201551, intron 11 of 18)	intron (NM_201551, intron 11 of 18)	285988	NM_201551	4745	Hs.657172	NM_006157	ENSG00000165973	NELL1	IDH3GL|NRP1	NEL-like 1 (chicken)	protein-coding
chr11	29649884	29650384	+	11.8	500	22	10.4	2.12	0.00111	Intergenic	MIRb|SINE|MIR	388443	NM_002233	3739	Hs.592002	NM_002233	ENSG00000182255	KCNA4	HBK4|HK1|HPCN2|HUKII|KCNA4L|KCNA8|KV1.4|PCN2	potassium voltage-gated channel, shaker-related subfamily, member 4	protein-coding
chr11	39985575	39986075	+	11.8	500	22	10.2	2.15	0.000918	Intergenic	Intergenic	328855	NR_047674	57689	Hs.741547	NM_001258419	ENSG00000148948	LRRC4C	NGL-1|NGL1	leucine rich repeat containing 4C	protein-coding
chr1	164392557	164393057	+	11.3	500	21	10.2	2.06	0.00204	Intergenic	MIR3|SINE|MIR	-135790	NM_001204963	5087	Hs.557097	NM_001204961	ENSG00000185630	PBX1	-	pre-B-cell leukemia homeobox 1	protein-coding
chr11	84111054	84111554	+	11.8	500	22	10.2	2.15	0.000918	intron (NM_001364, intron 2 of 22)	intron (NM_001364, intron 2 of 22)	-82922	NM_001206769	1740	Hs.367656	NM_001142699	ENSG00000150672	DLG2	PPP1R58|PSD-93|PSD93|chapsyn-110	discs, large homolog 2 (Drosophila)	protein-coding
chr11	84645688	84646188	+	11.3	500	21	10.2	2.06	0.00204	intron (NM_001142699, intron 6 of 27)	L2c|LINE|L2	-11473	NM_001364	1740	Hs.367656	NM_001142699	ENSG00000150672	DLG2	PPP1R58|PSD-93|PSD93|chapsyn-110	discs, large homolog 2 (Drosophila)	protein-coding
chr11	131415158	131415658	+	11.3	500	21	10.2	2.06	0.00204	intron (NM_001048209, intron 1 of 7)	L2b|LINE|L2	175037	NM_001048209	50863	Hs.504352	NM_001048209	ENSG00000182667	NTM	HNT|IGLON2|NTRI	neurotrimin	protein-coding
chr11	133539374	133540226	+	18.8	852	35	14.1	2.47	2.13e-06	Intergenic	Intergenic	-137397	NM_001012393	4978	Hs.4817	NM_001012393	ENSG00000183715	OPCML	IGLON1|OBCAM|OPCM	opioid binding protein/cell adhesion molecule-like	protein-coding
chr11	20859137	20859637	+	11.3	500	21	10.2	2.06	0.00204	intron (NM_201551, intron 3 of 18)	L1MC3|LINE|L1	168270	NM_201551	4745	Hs.657172	NM_006157	ENSG00000165973	NELL1	IDH3GL|NRP1	NEL-like 1 (chicken)	protein-coding
chr11	28360985	28361485	+	11.3	500	21	12.3	1.71	0.0144	Intergenic	L1MEg|LINE|L1	231437	NM_001113528	196074	Hs.243326	NM_001113528	ENSG00000169519	METTL15	METT5D1	methyltransferase like 15	protein-coding
chr11	29889579	29890079	+	11.3	500	21	10.2	2.06	0.00204	Intergenic	LTR16E2|LTR|ERVL	148748	NM_002233	3739	Hs.592002	NM_002233	ENSG00000182255	KCNA4	HBK4|HK1|HPCN2|HUKII|KCNA4L|KCNA8|KV1.4|PCN2	potassium voltage-gated channel, shaker-related subfamily, member 4	protein-coding
chr11	84600595	84601095	+	11.3	500	21	10.2	2.06	0.00204	intron (NM_001142699, intron 6 of 27)	intron (NM_001142699, intron 6 of 27)	33620	NM_001364	1740	Hs.367656	NM_001142699	ENSG00000150672	DLG2	PPP1R58|PSD-93|PSD93|chapsyn-110	discs, large homolog 2 (Drosophila)	protein-coding
chr12	116152003	116152503	+	11.3	500	21	10.2	2.06	0.00204	Intergenic	Intergenic	434206	NR_030351	693205		NR_030351		MIR620	MIRN620|hsa-mir-620	microRNA 620	miscRNA
chr12	32108536	32109036	+	13.9	500	26	16	1.62	0.0135	Intergenic	Intergenic	-3567	NM_018169	55196	Hs.445129	NM_018169	ENSG00000174718	KIAA1551	C12orf35	KIAA1551	protein-coding
chr12	38327297	38327797	+	12.3	500	23	10.2	2.25	0.000396	Intergenic	ALR/Alpha|Satellite|centr	-383010	NM_001013620	144245	Hs.259305	NM_001013620	ENSG00000175548	ALG10B	ALG10|KCR1	asparagine-linked glycosylation 10, alpha-1,2-glucosyltransferase homolog B (yeast)	protein-coding
chr12	30401914	30402414	+	11.3	500	21	10.2	2.06	0.00204	Intergenic	L1ME2|LINE|L1	428014	NM_001190995	10526	Hs.505136	NM_001190995	ENSG00000133704	IPO8	RANBP8	importin 8	protein-coding
chr12	32892087	32892587	+	11.3	500	21	10.2	2.06	0.00204	intron (NM_012063, intron 15 of 18)	intron (NM_012063, intron 15 of 18)	16550	NM_001040436	51067	Hs.706015	NM_001040436	ENSG00000139131	YARS2	MLASA2|MT-TYRRS|TYRRS	tyrosyl-tRNA synthetase 2, mitochondrial	protein-coding
chr12	98445741	98446241	+	11.8	500	22	11.3	1.94	0.00315	Intergenic	Intergenic	-56765	NR_036189	100422924		NR_036189		MIR4303	-	microRNA 4303	miscRNA
chr12	119500846	119501346	+	11.3	500	21	10.2	2.06	0.00204	intron (NM_194286, intron 1 of 12)	MLT1I|LTR|ERVL-MaLR	81796	NM_194286	84530	Hs.741317	NM_194286	ENSG00000139767	SRRM4	KIAA1853|MU-MB-2.76|nSR100	serine/arginine repetitive matrix 4	protein-coding
chr12	24672650	24673150	+	11.8	500	22	10.2	2.15	0.000918	intron (NM_152989, intron 1 of 17)	L1M4c|LINE|L1	42483	NM_152989	6660	Hs.657542	NM_001261414	ENSG00000134532	SOX5	L-SOX5	SRY (sex determining region Y)-box 5	protein-coding
chr12	28468822	28469322	+	11.3	500	21	13.2	1.59	0.0289	intron (NM_018318, intron 5 of 11)	L1MC4|LINE|L1	58939	NM_018318	55297	Hs.653125	NM_018318	ENSG00000123106	CCDC91	p56	coiled-coil domain containing 91	protein-coding
chr13	51497084	51497584	+	11.3	500	21	11.3	1.86	0.00635	intron (NM_001142279, intron 1 of 9)	L1M4|LINE|L1	-12486	NR_046552	100874255	Hs.741501	NR_046552		RNASEH2B-AS1	-	RNASEH2B antisense RNA 1	miscRNA
chr13	54389214	54389714	+	11.3	500	21	10.4	2.02	0.00244	promoter-TSS (NR_047488)	promoter-TSS (NR_047488)	-90	NR_047488	100861552	Hs.224691	NR_047488		LINC00558	-	long intergenic non-protein coding RNA 558	miscRNA
chr13	63624744	63625244	+	15	500	28	14.1	1.98	0.000743	Intergenic	Plat_L3|LINE|CR1	-686574	NR_002171	283491	Hs.694575	NR_002171		OR7E156P	-	olfactory receptor, family 7, subfamily E, member 156 pseudogene	pseudo
chr13	63634945	63635445	+	14.5	500	27	14.1	1.91	0.00152	Intergenic	Intergenic	-676373	NR_002171	283491	Hs.694575	NR_002171		OR7E156P	-	olfactory receptor, family 7, subfamily E, member 156 pseudogene	pseudo
chr13	20370217	20371068	+	20.9	851	39	19.8	1.97	8.98e-05	Intergenic	L1MEd|LINE|L1	-13483	NM_001042414	55269	Hs.213198	NM_001042414	ENSG00000121390	PSPC1	PSP1	paraspeckle component 1	protein-coding
chr14	101676008	101676508	+	13.4	500	25	15.1	1.66	0.012	Intergenic	L1PA7|LINE|L1	140010	NR_047664	100507257	Hs.301755	NR_047664		MEG9	LINC00584	maternally expressed 9 (non-protein coding)	miscRNA
chr14	61931792	61932679	+	22.5	887	42	19.8	2.12	9.54e-06	intron (NM_006255, intron 9 of 13)	L1MA8|LINE|L1	-105023	NR_039985	400221	Hs.344000	NR_039985		FLJ22447	-	uncharacterized LOC400221	miscRNA
chr14	79041789	79042289	+	11.8	500	22	10.4	2.12	0.00111	intron (NM_004796, intron 1 of 16)	L2a|LINE|L2	171946	NM_004796	9369	Hs.368307	NM_001105250	ENSG00000021645	NRXN3	C14orf60	neurexin 3	protein-coding
chr14	99344235	99344735	+	11.3	500	21	10.2	2.06	0.00204	Intergenic	Intergenic	166535	NM_182560	283598	Hs.448754	NM_182560	ENSG00000176605	C14orf177	-	chromosome 14 open reading frame 177	protein-coding
chr14	106930234	106930734	+	11.8	500	22	10.4	2.12	0.00111	Intergenic	Intergenic	-7971	NR_027457	338005	Hs.322826	NR_027457		LINC00221	C14orf98|NCRNA00221	long intergenic non-protein coding RNA 221	miscRNA
chr14	73836283	73836783	+	11.3	500	21	13.2	1.59	0.0289	intron (NM_001005745, intron 2 of 10)	L1ME3A|LINE|L1	88753	NM_001005744	8650	Hs.714879	NM_001005743	ENSG00000133961	NUMB	C14orf41|S171|c14_5527	numb homolog (Drosophila)	protein-coding
chr15	21937374	21937874	+	11.8	500	22	12.3	1.79	0.00767	non-coding (NR_027053, exon 1 of 1)	non-coding (NR_027053, exon 1 of 1)	3115	NR_027053	646214	Hs.510697	NR_027053		LOC646214	-	p21 protein (Cdc42/Rac)-activated kinase 2 pseudogene	pseudo
chr15	22429534	22430034	+	11.8	500	22	13.2	1.67	0.0165	Intergenic	HERVL74-int|LTR|ERVL	16322	NR_028067	390539	Hs.666555	NR_028067		OR4N3P	OR15-2	olfactory receptor, family 4, subfamily N, member 3 pseudogene	pseudo
chr15	95084106	95084606	+	11.3	500	21	10.2	2.06	0.00204	Intergenic	Intergenic	185192	NM_001159644	55784	Hs.33368	NM_001159643	ENSG00000140563	MCTP2	-	multiple C2 domains, transmembrane 2	protein-coding
chr15	20555600	20556100	+	11.3	500	21	13.2	1.59	0.0289	Intergenic	Intergenic	67853	NR_038836	646096	Hs.448789	NR_038836		CHEK2P2	-	checkpoint kinase 2 pseudogene 2	pseudo
chr15	47185698	47186198	+	11.3	500	21	10.2	2.06	0.00204	Intergenic	Intergenic	-290455	NM_001198999	80031	Hs.511265	NM_001198999	ENSG00000137872	SEMA6D	-	sema domain, transmembrane domain (TM), and cytoplasmic domain, (semaphorin) 6D	protein-coding
chr15	20854500	20855450	+	24.7	950	46	29.2	1.57	0.00251	Intergenic	L1MB8|LINE|L1	87301	NR_027411	729786	Hs.592025	NR_027411		GOLGA8CP	GOLGA8C	golgin A8 family, member C, pseudogene	pseudo
chr15	20613019	20613519	+	12.9	500	24	13.2	1.82	0.00479	TTS (NR_036432)	TTS (NR_036432)	98164	NR_036432	283755	Hs.608918	NM_001024682		HERC2P3	D15F37S4	hect domain and RLD 2 pseudogene 3	pseudo
chr15	20852687	20853319	+	13.4	632	25	14.1	1.77	0.0057	Intergenic	L1ME3C|LINE|L1	85329	NR_027411	729786	Hs.592025	NR_027411		GOLGA8CP	GOLGA8C	golgin A8 family, member C, pseudogene	pseudo
chr15	20866680	20867180	+	12.3	500	23	13.2	1.74	0.00905	Intergenic	Intergenic	94550	NR_027992	606	Hs.657985	NR_027992		NBEAP1	BCL8|BCL8A	neurobeachin pseudogene 1	pseudo
chr15	86824543	86825043	+	12.9	500	24	10.4	2.31	0.000205	intron (NM_152336, intron 15 of 23)	intron (NM_152336, intron 15 of 23)	35406	NR_046012	727915	Hs.451281	NR_046012		LOC727915	-	uncharacterized LOC727915	miscRNA
chr15	22513517	22514166	+	14.5	649	27	10.4	2.6	1.22e-05	Intergenic	Intergenic	-32724	NR_033735	646396	Hs.451294	NR_033735		REREP3	-	arginine-glutamic acid dipeptide (RE) repeats pseudogene 3	pseudo
chr15	94569072	94569572	+	11.3	500	21	10.2	2.06	0.00204	Intergenic	Intergenic	-272108	NM_001159643	55784	Hs.33368	NM_001159643	ENSG00000140563	MCTP2	-	multiple C2 domains, transmembrane 2	protein-coding
chr16	6446743	6447402	+	13.4	659	25	10.2	2.45	6.56e-05	intron (NM_001142333, intron 2 of 14)	L1MEf|LINE|L1	-376738	NM_001142334	54715	Hs.459842	NM_001142333	ENSG00000078328	RBFOX1	2BP1|A2BP1|FOX-1|FOX1|HRNBP1	RNA binding protein, fox-1 homolog (C. elegans) 1	protein-coding
chr16	33899602	33900227	+	16.6	625	31	19.8	1.56	0.012	Intergenic	(CATTC)n|Satellite|Satellite	62589	NR_038368	649159	Hs.532675	NM_001040069		LINC00273	NCRNA00273|TOP	long intergenic non-protein coding RNA 273	miscRNA
chr16	6761907	6762407	+	13.9	500	26	10.2	2.54	2.52e-05	intron (NM_001142333, intron 3 of 14)	intron (NM_001142333, intron 3 of 14)	-61653	NM_001142334	54715	Hs.459842	NM_001142333	ENSG00000078328	RBFOX1	2BP1|A2BP1|FOX-1|FOX1|HRNBP1	RNA binding protein, fox-1 homolog (C. elegans) 1	protein-coding
chr16	32581145	32581778	+	17.2	633	32	15.1	2.12	0.000101	Intergenic	ALR/Alpha|Satellite|centr	105987	NM_001099687	729355	Hs.741147	NM_001099687	ENSG00000261509	TP53TG3B	-	TP53 target 3B	protein-coding
chr16	32583282	32584846	+	39.2	1564	73	41.5	1.76	6.23e-06	Intergenic	ALR/Alpha|Satellite|centr	103384	NM_001099687	729355	Hs.741147	NM_001099687	ENSG00000261509	TP53TG3B	-	TP53 target 3B	protein-coding
chr16	33987566	33988066	+	11.8	500	22	14.1	1.55	0.0318	Intergenic	ALR/Alpha|Satellite|centr	-25313	NR_038368	649159	Hs.532675	NM_001040069		LINC00273	NCRNA00273|TOP	long intergenic non-protein coding RNA 273	miscRNA
chr16	76244120	76244751	+	17.2	631	32	12.3	2.61	1.94e-06	Intergenic	L2b|LINE|L2	-66741	NM_033401	85445	Hs.461389	NM_033401	ENSG00000152910	CNTNAP4	CASPR4	contactin associated protein-like 4	protein-coding
chr16	78335130	78335630	+	12.9	500	24	10.2	2.35	0.000164	intron (NM_016373, intron 5 of 8)	intron (NM_016373, intron 5 of 8)	202053	NM_130791	51741	Hs.461453	NM_016373	ENSG00000186153	WWOX	D16S432E|FOR|FRA16D|HHCMA56|PRO0128|SDR41C1|WOX1	WW domain containing oxidoreductase	protein-coding
chr16	7206089	7206589	+	12.3	500	23	10.2	2.25	0.000396	intron (NM_001142333, intron 4 of 14)	intron (NM_001142333, intron 4 of 14)	-176412	NM_145891	54715	Hs.459842	NM_001142333	ENSG00000078328	RBFOX1	2BP1|A2BP1|FOX-1|FOX1|HRNBP1	RNA binding protein, fox-1 homolog (C. elegans) 1	protein-coding
chr16	32601738	32602782	+	28.4	1044	53	34.9	1.52	0.00259	Intergenic	ALR/Alpha|Satellite|centr	85188	NM_001099687	729355	Hs.741147	NM_001099687	ENSG00000261509	TP53TG3B	-	TP53 target 3B	protein-coding
chr16	33621391	33621891	+	11.8	500	22	14.1	1.55	0.0318	Intergenic	THE1D|LTR|ERVL-MaLR	-58398	NR_046943	100873777		NR_046943		RNU6-76	-	RNA, U6 small nuclear 76	snRNA
chr16	33878871	33879371	+	12.3	500	23	15.1	1.52	0.0347	Intergenic	HSATII|Satellite|Satellite	83382	NR_038368	649159	Hs.532675	NM_001040069		LINC00273	NCRNA00273|TOP	long intergenic non-protein coding RNA 273	miscRNA
chr16	65344903	65345403	+	12.3	500	23	10.2	2.25	0.000396	intron (NR_027755, intron 8 of 8)	intron (NR_027755, intron 8 of 8)	-189234	NM_001797	1009	Hs.116471	NM_001797	ENSG00000140937	CDH11	CAD11|CDHOB|OB|OSF-4	cadherin 11, type 2, OB-cadherin (osteoblast)	protein-coding
chr16	76823932	76824432	+	11.8	500	22	10.2	2.15	0.000918	Intergenic	L1MEg|LINE|L1	-78651	NR_039870	100616172		NR_039870		MIR4719	-	microRNA 4719	miscRNA
chr16	78548229	78548729	+	11.8	500	22	10.2	2.15	0.000918	intron (NM_016373, intron 8 of 8)	intron (NM_016373, intron 8 of 8)	415152	NM_130791	51741	Hs.461453	NM_016373	ENSG00000186153	WWOX	D16S432E|FOR|FRA16D|HHCMA56|PRO0128|SDR41C1|WOX1	WW domain containing oxidoreductase	protein-coding
chr16	26483239	26483739	+	11.8	500	22	10.2	2.15	0.000918	Intergenic	L1M1|LINE|L1	-594730	NM_001145545	162083	Hs.120831	NM_182831		C16orf82	TNT	chromosome 16 open reading frame 82	protein-coding
chr16	32533586	32535715	+	48.8	2129	91	59.4	1.53	8.52e-05	Intergenic	ALR/Alpha|Satellite|centr	152798	NM_001099687	729355	Hs.741147	NM_001099687	ENSG00000261509	TP53TG3B	-	TP53 target 3B	protein-coding
chr16	32540823	32541323	+	11.8	500	22	12.3	1.79	0.00767	Intergenic	ALR/Alpha|Satellite|centr	146375	NM_001099687	729355	Hs.741147	NM_001099687	ENSG00000261509	TP53TG3B	-	TP53 target 3B	protein-coding
chr16	33877583	33878083	+	11.8	500	22	13.2	1.67	0.0165	Intergenic	HSATII|Satellite|Satellite	84670	NR_038368	649159	Hs.532675	NM_001040069		LINC00273	NCRNA00273|TOP	long intergenic non-protein coding RNA 273	miscRNA
chr16	58306668	58307168	+	11.8	500	22	14.1	1.55	0.0318	intron (NM_014157, intron 7 of 8)	L1M4b|LINE|L1	22033	NM_001080492	221191	Hs.411239	NM_001080492	ENSG00000103023	PRSS54	KLKBL4	protease, serine, 54	protein-coding
chr16	78305957	78306610	+	16.6	653	31	14.1	2.19	7.23e-05	intron (NM_016373, intron 5 of 8)	MLT1H1|LTR|ERVL-MaLR	172956	NM_130791	51741	Hs.461453	NM_016373	ENSG00000186153	WWOX	D16S432E|FOR|FRA16D|HHCMA56|PRO0128|SDR41C1|WOX1	WW domain containing oxidoreductase	protein-coding
chr16	78423512	78424497	+	23.1	985	43	20.8	2.07	1.29e-05	intron (NM_016373, intron 6 of 8)	MIR3|SINE|MIR	290677	NM_130791	51741	Hs.461453	NM_016373	ENSG00000186153	WWOX	D16S432E|FOR|FRA16D|HHCMA56|PRO0128|SDR41C1|WOX1	WW domain containing oxidoreductase	protein-coding
chr16	78817941	78818568	+	14.5	627	27	10.2	2.64	9.35e-06	intron (NM_016373, intron 8 of 8)	intron (NM_016373, intron 8 of 8)	684927	NM_130791	51741	Hs.461453	NM_016373	ENSG00000186153	WWOX	D16S432E|FOR|FRA16D|HHCMA56|PRO0128|SDR41C1|WOX1	WW domain containing oxidoreductase	protein-coding
chr16	79373773	79374273	+	12.3	500	23	10.2	2.25	0.000396	Intergenic	Intergenic	260599	NM_005360	4094	Hs.134859	NM_001031804	ENSG00000178573	MAF	CCA4|c-MAF	v-maf musculoaponeurotic fibrosarcoma oncogene homolog (avian)	protein-coding
chr16	8427326	8427958	+	15.6	632	29	10.2	2.84	1.16e-06	Intergenic	Intergenic	194584	NM_001146336	283953	Hs.150849	NM_001146336	ENSG00000232258	TMEM114	-	transmembrane protein 114	protein-coding
chr16	32539762	32540262	+	11.8	500	22	11.3	1.94	0.00315	Intergenic	ALR/Alpha|Satellite|centr	147436	NM_001099687	729355	Hs.741147	NM_001099687	ENSG00000261509	TP53TG3B	-	TP53 target 3B	protein-coding
chr16	32586501	32587138	+	15.6	637	29	14.1	2.05	0.000353	Intergenic	ALR/Alpha|Satellite|centr	100629	NM_001099687	729355	Hs.741147	NM_001099687	ENSG00000261509	TP53TG3B	-	TP53 target 3B	protein-coding
chr16	33601469	33601969	+	11.8	500	22	11.3	1.94	0.00315	Intergenic	Intergenic	-38476	NR_046943	100873777		NR_046943		RNU6-76	-	RNA, U6 small nuclear 76	snRNA
chr16	33892934	33893731	+	18.8	797	35	22.6	1.55	0.00952	Intergenic	HSATII|Satellite|Satellite	69171	NR_038368	649159	Hs.532675	NM_001040069		LINC00273	NCRNA00273|TOP	long intergenic non-protein coding RNA 273	miscRNA
chr16	34496005	34496505	+	11.3	500	21	10.4	2.02	0.00244	Intergenic	Intergenic	-91493	NR_002837	606551	Hs.646441	NR_002837		UBE2MP1	-	ubiquitin-conjugating enzyme E2M pseudogene 1	pseudo
chr16	61147273	61147773	+	11.8	500	22	10.2	2.15	0.000918	Intergenic	L2a|LINE|L2	923216	NM_001796	1006	Hs.368322	NM_001796	ENSG00000150394	CDH8	Nbla04261	cadherin 8, type 2	protein-coding
chr16	78462790	78463438	+	13.9	648	26	15.1	1.72	0.00666	intron (NM_016373, intron 7 of 8)	intron (NM_016373, intron 7 of 8)	329787	NM_130791	51741	Hs.461453	NM_016373	ENSG00000186153	WWOX	D16S432E|FOR|FRA16D|HHCMA56|PRO0128|SDR41C1|WOX1	WW domain containing oxidoreductase	protein-coding
chr16	78619040	78619540	+	11.8	500	22	13.2	1.67	0.0165	intron (NM_016373, intron 8 of 8)	intron (NM_016373, intron 8 of 8)	485963	NM_130791	51741	Hs.461453	NM_016373	ENSG00000186153	WWOX	D16S432E|FOR|FRA16D|HHCMA56|PRO0128|SDR41C1|WOX1	WW domain containing oxidoreductase	protein-coding
chr16	78909590	78910090	+	11.3	500	21	12.3	1.71	0.0144	intron (NM_016373, intron 8 of 8)	intron (NM_016373, intron 8 of 8)	724782	NM_005360	4094	Hs.134859	NM_001031804	ENSG00000178573	MAF	CCA4|c-MAF	v-maf musculoaponeurotic fibrosarcoma oncogene homolog (avian)	protein-coding
chr16	79107923	79108423	+	11.8	500	22	10.2	2.15	0.000918	intron (NM_016373, intron 8 of 8)	MLT1J|LTR|ERVL-MaLR	526449	NM_005360	4094	Hs.134859	NM_001031804	ENSG00000178573	MAF	CCA4|c-MAF	v-maf musculoaponeurotic fibrosarcoma oncogene homolog (avian)	protein-coding
chr16	79504346	79504846	+	11.3	500	21	10.2	2.06	0.00204	Intergenic	MIRb|SINE|MIR	130026	NM_005360	4094	Hs.134859	NM_001031804	ENSG00000178573	MAF	CCA4|c-MAF	v-maf musculoaponeurotic fibrosarcoma oncogene homolog (avian)	protein-coding
chr16	80413444	80414079	+	15	635	28	10.4	2.7	4.44e-06	Intergenic	Intergenic	-161093	NM_130897	83657	Hs.98849	NM_130897	ENSG00000168589	DYNLRB2	DNCL2B|DNLC2B|ROBLD2	dynein, light chain, roadblock-type 2	protein-coding
chr16	86332873	86333516	+	12.3	643	23	10.4	2.22	0.000487	Intergenic	MIR|SINE|MIR	13157	NR_038438	146513	Hs.434338	NR_038438		LOC146513	-	uncharacterized LOC146513	miscRNA
chr16	32818427	32818927	+	11.3	500	21	10.4	2.02	0.00244	Intergenic	Intergenic	77786	NR_003083	386757	Hs.433146	XR_159263		SLC6A10P	CT-2|CT2|SLC6A10|SLC6A10pB	solute carrier family 6 (neurotransmitter transporter, creatine), member 10, pseudogene	pseudo
chr16	61884760	61885260	+	11.3	500	21	10.2	2.06	0.00204	intron (NM_001796, intron 4 of 11)	intron (NM_001796, intron 4 of 11)	185729	NM_001796	1006	Hs.368322	NM_001796	ENSG00000150394	CDH8	Nbla04261	cadherin 8, type 2	protein-coding
chr16	64654717	64655217	+	11.3	500	21	10.2	2.06	0.00204	Intergenic	L1PB3|LINE|L1	500952	NM_001797	1009	Hs.116471	NM_001797	ENSG00000140937	CDH11	CAD11|CDHOB|OB|OSF-4	cadherin 11, type 2, OB-cadherin (osteoblast)	protein-coding
chr16	78331846	78332346	+	11.3	500	21	12.3	1.71	0.0144	intron (NM_016373, intron 5 of 8)	THE1C|LTR|ERVL-MaLR	198769	NM_130791	51741	Hs.461453	NM_016373	ENSG00000186153	WWOX	D16S432E|FOR|FRA16D|HHCMA56|PRO0128|SDR41C1|WOX1	WW domain containing oxidoreductase	protein-coding
chr16	78621878	78622378	+	11.3	500	21	10.2	2.06	0.00204	intron (NM_016373, intron 8 of 8)	intron (NM_016373, intron 8 of 8)	488801	NM_130791	51741	Hs.461453	NM_016373	ENSG00000186153	WWOX	D16S432E|FOR|FRA16D|HHCMA56|PRO0128|SDR41C1|WOX1	WW domain containing oxidoreductase	protein-coding
chr16	80344092	80344592	+	11.3	500	21	10.2	2.06	0.00204	Intergenic	Intergenic	-230512	NM_130897	83657	Hs.98849	NM_130897	ENSG00000168589	DYNLRB2	DNCL2B|DNLC2B|ROBLD2	dynein, light chain, roadblock-type 2	protein-coding
chr1	5733831	5734331	+	17.2	500	32	20.8	1.54	0.0131	Intergenic	L1MEc|LINE|L1	109950	NR_039612	100616489		NR_039612		MIR4417	-	microRNA 4417	miscRNA
chr17	50282818	50283318	+	11.3	500	21	10.2	2.06	0.00204	Intergenic	L2b|LINE|L2	-45691	NM_001082534	56934	Hs.463466	NM_001082533	ENSG00000154975	CA10	CA-RPX|CARPX|HUCEP-15	carbonic anhydrase X	protein-coding
chr17	25284985	25285485	+	16.1	500	30	17	1.77	0.00268	Intergenic	L1MB4|LINE|L1	335787	NR_039748	100616277		NR_039748		MIR4522	-	microRNA 4522	miscRNA
chr17	32600178	32600807	+	14.5	629	27	10.2	2.64	9.35e-06	Intergenic	Intergenic	3252	NM_006273	6354	Hs.251526	NM_006273	ENSG00000108688	CCL7	FIC|MARC|MCP-3|MCP3|NC28|SCYA6|SCYA7	chemokine (C-C motif) ligand 7	protein-coding
chr17	21671621	21672121	+	11.8	500	22	12.3	1.79	0.00767	Intergenic	Intergenic	-153499	NR_028336	284123	Hs.348578	NM_203392		FAM27L	-	family with sequence similarity 27-like	miscRNA
chr18	4716552	4717052	+	11.3	500	21	10.2	2.06	0.00204	Intergenic	Intergenic	-261536	NM_004746	9229	Hs.654793	NM_001003809	ENSG00000170579	DLGAP1	DAP-1|DAP-1-ALPHA|DAP-1-BETA|GKAP|SAPAP1|hGKAP	discs, large (Drosophila) homolog-associated protein 1	protein-coding
chr18	4731283	4731783	+	11.8	500	22	13.2	1.67	0.0165	Intergenic	Intergenic	-276267	NM_004746	9229	Hs.654793	NM_001003809	ENSG00000170579	DLGAP1	DAP-1|DAP-1-ALPHA|DAP-1-BETA|GKAP|SAPAP1|hGKAP	discs, large (Drosophila) homolog-associated protein 1	protein-coding
chr18	5189613	5190113	+	11.3	500	21	11.3	1.86	0.00635	intron (NM_001145194, intron 1 of 1)	MSTD-int|LTR|ERVL-MaLR	7392	NM_001145194	642597	Hs.437160	NM_001145194	ENSG00000231824	C18orf42	-	chromosome 18 open reading frame 42	protein-coding
chr18	5234860	5235360	+	11.3	500	21	10.4	2.02	0.00244	Intergenic	L1ME3E|LINE|L1	2918	NR_026849	147525	Hs.657197	NM_152471		LINC00526	C18orf18|HsT959	long intergenic non-protein coding RNA 526	miscRNA
chr18	5261482	5261982	+	11.3	500	21	10.2	2.06	0.00204	Intergenic	L1PA13|LINE|L1	23633	NR_015389	339290	Hs.727464	NR_015389		LINC00667	-	long intergenic non-protein coding RNA 667	miscRNA
chr18	50761107	50761607	+	11.3	500	21	10.2	2.06	0.00204	intron (NM_005215, intron 12 of 28)	intron (NM_005215, intron 12 of 28)	894815	NM_005215	1630	Hs.162025	NM_005215	ENSG00000187323	DCC	CRC18|CRCR1|IGDCC1	deleted in colorectal carcinoma	protein-coding
chr18	6570723	6571223	+	11.3	500	21	11.3	1.86	0.00635	intron (NM_001243517, intron 2 of 5)	intron (NM_001243517, intron 2 of 5)	59558	NM_001243517	100130480	Hs.646267	NM_001243517	ENSG00000265944	LOC100130480	-	uncharacterized LOC100130480	protein-coding
chr18	40830032	40830532	+	11.3	500	21	12.3	1.71	0.0144	Intergenic	L1MA10|LINE|L1	27333	NM_020783	6860	Hs.8059	NM_020783	ENSG00000132872	SYT4	HsT1192	synaptotagmin IV	protein-coding
chr18	50042401	50042901	+	11.3	500	21	12.3	1.71	0.0144	intron (NM_005215, intron 1 of 28)	L1MD1|LINE|L1	176109	NM_005215	1630	Hs.162025	NM_005215	ENSG00000187323	DCC	CRC18|CRCR1|IGDCC1	deleted in colorectal carcinoma	protein-coding
chr18	23095327	23095827	+	14.5	500	27	10.2	2.64	9.35e-06	Intergenic	MER110A|LTR|ERV1	-163363	NM_015461	25925	Hs.116935	NM_015461	ENSG00000198795	ZNF521	EHZF|Evi3	zinc finger protein 521	protein-coding
chr18	5786098	5786598	+	13.4	500	25	12.3	2.04	0.000922	intron (NR_038839, intron 3 of 4)	LTR49-int|LTR|ERV1	37530	NR_038839	645355	Hs.632356	NR_038839		LOC645355	-	uncharacterized LOC645355	miscRNA
chr18	23197786	23198419	+	12.9	633	24	11.3	2.12	0.000684	Intergenic	Intergenic	-265888	NM_015461	25925	Hs.116935	NM_015461	ENSG00000198795	ZNF521	EHZF|Evi3	zinc finger protein 521	protein-coding
chr18	50720133	50720765	+	13.4	632	25	10.2	2.45	6.56e-05	intron (NM_005215, intron 9 of 28)	intron (NM_005215, intron 9 of 28)	853907	NM_005215	1630	Hs.162025	NM_005215	ENSG00000187323	DCC	CRC18|CRCR1|IGDCC1	deleted in colorectal carcinoma	protein-coding
chr18	4909067	4909567	+	11.3	500	21	10.2	2.06	0.00204	Intergenic	Intergenic	287938	NM_001145194	642597	Hs.437160	NM_001145194	ENSG00000231824	C18orf42	-	chromosome 18 open reading frame 42	protein-coding
chr18	22005780	22006542	+	17.7	762	33	14.1	2.33	1.31e-05	promoter-TSS (NM_018439)	promoter-TSS (NM_018439)	-448	NM_018439	55364	Hs.515317	NM_018439	ENSG00000154059	IMPACT	-	Impact homolog (mouse)	protein-coding
chr19	40565289	40565789	+	13.4	500	25	16	1.56	0.0228	Intergenic	L1M4b|LINE|L1	-3424	NM_001005851	163131	Hs.101139	NM_001005851	ENSG00000128000	ZNF780B	ZNF779	zinc finger protein 780B	protein-coding
chr19	12059659	12060159	+	12.3	500	23	11.3	2.03	0.0015	exon (NM_144566, exon 4 of 4)	exon (NM_144566, exon 4 of 4)	-15960	NM_001012753	284390	Hs.646386	NM_001012753	ENSG00000197054	ZNF763	ZNF|ZNF440L	zinc finger protein 763	protein-coding
chr19	24539695	24540195	+	11.8	500	22	13.2	1.67	0.0165	Intergenic	ALR/Alpha|Satellite|centr	-193696	NR_003603	100101266	Hs.741812	NR_003603		HAVCR1P1	-	hepatitis A virus cellular receptor 1 pseudogene 1	pseudo
chr19	24568321	24568821	+	11.8	500	22	11.3	1.94	0.00315	Intergenic	ALR/Alpha|Satellite|centr	-222322	NR_003603	100101266	Hs.741812	NR_003603		HAVCR1P1	-	hepatitis A virus cellular receptor 1 pseudogene 1	pseudo
chr19	24500800	24501300	+	11.3	500	21	11.3	1.86	0.00635	Intergenic	ALR/Alpha|Satellite|centr	-154801	NR_003603	100101266	Hs.741812	NR_003603		HAVCR1P1	-	hepatitis A virus cellular receptor 1 pseudogene 1	pseudo
chr19	44352267	44352767	+	12.3	500	23	15.1	1.52	0.0347	exon (NM_181845, exon 7 of 7)	exon (NM_181845, exon 7 of 7)	21044	NM_181845	284349	Hs.652513	NM_181845	ENSG00000167637	ZNF283	HZF41	zinc finger protein 283	protein-coding
chr19	20989563	20990063	+	11.8	500	22	14.1	1.55	0.0318	Intergenic	Intergenic	-116246	NR_045830	7639	Hs.37138	NM_001256171	ENSG00000105750	ZNF85	HPF4|HTF1	zinc finger protein 85	protein-coding
chr19	28263530	28264030	+	11.3	500	21	13.2	1.59	0.0289	Intergenic	Intergenic	21068	NR_027301	148189	Hs.706547	NR_027301		LINC00662	-	long intergenic non-protein coding RNA 662	miscRNA
chr19	31495968	31496468	+	11.3	500	21	10.2	2.06	0.00204	Intergenic	Intergenic	-144565	NR_026894	94023	Hs.220597	NR_026894		DKFZp566F0947	-	uncharacterized LOC94023	miscRNA
chr19	57035501	57036001	+	11.3	500	21	10.2	2.06	0.00204	exon (NM_020813, exon 5 of 5)	exon (NM_020813, exon 5 of 5)	-14566	NM_020828	140612	Hs.14794	NM_020828	ENSG00000196867	ZFP28	mkr5	zinc finger protein 28 homolog (mouse)	protein-coding
chr19	24519981	24520481	+	11.3	500	21	12.3	1.71	0.0144	Intergenic	ALR/Alpha|Satellite|centr	-173982	NR_003603	100101266	Hs.741812	NR_003603		HAVCR1P1	-	hepatitis A virus cellular receptor 1 pseudogene 1	pseudo
chr19	24552656	24554242	+	33.8	1586	63	40.6	1.55	0.000658	Intergenic	ALR/Alpha|Satellite|centr	-207200	NR_003603	100101266	Hs.741812	NR_003603		HAVCR1P1	-	hepatitis A virus cellular receptor 1 pseudogene 1	pseudo
chr19	7082890	7083813	+	25.7	923	48	30.2	1.59	0.00168	exon (NM_024341, exon 8 of 8)	exon (NM_024341, exon 8 of 8)	13880	NM_001044388	79230	Hs.591380	NM_001044387	ENSG00000130544	ZNF557	-	zinc finger protein 557	protein-coding
chr19	27861111	27861914	+	20.9	803	39	17.9	2.18	1.1e-05	Intergenic	ALR/Alpha|Satellite|centr	423336	NR_027301	148189	Hs.706547	NR_027301		LINC00662	-	long intergenic non-protein coding RNA 662	miscRNA
chr19	52497335	52497835	+	14.5	500	27	14.1	1.91	0.00152	exon (NM_198480, exon 6 of 6)	exon (NM_198480, exon 6 of 6)	-7506	NM_021632	59348	Hs.407694	NM_021632	ENSG00000256683	ZNF350	ZBRK1|ZFQR	zinc finger protein 350	protein-coding
chr19	5503530	5504030	+	13.4	500	25	14.1	1.77	0.0057	Intergenic	Intergenic	48354	NM_181710	148066	Hs.126496	NM_181710	ENSG00000105428	ZNRF4	RNF204|SPERIZIN|Ssrzf1|spzn	zinc and ring finger 4	protein-coding
chr20	8876251	8876878	+	14.5	627	27	11.3	2.39	5.24e-05	Intergenic	Intergenic	-173137	NM_001172646	5332	Hs.472101	NM_000933	ENSG00000101333	PLCB4	ARCND2|PI-PLC	phospholipase C, beta 4	protein-coding
chr20	57106332	57106971	+	16.6	639	31	11.3	2.74	1.06e-06	intron (NR_034147, intron 5 of 6)	L1MCc|LINE|L1	16216	NR_034147	149773	Hs.729646	NR_034147		APCDD1L-AS1	-	APCDD1L antisense RNA 1	miscRNA
chr20	6841101	6841601	+	11.8	500	22	13.2	1.67	0.0165	Intergenic	Helitron1Nb_Mam|RC|Helitron	92606	NM_001200	650	Hs.73853	NM_001200	ENSG00000125845	BMP2	BDA2|BMP2A	bone morphogenetic protein 2	protein-coding
chr20	17066948	17067448	+	12.3	500	23	12.3	1.88	0.00393	Intergenic	Intergenic	-139554	NM_001201528	5126	Hs.315186	NM_001201528	ENSG00000125851	PCSK2	NEC 2|NEC-2|NEC2|PC2|SPC2	proprotein convertase subtilisin/kexin type 2	protein-coding
chr20	38546244	38546744	+	12.9	500	24	12.3	1.96	0.00194	Intergenic	Intergenic	-693103	NR_027124	339568	Hs.434319	NR_027124		LOC339568	-	uncharacterized LOC339568	miscRNA
chr20	6813611	6814111	+	12.3	500	23	15.1	1.52	0.0347	Intergenic	Intergenic	65116	NM_001200	650	Hs.73853	NM_001200	ENSG00000125845	BMP2	BDA2|BMP2A	bone morphogenetic protein 2	protein-coding
chr20	6861366	6861866	+	11.8	500	22	10.2	2.15	0.000918	Intergenic	MIR|SINE|MIR	112871	NM_001200	650	Hs.73853	NM_001200	ENSG00000125845	BMP2	BDA2|BMP2A	bone morphogenetic protein 2	protein-coding
chr20	6923172	6924904	+	37.6	1732	70	41.5	1.69	3.42e-05	Intergenic	Intergenic	175293	NM_001200	650	Hs.73853	NM_001200	ENSG00000125845	BMP2	BDA2|BMP2A	bone morphogenetic protein 2	protein-coding
chr20	41082730	41083230	+	12.3	500	23	12.3	1.88	0.00393	intron (NM_133170, intron 8 of 31)	L1ME3D|LINE|L1	735577	NM_007050	11122	Hs.526879	NM_007050	ENSG00000196090	PTPRT	RPTPrho	protein tyrosine phosphatase, receptor type, T	protein-coding
chr20	6847057	6847557	+	11.8	500	22	13.2	1.67	0.0165	Intergenic	L1PB4|LINE|L1	98562	NM_001200	650	Hs.73853	NM_001200	ENSG00000125845	BMP2	BDA2|BMP2A	bone morphogenetic protein 2	protein-coding
chr20	6902216	6902716	+	11.3	500	21	10.2	2.06	0.00204	Intergenic	Intergenic	153721	NM_001200	650	Hs.73853	NM_001200	ENSG00000125845	BMP2	BDA2|BMP2A	bone morphogenetic protein 2	protein-coding
chr20	37928886	37929386	+	11.8	500	22	10.2	2.15	0.000918	Intergenic	Intergenic	-75745	NR_027124	339568	Hs.434319	NR_027124		LOC339568	-	uncharacterized LOC339568	miscRNA
chr20	38031402	38032294	+	19.3	892	36	10.2	3.52	2.94e-10	Intergenic	Intergenic	-178457	NR_027124	339568	Hs.434319	NR_027124		LOC339568	-	uncharacterized LOC339568	miscRNA
chr20	38737712	38738212	+	11.3	500	21	10.2	2.06	0.00204	Intergenic	Intergenic	579914	NM_005461	9935	Hs.169487	NM_005461	ENSG00000204103	MAFB	KRML|MCTO	v-maf musculoaponeurotic fibrosarcoma oncogene homolog B (avian)	protein-coding
chr20	41058793	41059293	+	11.3	500	21	10.2	2.06	0.00204	intron (NM_133170, intron 9 of 31)	MER5A1|DNA|hAT-Charlie	759514	NM_007050	11122	Hs.526879	NM_007050	ENSG00000196090	PTPRT	RPTPrho	protein tyrosine phosphatase, receptor type, T	protein-coding
chr20	7094545	7095045	+	11.3	500	21	10.2	2.06	0.00204	Intergenic	MER20|DNA|hAT-Charlie	346050	NM_001200	650	Hs.73853	NM_001200	ENSG00000125845	BMP2	BDA2|BMP2A	bone morphogenetic protein 2	protein-coding
chr20	29641587	29642087	+	12.3	500	23	15.1	1.52	0.0347	Intergenic	Intergenic	-3699	NR_045115	140678	Hs.742466	NR_045115		MLLT10P1	MLLT10L|bA348I14.3	myeloid/lymphoid or mixed-lineage leukemia (trithorax homolog, Drosophila); translocated to, 10 pseudogene 1	pseudo
chr20	37845211	37845711	+	11.3	500	21	10.2	2.06	0.00204	intron (NR_027124, intron 1 of 3)	intron (NR_027124, intron 1 of 3)	7930	NR_027124	339568	Hs.434319	NR_027124		LOC339568	-	uncharacterized LOC339568	miscRNA
chr20	42731149	42731649	+	11.3	500	21	12.3	1.71	0.0144	Intergenic	L1M4|LINE|L1	84819	NM_175913	57158	Hs.441737	NM_020433	ENSG00000149596	JPH2	CMH17|JP-2|JP2	junctophilin 2	protein-coding
chr20	6837656	6838282	+	17.2	626	32	12.3	2.61	1.94e-06	Intergenic	Intergenic	89224	NM_001200	650	Hs.73853	NM_001200	ENSG00000125845	BMP2	BDA2|BMP2A	bone morphogenetic protein 2	protein-coding
chr20	50703490	50704119	+	16.6	629	31	19.8	1.56	0.012	intron (NM_199427, intron 8 of 8)	intron (NM_199427, intron 8 of 8)	104720	NM_199426	55734	Hs.473082	NM_018197	ENSG00000020256	ZFP64	ZNF338	zinc finger protein 64 homolog (mouse)	protein-coding
chr21	39602478	39602978	+	11.8	500	22	11.3	1.94	0.00315	Intergenic	L1MB8|LINE|L1	24478	NR_027695	259234	Hs.147695	NM_148676		DSCR10	-	Down syndrome critical region gene 10 (non-protein coding)	miscRNA
chr21	46248323	46248823	+	12.3	500	23	15.1	1.52	0.0347	Intergenic	L1MCc|LINE|L1	-10529	NM_006936	6612	Hs.474005	NM_006936	ENSG00000184900	SUMO3	SMT3A|SMT3H1|SUMO-3|Smt3B	SMT3 suppressor of mif two 3 homolog 3 (S. cerevisiae)	protein-coding
chr21	9911874	9912374	+	11.8	500	22	10.2	2.15	0.000918	intron (NR_038328, intron 2 of 3)	CpG	56469	NR_038327	100132288	Hs.626311	NM_001033515		TEKT4P2	MAFIPL|TEKT4P	tektin 4 pseudogene 2	pseudo
chr21	10848718	10849218	+	11.8	500	22	10.4	2.12	0.00111	Intergenic	(GAATG)n|Satellite|Satellite	141952	NM_199261	7179	Hs.122986	NM_199259	ENSG00000166157	TPTE	CT44|PTEN2	transmembrane phosphatase with tensin homology	protein-coding
chr21	10727796	10728575	+	24.1	779	45	29.2	1.54	0.00407	Intergenic	ALR/Alpha|Satellite|centr	262735	NM_199261	7179	Hs.122986	NM_199259	ENSG00000166157	TPTE	CT44|PTEN2	transmembrane phosphatase with tensin homology	protein-coding
chr2	138049297	138049797	+	11.3	500	21	10.2	2.06	0.00204	intron (NM_001080427, intron 11 of 26)	MER20|DNA|hAT-Charlie	301085	NM_001080427	80731	Hs.68533	NM_001080427	ENSG00000144229	THSD7B	-	thrombospondin, type I, domain containing 7B	protein-coding
chr21	9847504	9848132	+	16.1	628	30	17	1.77	0.00268	Intergenic	MSTA-int|LTR|ERVL-MaLR	21615	NR_037458	100500815		NR_037458		MIR3687	-	microRNA 3687	miscRNA
chr21	9857670	9858299	+	13.9	629	26	16	1.62	0.0135	Intergenic	Intergenic	31781	NR_037458	100500815		NR_037458		MIR3687	-	microRNA 3687	miscRNA
chr21	11063506	11064287	+	16.6	781	31	17	1.83	0.00142	intron (NM_001187, intron 3 of 4)	intron (NM_001187, intron 3 of 4)	35029	NM_181704	85317	Hs.545789	NM_181704		BAGE4	CT2.4|MLL3P	B melanoma antigen family, member 4	protein-coding
chr21	35538697	35539507	+	20.9	810	39	24.5	1.59	0.00422	Intergenic	MER61A|LTR|ERV1	-13876	NR_027267	114036	Hs.720230	NM_153751		LINC00310	C21orf82|NCRNA00310	long intergenic non-protein coding RNA 310	miscRNA
chr21	47065245	47065745	+	12.9	500	24	10.2	2.35	0.000164	Intergenic	Intergenic	-103110	NM_194255	6573	Hs.736903	NM_001205206	ENSG00000173638	SLC19A1	CHMD|FOLT|IFC1|REFC|RFC1	solute carrier family 19 (folate transporter), member 1	protein-coding
chr22	33863057	33863557	+	11.8	500	22	10.2	2.15	0.000918	intron (NM_133642, intron 6 of 14)	intron (NM_133642, intron 6 of 14)	-30652	NR_039921	100616295		NR_039921		MIR4764	-	microRNA 4764	miscRNA
chr22	34723596	34724096	+	11.3	500	21	10.2	2.06	0.00204	Intergenic	MSTB1|LTR|ERVL-MaLR	-407430	NM_004737	9215	Hs.474667	NM_004737	ENSG00000133424	LARGE	MDC1D|MDDGA6|MDDGB6	like-glycosyltransferase	protein-coding
chr22	47231304	47231804	+	11.3	500	21	11.3	1.86	0.00635	intron (NM_014346, intron 4 of 12)	L1MA9|LINE|L1	73036	NM_014346	25771	Hs.435044	NM_014346	ENSG00000054611	TBC1D22A	C22orf4|HSC79E021	TBC1 domain family, member 22A	protein-coding
chr22	34144640	34145140	+	11.3	500	21	13.2	1.59	0.0289	intron (NR_038949, intron 9 of 9)	MIR3|SINE|MIR	23918	NR_038950	100506195	Hs.658872	NR_038949		LOC100506195	-	uncharacterized LOC100506195	miscRNA
chr22	34876522	34877022	+	11.3	500	21	10.4	2.02	0.00244	Intergenic	Intergenic	-560356	NM_004737	9215	Hs.474667	NM_004737	ENSG00000133424	LARGE	MDC1D|MDDGA6|MDDGB6	like-glycosyltransferase	protein-coding
chr2	128577656	128578156	+	16.1	500	30	14.1	2.12	0.000162	Intergenic	HUERS-P3-int|LTR|ERV1	-9145	NM_001006623	55339	Hs.554831	NM_001006622	ENSG00000136709	WDR33	NET14|WDC146	WD repeat domain 33	protein-coding
chr2	129226850	129227476	+	17.2	626	32	14.1	2.26	3.13e-05	Intergenic	Intergenic	-150992	NM_004807	9394	Hs.512841	NM_004807	ENSG00000136720	HS6ST1	HS6ST	heparan sulfate 6-O-sulfotransferase 1	protein-coding
chr2	137836941	137837441	+	13.4	500	25	11.3	2.21	0.000301	intron (NM_001080427, intron 2 of 26)	L1MC4|LINE|L1	88729	NM_001080427	80731	Hs.68533	NM_001080427	ENSG00000144229	THSD7B	-	thrombospondin, type I, domain containing 7B	protein-coding
chr2	138142188	138142814	+	15.6	626	29	10.2	2.84	1.16e-06	intron (NM_001080427, intron 11 of 26)	intron (NM_001080427, intron 11 of 26)	394039	NM_001080427	80731	Hs.68533	NM_001080427	ENSG00000144229	THSD7B	-	thrombospondin, type I, domain containing 7B	protein-coding
chr2	59934689	59935322	+	15	633	28	10.2	2.74	3.35e-06	Intergenic	MIR|SINE|MIR	679575	NR_039631	100616473		NR_039631		MIR4432	-	microRNA 4432	miscRNA
chr2	124958137	124958637	+	12.3	500	23	10.2	2.25	0.000396	intron (NM_130773, intron 1 of 23)	intron (NM_130773, intron 1 of 23)	175523	NM_130773	129684	Hs.660653	NM_130773	ENSG00000155052	CNTNAP5	caspr5	contactin associated protein-like 5	protein-coding
chr2	138201716	138202216	+	11.3	500	21	12.3	1.71	0.0144	intron (NM_001080427, intron 13 of 26)	intron (NM_001080427, intron 13 of 26)	453504	NM_001080427	80731	Hs.68533	NM_001080427	ENSG00000144229	THSD7B	-	thrombospondin, type I, domain containing 7B	protein-coding
chr2	28378469	28378969	+	11.8	500	22	10.4	2.12	0.00111	intron (NM_001261840, intron 7 of 11)	intron (NM_001261840, intron 7 of 11)	154607	NR_038319	100505716	Hs.679092	NR_038319		LOC100505716	-	uncharacterized LOC100505716	miscRNA
chr2	49055195	49055695	+	11.8	500	22	10.2	2.15	0.000918	Intergenic	L1PA12|LINE|L1	-72565	NM_000233	3973	Hs.468490	NM_000233	ENSG00000138039	LHCGR	HHG|LCGR|LGR2|LH/CG-R|LH/CGR|LHR|LHRHR|LSH-R|ULG5	luteinizing hormone/choriogonadotropin receptor	protein-coding
chr2	121407713	121408213	+	11.3	500	21	13.2	1.59	0.0289	Intergenic	L1MEg|LINE|L1	-146904	NM_005270	2736	Hs.111867	NM_005270	ENSG00000074047	GLI2	HPE9|THP1|THP2	GLI family zinc finger 2	protein-coding
chr2	125257615	125258115	+	12.3	500	23	10.2	2.25	0.000396	intron (NM_130773, intron 7 of 23)	intron (NM_130773, intron 7 of 23)	475001	NM_130773	129684	Hs.660653	NM_130773	ENSG00000155052	CNTNAP5	caspr5	contactin associated protein-like 5	protein-coding
chr2	126252878	126253378	+	12.3	500	23	10.2	2.25	0.000396	Intergenic	Intergenic	-1160383	NM_001256584	2995	Hs.59138	NM_001256584	ENSG00000136732	GYPC	CD236|CD236R|GE|GPC|GPD|GYPD|PAS-2|PAS-2'	glycophorin C (Gerbich blood group)	protein-coding
chr2	127047768	127048268	+	12.3	500	23	10.2	2.25	0.000396	Intergenic	L1MCa|LINE|L1	-365493	NM_001256584	2995	Hs.59138	NM_001256584	ENSG00000136732	GYPC	CD236|CD236R|GE|GPC|GPD|GYPD|PAS-2|PAS-2'	glycophorin C (Gerbich blood group)	protein-coding
chr2	137405938	137406438	+	11.3	500	21	13.2	1.59	0.0289	Intergenic	Intergenic	-342274	NM_001080427	80731	Hs.68533	NM_001080427	ENSG00000144229	THSD7B	-	thrombospondin, type I, domain containing 7B	protein-coding
chr2	137413910	137414410	+	11.8	500	22	10.2	2.15	0.000918	Intergenic	Intergenic	-334302	NM_001080427	80731	Hs.68533	NM_001080427	ENSG00000144229	THSD7B	-	thrombospondin, type I, domain containing 7B	protein-coding
chr2	137544104	137544604	+	11.8	500	22	10.2	2.15	0.000918	Intergenic	L1MC4|LINE|L1	-204108	NM_001080427	80731	Hs.68533	NM_001080427	ENSG00000144229	THSD7B	-	thrombospondin, type I, domain containing 7B	protein-coding
chr2	138012086	138012586	+	12.3	500	23	14.1	1.63	0.0186	intron (NM_001080427, intron 9 of 26)	intron (NM_001080427, intron 9 of 26)	263874	NM_001080427	80731	Hs.68533	NM_001080427	ENSG00000144229	THSD7B	-	thrombospondin, type I, domain containing 7B	protein-coding
chr2	138101992	138102619	+	13.9	627	26	11.3	2.3	0.000128	intron (NM_001080427, intron 11 of 26)	intron (NM_001080427, intron 11 of 26)	353843	NM_001080427	80731	Hs.68533	NM_001080427	ENSG00000144229	THSD7B	-	thrombospondin, type I, domain containing 7B	protein-coding
chr2	138178729	138179658	+	20.9	929	39	13.2	2.95	6.87e-09	intron (NM_001080427, intron 13 of 26)	MER21A|LTR|ERVL	430731	NM_001080427	80731	Hs.68533	NM_001080427	ENSG00000144229	THSD7B	-	thrombospondin, type I, domain containing 7B	protein-coding
chr2	200573021	200573649	+	13.4	628	25	10.2	2.45	6.56e-05	Intergenic	L1MEc|LINE|L1	142561	NR_034096	348751	Hs.734578	NR_034096		FONG	-	uncharacterized LOC348751	miscRNA
chr2	91805041	91805541	+	11.3	500	21	11.3	1.86	0.00635	Intergenic	L1MB3|LINE|L1	42684	NR_027238	654342	Hs.469287	NR_027238		LOC654342	-	lymphocyte-specific protein 1 pseudogene	pseudo
chr2	115301615	115302115	+	11.8	500	22	10.2	2.15	0.000918	intron (NM_001178036, intron 2 of 26)	L2a|LINE|L2	82685	NM_001178036	57628	Hs.580539	NM_001004360	ENSG00000175497	DPP10	DPL2|DPPY|DPRP3	dipeptidyl-peptidase 10 (non-functional)	protein-coding
chr2	117132453	117132953	+	11.3	500	21	10.2	2.06	0.00204	Intergenic	L1MB5|LINE|L1	1213019	NM_001004360	57628	Hs.580539	NM_001004360	ENSG00000175497	DPP10	DPL2|DPPY|DPRP3	dipeptidyl-peptidase 10 (non-functional)	protein-coding
chr2	125637733	125638233	+	11.3	500	21	10.2	2.06	0.00204	intron (NM_130773, intron 21 of 23)	intron (NM_130773, intron 21 of 23)	855119	NM_130773	129684	Hs.660653	NM_130773	ENSG00000155052	CNTNAP5	caspr5	contactin associated protein-like 5	protein-coding
chr2	126438205	126438705	+	11.3	500	21	10.2	2.06	0.00204	Intergenic	L1PB1|LINE|L1	-975056	NM_001256584	2995	Hs.59138	NM_001256584	ENSG00000136732	GYPC	CD236|CD236R|GE|GPC|GPD|GYPD|PAS-2|PAS-2'	glycophorin C (Gerbich blood group)	protein-coding
chr2	126474663	126475163	+	11.3	500	21	10.2	2.06	0.00204	Intergenic	Intergenic	-938598	NM_001256584	2995	Hs.59138	NM_001256584	ENSG00000136732	GYPC	CD236|CD236R|GE|GPC|GPD|GYPD|PAS-2|PAS-2'	glycophorin C (Gerbich blood group)	protein-coding
chr2	137400187	137400687	+	11.3	500	21	10.2	2.06	0.00204	Intergenic	L2a|LINE|L2	-348025	NM_001080427	80731	Hs.68533	NM_001080427	ENSG00000144229	THSD7B	-	thrombospondin, type I, domain containing 7B	protein-coding
chr2	137808545	137809045	+	11.3	500	21	13.2	1.59	0.0289	intron (NM_001080427, intron 1 of 26)	intron (NM_001080427, intron 1 of 26)	60333	NM_001080427	80731	Hs.68533	NM_001080427	ENSG00000144229	THSD7B	-	thrombospondin, type I, domain containing 7B	protein-coding
chr2	137871983	137872483	+	11.3	500	21	10.2	2.06	0.00204	intron (NM_001080427, intron 3 of 26)	intron (NM_001080427, intron 3 of 26)	123771	NM_001080427	80731	Hs.68533	NM_001080427	ENSG00000144229	THSD7B	-	thrombospondin, type I, domain containing 7B	protein-coding
chr2	137882267	137883825	+	28.4	1558	53	26.4	2.01	3.46e-06	intron (NM_001080427, intron 4 of 26)	Tigger1|DNA|TcMar-Tigger	134584	NM_001080427	80731	Hs.68533	NM_001080427	ENSG00000144229	THSD7B	-	thrombospondin, type I, domain containing 7B	protein-coding
chr2	137941410	137942244	+	18.8	834	35	17.9	1.95	0.000229	intron (NM_001080427, intron 6 of 26)	MLT1A1|LTR|ERVL-MaLR	193365	NM_001080427	80731	Hs.68533	NM_001080427	ENSG00000144229	THSD7B	-	thrombospondin, type I, domain containing 7B	protein-coding
chr2	138077722	138078222	+	11.3	500	21	10.2	2.06	0.00204	intron (NM_001080427, intron 11 of 26)	L3|LINE|CR1	329510	NM_001080427	80731	Hs.68533	NM_001080427	ENSG00000144229	THSD7B	-	thrombospondin, type I, domain containing 7B	protein-coding
chr2	138385734	138386234	+	11.3	500	21	13.2	1.59	0.0289	intron (NM_001080427, intron 19 of 26)	L2a|LINE|L2	-335824	NM_006895	3176	Hs.42151	NM_001024074	ENSG00000150540	HNMT	HMT|HNMT-S1|HNMT-S2	histamine N-methyltransferase	protein-coding
chr2	140421866	140422366	+	11.8	500	22	11.3	1.94	0.00315	Intergenic	MER66-int|LTR|ERV1	767222	NR_033658	647012	Hs.639411	NR_033658		LOC647012	-	YY1 transcription factor pseudogene	pseudo
chr2	142546974	142547474	+	11.8	500	22	14.1	1.55	0.0318	intron (NM_018557, intron 2 of 90)	intron (NM_018557, intron 2 of 90)	342046	NM_018557	53353	Hs.656461	NM_018557	ENSG00000168702	LRP1B	LRP-DIT|LRPDIT	low density lipoprotein receptor-related protein 1B	protein-coding
chr2	50374923	50375423	+	11.3	500	21	10.2	2.06	0.00204	intron (NM_004801, intron 18 of 21)	intron (NM_004801, intron 18 of 21)	199721	NM_138735	9378	Hs.637685	NM_001135659	ENSG00000179915	NRXN1	Hs.22998|PTHSL2|SCZD17	neurexin 1	protein-coding
chr2	59276079	59276579	+	11.3	500	21	12.3	1.71	0.0144	intron (NR_033873, intron 12 of 13)	intron (NR_033873, intron 12 of 13)	528441	NR_033873	400955	Hs.503210	NR_033873		FLJ30838	-	uncharacterized LOC400955	miscRNA
chr2	59531380	59531880	+	11.3	500	21	10.2	2.06	0.00204	Intergenic	MLT1F2|LTR|ERVL-MaLR	783742	NR_033873	400955	Hs.503210	NR_033873		FLJ30838	-	uncharacterized LOC400955	miscRNA
chr2	115250687	115251187	+	11.3	500	21	10.2	2.06	0.00204	intron (NM_001178036, intron 2 of 26)	intron (NM_001178036, intron 2 of 26)	31757	NM_001178036	57628	Hs.580539	NM_001004360	ENSG00000175497	DPP10	DPL2|DPPY|DPRP3	dipeptidyl-peptidase 10 (non-functional)	protein-coding
chr2	124986805	124987305	+	11.3	500	21	13.2	1.59	0.0289	intron (NM_130773, intron 2 of 23)	intron (NM_130773, intron 2 of 23)	204191	NM_130773	129684	Hs.660653	NM_130773	ENSG00000155052	CNTNAP5	caspr5	contactin associated protein-like 5	protein-coding
chr2	125852025	125852525	+	11.3	500	21	10.2	2.06	0.00204	Intergenic	Intergenic	1069411	NM_130773	129684	Hs.660653	NM_130773	ENSG00000155052	CNTNAP5	caspr5	contactin associated protein-like 5	protein-coding
chr2	125894392	125894892	+	11.3	500	21	13.2	1.59	0.0289	Intergenic	Intergenic	1111778	NM_130773	129684	Hs.660653	NM_130773	ENSG00000155052	CNTNAP5	caspr5	contactin associated protein-like 5	protein-coding
chr2	126130528	126131028	+	11.3	500	21	10.2	2.06	0.00204	Intergenic	Intergenic	-1282733	NM_001256584	2995	Hs.59138	NM_001256584	ENSG00000136732	GYPC	CD236|CD236R|GE|GPC|GPD|GYPD|PAS-2|PAS-2'	glycophorin C (Gerbich blood group)	protein-coding
chr2	126999640	127000140	+	11.3	500	21	10.2	2.06	0.00204	Intergenic	Tigger12A|DNA|TcMar-Tigger	-413621	NM_001256584	2995	Hs.59138	NM_001256584	ENSG00000136732	GYPC	CD236|CD236R|GE|GPC|GPD|GYPD|PAS-2|PAS-2'	glycophorin C (Gerbich blood group)	protein-coding
chr2	137353215	137353715	+	11.3	500	21	10.2	2.06	0.00204	Intergenic	L1M4c|LINE|L1	-394997	NM_001080427	80731	Hs.68533	NM_001080427	ENSG00000144229	THSD7B	-	thrombospondin, type I, domain containing 7B	protein-coding
chr2	137419890	137420390	+	11.8	500	22	10.2	2.15	0.000918	Intergenic	Intergenic	-328322	NM_001080427	80731	Hs.68533	NM_001080427	ENSG00000144229	THSD7B	-	thrombospondin, type I, domain containing 7B	protein-coding
chr2	137855357	137855857	+	11.3	500	21	10.2	2.06	0.00204	intron (NM_001080427, intron 3 of 26)	intron (NM_001080427, intron 3 of 26)	107145	NM_001080427	80731	Hs.68533	NM_001080427	ENSG00000144229	THSD7B	-	thrombospondin, type I, domain containing 7B	protein-coding
chr2	142631056	142631556	+	11.3	500	21	10.2	2.06	0.00204	intron (NM_018557, intron 1 of 90)	L1MC4a|LINE|L1	257964	NM_018557	53353	Hs.656461	NM_018557	ENSG00000168702	LRP1B	LRP-DIT|LRPDIT	low density lipoprotein receptor-related protein 1B	protein-coding
chr2	125343947	125344447	+	11.3	500	21	11.3	1.86	0.00635	intron (NM_130773, intron 11 of 23)	intron (NM_130773, intron 11 of 23)	561333	NM_130773	129684	Hs.660653	NM_130773	ENSG00000155052	CNTNAP5	caspr5	contactin associated protein-like 5	protein-coding
chr3	55803370	55803870	+	11.8	500	22	10.4	2.12	0.00111	intron (NM_015576, intron 13 of 16)	intron (NM_015576, intron 13 of 16)	83002	NR_037502	100500875		NR_037502		MIR3938	-	microRNA 3938	miscRNA
chr3	56008184	56008828	+	13.9	644	26	12.3	2.12	0.000423	intron (NM_015576, intron 11 of 16)	intron (NM_015576, intron 11 of 16)	-121884	NR_037502	100500875		NR_037502		MIR3938	-	microRNA 3938	miscRNA
chr3	56017292	56018053	+	16.6	761	31	17.9	1.73	0.00313	intron (NM_015576, intron 11 of 16)	intron (NM_015576, intron 11 of 16)	-131050	NR_037502	100500875		NR_037502		MIR3938	-	microRNA 3938	miscRNA
chr3	126674	127174	+	11.3	500	21	12.3	1.71	0.0144	Intergenic	Intergenic	-111355	NM_006614	10752	Hs.731409	NM_001253387	ENSG00000134121	CHL1	CALL|L1CAM2	cell adhesion molecule with homology to L1CAM (close homolog of L1)	protein-coding
chr3	3279111	3279611	+	11.3	500	21	10.2	2.06	0.00204	Intergenic	Intergenic	-57960	NM_001173482	51185	Hs.18925	NM_001173482	ENSG00000113851	CRBN	MRT2|MRT2A	cereblon	protein-coding
chr3	5788376	5788876	+	11.3	500	21	12.3	1.71	0.0144	Intergenic	L1PA11|LINE|L1	-496686	NR_039953	100616334		NR_039953		MIR4790	-	microRNA 4790	miscRNA
chr3	6302945	6303445	+	11.3	500	21	10.2	2.06	0.00204	Intergenic	Intergenic	-599607	NM_181874	2917	Hs.660131	NM_000844	ENSG00000196277	GRM7	GLUR7|GPRC1G|MGLU7|MGLUR7	glutamate receptor, metabotropic 7	protein-coding
chr3	55646037	55646537	+	11.8	500	22	10.2	2.15	0.000918	intron (NM_015576, intron 16 of 16)	intron (NM_015576, intron 16 of 16)	47210	NR_024615	711	Hs.667161	NR_024615		ERC2-IT1	C1orf1|C3orf51|Po42	ERC2 intronic transcript 1 (non-protein coding)	miscRNA
chr3	55967942	55968645	+	15.6	703	29	10.4	2.79	1.56e-06	intron (NM_015576, intron 12 of 16)	intron (NM_015576, intron 12 of 16)	-81671	NR_037502	100500875		NR_037502		MIR3938	-	microRNA 3938	miscRNA
chr3	55983562	55984062	+	11.8	500	22	11.3	1.94	0.00315	intron (NM_015576, intron 12 of 16)	intron (NM_015576, intron 12 of 16)	-97190	NR_037502	100500875		NR_037502		MIR3938	-	microRNA 3938	miscRNA
chr3	56073033	56073533	+	11.3	500	21	13.2	1.59	0.0289	intron (NM_015576, intron 7 of 16)	L1M3c|LINE|L1	-186661	NR_037502	100500875		NR_037502		MIR3938	-	microRNA 3938	miscRNA
chr3	139956678	139957178	+	11.8	500	22	10.2	2.15	0.000918	intron (NM_022131, intron 2 of 16)	intron (NM_022131, intron 2 of 16)	302901	NM_022131	64084	Hs.158529	NM_022131	ENSG00000158258	CLSTN2	ALC-GAMMA|CDHR13|CS2|CSTN2|alcagamma	calsyntenin 2	protein-coding
chr3	1453725	1454225	+	11.3	500	21	10.2	2.06	0.00204	Intergenic	Intergenic	319346	NM_014461	27255	Hs.387300	NM_014461	ENSG00000134115	CNTN6	NB3	contactin 6	protein-coding
chr3	2013571	2014071	+	11.3	500	21	11.3	1.86	0.00635	Intergenic	L1MEd|LINE|L1	-126729	NM_175607	152330	Hs.626418	NM_001206955	ENSG00000144619	CNTN4	AXCAM|BIG-2	contactin 4	protein-coding
chr3	55675928	55676428	+	11.3	500	21	10.2	2.06	0.00204	intron (NM_015576, intron 16 of 16)	intron (NM_015576, intron 16 of 16)	17319	NR_024615	711	Hs.667161	NR_024615		ERC2-IT1	C1orf1|C3orf51|Po42	ERC2 intronic transcript 1 (non-protein coding)	miscRNA
chr3	55698624	55699124	+	11.3	500	21	12.3	1.71	0.0144	intron (NM_015576, intron 16 of 16)	intron (NM_015576, intron 16 of 16)	-5377	NR_024615	711	Hs.667161	NR_024615		ERC2-IT1	C1orf1|C3orf51|Po42	ERC2 intronic transcript 1 (non-protein coding)	miscRNA
chr3	56104911	56105411	+	11.3	500	21	10.2	2.06	0.00204	intron (NM_015576, intron 7 of 16)	L2c|LINE|L2	-218539	NR_037502	100500875		NR_037502		MIR3938	-	microRNA 3938	miscRNA
chr3	75730553	75731516	+	22.5	963	42	26.4	1.59	0.0031	Intergenic	L1PREC2|LINE|L1	9492	NR_040004	401074	Hs.528540	NR_040004		LOC401074	-	uncharacterized LOC401074	miscRNA
chr3	89963620	89964120	+	11.3	500	21	10.2	2.06	0.00204	Intergenic	LTR1D|LTR|ERV1	807196	NM_182644	2042	Hs.123642	NM_005233	ENSG00000044524	EPHA3	EK4|ETK|ETK1|HEK|HEK4|TYRO4	EPH receptor A3	protein-coding
chr3	128643815	128644315	+	11.3	500	21	10.2	2.06	0.00204	Intergenic	MER1B|DNA|hAT-Charlie	45732	NM_014049	28976	Hs.567482	NM_014049	ENSG00000177646	ACAD9	NPD002	acyl-CoA dehydrogenase family, member 9	protein-coding
chr3	140173417	140173917	+	11.3	500	21	10.2	2.06	0.00204	intron (NM_022131, intron 6 of 16)	MLT1I|LTR|ERVL-MaLR	-223199	NM_152616	287015	Hs.343487	NM_152616	ENSG00000155890	TRIM42	PPP1R40	tripartite motif containing 42	protein-coding
chr3	75732825	75733519	+	15.6	694	29	15.1	1.92	0.000944	Intergenic	Intergenic	11630	NR_040004	401074	Hs.528540	NR_040004		LOC401074	-	uncharacterized LOC401074	miscRNA
chr3	55901167	55901803	+	17.7	636	33	15.1	2.19	4.51e-05	intron (NM_015576, intron 13 of 16)	intron (NM_015576, intron 13 of 16)	-14863	NR_037502	100500875		NR_037502		MIR3938	-	microRNA 3938	miscRNA
chr3	55842995	55843620	+	17.7	625	33	20.8	1.59	0.0079	intron (NM_015576, intron 13 of 16)	L1MA4A|LINE|L1	43315	NR_037502	100500875		NR_037502		MIR3938	-	microRNA 3938	miscRNA
chr3	55825222	55826179	+	27.4	957	51	31.1	1.64	0.000665	intron (NM_015576, intron 13 of 16)	intron (NM_015576, intron 13 of 16)	60922	NR_037502	100500875		NR_037502		MIR3938	-	microRNA 3938	miscRNA
chr3	55880857	55881357	+	13.4	500	25	16	1.56	0.0228	intron (NM_015576, intron 13 of 16)	intron (NM_015576, intron 13 of 16)	5515	NR_037502	100500875		NR_037502		MIR3938	-	microRNA 3938	miscRNA
chr3	168728798	168729789	+	30.6	991	57	27.4	2.08	4.96e-07	Intergenic	L1M1|LINE|L1	134800	NM_001105077	2122	Hs.659873	NM_001105077	ENSG00000085276	MECOM	AML1-EVI-1|EVI1|MDS1|MDS1-EVI1|PRDM3	MDS1 and EVI1 complex locus	protein-coding
chr3	168785925	168786560	+	15.6	635	29	11.3	2.56	7.94e-06	Intergenic	L1ME3A|LINE|L1	77851	NM_001105077	2122	Hs.659873	NM_001105077	ENSG00000085276	MECOM	AML1-EVI-1|EVI1|MDS1|MDS1-EVI1|PRDM3	MDS1 and EVI1 complex locus	protein-coding
chr3	55904341	55904841	+	13.4	500	25	10.2	2.45	6.56e-05	intron (NM_015576, intron 13 of 16)	MIRb|SINE|MIR	-17969	NR_037502	100500875		NR_037502		MIR3938	-	microRNA 3938	miscRNA
chr3	168760807	168761432	+	15	625	28	15.1	1.86	0.00187	Intergenic	Intergenic	102974	NM_001105077	2122	Hs.659873	NM_001105077	ENSG00000085276	MECOM	AML1-EVI-1|EVI1|MDS1|MDS1-EVI1|PRDM3	MDS1 and EVI1 complex locus	protein-coding
chr3	2608178	2608678	+	12.3	500	23	10.2	2.25	0.000396	intron (NM_175607, intron 3 of 24)	MIRc|SINE|MIR	-325471	NM_001206956	152330	Hs.626418	NM_001206955	ENSG00000144619	CNTN4	AXCAM|BIG-2	contactin 4	protein-coding
chr4	190668499	190669671	+	29.5	1172	55	35.8	1.53	0.00177	Intergenic	L1PB1|LINE|L1	-192889	NM_004477	2483	Hs.203772	NM_004477	ENSG00000109536	FRG1	FRG1A|FSG1	FSHD region gene 1	protein-coding
chr4	12152133	12152633	+	11.8	500	22	10.2	2.15	0.000918	Intergenic	L1MA1|LINE|L1	-721846	NM_005114	9957	Hs.605349	NM_005114	ENSG00000002587	HS3ST1	3OST|3OST1	heparan sulfate (glucosamine) 3-O-sulfotransferase 1	protein-coding
chr4	190605748	190606248	+	11.8	500	22	10.2	2.15	0.000918	Intergenic	Intergenic	211699	NR_036692	3323	Hs.553481	NR_036692		HSP90AA4P	HSP90Ad|HSPCAL2	heat shock protein 90kDa alpha (cytosolic), class A member 4, pseudogene	pseudo
chr4	190678439	190678939	+	12.3	500	23	10.4	2.22	0.000487	Intergenic	Intergenic	-183285	NM_004477	2483	Hs.203772	NM_004477	ENSG00000109536	FRG1	FRG1A|FSG1	FSHD region gene 1	protein-coding
chr4	8065783	8066283	+	11.3	500	21	10.4	2.02	0.00244	intron (NM_032432, intron 6 of 15)	MSTC|LTR|ERVL-MaLR	94526	NM_001130083	84448	Hs.233404	NM_001130083	ENSG00000163995	ABLIM2	-	actin binding LIM protein family, member 2	protein-coding
chr4	190649167	190649667	+	20.4	500	38	21.7	1.75	0.000955	Intergenic	Intergenic	-212557	NM_004477	2483	Hs.203772	NM_004477	ENSG00000109536	FRG1	FRG1A|FSG1	FSHD region gene 1	protein-coding
chr4	190620551	190621419	+	31.1	868	58	37.7	1.54	0.00131	Intergenic	L1M7|LINE|L1	226686	NR_036692	3323	Hs.553481	NR_036692		HSP90AA4P	HSP90Ad|HSPCAL2	heat shock protein 90kDa alpha (cytosolic), class A member 4, pseudogene	pseudo
chr4	49637243	49637873	+	17.7	630	33	18.9	1.75	0.002	Intergenic	(GAATG)n|Satellite|Satellite	649293	NM_025087	80157	Hs.479703	NM_025087	ENSG00000109182	CWH43	CWH43-C	cell wall biogenesis 43 C-terminal homolog (S. cerevisiae)	protein-coding
chr4	190563788	190566595	+	103	2807	192	122.6	1.57	4.31e-09	Intergenic	Intergenic	170892	NR_036692	3323	Hs.553481	NR_036692		HSP90AA4P	HSP90Ad|HSPCAL2	heat shock protein 90kDa alpha (cytosolic), class A member 4, pseudogene	pseudo
chr4	190568131	190569072	+	27.4	941	51	32.1	1.59	0.00124	Intergenic	Intergenic	174302	NR_036692	3323	Hs.553481	NR_036692		HSP90AA4P	HSP90Ad|HSPCAL2	heat shock protein 90kDa alpha (cytosolic), class A member 4, pseudogene	pseudo
chr4	6506779	6507279	+	13.4	500	25	15.1	1.66	0.012	intron (NM_001206994, intron 2 of 9)	L1MEf|LINE|L1	50376	NM_001206995	5522	Hs.479069	NM_001206994	ENSG00000074211	PPP2R2C	B55-GAMMA|IMYPNO|IMYPNO1|PR52|PR55G	protein phosphatase 2, regulatory subunit B, gamma	protein-coding
chr4	187373083	187373717	+	14.5	634	27	14.1	1.91	0.00152	intron (NR_033901, intron 1 of 6)	LTR8A|LTR|ERV1	48812	NR_033900	285441	Hs.481369	NR_033900		LOC285441	-	uncharacterized LOC285441	miscRNA
chr4	95347463	95348333	+	19.8	870	37	24.5	1.51	0.0112	Intergenic	L1PA17|LINE|L1	-25110	NM_001011516	10611	Hs.732677	NM_001011513	ENSG00000163110	PDLIM5	ENH|ENH1|LIM	PDZ and LIM domain 5	protein-coding
chr4	49654956	49656031	+	43.5	1075	81	45.3	1.79	1.1e-06	Intergenic	(GAATG)n|Satellite|Satellite	667228	NM_025087	80157	Hs.479703	NM_025087	ENSG00000109182	CWH43	CWH43-C	cell wall biogenesis 43 C-terminal homolog (S. cerevisiae)	protein-coding
chr4	108627373	108627873	+	11.8	500	22	12.3	1.79	0.00767	intron (NM_005443, intron 1 of 11)	L1MA8|LINE|L1	13796	NM_005443	9061	Hs.368610	NM_005443	ENSG00000138801	PAPSS1	ATPSK1|PAPSS|SK1	3'-phosphoadenosine 5'-phosphosulfate synthase 1	protein-coding
chr5	135775200	135776336	+	23.6	1136	44	26.4	1.67	0.00108	Intergenic	L1MC3|LINE|L1	-74604	NM_001167576	57113	Hs.591263	NM_001167576	ENSG00000069018	TRPC7	TRP7	transient receptor potential cation channel, subfamily C, member 7	protein-coding
chr5	135752781	135753281	+	14.5	500	27	17	1.59	0.015	Intergenic	Intergenic	-51867	NM_001167576	57113	Hs.591263	NM_001167576	ENSG00000069018	TRPC7	TRP7	transient receptor potential cation channel, subfamily C, member 7	protein-coding
chr5	135778619	135779119	+	11.3	500	21	10.2	2.06	0.00204	Intergenic	L1MEf|LINE|L1	-77705	NM_001167576	57113	Hs.591263	NM_001167576	ENSG00000069018	TRPC7	TRP7	transient receptor potential cation channel, subfamily C, member 7	protein-coding
chr5	135754134	135754634	+	13.9	500	26	13.2	1.97	0.0012	Intergenic	MLT1F1|LTR|ERVL-MaLR	-53220	NM_001167576	57113	Hs.591263	NM_001167576	ENSG00000069018	TRPC7	TRP7	transient receptor potential cation channel, subfamily C, member 7	protein-coding
chr5	3919589	3920089	+	11.3	500	21	10.2	2.06	0.00204	Intergenic	L1MA3|LINE|L1	323671	NM_024337	79192	Hs.424156	NM_024337	ENSG00000170549	IRX1	IRX-5|IRXA1	iroquois homeobox 1	protein-coding
chr5	4741942	4742442	+	11.3	500	21	11.3	1.86	0.00635	Intergenic	Intergenic	-292280	NR_026994	340094	Hs.665092	NR_026994		LOC340094	-	uncharacterized LOC340094	miscRNA
chr5	3323416	3323916	+	13.4	500	25	16	1.56	0.0228	Intergenic	(TG)n|Simple_repeat|Simple_repeat	212542	NR_033898	285577	Hs.582442	NR_033898		LOC285577	-	uncharacterized LOC285577	miscRNA
chr5	41499800	41500300	+	11.3	500	21	10.2	2.06	0.00204	intron (NM_001005473, intron 1 of 2)	L1MB1|LINE|L1	10680	NM_001005473	345557	Hs.145404	NM_001005473	ENSG00000182836	PLCXD3	-	phosphatidylinositol-specific phospholipase C, X domain containing 3	protein-coding
chr5	43806031	43806531	+	11.3	500	21	11.3	1.86	0.00635	Intergenic	Intergenic	-202949	NR_073113	100652772	Hs.613883	XM_003403422		LOC100652772	-	uncharacterized LOC100652772	miscRNA
chr5	44311773	44312273	+	11.3	500	21	10.2	2.06	0.00204	intron (NM_004465, intron 1 of 2)	intron (NM_004465, intron 1 of 2)	76761	NM_004465	2255	Hs.664499	NM_004465	ENSG00000070193	FGF10	-	fibroblast growth factor 10	protein-coding
chr5	63200972	63201472	+	11.3	500	21	10.2	2.06	0.00204	Intergenic	Intergenic	56897	NM_000524	3350	Hs.247940	NM_000524	ENSG00000178394	HTR1A	5-HT-1A|5-HT1A|5HT1a|ADRB2RL1|ADRBRL1|G-21|PFMCD	5-hydroxytryptamine (serotonin) receptor 1A, G protein-coupled	protein-coding
chr5	15726985	15727639	+	16.1	654	30	13.2	2.27	5e-05	intron (NM_012304, intron 2 of 3)	L1M4c|LINE|L1	227007	NM_012304	23194	Hs.433057	NM_012304	ENSG00000183580	FBXL7	FBL6|FBL7	F-box and leucine-rich repeat protein 7	protein-coding
chr5	40124516	40125141	+	16.1	625	30	13.2	2.27	5e-05	Intergenic	MER4B-int|LTR|ERV1	-555204	NM_000958	5734	Hs.199248	NM_000958	ENSG00000171522	PTGER4	EP4|EP4R	prostaglandin E receptor 4 (subtype EP4)	protein-coding
chr5	43947963	43948614	+	17.2	651	32	10.2	3.13	3.99e-08	Intergenic	Intergenic	-344956	NR_073113	100652772	Hs.613883	XM_003403422		LOC100652772	-	uncharacterized LOC100652772	miscRNA
chr5	162408900	162409400	+	11.3	500	21	10.4	2.02	0.00244	Intergenic	Intergenic	-455427	NM_199246	900	Hs.79101	NM_004060	ENSG00000113328	CCNG1	CCNG	cyclin G1	protein-coding
chr5	135701564	135702190	+	16.6	626	31	16	1.93	0.000588	promoter-TSS (NM_020389)	promoter-TSS (NM_020389)	-713	NM_001167576	57113	Hs.591263	NM_001167576	ENSG00000069018	TRPC7	TRP7	transient receptor potential cation channel, subfamily C, member 7	protein-coding
chr5	135731090	135731952	+	19.3	862	36	20.8	1.73	0.00149	Intergenic	L1ME1|LINE|L1	-30357	NM_001167576	57113	Hs.591263	NM_001167576	ENSG00000069018	TRPC7	TRP7	transient receptor potential cation channel, subfamily C, member 7	protein-coding
chr5	4060236	4060736	+	12.9	500	24	12.3	1.96	0.00194	Intergenic	Intergenic	464318	NM_024337	79192	Hs.424156	NM_024337	ENSG00000170549	IRX1	IRX-5|IRXA1	iroquois homeobox 1	protein-coding
chr5	15352756	15353256	+	12.3	500	23	10.2	2.25	0.000396	Intergenic	MLT1B|LTR|ERVL-MaLR	-147299	NM_012304	23194	Hs.433057	NM_012304	ENSG00000183580	FBXL7	FBL6|FBL7	F-box and leucine-rich repeat protein 7	protein-coding
chr5	15700013	15700513	+	12.3	500	23	10.2	2.25	0.000396	intron (NM_012304, intron 2 of 3)	intron (NM_012304, intron 2 of 3)	199958	NM_012304	23194	Hs.433057	NM_012304	ENSG00000183580	FBXL7	FBL6|FBL7	F-box and leucine-rich repeat protein 7	protein-coding
chr5	41416053	41416680	+	13.9	627	26	10.2	2.54	2.52e-05	intron (NM_001005473, intron 1 of 2)	LTR33|LTR|ERVL	94364	NM_001005473	345557	Hs.145404	NM_001005473	ENSG00000182836	PLCXD3	-	phosphatidylinositol-specific phospholipase C, X domain containing 3	protein-coding
chr5	44145350	44145850	+	12.9	500	24	10.2	2.35	0.000164	Intergenic	L1M3b|LINE|L1	243184	NM_004465	2255	Hs.664499	NM_004465	ENSG00000070193	FGF10	-	fibroblast growth factor 10	protein-coding
chr5	135723430	135723930	+	12.3	500	23	12.3	1.88	0.00393	Intergenic	L2b|LINE|L2	-22516	NM_001167576	57113	Hs.591263	NM_001167576	ENSG00000069018	TRPC7	TRP7	transient receptor potential cation channel, subfamily C, member 7	protein-coding
chr5	135795695	135796472	+	19.3	777	36	20.8	1.73	0.00149	Intergenic	Intergenic	-94919	NM_001167576	57113	Hs.591263	NM_001167576	ENSG00000069018	TRPC7	TRP7	transient receptor potential cation channel, subfamily C, member 7	protein-coding
chr5	2851616	2852116	+	11.8	500	22	10.2	2.15	0.000918	Intergenic	Intergenic	99604	NM_178569	153571	Hs.668017	NM_178569	ENSG00000186493	C5orf38	CEI|IRX2NB	chromosome 5 open reading frame 38	protein-coding
chr5	16146629	16147319	+	15.6	690	29	10.4	2.79	1.56e-06	intron (NM_001102562, intron 2 of 3)	intron (NM_001102562, intron 2 of 3)	32923	NM_001102562	441061	Hs.662216	NM_001102562	ENSG00000183654	2016-03-11	MARCH-XI	membrane-associated ring finger (C3HC4) 11	protein-coding
chr5	30288198	30288698	+	12.3	500	23	10.2	2.25	0.000396	Intergenic	L1M2|LINE|L1	-905314	NM_004932	1004	Hs.171054	NM_004932	ENSG00000113361	CDH6	CAD6|KCAD	cadherin 6, type 2, K-cadherin (fetal kidney)	protein-coding
chr5	41132258	41132758	+	12.3	500	23	15.1	1.52	0.0347	Intergenic	MLT1L|LTR|ERVL-MaLR	-61064	NM_173489	133558	Hs.97714	NM_173489	ENSG00000171495	HEATR7B2	-	HEAT repeat family member 7B2	protein-coding
chr5	43733659	43734159	+	11.8	500	22	10.2	2.15	0.000918	Intergenic	L2c|LINE|L2	-130577	NR_073113	100652772	Hs.613883	XM_003403422		LOC100652772	-	uncharacterized LOC100652772	miscRNA
chr5	135686081	135686581	+	11.8	500	22	10.2	2.15	0.000918	intron (NM_020389, intron 2 of 11)	intron (NM_020389, intron 2 of 11)	14833	NM_020389	57113	Hs.591263	NM_001167576	ENSG00000069018	TRPC7	TRP7	transient receptor potential cation channel, subfamily C, member 7	protein-coding
chr5	135793565	135794065	+	12.9	500	24	13.2	1.82	0.00479	Intergenic	Intergenic	-92651	NM_001167576	57113	Hs.591263	NM_001167576	ENSG00000069018	TRPC7	TRP7	transient receptor potential cation channel, subfamily C, member 7	protein-coding
chr5	156064990	156065490	+	11.8	500	22	10.2	2.15	0.000918	intron (NM_001128209, intron 5 of 7)	MamRep137|DNA|TcMar?	-212309	NR_038443	153743	Hs.567727	NM_206858		PPP1R2P3	-	protein phosphatase 1, regulatory (inhibitor) subunit 2 pseudogene 3	pseudo
chr5	156129764	156130264	+	11.8	500	22	10.2	2.15	0.000918	intron (NM_001128209, intron 6 of 7)	LTR40a|LTR|ERVL	-147535	NR_038443	153743	Hs.567727	NM_206858		PPP1R2P3	-	protein phosphatase 1, regulatory (inhibitor) subunit 2 pseudogene 3	pseudo
chr5	135697443	135697943	+	11.8	500	22	12.3	1.79	0.00767	intron (NM_001167576, intron 1 of 9)	intron (NM_001167576, intron 1 of 9)	3471	NM_020389	57113	Hs.591263	NM_001167576	ENSG00000069018	TRPC7	TRP7	transient receptor potential cation channel, subfamily C, member 7	protein-coding
chr5	135708431	135708931	+	15	500	28	17.9	1.56	0.0165	Intergenic	Intergenic	-7517	NM_001167576	57113	Hs.591263	NM_001167576	ENSG00000069018	TRPC7	TRP7	transient receptor potential cation channel, subfamily C, member 7	protein-coding
chr5	2572296	2572925	+	14.5	629	27	10.2	2.64	9.35e-06	Intergenic	L1ME1|LINE|L1	179159	NM_033267	153572	Hs.282089	NM_001134222	ENSG00000170561	IRX2	IRXA2	iroquois homeobox 2	protein-coding
chr5	2960537	2961037	+	11.3	500	21	10.2	2.06	0.00204	Intergenic	Intergenic	208525	NM_178569	153571	Hs.668017	NM_178569	ENSG00000186493	C5orf38	CEI|IRX2NB	chromosome 5 open reading frame 38	protein-coding
chr5	3585526	3586026	+	11.3	500	21	10.2	2.06	0.00204	Intergenic	Intergenic	-10392	NM_024337	79192	Hs.424156	NM_024337	ENSG00000170549	IRX1	IRX-5|IRXA1	iroquois homeobox 1	protein-coding
chr5	3974570	3975070	+	11.8	500	22	10.2	2.15	0.000918	Intergenic	L1MEf|LINE|L1	378652	NM_024337	79192	Hs.424156	NM_024337	ENSG00000170549	IRX1	IRX-5|IRXA1	iroquois homeobox 1	protein-coding
chr5	8905090	8905590	+	11.3	500	21	10.2	2.06	0.00204	Intergenic	Intergenic	148667	NR_039779	100616326		NR_039779		MIR4636	-	microRNA 4636	miscRNA
chr5	21569272	21569772	+	11.3	500	21	10.2	2.06	0.00204	intron (NR_027026, intron 4 of 4)	L1MB5|LINE|L1	109933	NR_027028	728411	Hs.88181	NM_207331		GUSBP1	-	glucuronidase, beta pseudogene 1	pseudo
chr5	44382288	44382788	+	11.3	500	21	10.4	2.02	0.00244	intron (NM_004465, intron 1 of 2)	intron (NM_004465, intron 1 of 2)	6246	NM_004465	2255	Hs.664499	NM_004465	ENSG00000070193	FGF10	-	fibroblast growth factor 10	protein-coding
chr5	135662473	135662973	+	11.8	500	22	14.1	1.55	0.0318	intron (NM_020389, intron 2 of 11)	L2|LINE|L2	38441	NM_020389	57113	Hs.591263	NM_001167576	ENSG00000069018	TRPC7	TRP7	transient receptor potential cation channel, subfamily C, member 7	protein-coding
chr6	75219896	75220396	+	11.3	500	21	10.2	2.06	0.00204	Intergenic	L1MA6|LINE|L1	695477	NM_080645	1303	Hs.101302	NM_004370	ENSG00000111799	COL12A1	BA209D8.1|COL12A1L|DJ234P15.1	collagen, type XII, alpha 1	protein-coding
chr6	170435500	170436000	+	11.3	500	21	11.3	1.86	0.00635	Intergenic	L1MEf|LINE|L1	135907	NR_002787	154449	Hs.447751	NR_002787		LOC154449	-	uncharacterized LOC154449	miscRNA
chr6	309131	309631	+	11.3	500	21	10.2	2.06	0.00204	intron (NM_020185, intron 2 of 7)	intron (NM_020185, intron 2 of 7)	17280	NM_020185	56940	Hs.29106	NM_020185		DUSP22	JKAP|JSP1|LMWDSP2|MKPX|VHX	dual specificity phosphatase 22	protein-coding
chr6	4571142	4571642	+	11.3	500	21	13.2	1.59	0.0289	Intergenic	L1MEe|LINE|L1	-135001	NR_026590	9425	Hs.269092	NM_001143970	ENSG00000153046	CDYL	CDYL1	chromodomain protein, Y-like	protein-coding
chr6	51234824	51235324	+	11.3	500	21	10.2	2.06	0.00204	Intergenic	MIR|SINE|MIR	448635	NM_003221	7021	Hs.33102	NM_003221	ENSG00000008196	TFAP2B	AP-2B|AP2-B	transcription factor AP-2 beta (activating enhancer binding protein 2 beta)	protein-coding
chr6	51251607	51252107	+	11.3	500	21	10.2	2.06	0.00204	Intergenic	Intergenic	465418	NM_003221	7021	Hs.33102	NM_003221	ENSG00000008196	TFAP2B	AP-2B|AP2-B	transcription factor AP-2 beta (activating enhancer binding protein 2 beta)	protein-coding
chr6	51566057	51566557	+	11.3	500	21	10.4	2.02	0.00244	intron (NM_138694, intron 60 of 66)	intron (NM_138694, intron 60 of 66)	386116	NM_170724	5314	Hs.662050	NM_138694	ENSG00000170927	PKHD1	ARPKD|FCYT|TIGM1	polycystic kidney and hepatic disease 1 (autosomal recessive)	protein-coding
chr6	57284174	57284802	+	13.4	628	25	14.1	1.77	0.0057	intron (NM_000947, intron 7 of 14)	intron (NM_000947, intron 7 of 14)	102066	NM_000947	5558	Hs.654580	NM_000947		PRIM2	PRIM2A|p58	primase, DNA, polypeptide 2 (58kDa)	protein-coding
chr6	57386157	57386657	+	11.3	500	21	12.3	1.71	0.0144	intron (NM_000947, intron 8 of 14)	intron (NM_000947, intron 8 of 14)	203985	NM_000947	5558	Hs.654580	NM_000947		PRIM2	PRIM2A|p58	primase, DNA, polypeptide 2 (58kDa)	protein-coding
chr6	57471601	57472537	+	22	936	41	19.8	2.07	2.06e-05	intron (NM_000947, intron 11 of 14)	intron (NM_000947, intron 11 of 14)	289647	NM_000947	5558	Hs.654580	NM_000947		PRIM2	PRIM2A|p58	primase, DNA, polypeptide 2 (58kDa)	protein-coding
chr6	57592935	57593435	+	11.3	500	21	12.3	1.71	0.0144	Intergenic	Intergenic	410763	NM_000947	5558	Hs.654580	NM_000947		PRIM2	PRIM2A|p58	primase, DNA, polypeptide 2 (58kDa)	protein-coding
chr6	87294763	87295263	+	11.3	500	21	10.2	2.06	0.00204	Intergenic	L1PB1|LINE|L1	-352011	NM_000865	3354	Hs.1611	NM_000865	ENSG00000168830	HTR1E	5-HT1E	5-hydroxytryptamine (serotonin) receptor 1E, G protein-coupled	protein-coding
chr6	97202476	97202976	+	11.3	500	21	13.2	1.59	0.0289	Intergenic	Intergenic	82627	NM_001143957	81491	Hs.632612	NM_001143957	ENSG00000112218	GPR63	PSP24(beta)|PSP24B	G protein-coupled receptor 63	protein-coding
chr6	87479449	87480229	+	15.6	780	29	18.9	1.54	0.018	Intergenic	L1P4|LINE|L1	-167185	NM_000865	3354	Hs.1611	NM_000865	ENSG00000168830	HTR1E	5-HT1E	5-hydroxytryptamine (serotonin) receptor 1E, G protein-coupled	protein-coding
chr6	97116454	97116954	+	15	500	28	17	1.65	0.00871	Intergenic	ERVL-E-int|LTR|ERVL	106280	NM_001170807	9457	Hs.632608	NM_001170807	ENSG00000112214	FHL5	ACT|RP3-393D12.2|dJ393D12.2	four and a half LIM domains 5	protein-coding
chr6	57524512	57525293	+	18.2	781	34	16	2.12	6.27e-05	Intergenic	L1MEg|LINE|L1	342480	NM_000947	5558	Hs.654580	NM_000947		PRIM2	PRIM2A|p58	primase, DNA, polypeptide 2 (58kDa)	protein-coding
chr6	57543968	57544596	+	15	628	28	15.1	1.86	0.00187	Intergenic	Intergenic	361860	NM_000947	5558	Hs.654580	NM_000947		PRIM2	PRIM2A|p58	primase, DNA, polypeptide 2 (58kDa)	protein-coding
chr6	1053761	1054387	+	13.4	626	25	14.1	1.77	0.0057	intron (NR_027115, intron 1 of 4)	(CAGAGA)n|Simple_repeat|Simple_repeat	47493	NR_027116	285768	Hs.209463	NR_027115		LOC285768	-	uncharacterized LOC285768	miscRNA
chr6	11641432	11641932	+	12.3	500	23	13.2	1.74	0.00905	Intergenic	Intergenic	103171	NM_001100829	100113407	Hs.146317	NM_001100829	ENSG00000205269	TMEM170B	-	transmembrane protein 170B	protein-coding
chr6	51489596	51490221	+	16.1	625	30	19.8	1.51	0.0195	intron (NM_138694, intron 66 of 66)	intron (NM_138694, intron 66 of 66)	462515	NM_170724	5314	Hs.662050	NM_138694	ENSG00000170927	PKHD1	ARPKD|FCYT|TIGM1	polycystic kidney and hepatic disease 1 (autosomal recessive)	protein-coding
chr6	51427058	51427558	+	11.8	500	22	10.4	2.12	0.00111	Intergenic	Intergenic	525115	NM_170724	5314	Hs.662050	NM_138694	ENSG00000170927	PKHD1	ARPKD|FCYT|TIGM1	polycystic kidney and hepatic disease 1 (autosomal recessive)	protein-coding
chr6	4488652	4489298	+	14.5	646	27	17.9	1.51	0.027	Intergenic	LTR10B1|LTR|ERV1	-217418	NR_026590	9425	Hs.269092	NM_001143970	ENSG00000153046	CDYL	CDYL1	chromodomain protein, Y-like	protein-coding
chr6	50240694	50241322	+	12.9	628	24	14.1	1.7	0.0105	Intergenic	Intergenic	-224644	NM_001037498	245915	Hs.571092	NM_001037498	ENSG00000180872	DEFB112	DEFB-12	defensin, beta 112	protein-coding
chr6	51573388	51573888	+	11.8	500	22	10.2	2.15	0.000918	intron (NM_138694, intron 60 of 66)	MER58C|DNA|hAT-Charlie	378785	NM_170724	5314	Hs.662050	NM_138694	ENSG00000170927	PKHD1	ARPKD|FCYT|TIGM1	polycystic kidney and hepatic disease 1 (autosomal recessive)	protein-coding
chr7	57548594	57549094	+	12.3	500	23	14.1	1.63	0.0186	Intergenic	HSATII|Satellite|Satellite	38961	NM_001159279	441234	Hs.533121	NM_001159279	ENSG00000182111	ZNF716	-	zinc finger protein 716	protein-coding
chr7	61779551	61780194	+	15	643	28	14.1	1.98	0.000743	Intergenic	HSATII|Satellite|Satellite	984562	NR_003952	643955	Hs.583308	NR_003952		LOC643955	-	zinc finger protein 479 pseudogene	pseudo
chr7	61795461	61795961	+	12.3	500	23	12.3	1.88	0.00393	Intergenic	HSATII|Satellite|Satellite	968723	NR_003952	643955	Hs.583308	NR_003952		LOC643955	-	zinc finger protein 479 pseudogene	pseudo
chr7	6730758	6731396	+	15.6	638	29	16	1.81	0.00226	exon (NM_006956, exon 6 of 6)	exon (NM_006956, exon 6 of 6)	15489	NM_006956	7559	Hs.431471	NM_006956	ENSG00000164631	ZNF12	GIOT-3|HZF11|KOX3|ZNF325	zinc finger protein 12	protein-coding
chr8	5311610	5312235	+	13.9	625	26	12.3	2.12	0.000423	Intergenic	Intergenic	-459594	NM_033225	64478	Hs.571466	NM_033225	ENSG00000183117	CSMD1	PPP1R24	CUB and Sushi multiple domains 1	protein-coding
chr8	23457854	23458660	+	18.2	806	34	21.7	1.57	0.0087	Intergenic	L1MEf|LINE|L1	71894	NM_016612	51312	Hs.726050	NM_016612	ENSG00000147454	SLC25A37	MFRN|MFRN1|MSC|MSCP|PRO1278|PRO1584|PRO2217	solute carrier family 25 (mitochondrial iron transporter), member 37	protein-coding
chr8	34626594	34627094	+	13.4	500	25	10.2	2.45	6.56e-05	Intergenic	L2c|LINE|L2	-466131	NM_080872	137970	Hs.238889	NM_080872	ENSG00000156687	UNC5D	PRO34692|Unc5h4	unc-5 homolog D (C. elegans)	protein-coding
chr8	53713597	53714228	+	14.5	631	27	12.3	2.2	0.000187	Intergenic	Intergenic	-86886	NM_014781	9821	Hs.196102	NM_001083617	ENSG00000023287	RB1CC1	CC1|FIP200	RB1-inducible coiled-coil 1	protein-coding
chr8	136083030	136083530	+	12.3	500	23	10.2	2.25	0.000396	Intergenic	HAL1|LINE|L1	-163094	NR_026706	286094	Hs.440978	NR_026706		LOC286094	-	uncharacterized LOC286094	miscRNA
chr8	138852393	138853024	+	13.9	631	26	15.1	1.72	0.00666	Intergenic	Intergenic	656357	NM_015912	51059	Hs.126024	NM_015912	ENSG00000147724	FAM135B	C8ORFK32	family with sequence similarity 135, member B	protein-coding
chr8	4451590	4452090	+	11.3	500	21	10.2	2.06	0.00204	intron (NM_033225, intron 2 of 69)	AluSz|SINE|Alu	400488	NM_033225	64478	Hs.571466	NM_033225	ENSG00000183117	CSMD1	PPP1R24	CUB and Sushi multiple domains 1	protein-coding
chr8	35905701	35906201	+	11.8	500	22	12.3	1.79	0.00767	Intergenic	MLT1E|LTR|ERVL-MaLR	-735891	NM_001031836	157855	Hs.13861	NM_001031836	ENSG00000215262	KCNU1	KCNMC1|KCa5|KCa5.1|Kcnma3|Slo3	potassium channel, subfamily U, member 1	protein-coding
chr8	93605458	93605958	+	11.3	500	21	10.2	2.06	0.00204	Intergenic	Intergenic	192580	NR_046114	441369	Hs.521683	NR_046114		FLJ46284	-	uncharacterized LOC441369	miscRNA
chr8	138918238	138918738	+	11.8	500	22	10.2	2.15	0.000918	Intergenic	Intergenic	590577	NM_015912	51059	Hs.126024	NM_015912	ENSG00000147724	FAM135B	C8ORFK32	family with sequence similarity 135, member B	protein-coding
chr8	140535156	140535656	+	11.3	500	21	11.3	1.86	0.00635	Intergenic	L1MA5A|LINE|L1	179893	NM_016601	51305	Hs.493037	NM_016601	ENSG00000169427	KCNK9	K2p9.1|KT3.2|TASK-3|TASK3	potassium channel, subfamily K, member 9	protein-coding
chr8	195148	196618	+	37	1470	69	43.4	1.59	0.000204	exon (NM_001042416, exon 6 of 6)	exon (NM_001042416, exon 6 of 6)	13499	NM_001042416	169270	Hs.591388	NM_001042415	ENSG00000172748	ZNF596	-	zinc finger protein 596	protein-coding
chr8	34041494	34041994	+	11.3	500	21	10.2	2.06	0.00204	Intergenic	L2|LINE|L2	-584305	NM_024025	78986	Hs.8719	NM_024025	ENSG00000133878	DUSP26	DUSP24|LDP-4|MKP8|NATA1|SKRP3	dual specificity phosphatase 26 (putative)	protein-coding
chr8	34289141	34289641	+	11.3	500	21	10.2	2.06	0.00204	Intergenic	Intergenic	-803584	NM_080872	137970	Hs.238889	NM_080872	ENSG00000156687	UNC5D	PRO34692|Unc5h4	unc-5 homolog D (C. elegans)	protein-coding
chr8	35967909	35968409	+	11.3	500	21	10.2	2.06	0.00204	Intergenic	ERVL-B4-int|LTR|ERVL	-673683	NM_001031836	157855	Hs.13861	NM_001031836	ENSG00000215262	KCNU1	KCNMC1|KCa5|KCa5.1|Kcnma3|Slo3	potassium channel, subfamily U, member 1	protein-coding
chr8	36530961	36531461	+	11.3	500	21	10.2	2.06	0.00204	Intergenic	L2c|LINE|L2	-110631	NM_001031836	157855	Hs.13861	NM_001031836	ENSG00000215262	KCNU1	KCNMC1|KCa5|KCa5.1|Kcnma3|Slo3	potassium channel, subfamily U, member 1	protein-coding
chr8	63376927	63377427	+	11.3	500	21	10.2	2.06	0.00204	intron (NM_173688, intron 1 of 5)	intron (NM_173688, intron 1 of 5)	215676	NM_173688	286183	Hs.654662	NM_173688	ENSG00000185942	NKAIN3	FAM77D	Na+/K+ transporting ATPase interacting 3	protein-coding
chr8	65435154	65435654	+	11.3	500	21	10.4	2.02	0.00244	Intergenic	Intergenic	54416	NR_015374	401463	Hs.651960	NR_015374		LOC401463	-	uncharacterized LOC401463	miscRNA
chr8	92678477	92678977	+	11.3	500	21	10.4	2.02	0.00244	Intergenic	L2c|LINE|L2	351181	NM_175636	862	Hs.739194	NM_001198625	ENSG00000079102	RUNX1T1	AML1T1|CBFA2T1|CDR|ETO|MTG8|ZMYND2	runt-related transcription factor 1; translocated to, 1 (cyclin D-related)	protein-coding
chr8	112705282	112705782	+	11.3	500	21	10.2	2.06	0.00204	Intergenic	L1PA15|LINE|L1	-950190	NR_031745	100302225		NR_031745		MIR2053	hsa-mir-2053	microRNA 2053	miscRNA
chr8	138954972	138955472	+	11.3	500	21	10.2	2.06	0.00204	Intergenic	Intergenic	553843	NM_015912	51059	Hs.126024	NM_015912	ENSG00000147724	FAM135B	C8ORFK32	family with sequence similarity 135, member B	protein-coding
chr9	138540055	138540555	+	11.8	500	22	13.2	1.67	0.0165	Intergenic	MER4-int|LTR|ERV1	-8919	NM_182974	360203	Hs.522491	NM_182974	ENSG00000204007	GLT6D1	GLTDC1|GT6M7	glycosyltransferase 6 domain containing 1	protein-coding
chr9	107985840	107986340	+	11.8	500	22	10.4	2.12	0.00111	Intergenic	Intergenic	-20839	NM_080546	23446	Hs.573495	NM_022109	ENSG00000070214	SLC44A1	CD92|CDW92|CHTL1|CTL1|RP11-287A8.1	solute carrier family 44, member 1	protein-coding
chr9	118436034	118436534	+	11.8	500	22	10.2	2.15	0.000918	Intergenic	MLT2B4|LTR|ERVL	251093	NR_024032	58483	Hs.23367	NR_024032		LINC00474	C9orf27|EST-YD1	long intergenic non-protein coding RNA 474	miscRNA
chr9	68403081	68403581	+	11.8	500	22	10.4	2.12	0.00111	Intergenic	Intergenic	51044	NR_033907	642236	Hs.721077	NR_033907		LOC642236	-	FSHD region gene 1 pseudogene	pseudo
chr9	87126189	87126689	+	11.8	500	22	10.2	2.15	0.000918	Intergenic	MIRb|SINE|MIR	-143026	NM_022127	64078	Hs.535966	NM_001199633	ENSG00000197506	SLC28A3	CNT3	solute carrier family 28 (sodium-coupled nucleoside transporter), member 3	protein-coding
chr9	122355477	122355977	+	11.8	500	22	13.2	1.67	0.0165	Intergenic	MLT1C|LTR|ERVL-MaLR	-223988	NM_014618	1620	Hs.532316	NM_014618	ENSG00000078725	DBC1	DBCCR1|FAM5A	deleted in bladder cancer 1	protein-coding
chr9	137472518	137473018	+	11.8	500	22	13.2	1.67	0.0165	Intergenic	L1MEg|LINE|L1	-60884	NM_000093	1289	Hs.210283	NM_000093	ENSG00000130635	COL5A1	-	collagen, type V, alpha 1	protein-coding
chr9	71453381	71453881	+	11.3	500	21	10.2	2.06	0.00204	intron (NM_003558, intron 4 of 15)	L1PA16|LINE|L1	58667	NM_138333	116224	Hs.655572	NM_138333	ENSG00000187866	FAM122A	C9orf42	family with sequence similarity 122A	protein-coding
chr9	87647587	87648087	+	11.3	500	21	12.3	1.71	0.0144	Intergenic	Intergenic	363211	NM_001007097	4915	Hs.494312	NM_001007097	ENSG00000148053	NTRK2	GP145-TrkB|TRKB|trk-B	neurotrophic tyrosine kinase, receptor, type 2	protein-coding
chr9	122483537	122484037	+	11.3	500	21	10.2	2.06	0.00204	Intergenic	MLT1K|LTR|ERVL-MaLR	-352048	NM_014618	1620	Hs.532316	NM_014618	ENSG00000078725	DBC1	DBCCR1|FAM5A	deleted in bladder cancer 1	protein-coding
chr9	128871023	128871523	+	11.3	500	21	10.4	2.02	0.00244	Intergenic	Intergenic	-217850	NM_001011703	89853	Hs.162659	NM_001011703	ENSG00000196814	FAM125B	C9orf28|MVB12B	family with sequence similarity 125, member B	protein-coding
chr9	136462430	136462930	+	16.1	500	30	18.9	1.59	0.0109	Intergenic	L1MEc|LINE|L1	-17312	NM_001080515	642968	Hs.741379	NM_001080515	ENSG00000196990	FAM163B	C9orf166	family with sequence similarity 163, member B	protein-coding
chr9	66861820	66862459	+	17.2	639	32	20.8	1.54	0.0131	Intergenic	CER|Satellite|Satellite	169933	NR_046175	286297	Hs.645503	NR_046175		LOC286297	-	uncharacterized LOC286297	miscRNA
chr9	66461301	66461935	+	15	634	28	10.2	2.74	3.35e-06	Intergenic	L1PREC2|LINE|L1	-32651	NR_024496	442421	Hs.741986	NR_024496		PTGER4P2	-	prostaglandin E receptor 4 (subtype EP4) pseudogene 2	pseudo
chr9	108986758	108987389	+	15.6	631	29	11.3	2.56	7.94e-06	Intergenic	MIRb|SINE|MIR	530248	NM_018112	55151	Hs.411925	NM_018112	ENSG00000095209	TMEM38B	C9orf87|D4Ertd89e|TRIC-B|TRICB|bA219P18.1	transmembrane protein 38B	protein-coding
chrX	73977015	73977515	+	11.3	500	21	10.2	2.06	0.00204	intron (NM_001008537, intron 1 of 3)	L1ME5|LINE|L1	-142804	NM_016120	51132	Hs.653288	NM_016120	ENSG00000131263	RLIM	NY-REN-43|RNF12	ring finger protein, LIM domain interacting	protein-coding
chrX	147981931	147982431	+	12.3	500	23	11.3	2.03	0.0015	intron (NM_001169122, intron 7 of 19)	intron (NM_001169122, intron 7 of 19)	181566	NM_001170628	2334	Hs.496911	NM_001169122	ENSG00000155966	AFF2	FMR2|FMR2P|FRAXE|MRX2|OX19	AF4/FMR2 family, member 2	protein-coding
chrX	11825259	11825759	+	11.3	500	21	10.2	2.06	0.00204	Intergenic	Intergenic	47774	NM_006800	10943	Hs.655288	NM_001193270	ENSG00000005302	MSL3	MSL3L1	male-specific lethal 3 homolog (Drosophila)	protein-coding
chrX	12159718	12160218	+	11.3	500	21	10.2	2.06	0.00204	intron (NM_014728, intron 1 of 16)	intron (NM_014728, intron 1 of 16)	3383	NM_014728	9758	Hs.657507	NM_014728	ENSG00000169933	FRMPD4	PDZD10|PDZK10	FERM and PDZ domain containing 4	protein-coding
chrX	105234851	105235351	+	11.8	500	22	10.2	2.15	0.000918	Intergenic	L1MCa|LINE|L1	47617	NM_000354	6906	Hs.76838	NM_000354	ENSG00000123561	SERPINA7	TBG	serpin peptidase inhibitor, clade A (alpha-1 antiproteinase, antitrypsin), member 7	protein-coding
chrY	9956635	9957464	+	30	829	56	30.2	1.86	1.69e-05	Intergenic	L1MA2|LINE|L1	208642	NR_001540	252955	Hs.741140	NR_001540		TTTY23	NCRNA00148	testis-specific transcript, Y-linked 23 (non-protein coding)	miscRNA
chrY	9960835	9961782	+	23.1	947	43	14.1	3.04	5.28e-10	Intergenic	Intergenic	212901	NR_001540	252955	Hs.741140	NR_001540		TTTY23	NCRNA00148	testis-specific transcript, Y-linked 23 (non-protein coding)	miscRNA
chrY	13456792	13457292	+	13.4	500	25	10.2	2.45	6.56e-05	Intergenic	(CATTC)n|Satellite|Satellite	1076347	NR_033667	352887	Hs.546221	NR_033667		GYG2P1	GYG2P	glycogenin 2 pseudogene 1	pseudo
chrY	59025626	59026126	+	12.9	500	24	10.4	2.31	0.000205	Intergenic	Intergenic	-74581	NM_005840	10251	Hs.381912	NM_005840	ENSG00000168939	SPRY3	HSPRY3|spry-3	sprouty homolog 3 (Drosophila)	protein-coding
chrY	13455460	13455960	+	12.3	500	23	11.3	2.03	0.0015	Intergenic	(CATTC)n|Satellite|Satellite	1077679	NR_033667	352887	Hs.546221	NR_033667		GYG2P1	GYG2P	glycogenin 2 pseudogene 1	pseudo
chrY	13274244	13274744	+	12.3	500	23	10.2	2.25	0.000396	Intergenic	L1MB8|LINE|L1	1258895	NR_033667	352887	Hs.546221	NR_033667		GYG2P1	GYG2P	glycogenin 2 pseudogene 1	pseudo
Increased peaks in SKOV3-shCEBPB compared with SKOV3-shcontrol
chr	start	end	strand	score	focus ratio/other	Total Tags	Background Tags	Fold Change vs. Background	p-value	Annotation	Detailed.Annotation	Distance.to.TSS	Nearest.PromoterID	Entrez.ID	Nearest.Unigene	Nearest.Refseq	Nearest.Ensembl	Gene.Name	Gene.Alias	Gene.Description	Gene.Type
chr10	77434771	77435271	+	11.3	500	20	8.7	2.29	0.000737	Intergenic	Intergenic	-107498	NM_032024	83938	Hs.118161	NM_032024	ENSG00000148655	C10orf11	-	chromosome 10 open reading frame 11	protein-coding
chr10	38872308	38873093	+	24.8	785	44	25.2	1.74	0.000442	Intergenic	(GAATG)n|Satellite|Satellite	-117027	NR_045000	399746	Hs.742607	NR_045000		ACTR3BP5	FKSG74	ARP3 actin-related protein 3 homolog B (yeast) pseudogene 5	pseudo
chr10	39087883	39088383	+	15.2	500	27	15.9	1.7	0.00682	Intergenic	(CATTC)n|Satellite|Satellite	98406	NR_045000	399746	Hs.742607	NR_045000		ACTR3BP5	FKSG74	ARP3 actin-related protein 3 homolog B (yeast) pseudogene 5	pseudo
chr10	39152885	39153576	+	24.3	691	43	26.2	1.64	0.00155	Intergenic	(GAATG)n|Satellite|Satellite	163503	NR_045000	399746	Hs.742607	NR_045000		ACTR3BP5	FKSG74	ARP3 actin-related protein 3 homolog B (yeast) pseudogene 5	pseudo
chr10	42815803	42816611	+	21.4	808	38	24.3	1.56	0.00602	Intergenic	(CATTC)n|Satellite|Satellite	47286	NR_024380	441666	Hs.255729	NR_024380		LOC441666	-	zinc finger protein 91 pseudogene	pseudo
chr10	109677766	109678392	+	18.1	626	32	11.2	2.85	3e-07	Intergenic	MER1B|DNA|hAT-Charlie	-753613	NM_001013031	114815	Hs.591915	NM_001013031	ENSG00000108018	SORCS1	hSorCS	sortilin-related VPS10 domain containing receptor 1	protein-coding
chr10	82627727	82628227	+	13.5	500	24	9.3	2.57	4.36e-05	Intergenic	L1MA5|LINE|L1	327402	NM_001145719	387694	Hs.147643	NM_001145719	ENSG00000178217	SH2D4B	-	SH2 domain containing 4B	protein-coding
chr10	38789889	38790389	+	13.5	500	24	13.1	1.83	0.00428	Intergenic	(GAATG)n|Satellite|Satellite	73065	NR_024497	399744	Hs.497951	NM_001013665		LOC399744	-	uncharacterized LOC399744	miscRNA
chr10	84362326	84362961	+	14.1	635	25	10.3	2.43	7.17e-05	intron (NM_001010848, intron 2 of 8)	intron (NM_001010848, intron 2 of 8)	725200	NM_001165973	10718	Hs.125119	NM_001010848	ENSG00000185737	NRG3	HRG3|pro-NRG3	neuregulin 3	protein-coding
chr10	107101649	107102282	+	14.7	633	26	8.7	2.98	1.72e-06	Intergenic	MIR3|SINE|MIR	701106	NM_014978	22986	Hs.671950	NM_014978	ENSG00000156395	SORCS3	SORCS	sortilin-related VPS10 domain containing receptor 3	protein-coding
chr10	127587827	127588327	+	12.4	500	22	11.2	1.96	0.00282	intron (NM_145235, intron 1 of 10)	AluJb|SINE|Alu	2969	NM_145235	92565	Hs.352591	NM_145235	ENSG00000203780	FANK1	-	fibronectin type III and ankyrin repeat domains 1	protein-coding
chr10	8747342	8747842	+	12.4	500	22	9.3	2.35	0.000289	Intergenic	Intergenic	650925	NM_001002295	2625	Hs.524134	NM_001002295	ENSG00000107485	GATA3	HDR|HDRS	GATA binding protein 3	protein-coding
chr10	20836561	20837061	+	12.4	500	22	8.7	2.52	0.000115	Intergenic	AT_rich|Low_complexity|Low_complexity	-4088	NR_039822	100616383		NR_039822		MIR4675	-	microRNA 4675	miscRNA
chr10	39081130	39081762	+	13.5	632	24	15.9	1.51	0.0342	Intergenic	Intergenic	91719	NR_045000	399746	Hs.742607	NR_045000		ACTR3BP5	FKSG74	ARP3 actin-related protein 3 homolog B (yeast) pseudogene 5	pseudo
chr10	39104629	39105275	+	15.2	646	27	16.8	1.61	0.0134	Intergenic	(CATTC)n|Satellite|Satellite	115225	NR_045000	399746	Hs.742607	NR_045000		ACTR3BP5	FKSG74	ARP3 actin-related protein 3 homolog B (yeast) pseudogene 5	pseudo
chr10	42801973	42803627	+	38.4	1654	68	38.3	1.78	9.45e-06	Intergenic	(CATTC)n|Satellite|Satellite	60693	NR_024380	441666	Hs.255729	NR_024380		LOC441666	-	zinc finger protein 91 pseudogene	pseudo
chr10	84533667	84534297	+	14.7	630	26	12.1	2.14	0.000368	intron (NM_001165972, intron 3 of 8)	L1MA9|LINE|L1	896539	NM_001165973	10718	Hs.125119	NM_001010848	ENSG00000185737	NRG3	HRG3|pro-NRG3	neuregulin 3	protein-coding
chr10	110006120	110006620	+	11.9	500	21	8.7	2.41	0.000298	Intergenic	MER41-int|LTR|ERV1	-924045	NR_046928	100873762		NR_046928		RNU6-53	-	RNA, U6 small nuclear 53	snRNA
chr10	16079847	16080347	+	11.3	500	20	8.7	2.29	0.000737	Intergenic	Intergenic	-177578	NM_024948	80013	Hs.158870	NM_024948	ENSG00000148481	FAM188A	C10orf97|CARP|DERP5|MST126|RP11-394I23.1|my042	family with sequence similarity 188, member A	protein-coding
chr10	31795569	31796069	+	11.9	500	21	13.1	1.61	0.0265	intron (NM_001174093, intron 3 of 7)	L1MA4A|LINE|L1	185755	NM_001174094	6935	Hs.124503	NM_001128128	ENSG00000148516	ZEB1	AREB6|BZP|DELTAEF1|FECD6|NIL2A|PPCD3|TCF8|ZFHEP|ZFHX1A	zinc finger E-box binding homeobox 1	protein-coding
chr10	38792041	38792541	+	11.9	500	21	8.7	2.41	0.000298	Intergenic	(GAATG)n|Satellite|Satellite	75217	NR_024497	399744	Hs.497951	NM_001013665		LOC399744	-	uncharacterized LOC399744	miscRNA
chr10	38796848	38797348	+	11.9	500	21	12.1	1.73	0.0131	Intergenic	(GAATG)n|Satellite|Satellite	80024	NR_024497	399744	Hs.497951	NM_001013665		LOC399744	-	uncharacterized LOC399744	miscRNA
chr10	43528307	43528932	+	11.9	625	21	9.3	2.25	0.000701	Intergenic	L1M4c|LINE|L1	35608	NR_049836	100847014		NR_049836		MIR5100	-	microRNA 5100	miscRNA
chr10	83757145	83757645	+	11.3	500	20	11.2	1.78	0.0112	intron (NM_001165973, intron 1 of 10)	MIRb|SINE|MIR	119952	NM_001165973	10718	Hs.125119	NM_001010848	ENSG00000185737	NRG3	HRG3|pro-NRG3	neuregulin 3	protein-coding
chr10	84527782	84528282	+	11.9	500	21	9.3	2.25	0.000701	intron (NM_001165972, intron 3 of 8)	intron (NM_001165972, intron 3 of 8)	890589	NM_001165973	10718	Hs.125119	NM_001010848	ENSG00000185737	NRG3	HRG3|pro-NRG3	neuregulin 3	protein-coding
chr10	85006295	85006795	+	12.4	500	22	8.7	2.52	0.000115	Intergenic	MLT2C1|LTR|ERVL	-892640	NM_014394	27069	Hs.352656	NM_014394	ENSG00000165678	GHITM	DERP2|HSPC282|MICS1|PTD010|TMBIM5	growth hormone inducible transmembrane protein	protein-coding
chr10	106927736	106928236	+	11.9	500	21	9.3	2.25	0.000701	intron (NM_014978, intron 13 of 26)	L2c|LINE|L2	527127	NM_014978	22986	Hs.671950	NM_014978	ENSG00000156395	SORCS3	SORCS	sortilin-related VPS10 domain containing receptor 3	protein-coding
chr10	107255117	107255765	+	15.2	648	27	8.7	3.09	5.48e-07	Intergenic	MLT1B-int|LTR|ERVL-MaLR	854582	NM_014978	22986	Hs.671950	NM_014978	ENSG00000156395	SORCS3	SORCS	sortilin-related VPS10 domain containing receptor 3	protein-coding
chr10	107377831	107378471	+	15.2	640	27	8.7	3.09	5.48e-07	Intergenic	L2b|LINE|L2	977292	NM_014978	22986	Hs.671950	NM_014978	ENSG00000156395	SORCS3	SORCS	sortilin-related VPS10 domain containing receptor 3	protein-coding
chr10	113133843	113134343	+	11.9	500	21	8.7	2.41	0.000298	Intergenic	Intergenic	297303	NM_000681	150	Hs.249159	NM_000681	ENSG00000150594	ADRA2A	ADRA2|ADRA2R|ADRAR|ALPHA2AAR|ZNF32	adrenoceptor alpha 2A	protein-coding
chr10	113854042	113854542	+	12.4	500	22	8.7	2.52	0.000115	Intergenic	Intergenic	89245	NM_001244949	57678	Hs.42586	NM_001244949	ENSG00000119927	GPAM	GPAT|GPAT1	glycerol-3-phosphate acyltransferase, mitochondrial	protein-coding
chr10	43014446	43014946	+	11.9	500	21	13.1	1.61	0.0265	non-coding (NR_026777, exon 8 of 8)	non-coding (NR_026777, exon 8 of 8)	33584	NR_026777	100129482	Hs.684178	NR_026777		ZNF37BP	KOX21|ZNF37B	zinc finger protein 37B, pseudogene	pseudo
chr10	44139575	44140075	+	11.3	500	20	12.1	1.65	0.0237	exon (NM_001005368, exon 3 of 3)	exon (NM_001005368, exon 3 of 3)	505	NR_047557	414197	Hs.605832	NR_047557		ZNF32-AS1	ZNF32OS1|bA402L1.8	ZNF32 antisense RNA 1	miscRNA
chr10	60321396	60321896	+	11.9	500	21	8.7	2.41	0.000298	intron (NM_001080512, intron 1 of 20)	L1M2|LINE|L1	48742	NM_001080512	80114	Hs.158745	NM_001080512	ENSG00000122870	BICC1	BICC|CYSRD	bicaudal C homolog 1 (Drosophila)	protein-coding
chr10	82126517	82127017	+	11.3	500	20	9.3	2.14	0.00163	non-coding (NR_070309, exon 5 of 5)	non-coding (NR_070309, exon 5 of 5)	10243	NM_032372	84332	Hs.741500	NM_001270041	ENSG00000133665	DYDC2	-	DPY30 domain containing 2	protein-coding
chr10	83865514	83866014	+	11.3	500	20	10.3	1.95	0.00463	intron (NM_001165973, intron 1 of 10)	intron (NM_001165973, intron 1 of 10)	228321	NM_001165973	10718	Hs.125119	NM_001010848	ENSG00000185737	NRG3	HRG3|pro-NRG3	neuregulin 3	protein-coding
chr10	84795162	84795662	+	11.9	500	21	10.3	2.04	0.00218	Intergenic	Intergenic	-1103773	NM_014394	27069	Hs.352656	NM_014394	ENSG00000165678	GHITM	DERP2|HSPC282|MICS1|PTD010|TMBIM5	growth hormone inducible transmembrane protein	protein-coding
chr10	85287119	85287619	+	11.3	500	20	11.2	1.78	0.0112	Intergenic	L1M2|LINE|L1	-611816	NM_014394	27069	Hs.352656	NM_014394	ENSG00000165678	GHITM	DERP2|HSPC282|MICS1|PTD010|TMBIM5	growth hormone inducible transmembrane protein	protein-coding
chr10	107557846	107558346	+	11.3	500	20	11.2	1.78	0.0112	Intergenic	Intergenic	1157237	NM_014978	22986	Hs.671950	NM_014978	ENSG00000156395	SORCS3	SORCS	sortilin-related VPS10 domain containing receptor 3	protein-coding
chr10	107761385	107761885	+	11.3	500	20	8.7	2.29	0.000737	Intergenic	MLT1D|LTR|ERVL-MaLR	1162831	NM_001206570	114815	Hs.591915	NM_001013031	ENSG00000108018	SORCS1	hSorCS	sortilin-related VPS10 domain containing receptor 1	protein-coding
chr10	108327078	108327578	+	11.9	500	21	11.2	1.87	0.00574	Intergenic	MIRb|SINE|MIR	597138	NM_001206570	114815	Hs.591915	NM_001013031	ENSG00000108018	SORCS1	hSorCS	sortilin-related VPS10 domain containing receptor 1	protein-coding
chr10	109034534	109035034	+	11.3	500	20	8.7	2.29	0.000737	Intergenic	Intergenic	-110318	NM_001013031	114815	Hs.591915	NM_001013031	ENSG00000108018	SORCS1	hSorCS	sortilin-related VPS10 domain containing receptor 1	protein-coding
chr10	110054717	110055217	+	11.3	500	20	10.3	1.95	0.00463	Intergenic	Intergenic	-875448	NR_046928	100873762		NR_046928		RNU6-53	-	RNA, U6 small nuclear 53	snRNA
chr10	110349725	110350359	+	13.5	634	24	8.7	2.75	1.52e-05	Intergenic	MLT2F|LTR|ERVL	-580373	NR_046928	100873762		NR_046928		RNU6-53	-	RNA, U6 small nuclear 53	snRNA
chr10	110826261	110826761	+	11.9	500	21	10.3	2.04	0.00218	Intergenic	Intergenic	-103904	NR_046928	100873762		NR_046928		RNU6-53	-	RNA, U6 small nuclear 53	snRNA
chr10	113419071	113419571	+	11.3	500	20	8.7	2.29	0.000737	Intergenic	Intergenic	524216	NM_001244949	57678	Hs.42586	NM_001244949	ENSG00000119927	GPAM	GPAT|GPAT1	glycerol-3-phosphate acyltransferase, mitochondrial	protein-coding
chr10	113561682	113562182	+	11.9	500	21	8.7	2.41	0.000298	Intergenic	Intergenic	381605	NM_001244949	57678	Hs.42586	NM_001244949	ENSG00000119927	GPAM	GPAT|GPAT1	glycerol-3-phosphate acyltransferase, mitochondrial	protein-coding
chr10	132703555	132704055	+	11.3	500	20	8.7	2.29	0.000737	Intergenic	Intergenic	57126	NR_036180	100422867		NR_036180		MIR378C	-	microRNA 378c	miscRNA
chr10	9441620	9442120	+	11.3	500	20	12.1	1.65	0.0237	Intergenic	Intergenic	1345203	NM_001002295	2625	Hs.524134	NM_001002295	ENSG00000107485	GATA3	HDR|HDRS	GATA binding protein 3	protein-coding
chr10	9574649	9575149	+	11.3	500	20	12.1	1.65	0.0237	Intergenic	MLT1G|LTR|ERVL-MaLR	1261978	NR_027082	207107	Hs.31562	NR_027082		SFTA1P	SFTPF	surfactant associated 1, pseudogene	pseudo
chr10	10306386	10306886	+	11.3	500	20	9.3	2.14	0.00163	Intergenic	Intergenic	530241	NR_027082	207107	Hs.31562	NR_027082		SFTA1P	SFTPF	surfactant associated 1, pseudogene	pseudo
chr10	83960089	83960589	+	11.3	500	20	10.3	1.95	0.00463	intron (NM_001165973, intron 2 of 10)	intron (NM_001165973, intron 2 of 10)	322896	NM_001165973	10718	Hs.125119	NM_001010848	ENSG00000185737	NRG3	HRG3|pro-NRG3	neuregulin 3	protein-coding
chr10	84229564	84230064	+	11.3	500	20	8.7	2.29	0.000737	intron (NM_001010848, intron 2 of 8)	intron (NM_001010848, intron 2 of 8)	592371	NM_001165973	10718	Hs.125119	NM_001010848	ENSG00000185737	NRG3	HRG3|pro-NRG3	neuregulin 3	protein-coding
chr10	85261827	85262327	+	11.3	500	20	13.1	1.53	0.0449	Intergenic	MSTB1|LTR|ERVL-MaLR	-637108	NM_014394	27069	Hs.352656	NM_014394	ENSG00000165678	GHITM	DERP2|HSPC282|MICS1|PTD010|TMBIM5	growth hormone inducible transmembrane protein	protein-coding
chr10	85538718	85539218	+	11.3	500	20	8.7	2.29	0.000737	Intergenic	Intergenic	-360217	NM_014394	27069	Hs.352656	NM_014394	ENSG00000165678	GHITM	DERP2|HSPC282|MICS1|PTD010|TMBIM5	growth hormone inducible transmembrane protein	protein-coding
chr10	107208636	107209136	+	11.3	500	20	8.7	2.29	0.000737	Intergenic	ERV3-16A3_I-int|LTR|ERVL	808027	NM_014978	22986	Hs.671950	NM_014978	ENSG00000156395	SORCS3	SORCS	sortilin-related VPS10 domain containing receptor 3	protein-coding
chr10	108929964	108930464	+	11.3	500	20	11.2	1.78	0.0112	Intergenic	Intergenic	-5748	NM_001013031	114815	Hs.591915	NM_001013031	ENSG00000108018	SORCS1	hSorCS	sortilin-related VPS10 domain containing receptor 1	protein-coding
chr10	109001782	109002282	+	11.3	500	20	10.3	1.95	0.00463	Intergenic	Intergenic	-77566	NM_001013031	114815	Hs.591915	NM_001013031	ENSG00000108018	SORCS1	hSorCS	sortilin-related VPS10 domain containing receptor 1	protein-coding
chr10	109398872	109399372	+	11.3	500	20	8.7	2.29	0.000737	Intergenic	Intergenic	-474656	NM_001013031	114815	Hs.591915	NM_001013031	ENSG00000108018	SORCS1	hSorCS	sortilin-related VPS10 domain containing receptor 1	protein-coding
chr10	109997954	109998454	+	11.3	500	20	8.7	2.29	0.000737	Intergenic	Intergenic	-932211	NR_046928	100873762		NR_046928		RNU6-53	-	RNA, U6 small nuclear 53	snRNA
chr10	110497987	110498487	+	11.3	500	20	10.3	1.95	0.00463	Intergenic	L1PA15|LINE|L1	-432178	NR_046928	100873762		NR_046928		RNU6-53	-	RNA, U6 small nuclear 53	snRNA
chr10	110620389	110620889	+	11.3	500	20	8.7	2.29	0.000737	Intergenic	Intergenic	-309776	NR_046928	100873762		NR_046928		RNU6-53	-	RNA, U6 small nuclear 53	snRNA
chr10	132080445	132081314	+	18.6	869	33	14.9	2.21	3.77e-05	Intergenic	Intergenic	146240	NM_001199868	10539	Hs.42644	NM_001199868	ENSG00000108010	GLRX3	GLRX4|GRX3|GRX4|PICOT|TXNL2|TXNL3	glutaredoxin 3	protein-coding
chr10	132530981	132531481	+	11.3	500	20	8.7	2.29	0.000737	Intergenic	MIRb|SINE|MIR	229700	NR_036180	100422867		NR_036180		MIR378C	-	microRNA 378c	miscRNA
chr11	126811547	126812047	+	11.3	500	20	8.7	2.29	0.000737	intron (NR_046986, intron 1 of 2)	intron (NR_046986, intron 1 of 2)	1155	NR_046986	100874251	Hs.319053	NR_046986		KIRREL3-AS2	-	KIRREL3 antisense RNA 2	miscRNA
chr11	126879561	126880061	+	11.3	500	20	8.7	2.29	0.000737	Intergenic	Intergenic	7006	NR_040078	283165	Hs.730461	NM_173579		KIRREL3-AS3	NCRNA00288|PRR10	KIRREL3 antisense RNA 3	miscRNA
chr11	132070717	132071217	+	11.3	500	20	9.3	2.14	0.00163	intron (NM_001144058, intron 2 of 7)	intron (NM_001144058, intron 2 of 7)	290255	NM_016522	50863	Hs.504352	NM_001048209	ENSG00000182667	NTM	HNT|IGLON2|NTRI	neurotrimin	protein-coding
chr11	132527368	132527868	+	11.3	500	20	8.7	2.29	0.000737	intron (NM_001012393, intron 2 of 7)	intron (NM_001012393, intron 2 of 7)	285419	NM_002545	4978	Hs.4817	NM_001012393	ENSG00000183715	OPCML	IGLON1|OBCAM|OPCM	opioid binding protein/cell adhesion molecule-like	protein-coding
chr11	132739377	132739877	+	11.9	500	21	8.7	2.41	0.000298	intron (NM_001012393, intron 2 of 7)	intron (NM_001012393, intron 2 of 7)	73410	NM_002545	4978	Hs.4817	NM_001012393	ENSG00000183715	OPCML	IGLON1|OBCAM|OPCM	opioid binding protein/cell adhesion molecule-like	protein-coding
chr11	133212541	133213205	+	14.7	664	26	9.3	2.78	5.62e-06	intron (NM_001012393, intron 1 of 7)	AluJo|SINE|Alu	189530	NM_001012393	4978	Hs.4817	NM_001012393	ENSG00000183715	OPCML	IGLON1|OBCAM|OPCM	opioid binding protein/cell adhesion molecule-like	protein-coding
chr11	133255392	133255892	+	11.3	500	20	8.7	2.29	0.000737	intron (NM_001012393, intron 1 of 7)	intron (NM_001012393, intron 1 of 7)	146761	NM_001012393	4978	Hs.4817	NM_001012393	ENSG00000183715	OPCML	IGLON1|OBCAM|OPCM	opioid binding protein/cell adhesion molecule-like	protein-coding
chr11	133508564	133509064	+	11.9	500	21	8.7	2.41	0.000298	Intergenic	Intergenic	-106411	NM_001012393	4978	Hs.4817	NM_001012393	ENSG00000183715	OPCML	IGLON1|OBCAM|OPCM	opioid binding protein/cell adhesion molecule-like	protein-coding
chr11	133536043	133536543	+	11.3	500	20	8.7	2.29	0.000737	Intergenic	Intergenic	-133890	NM_001012393	4978	Hs.4817	NM_001012393	ENSG00000183715	OPCML	IGLON1|OBCAM|OPCM	opioid binding protein/cell adhesion molecule-like	protein-coding
chr11	134402141	134402641	+	11.3	500	20	8.7	2.29	0.000737	Intergenic	Intergenic	96015	NR_033852	283177	Hs.504390	NR_033852		LOC283177	-	uncharacterized LOC283177	miscRNA
chr1	33960273	33960773	+	11.3	500	20	8.7	2.29	0.000737	exon (NM_145238, exon 8 of 8)	exon (NM_145238, exon 8 of 8)	22291	NM_145238	7579	Hs.442705	NM_145238	ENSG00000121903	ZSCAN20	KOX29|ZFP-31|ZNF31|ZNF360	zinc finger and SCAN domain containing 20	protein-coding
chr11	134618025	134618525	+	11.9	500	21	8.7	2.41	0.000298	Intergenic	Intergenic	311899	NR_033852	283177	Hs.504390	NR_033852		LOC283177	-	uncharacterized LOC283177	miscRNA
chr11	23095893	23096393	+	11.3	500	20	8.7	2.29	0.000737	Intergenic	MIR|SINE|MIR	-214171	NM_001195637	100500938	Hs.555029	NM_001195637	ENSG00000255359	LOC100500938	-	uncharacterized LOC100500938	protein-coding
chr11	24989948	24990448	+	11.3	500	20	8.7	2.29	0.000737	intron (NM_001009909, intron 7 of 11)	intron (NM_001009909, intron 7 of 11)	471682	NM_001252008	338645	Hs.655032	NM_001009909	ENSG00000187398	LUZP2	KFSP2566|PRO6246	leucine zipper protein 2	protein-coding
chr11	25246385	25246885	+	11.3	500	20	8.7	2.29	0.000737	Intergenic	L1M3d|LINE|L1	728119	NM_001252008	338645	Hs.655032	NM_001009909	ENSG00000187398	LUZP2	KFSP2566|PRO6246	leucine zipper protein 2	protein-coding
chr11	25259022	25259522	+	11.3	500	20	11.2	1.78	0.0112	Intergenic	L2|LINE|L2	740756	NM_001252008	338645	Hs.655032	NM_001009909	ENSG00000187398	LUZP2	KFSP2566|PRO6246	leucine zipper protein 2	protein-coding
chr11	29968508	29969008	+	11.3	500	20	11.2	1.78	0.0112	Intergenic	LTR8A|LTR|ERV1	69819	NM_002233	3739	Hs.592002	NM_002233	ENSG00000182255	KCNA4	HBK4|HK1|HPCN2|HUKII|KCNA4L|KCNA8|KV1.4|PCN2	potassium voltage-gated channel, shaker-related subfamily, member 4	protein-coding
chr11	50562593	50563093	+	11.3	500	20	8.7	2.29	0.000737	Intergenic	ALR/Alpha|Satellite|centr	194525	NR_024504	646813	Hs.684179	NR_024504		LOC646813	-	DEAH (Asp-Glu-Ala-His) box polypeptide 9 pseudogene	pseudo
chr11	55534709	55535209	+	11.3	500	20	8.7	2.29	0.000737	Intergenic	Intergenic	-5955	NM_001001967	390142	Hs.553743	NM_001001967	ENSG00000198877	OR5D13	-	olfactory receptor, family 5, subfamily D, member 13	protein-coding
chr11	76487541	76488041	+	11.3	500	20	8.7	2.29	0.000737	Intergenic	L1M4c|LINE|L1	-5566	NM_001258210	25987	Hs.8361	NM_001258210	ENSG00000182704	TSKU	E2IG4|LRRC54|TSK	tsukushi small leucine rich proteoglycan homolog (Xenopus laevis)	protein-coding
chr11	79857084	79857584	+	11.3	500	20	8.7	2.29	0.000737	Intergenic	MIR|SINE|MIR	-705639	NM_001098816	26011	Hs.213087	NM_001098816	ENSG00000149256	TENM4	Doc4|ODZ4|TNM4|Ten-M4	teneurin transmembrane protein 4	protein-coding
chr11	81286272	81286772	+	11.3	500	20	8.7	2.29	0.000737	Intergenic	MIR|SINE|MIR	315356	NR_036186	100422823		NR_036186		MIR4300	-	microRNA 4300	miscRNA
chr11	83490712	83491212	+	11.3	500	20	8.7	2.29	0.000737	intron (NM_001206769, intron 12 of 21)	intron (NM_001206769, intron 12 of 21)	-97494	NM_001142702	1740	Hs.367656	NM_001142699	ENSG00000150672	DLG2	PPP1R58|PSD-93|PSD93|chapsyn-110	discs, large homolog 2 (Drosophila)	protein-coding
chr11	83846587	83847087	+	11.3	500	20	12.1	1.65	0.0237	intron (NM_001206769, intron 3 of 21)	L2b|LINE|L2	137486	NM_001142700	1740	Hs.367656	NM_001142699	ENSG00000150672	DLG2	PPP1R58|PSD-93|PSD93|chapsyn-110	discs, large homolog 2 (Drosophila)	protein-coding
chr11	110666948	110667448	+	11.3	500	20	13.1	1.53	0.0449	Intergenic	AluJb|SINE|Alu	-83286	NM_001258418	57569	Hs.6136	NM_001258415	ENSG00000137727	ARHGAP20	RARHOGAP	Rho GTPase activating protein 20	protein-coding
chr11	124030463	124030963	+	11.3	500	20	8.7	2.29	0.000737	Intergenic	L1MB5|LINE|L1	44602	NM_001130142	4013	Hs.152944	NM_001130142	ENSG00000110002	VWA5A	BCSC-1|BCSC1|LOH11CR2A	von Willebrand factor A domain containing 5A	protein-coding
chr11	124324069	124324569	+	11.3	500	20	8.7	2.29	0.000737	Intergenic	Intergenic	-13338	NM_012378	26493	Hs.351822	NM_012378	ENSG00000197125	OR8B8	TPCR85	olfactory receptor, family 8, subfamily B, member 8	protein-coding
chr11	126618861	126619361	+	11.3	500	20	9.3	2.14	0.00163	intron (NM_032531, intron 1 of 16)	intron (NM_032531, intron 1 of 16)	-191531	NR_046986	100874251	Hs.319053	NR_046986		KIRREL3-AS2	-	KIRREL3 antisense RNA 2	miscRNA
chr11	131670375	131670875	+	11.3	500	20	8.7	2.29	0.000737	intron (NM_001048209, intron 1 of 7)	intron (NM_001048209, intron 1 of 7)	-110087	NM_001144058	50863	Hs.504352	NM_001048209	ENSG00000182667	NTM	HNT|IGLON2|NTRI	neurotrimin	protein-coding
chr11	132120682	132121360	+	12.4	678	22	8.7	2.52	0.000115	intron (NM_001144058, intron 3 of 7)	intron (NM_001144058, intron 3 of 7)	340309	NM_016522	50863	Hs.504352	NM_001048209	ENSG00000182667	NTM	HNT|IGLON2|NTRI	neurotrimin	protein-coding
chr11	132147034	132147534	+	11.3	500	20	13.1	1.53	0.0449	intron (NM_001144058, intron 3 of 7)	intron (NM_001144058, intron 3 of 7)	366572	NM_016522	50863	Hs.504352	NM_001048209	ENSG00000182667	NTM	HNT|IGLON2|NTRI	neurotrimin	protein-coding
chr11	133176511	133177011	+	11.3	500	20	8.7	2.29	0.000737	intron (NM_001012393, intron 1 of 7)	L3b|LINE|CR1	225642	NM_001012393	4978	Hs.4817	NM_001012393	ENSG00000183715	OPCML	IGLON1|OBCAM|OPCM	opioid binding protein/cell adhesion molecule-like	protein-coding
chr1	50230641	50231141	+	12.4	500	22	8.7	2.52	0.000115	intron (NM_032785, intron 2 of 13)	L1PA15-16|LINE|L1	258735	NM_032785	84871	Hs.679809	NM_032785	ENSG00000186094	AGBL4	CCP6	ATP/GTP binding protein-like 4	protein-coding
chr11	56699287	56699787	+	13.5	500	24	8.7	2.75	1.52e-05	Intergenic	L1MB1|LINE|L1	-56852	NM_001005323	390181	Hs.554520	NM_001005323	ENSG00000181273	OR5AK2	-	olfactory receptor, family 5, subfamily AK, member 2	protein-coding
chr11	133580816	133581316	+	11.3	500	20	8.7	2.29	0.000737	Intergenic	L2a|LINE|L2	134326	NM_174927	219938	Hs.97541	NM_174927	ENSG00000166118	SPATA19	CT132|SPAS1|spergen1	spermatogenesis associated 19	protein-coding
chr11	133595064	133595564	+	11.3	500	20	8.7	2.29	0.000737	Intergenic	Intergenic	120078	NM_174927	219938	Hs.97541	NM_174927	ENSG00000166118	SPATA19	CT132|SPAS1|spergen1	spermatogenesis associated 19	protein-coding
chr11	134623199	134623699	+	11.3	500	20	9.3	2.14	0.00163	Intergenic	Intergenic	317073	NR_033852	283177	Hs.504390	NR_033852		LOC283177	-	uncharacterized LOC283177	miscRNA
chr11	133443649	133444295	+	15.8	646	28	14	2	0.000645	Intergenic	MLT1J1|LTR|ERVL-MaLR	-41569	NM_001012393	4978	Hs.4817	NM_001012393	ENSG00000183715	OPCML	IGLON1|OBCAM|OPCM	opioid binding protein/cell adhesion molecule-like	protein-coding
chr11	24753686	24754186	+	13.5	500	24	8.7	2.75	1.52e-05	intron (NM_001009909, intron 3 of 11)	MER5A1|DNA|hAT-Charlie	235420	NM_001252008	338645	Hs.655032	NM_001009909	ENSG00000187398	LUZP2	KFSP2566|PRO6246	leucine zipper protein 2	protein-coding
chr11	1137296	1137796	+	11.9	500	21	8.7	2.41	0.000298	Intergenic	L1MDa|LINE|L1	62671	NM_002457	4583	Hs.315	NM_002457	ENSG00000198788	MUC2	MLP|MUC-2|SMUC	mucin 2, oligomeric mucus/gel-forming	protein-coding
chr11	80957767	80958394	+	14.1	627	25	9.3	2.68	1.6e-05	Intergenic	Intergenic	643798	NR_036186	100422823		NR_036186		MIR4300	-	microRNA 4300	miscRNA
chr1	49066324	49066824	+	12.4	500	22	8.7	2.52	0.000115	intron (NM_032785, intron 9 of 13)	intron (NM_032785, intron 9 of 13)	-128698	NM_019073	54558	Hs.538103	NM_019073	ENSG00000132122	SPATA6	HASH|SRF-1|SRF1	spermatogenesis associated 6	protein-coding
chr1	49125283	49126191	+	19.8	908	35	8.7	4.01	1.78e-11	intron (NM_032785, intron 7 of 13)	intron (NM_032785, intron 7 of 13)	116810	NM_024603	79656	Hs.475348	NM_024603	ENSG00000162373	BEND5	C1orf165	BEN domain containing 5	protein-coding
chr11	84536060	84536560	+	11.3	500	20	8.7	2.29	0.000737	intron (NM_001142699, intron 6 of 27)	intron (NM_001142699, intron 6 of 27)	98155	NM_001364	1740	Hs.367656	NM_001142699	ENSG00000150672	DLG2	PPP1R58|PSD-93|PSD93|chapsyn-110	discs, large homolog 2 (Drosophila)	protein-coding
chr1	49225470	49226143	+	16.9	673	30	11.2	2.68	2.45e-06	intron (NM_024603, intron 2 of 5)	intron (NM_024603, intron 2 of 5)	16741	NM_024603	79656	Hs.475348	NM_024603	ENSG00000162373	BEND5	C1orf165	BEN domain containing 5	protein-coding
chr11	81467203	81467703	+	12.4	500	22	8.7	2.52	0.000115	Intergenic	Intergenic	134425	NR_036186	100422823		NR_036186		MIR4300	-	microRNA 4300	miscRNA
chr1	49285125	49285625	+	11.9	500	21	8.7	2.41	0.000298	intron (NM_032785, intron 6 of 13)	MIR3|SINE|MIR	-42828	NM_024603	79656	Hs.475348	NM_024603	ENSG00000162373	BEND5	C1orf165	BEN domain containing 5	protein-coding
chr1	49870962	49871462	+	11.3	500	20	8.7	2.29	0.000737	intron (NM_032785, intron 3 of 13)	MIR|SINE|MIR	618414	NM_032785	84871	Hs.679809	NM_032785	ENSG00000186094	AGBL4	CCP6	ATP/GTP binding protein-like 4	protein-coding
chr11	131207156	131207656	+	12.4	500	22	8.7	2.52	0.000115	Intergenic	Intergenic	-32965	NM_001048209	50863	Hs.504352	NM_001048209	ENSG00000182667	NTM	HNT|IGLON2|NTRI	neurotrimin	protein-coding
chr11	133224468	133225122	+	15.2	654	27	12.1	2.22	0.000161	intron (NM_001012393, intron 1 of 7)	intron (NM_001012393, intron 1 of 7)	177608	NM_001012393	4978	Hs.4817	NM_001012393	ENSG00000183715	OPCML	IGLON1|OBCAM|OPCM	opioid binding protein/cell adhesion molecule-like	protein-coding
chr11	4815988	4816623	+	13	635	23	8.7	2.63	4.27e-05	Intergenic	Intergenic	9305	NM_001005177	119695	Hs.553563	NM_001005177	ENSG00000176937	OR52R1	OR11-22	olfactory receptor, family 52, subfamily R, member 1	protein-coding
chr11	21927789	21928422	+	11.9	633	21	8.7	2.41	0.000298	Intergenic	Intergenic	-286617	NM_213599	203859	Hs.154329	NM_001142649	ENSG00000171714	ANO5	GDD1|LGMD2L|TMEM16E	anoctamin 5	protein-coding
chr11	26007020	26007520	+	11.9	500	21	10.3	2.04	0.00218	Intergenic	Intergenic	-346408	NM_031418	63982	Hs.91791	NM_031418	ENSG00000134343	ANO3	C11orf25|TMEM16C	anoctamin 3	protein-coding
chr11	48386190	48386690	+	11.9	500	21	10.3	2.04	0.00218	Intergenic	Intergenic	-12441	NM_001005513	403257	Hs.554533	NM_001005513		OR4C45	-	olfactory receptor, family 4, subfamily C, member 45	protein-coding
chr1	49060732	49061232	+	11.9	500	21	8.7	2.41	0.000298	intron (NM_032785, intron 9 of 13)	L2c|LINE|L2	-123106	NM_019073	54558	Hs.538103	NM_019073	ENSG00000132122	SPATA6	HASH|SRF-1|SRF1	spermatogenesis associated 6	protein-coding
chr1	49387730	49388230	+	11.3	500	20	11.2	1.78	0.0112	intron (NM_032785, intron 5 of 13)	intron (NM_032785, intron 5 of 13)	-145433	NM_024603	79656	Hs.475348	NM_024603	ENSG00000162373	BEND5	C1orf165	BEN domain containing 5	protein-coding
chr11	83284842	83285342	+	11.9	500	21	8.7	2.41	0.000298	intron (NM_001206769, intron 13 of 21)	MIRb|SINE|MIR	108376	NM_001142702	1740	Hs.367656	NM_001142699	ENSG00000150672	DLG2	PPP1R58|PSD-93|PSD93|chapsyn-110	discs, large homolog 2 (Drosophila)	protein-coding
chr1	49989898	49990398	+	11.3	500	20	8.7	2.29	0.000737	intron (NM_032785, intron 3 of 13)	intron (NM_032785, intron 3 of 13)	499478	NM_032785	84871	Hs.679809	NM_032785	ENSG00000186094	AGBL4	CCP6	ATP/GTP binding protein-like 4	protein-coding
chr11	83568328	83569172	+	19.8	844	35	15.9	2.2	2.33e-05	intron (NM_001206769, intron 10 of 21)	L1MC1|LINE|L1	-175282	NM_001142702	1740	Hs.367656	NM_001142699	ENSG00000150672	DLG2	PPP1R58|PSD-93|PSD93|chapsyn-110	discs, large homolog 2 (Drosophila)	protein-coding
chr1	57977289	57977789	+	11.9	500	21	8.7	2.41	0.000298	intron (NM_021080, intron 3 of 16)	intron (NM_021080, intron 3 of 16)	-545851	NM_000066	732	Hs.391835	NM_000066	ENSG00000021852	C8B	-	complement component 8, beta polypeptide	protein-coding
chr11	84143268	84143768	+	12.4	500	22	9.3	2.35	0.000289	intron (NM_001364, intron 2 of 22)	MIRb|SINE|MIR	-115136	NM_001206769	1740	Hs.367656	NM_001142699	ENSG00000150672	DLG2	PPP1R58|PSD-93|PSD93|chapsyn-110	discs, large homolog 2 (Drosophila)	protein-coding
chr11	84867110	84867610	+	11.9	500	21	8.7	2.41	0.000298	intron (NM_001142699, intron 4 of 27)	intron (NM_001142699, intron 4 of 27)	-232895	NM_001364	1740	Hs.367656	NM_001142699	ENSG00000150672	DLG2	PPP1R58|PSD-93|PSD93|chapsyn-110	discs, large homolog 2 (Drosophila)	protein-coding
chr11	127257281	127257781	+	11.9	500	21	8.7	2.41	0.000298	Intergenic	MLT1G3|LTR|ERVL-MaLR	384726	NR_040078	283165	Hs.730461	NM_173579		KIRREL3-AS3	NCRNA00288|PRR10	KIRREL3 antisense RNA 3	miscRNA
chr11	132361328	132361828	+	11.3	500	20	8.7	2.29	0.000737	intron (NM_001012393, intron 4 of 7)	L2a|LINE|L2	451459	NM_002545	4978	Hs.4817	NM_001012393	ENSG00000183715	OPCML	IGLON1|OBCAM|OPCM	opioid binding protein/cell adhesion molecule-like	protein-coding
chr11	132836963	132837463	+	11.3	500	20	8.7	2.29	0.000737	intron (NM_001012393, intron 1 of 7)	L1M4b|LINE|L1	-24176	NM_002545	4978	Hs.4817	NM_001012393	ENSG00000183715	OPCML	IGLON1|OBCAM|OPCM	opioid binding protein/cell adhesion molecule-like	protein-coding
chr11	133600598	133601098	+	11.9	500	21	8.7	2.41	0.000298	Intergenic	Intergenic	114544	NM_174927	219938	Hs.97541	NM_174927	ENSG00000166118	SPATA19	CT132|SPAS1|spergen1	spermatogenesis associated 19	protein-coding
chr11	134511579	134512326	+	16.9	747	30	13.1	2.29	4.23e-05	Intergenic	Intergenic	205576	NR_033852	283177	Hs.504390	NR_033852		LOC283177	-	uncharacterized LOC283177	miscRNA
chr11	4861278	4861924	+	14.1	646	25	10.3	2.43	7.17e-05	Intergenic	L1MA1|LINE|L1	8837	NM_001004758	119692	Hs.553561	NM_001004758	ENSG00000176922	OR51S1	OR11-24	olfactory receptor, family 51, subfamily S, member 1	protein-coding
chr11	7399944	7400444	+	11.9	500	21	8.7	2.41	0.000298	intron (NM_175733, intron 3 of 6)	intron (NM_175733, intron 3 of 6)	-106406	NM_198474	283298	Hs.503500	NM_198474	ENSG00000183801	OLFML1	UNQ564	olfactomedin-like 1	protein-coding
chr11	22457363	22457863	+	11.3	500	20	8.7	2.29	0.000737	Intergenic	MLT1A0|LTR|ERVL-MaLR	97946	NM_020346	57084	Hs.242821	NM_020346	ENSG00000091664	SLC17A6	DNPI|VGLUT2	solute carrier family 17 (sodium-dependent inorganic phosphate cotransporter), member 6	protein-coding
chr11	23351380	23351880	+	11.3	500	20	10.3	1.95	0.00463	Intergenic	L1MA4A|LINE|L1	-469658	NM_001195637	100500938	Hs.555029	NM_001195637	ENSG00000255359	LOC100500938	-	uncharacterized LOC100500938	protein-coding
chr11	23356909	23357409	+	11.3	500	20	8.7	2.29	0.000737	Intergenic	Intergenic	-475187	NM_001195637	100500938	Hs.555029	NM_001195637	ENSG00000255359	LOC100500938	-	uncharacterized LOC100500938	protein-coding
chr11	43123140	43123640	+	11.3	500	20	8.7	2.29	0.000737	Intergenic	Intergenic	167529	NR_033868	399881	Hs.446761	NR_033868		HNRNPKP3	-	heterogeneous nuclear ribonucleoprotein K pseudogene 3	pseudo
chr11	55785661	55786161	+	11.9	500	21	8.7	2.41	0.000298	Intergenic	Intergenic	-11984	NM_001001921	219447	Hs.553625	NM_001001921	ENSG00000181785	OR5AS1	OR11-168	olfactory receptor, family 5, subfamily AS, member 1	protein-coding
chr1	49086549	49087049	+	11.3	500	20	8.7	2.29	0.000737	intron (NM_032785, intron 9 of 13)	intron (NM_032785, intron 9 of 13)	-148923	NM_019073	54558	Hs.538103	NM_019073	ENSG00000132122	SPATA6	HASH|SRF-1|SRF1	spermatogenesis associated 6	protein-coding
chr1	49166407	49166907	+	11.3	500	20	11.2	1.78	0.0112	intron (NM_032785, intron 6 of 13)	intron (NM_032785, intron 6 of 13)	75890	NM_024603	79656	Hs.475348	NM_024603	ENSG00000162373	BEND5	C1orf165	BEN domain containing 5	protein-coding
chr1	49260468	49260968	+	11.3	500	20	8.7	2.29	0.000737	intron (NM_032785, intron 6 of 13)	L2b|LINE|L2	-18171	NM_024603	79656	Hs.475348	NM_024603	ENSG00000162373	BEND5	C1orf165	BEN domain containing 5	protein-coding
chr11	64363432	64363932	+	11.3	500	20	13.1	1.53	0.0449	intron (NM_144585, intron 4 of 9)	(TGGA)n|Simple_repeat|Simple_repeat	5400	NM_144585	116085	Hs.174424	NM_144585	ENSG00000197891	SLC22A12	OAT4L|RST|URAT1	solute carrier family 22 (organic anion/urate transporter), member 12	protein-coding
chr1	49310941	49311441	+	11.3	500	20	13.1	1.53	0.0449	intron (NM_032785, intron 6 of 13)	intron (NM_032785, intron 6 of 13)	-68644	NM_024603	79656	Hs.475348	NM_024603	ENSG00000162373	BEND5	C1orf165	BEN domain containing 5	protein-coding
chr1	49348563	49349063	+	11.3	500	20	8.7	2.29	0.000737	intron (NM_032785, intron 5 of 13)	L1MA7|LINE|L1	-106266	NM_024603	79656	Hs.475348	NM_024603	ENSG00000162373	BEND5	C1orf165	BEN domain containing 5	protein-coding
chr11	78715746	78716246	+	11.9	500	21	8.7	2.41	0.000298	intron (NM_001098816, intron 6 of 33)	L1PA13|LINE|L1	397157	NR_030598	100126333		NR_030598		MIR708	MIRN708|hsa-mir-708	microRNA 708	miscRNA
chr11	79044747	79045247	+	11.3	500	20	8.7	2.29	0.000737	intron (NM_001098816, intron 1 of 33)	intron (NM_001098816, intron 1 of 33)	68156	NR_030598	100126333		NR_030598		MIR708	MIRN708|hsa-mir-708	microRNA 708	miscRNA
chr1	49681119	49681619	+	11.3	500	20	8.7	2.29	0.000737	intron (NM_032785, intron 4 of 13)	intron (NM_032785, intron 4 of 13)	-438822	NM_024603	79656	Hs.475348	NM_024603	ENSG00000162373	BEND5	C1orf165	BEN domain containing 5	protein-coding
chr11	82078334	82078834	+	11.3	500	20	8.7	2.29	0.000737	Intergenic	Intergenic	366322	NM_175885	220382	Hs.448218	NM_175885	ENSG00000182103	FAM181B	-	family with sequence similarity 181, member B	protein-coding
chr11	82116833	82117333	+	11.3	500	20	10.3	1.95	0.00463	Intergenic	Intergenic	327823	NM_175885	220382	Hs.448218	NM_175885	ENSG00000182103	FAM181B	-	family with sequence similarity 181, member B	protein-coding
chr11	83641172	83641672	+	11.9	500	21	8.7	2.41	0.000298	exon (NM_001142699, exon 15 of 28)	exon (NM_001142699, exon 15 of 28)	-247954	NM_001142702	1740	Hs.367656	NM_001142699	ENSG00000150672	DLG2	PPP1R58|PSD-93|PSD93|chapsyn-110	discs, large homolog 2 (Drosophila)	protein-coding
chr1	49899200	49899700	+	11.3	500	20	8.7	2.29	0.000737	intron (NM_032785, intron 3 of 13)	MIRb|SINE|MIR	590176	NM_032785	84871	Hs.679809	NM_032785	ENSG00000186094	AGBL4	CCP6	ATP/GTP binding protein-like 4	protein-coding
chr11	83745901	83746401	+	11.3	500	20	8.7	2.29	0.000737	intron (NM_001206769, intron 5 of 21)	L3|LINE|CR1	238172	NM_001142700	1740	Hs.367656	NM_001142699	ENSG00000150672	DLG2	PPP1R58|PSD-93|PSD93|chapsyn-110	discs, large homolog 2 (Drosophila)	protein-coding
chr11	98378704	98379204	+	11.3	500	20	8.7	2.29	0.000737	Intergenic	L1MA6|LINE|L1	-512752	NM_001243270	53942	Hs.656783	NM_001243270	ENSG00000149972	CNTN5	HNB-2s|NB-2	contactin 5	protein-coding
chr1	50505448	50505948	+	11.3	500	20	9.3	2.14	0.00163	Intergenic	MIRb|SINE|MIR	-7988	NM_001144777	1996	Hs.213050	NM_001144774	ENSG00000162374	ELAVL4	HUD|PNEM	ELAV (embryonic lethal, abnormal vision, Drosophila)-like 4	protein-coding
chr1	58316441	58317229	+	15.2	788	27	10.3	2.63	1.03e-05	intron (NM_021080, intron 2 of 16)	intron (NM_021080, intron 2 of 16)	399376	NM_021080	1600	Hs.477370	NM_021080	ENSG00000173406	DAB1	-	disabled homolog 1 (Drosophila)	protein-coding
chr12	97553047	97553547	+	12.4	500	22	8.7	2.52	0.000115	Intergenic	Intergenic	252053	NM_001135175	121441	Hs.740471	NM_001135175	ENSG00000139350	NEDD1	GCP-WD|TUBGCP7	neural precursor cell expressed, developmentally down-regulated 1	protein-coding
chr12	97626238	97626738	+	11.3	500	20	8.7	2.29	0.000737	Intergenic	L1ME2z|LINE|L1	-232311	NR_024037	196475	Hs.652568	NR_024037		RMST	LINC00054|NCRMS|NCRNA00054	rhabdomyosarcoma 2 associated transcript (non-protein coding)	miscRNA
chr12	115888885	115889385	+	12.4	500	22	8.7	2.52	0.000115	Intergenic	Intergenic	697324	NR_030351	693205		NR_030351		MIR620	MIRN620|hsa-mir-620	microRNA 620	miscRNA
chr12	119387682	119388182	+	12.4	500	22	8.7	2.52	0.000115	Intergenic	MER102b|DNA|hAT-Charlie	-31368	NM_194286	84530	Hs.741317	NM_194286	ENSG00000139767	SRRM4	KIAA1853|MU-MB-2.76|nSR100	serine/arginine repetitive matrix 4	protein-coding
chr12	129794849	129795480	+	13	631	23	11.2	2.05	0.00133	intron (NM_133448, intron 4 of 8)	intron (NM_133448, intron 4 of 8)	457083	NM_144669	144423	Hs.655668	NM_144669	ENSG00000151948	GLT1D1	-	glycosyltransferase 1 domain containing 1	protein-coding
chr12	33364418	33364918	+	11.3	500	20	13.1	1.53	0.0449	Intergenic	L1M1|LINE|L1	228086	NM_198992	341359	Hs.118703	NM_198992	ENSG00000110975	SYT10	-	synaptotagmin X	protein-coding
chr12	98191444	98191944	+	11.9	500	21	8.7	2.41	0.000298	Intergenic	L2|LINE|L2	197532	NR_036189	100422924		NR_036189		MIR4303	-	microRNA 4303	miscRNA
chr12	114600630	114601130	+	11.9	500	21	12.1	1.73	0.0131	Intergenic	L1MC|LINE|L1	-196704	NM_001146699	9904	Hs.7482	NM_001146698	ENSG00000122965	RBM19	-	RNA binding motif protein 19	protein-coding
chr12	114649126	114649626	+	11.3	500	20	8.7	2.29	0.000737	Intergenic	LTR16E2|LTR|ERVL	194592	NM_181486	6910	Hs.381715	NM_000192	ENSG00000089225	TBX5	HOS	T-box 5	protein-coding
chr12	114687009	114687509	+	11.3	500	20	10.3	1.95	0.00463	Intergenic	L1ME3D|LINE|L1	156709	NM_181486	6910	Hs.381715	NM_000192	ENSG00000089225	TBX5	HOS	T-box 5	protein-coding
chr12	115313655	115314155	+	11.3	500	20	8.7	2.29	0.000737	Intergenic	Intergenic	-191936	NM_005996	6926	Hs.129895	NM_005996	ENSG00000135111	TBX3	TBX3-ISO|UMS|XHL	T-box 3	protein-coding
chr12	115752215	115752715	+	11.9	500	21	8.7	2.41	0.000298	Intergenic	Intergenic	-630496	NM_005996	6926	Hs.129895	NM_005996	ENSG00000135111	TBX3	TBX3-ISO|UMS|XHL	T-box 3	protein-coding
chr12	119571466	119572288	+	17.5	822	31	18.7	1.66	0.00559	intron (NM_194286, intron 8 of 12)	intron (NM_194286, intron 8 of 12)	-44718	NM_014365	26353	Hs.400095	NM_014365	ENSG00000152137	HSPB8	CMT2L|DHMN2|E2IG1|H11|HMN2|HMN2A|HSP22	heat shock 22kDa protein 8	protein-coding
chr12	128440379	128440879	+	11.3	500	20	8.7	2.29	0.000737	Intergenic	MIR3|SINE|MIR	40674	NR_046392	100862680	Hs.385496	NR_046392		LINC00507	-	long intergenic non-protein coding RNA 507	miscRNA
chr12	128999638	129000138	+	11.9	500	21	8.7	2.41	0.000298	intron (NM_001136103, intron 2 of 8)	MLT1L|LTR|ERVL-MaLR	221251	NR_037406	100500817		NR_037406		MIR3612	-	microRNA 3612	miscRNA
chr12	129726839	129727339	+	11.3	500	20	9.3	2.14	0.00163	intron (NM_133448, intron 4 of 8)	L1MEe|LINE|L1	389008	NM_144669	144423	Hs.655668	NM_144669	ENSG00000151948	GLT1D1	-	glycosyltransferase 1 domain containing 1	protein-coding
chr12	130265148	130265648	+	11.9	500	21	9.3	2.25	0.000701	intron (NM_133448, intron 1 of 8)	intron (NM_133448, intron 1 of 8)	122814	NM_133448	121256	Hs.507268	NM_133448	ENSG00000151952	TMEM132D	MOLT	transmembrane protein 132D	protein-coding
chr12	130554759	130555394	+	13.5	635	24	10.3	2.34	0.000179	Intergenic	Intergenic	-28189	NR_024457	100190940	Hs.625993	NR_024457		LOC100190940	-	uncharacterized LOC100190940	miscRNA
chr1	176859228	176859728	+	11.3	500	20	8.7	2.29	0.000737	intron (NM_207108, intron 17 of 21)	L2b|LINE|L2	139103	NR_030163	574441		NR_030163		MIR488	MIRN488|hsa-mir-488	microRNA 488	miscRNA
chr1	177034227	177034727	+	11.3	500	20	8.7	2.29	0.000737	intron (NM_207108, intron 1 of 21)	intron (NM_207108, intron 1 of 21)	-35896	NR_030163	574441		NR_030163		MIR488	MIRN488|hsa-mir-488	microRNA 488	miscRNA
chr12	61525189	61525689	+	11.3	500	20	8.7	2.29	0.000737	Intergenic	L1MD|LINE|L1	1061181	NM_178539	338811	Hs.604626	NM_178539	ENSG00000198673	FAM19A2	TAFA-2|TAFA2	family with sequence similarity 19 (chemokine (C-C motif)-like), member A2	protein-coding
chr12	115393243	115393743	+	11.3	500	20	8.7	2.29	0.000737	Intergenic	MIRb|SINE|MIR	-271524	NM_005996	6926	Hs.129895	NM_005996	ENSG00000135111	TBX3	TBX3-ISO|UMS|XHL	T-box 3	protein-coding
chr12	115450554	115451054	+	11.3	500	20	8.7	2.29	0.000737	Intergenic	Intergenic	-328835	NM_005996	6926	Hs.129895	NM_005996	ENSG00000135111	TBX3	TBX3-ISO|UMS|XHL	T-box 3	protein-coding
chr12	115761599	115762099	+	11.3	500	20	8.7	2.29	0.000737	Intergenic	AluJo|SINE|Alu	-639880	NM_005996	6926	Hs.129895	NM_005996	ENSG00000135111	TBX3	TBX3-ISO|UMS|XHL	T-box 3	protein-coding
chr12	115813094	115813594	+	11.3	500	20	8.7	2.29	0.000737	Intergenic	Intergenic	-691375	NM_005996	6926	Hs.129895	NM_005996	ENSG00000135111	TBX3	TBX3-ISO|UMS|XHL	T-box 3	protein-coding
chr12	116069405	116069905	+	11.3	500	20	12.1	1.65	0.0237	Intergenic	Intergenic	516804	NR_030351	693205		NR_030351		MIR620	MIRN620|hsa-mir-620	microRNA 620	miscRNA
chr12	129061684	129062184	+	11.3	500	20	8.7	2.29	0.000737	intron (NM_001136103, intron 3 of 8)	intron (NM_001136103, intron 3 of 8)	246607	NM_145648	121260	Hs.507260	NM_145648	ENSG00000139370	SLC15A4	PHT1|PTR4	solute carrier family 15, member 4	protein-coding
chr12	130374009	130374509	+	11.3	500	20	8.7	2.29	0.000737	intron (NM_133448, intron 1 of 8)	intron (NM_133448, intron 1 of 8)	13953	NM_133448	121256	Hs.507268	NM_133448	ENSG00000151952	TMEM132D	MOLT	transmembrane protein 132D	protein-coding
chr12	130538975	130539475	+	11.3	500	20	11.2	1.78	0.0112	Intergenic	Intergenic	-12338	NR_024457	100190940	Hs.625993	NR_024457		LOC100190940	-	uncharacterized LOC100190940	miscRNA
chr12	115478672	115479306	+	15.2	634	27	9.3	2.89	1.91e-06	Intergenic	MIRb|SINE|MIR	-357020	NM_005996	6926	Hs.129895	NM_005996	ENSG00000135111	TBX3	TBX3-ISO|UMS|XHL	T-box 3	protein-coding
chr12	130140289	130140915	+	14.7	626	26	8.7	2.98	1.72e-06	intron (NM_133448, intron 2 of 8)	intron (NM_133448, intron 2 of 8)	247610	NM_133448	121256	Hs.507268	NM_133448	ENSG00000151952	TMEM132D	MOLT	transmembrane protein 132D	protein-coding
chr12	115646669	115647304	+	14.7	635	26	8.7	2.98	1.72e-06	Intergenic	MIRb|SINE|MIR	-525017	NM_005996	6926	Hs.129895	NM_005996	ENSG00000135111	TBX3	TBX3-ISO|UMS|XHL	T-box 3	protein-coding
chr13	63630140	63630640	+	12.4	500	22	8.7	2.52	0.000115	Intergenic	Intergenic	-681178	NR_002171	283491	Hs.694575	NR_002171		OR7E156P	-	olfactory receptor, family 7, subfamily E, member 156 pseudogene	pseudo
chr13	63623351	63623851	+	12.4	500	22	10.3	2.14	0.000987	Intergenic	AT_rich|Low_complexity|Low_complexity	-687967	NR_002171	283491	Hs.694575	NR_002171		OR7E156P	-	olfactory receptor, family 7, subfamily E, member 156 pseudogene	pseudo
chr13	40458521	40459021	+	11.3	500	20	12.1	1.65	0.0237	Intergenic	L1M4c|LINE|L1	-220499	NR_036190	100422940		NR_036190		MIR4305	-	microRNA 4305	miscRNA
chr13	102816537	102817037	+	11.3	500	20	8.7	2.29	0.000737	intron (NM_175929, intron 1 of 4)	intron (NM_175929, intron 1 of 4)	-118433	NR_039854	100616239		NR_039854		MIR4705	-	microRNA 4705	miscRNA
chr14	88312075	88312575	+	11.3	500	20	9.3	2.14	0.00163	Intergenic	LTR33|LTR|ERVL	147290	NM_001201401	2581	Hs.513439	NM_000153	ENSG00000054983	GALC	-	galactosylceramidase	protein-coding
chr14	98066987	98067487	+	11.3	500	20	8.7	2.29	0.000737	Intergenic	L1ME3E|LINE|L1	85758	NR_033943	100129345	Hs.23632	NR_033943		LOC100129345	-	uncharacterized LOC100129345	miscRNA
chr14	98332866	98333366	+	11.3	500	20	8.7	2.29	0.000737	Intergenic	Intergenic	111345	NR_015430	388011	Hs.651477	NR_015430		C14orf64	-	chromosome 14 open reading frame 64	miscRNA
chr14	98496111	98496611	+	11.3	500	20	8.7	2.29	0.000737	Intergenic	MER58A|DNA|hAT-Charlie	-51900	NR_015430	388011	Hs.651477	NR_015430		C14orf64	-	chromosome 14 open reading frame 64	miscRNA
chr14	98540945	98541752	+	16.4	807	29	12.1	2.39	2.8e-05	Intergenic	Intergenic	-96887	NR_015430	388011	Hs.651477	NR_015430		C14orf64	-	chromosome 14 open reading frame 64	miscRNA
chr14	98602148	98602648	+	11.3	500	20	8.7	2.29	0.000737	Intergenic	Intergenic	-157937	NR_015430	388011	Hs.651477	NR_015430		C14orf64	-	chromosome 14 open reading frame 64	miscRNA
chr14	79567392	79567892	+	12.4	500	22	8.7	2.52	0.000115	intron (NM_004796, intron 12 of 16)	MamGypLTR1a|LTR|Gypsy	-178012	NM_138970	9369	Hs.368307	NM_001105250	ENSG00000021645	NRXN3	C14orf60	neurexin 3	protein-coding
chr14	98740505	98741005	+	11.3	500	20	8.7	2.29	0.000737	Intergenic	Intergenic	-296294	NR_015430	388011	Hs.651477	NR_015430		C14orf64	-	chromosome 14 open reading frame 64	miscRNA
chr14	98753178	98753678	+	11.3	500	20	8.7	2.29	0.000737	Intergenic	Intergenic	-308967	NR_015430	388011	Hs.651477	NR_015430		C14orf64	-	chromosome 14 open reading frame 64	miscRNA
chr14	79735893	79736525	+	13.5	632	24	11.2	2.14	0.000602	intron (NM_004796, intron 12 of 16)	intron (NM_004796, intron 12 of 16)	-9445	NM_138970	9369	Hs.368307	NM_001105250	ENSG00000021645	NRXN3	C14orf60	neurexin 3	protein-coding
chr14	98492399	98492899	+	13	500	23	8.7	2.63	4.27e-05	Intergenic	(TGGA)n|Simple_repeat|Simple_repeat	-48188	NR_015430	388011	Hs.651477	NR_015430		C14orf64	-	chromosome 14 open reading frame 64	miscRNA
chr14	106718109	106718609	+	13	500	23	8.7	2.63	4.27e-05	Intergenic	MER4D1|LTR|ERV1	-25910	NR_033375	338004	Hs.733991	NR_033375		LINC00226	C14orf97|NCRNA00226	long intergenic non-protein coding RNA 226	miscRNA
chr14	78986053	78986553	+	12.4	500	22	9.3	2.35	0.000289	intron (NM_004796, intron 1 of 16)	intron (NM_004796, intron 1 of 16)	116210	NM_004796	9369	Hs.368307	NM_001105250	ENSG00000021645	NRXN3	C14orf60	neurexin 3	protein-coding
chr14	79325821	79326321	+	11.3	500	20	8.7	2.29	0.000737	intron (NM_004796, intron 7 of 16)	intron (NM_004796, intron 7 of 16)	-419583	NM_138970	9369	Hs.368307	NM_001105250	ENSG00000021645	NRXN3	C14orf60	neurexin 3	protein-coding
chr14	82435068	82435699	+	14.1	631	25	9.3	2.68	1.6e-05	Intergenic	LTR40a|LTR|ERVL	-435178	NM_005065	6400	Hs.181300	NM_001244984	ENSG00000071537	SEL1L	PRO1063|SEL1-LIKE|SEL1L1	sel-1 suppressor of lin-12-like (C. elegans)	protein-coding
chr14	98034981	98035481	+	12.4	500	22	8.7	2.52	0.000115	Intergenic	Intergenic	117764	NR_033943	100129345	Hs.23632	NR_033943		LOC100129345	-	uncharacterized LOC100129345	miscRNA
chr14	98453443	98453943	+	11.9	500	21	8.7	2.41	0.000298	Intergenic	MER58B|DNA|hAT-Charlie	-9232	NR_015430	388011	Hs.651477	NR_015430		C14orf64	-	chromosome 14 open reading frame 64	miscRNA
chr14	79386975	79387475	+	11.9	500	21	8.7	2.41	0.000298	intron (NM_004796, intron 7 of 16)	MER21C|LTR|ERVL	-358429	NM_138970	9369	Hs.368307	NM_001105250	ENSG00000021645	NRXN3	C14orf60	neurexin 3	protein-coding
chr14	80479841	80480341	+	11.9	500	21	10.3	2.04	0.00218	Intergenic	Intergenic	-197671	NR_038355	100628307	Hs.623865	NR_038355		DIO2-AS1	-	DIO2 antisense RNA 1	miscRNA
chr14	80512894	80513394	+	11.3	500	20	9.3	2.14	0.00163	Intergenic	Intergenic	-164618	NR_038355	100628307	Hs.623865	NR_038355		DIO2-AS1	-	DIO2 antisense RNA 1	miscRNA
chr14	97938309	97939049	+	16.4	740	29	14.9	1.94	0.000818	Intergenic	Charlie1a|DNA|hAT-Charlie	214316	NR_033943	100129345	Hs.23632	NR_033943		LOC100129345	-	uncharacterized LOC100129345	miscRNA
chr14	98816777	98817277	+	11.9	500	21	12.1	1.73	0.0131	Intergenic	Intergenic	-360923	NM_182560	283598	Hs.448754	NM_182560	ENSG00000176605	C14orf177	-	chromosome 14 open reading frame 177	protein-coding
chr14	98949991	98950491	+	12.4	500	22	10.3	2.14	0.000987	Intergenic	Intergenic	-227709	NM_182560	283598	Hs.448754	NM_182560	ENSG00000176605	C14orf177	-	chromosome 14 open reading frame 177	protein-coding
chr14	106882434	106883064	+	14.1	630	25	14	1.78	0.00508	Intergenic	MSTB|LTR|ERVL-MaLR	-55706	NR_027457	338005	Hs.322826	NR_027457		LINC00221	C14orf98|NCRNA00221	long intergenic non-protein coding RNA 221	miscRNA
chr14	24093747	24094372	+	14.1	625	25	12.1	2.06	0.00081	Intergenic	MER50-int|LTR|ERV1	-11514	NM_182908	10202	Hs.272499	NM_005794	ENSG00000100867	DHRS2	HEP27|SDR25C1	dehydrogenase/reductase (SDR family) member 2	protein-coding
chr14	79256498	79256998	+	11.9	500	21	8.7	2.41	0.000298	intron (NM_004796, intron 5 of 16)	intron (NM_004796, intron 5 of 16)	386655	NM_004796	9369	Hs.368307	NM_001105250	ENSG00000021645	NRXN3	C14orf60	neurexin 3	protein-coding
chr14	79382652	79383152	+	11.3	500	20	9.3	2.14	0.00163	intron (NM_004796, intron 7 of 16)	L2c|LINE|L2	-362752	NM_138970	9369	Hs.368307	NM_001105250	ENSG00000021645	NRXN3	C14orf60	neurexin 3	protein-coding
chr14	79487851	79488351	+	11.3	500	20	9.3	2.14	0.00163	intron (NM_004796, intron 12 of 16)	intron (NM_004796, intron 12 of 16)	-257553	NM_138970	9369	Hs.368307	NM_001105250	ENSG00000021645	NRXN3	C14orf60	neurexin 3	protein-coding
chr14	79511452	79512080	+	14.7	628	26	12.1	2.14	0.000368	intron (NM_004796, intron 12 of 16)	intron (NM_004796, intron 12 of 16)	-233888	NM_138970	9369	Hs.368307	NM_001105250	ENSG00000021645	NRXN3	C14orf60	neurexin 3	protein-coding
chr14	79714182	79714682	+	11.9	500	21	8.7	2.41	0.000298	intron (NM_004796, intron 12 of 16)	AluJo|SINE|Alu	-31222	NM_138970	9369	Hs.368307	NM_001105250	ENSG00000021645	NRXN3	C14orf60	neurexin 3	protein-coding
chr14	79737977	79738477	+	11.9	500	21	8.7	2.41	0.000298	intron (NM_004796, intron 12 of 16)	MIRc|SINE|MIR	-7427	NM_138970	9369	Hs.368307	NM_001105250	ENSG00000021645	NRXN3	C14orf60	neurexin 3	protein-coding
chr14	80158420	80158920	+	11.3	500	20	8.7	2.29	0.000737	intron (NM_001105250, intron 4 of 6)	intron (NM_001105250, intron 4 of 6)	413016	NM_001105250	9369	Hs.368307	NM_001105250	ENSG00000021645	NRXN3	C14orf60	neurexin 3	protein-coding
chr14	80260801	80261301	+	11.3	500	20	8.7	2.29	0.000737	intron (NM_138970, intron 4 of 5)	intron (NM_138970, intron 4 of 5)	-416711	NR_038355	100628307	Hs.623865	NR_038355		DIO2-AS1	-	DIO2 antisense RNA 1	miscRNA
chr14	98361220	98362081	+	19.2	861	34	17.8	1.92	0.00039	Intergenic	(CA)n|Simple_repeat|Simple_repeat	82811	NR_015430	388011	Hs.651477	NR_015430		C14orf64	-	chromosome 14 open reading frame 64	miscRNA
chr14	98562075	98562575	+	11.3	500	20	10.3	1.95	0.00463	Intergenic	Intergenic	-117864	NR_015430	388011	Hs.651477	NR_015430		C14orf64	-	chromosome 14 open reading frame 64	miscRNA
chr14	99065140	99065640	+	11.9	500	21	8.7	2.41	0.000298	Intergenic	Intergenic	-112560	NM_182560	283598	Hs.448754	NM_182560	ENSG00000176605	C14orf177	-	chromosome 14 open reading frame 177	protein-coding
chr14	26219811	26220311	+	11.3	500	20	9.3	2.14	0.00163	Intergenic	Intergenic	-700966	NM_014178	29091	Hs.508958	NM_014178	ENSG00000168952	STXBP6	amisyn	syntaxin binding protein 6 (amisyn)	protein-coding
chr14	26268246	26268746	+	11.3	500	20	8.7	2.29	0.000737	Intergenic	Intergenic	-749401	NM_014178	29091	Hs.508958	NM_014178	ENSG00000168952	STXBP6	amisyn	syntaxin binding protein 6 (amisyn)	protein-coding
chr14	62336995	62337624	+	15.8	629	28	17.8	1.58	0.0148	Intergenic	L1ME1|LINE|L1	108234	NM_003082	6617	Hs.179312	NM_003082	ENSG00000023608	SNAPC1	PTFgamma|SNAP43	small nuclear RNA activating complex, polypeptide 1, 43kDa	protein-coding
chr14	79636115	79636615	+	11.3	500	20	12.1	1.65	0.0237	intron (NM_004796, intron 12 of 16)	intron (NM_004796, intron 12 of 16)	-109289	NM_138970	9369	Hs.368307	NM_001105250	ENSG00000021645	NRXN3	C14orf60	neurexin 3	protein-coding
chr15	20514541	20515206	+	12.4	665	22	14	1.57	0.0291	Intergenic	(AGATG)n|Simple_repeat|Simple_repeat	26876	NR_038836	646096	Hs.448789	NR_038836		CHEK2P2	-	checkpoint kinase 2 pseudogene 2	pseudo
chr15	20560389	20561020	+	14.1	631	25	15.9	1.57	0.0207	Intergenic	Intergenic	72707	NR_038836	646096	Hs.448789	NR_038836		CHEK2P2	-	checkpoint kinase 2 pseudogene 2	pseudo
chr15	46100038	46100538	+	12.4	500	22	8.7	2.52	0.000115	Intergenic	Intergenic	173350	NM_021199	58472	Hs.511251	NM_001271213	ENSG00000137767	SQRDL	PRO1975	sulfide quinone reductase-like (yeast)	protein-coding
chr15	22505161	22505943	+	18.6	782	33	21.5	1.54	0.0125	Intergenic	AluJo|SINE|Alu	-41013	NR_033735	646396	Hs.451294	NR_033735		REREP3	-	arginine-glutamic acid dipeptide (RE) repeats pseudogene 3	pseudo
chr15	52378585	52379085	+	12.4	500	22	12.1	1.81	0.00692	Intergenic	LTR26|LTR|ERV1	26137	NM_020396	10017	Hs.283672	NM_020396	ENSG00000137875	BCL2L10	BCL-B|Boo|Diva	BCL2-like 10 (apoptosis facilitator)	protein-coding
chr15	95064297	95064797	+	12.4	500	22	9.3	2.35	0.000289	Intergenic	Intergenic	165383	NM_001159644	55784	Hs.33368	NM_001159643	ENSG00000140563	MCTP2	-	multiple C2 domains, transmembrane 2	protein-coding
chr15	20626412	20627170	+	24.3	758	43	27.1	1.59	0.00289	intron (NR_036432, intron 25 of 25)	intron (NR_036432, intron 25 of 25)	84642	NR_036432	283755	Hs.608918	NM_001024682		HERC2P3	D15F37S4	hect domain and RLD 2 pseudogene 3	pseudo
chr15	87717543	87718043	+	11.3	500	20	8.7	2.29	0.000737	Intergenic	MSTB1|LTR|ERVL-MaLR	-402367	NR_026869	145978	Hs.350808	NM_152454		LINC00052	NCRNA00052|TMEM83	long intergenic non-protein coding RNA 52	miscRNA
chr15	95089294	95089794	+	11.3	500	20	8.7	2.29	0.000737	Intergenic	MLT1G|LTR|ERVL-MaLR	190380	NM_001159644	55784	Hs.33368	NM_001159643	ENSG00000140563	MCTP2	-	multiple C2 domains, transmembrane 2	protein-coding
chr15	100997705	100998205	+	11.3	500	20	12.1	1.65	0.0237	intron (NM_178842, intron 11 of 12)	L1ME1|LINE|L1	86970	NM_178842	204219	Hs.662371	NM_178842	ENSG00000154227	CERS3	LASS3	ceramide synthase 3	protein-coding
chr15	20551680	20552449	+	21.4	769	38	25.2	1.51	0.0105	Intergenic	MLT1C|LTR|ERVL-MaLR	64067	NR_038836	646096	Hs.448789	NR_038836		CHEK2P2	-	checkpoint kinase 2 pseudogene 2	pseudo
chr15	25963259	25963759	+	11.3	500	20	8.7	2.29	0.000737	exon (NM_024490, exon 8 of 21)	exon (NM_024490, exon 8 of 21)	130463	NR_039865	100616474		NR_039865		MIR4715	-	microRNA 4715	miscRNA
chr15	47311633	47312133	+	11.3	500	20	8.7	2.29	0.000737	Intergenic	L1M3a|LINE|L1	-164520	NM_001198999	80031	Hs.511265	NM_001198999	ENSG00000137872	SEMA6D	-	sema domain, transmembrane domain (TM), and cytoplasmic domain, (semaphorin) 6D	protein-coding
chr15	86834544	86835044	+	11.3	500	20	9.3	2.14	0.00163	intron (NM_152336, intron 15 of 23)	intron (NM_152336, intron 15 of 23)	25405	NR_046012	727915	Hs.451281	NR_046012		LOC727915	-	uncharacterized LOC727915	miscRNA
chr15	94816586	94817086	+	11.3	500	20	8.7	2.29	0.000737	Intergenic	Intergenic	-24594	NM_001159643	55784	Hs.33368	NM_001159643	ENSG00000140563	MCTP2	-	multiple C2 domains, transmembrane 2	protein-coding
chr15	20567145	20567774	+	15.8	629	28	16.8	1.66	0.00774	Intergenic	L1MD2|LINE|L1	79462	NR_038836	646096	Hs.448789	NR_038836		CHEK2P2	-	checkpoint kinase 2 pseudogene 2	pseudo
chr15	22425960	22427132	+	29.4	1172	52	28	1.86	3.27e-05	Intergenic	MER74B|LTR|ERVL	13084	NR_028067	390539	Hs.666555	NR_028067		OR4N3P	OR15-2	olfactory receptor, family 4, subfamily N, member 3 pseudogene	pseudo
chr15	20586187	20586834	+	14.7	647	26	13.1	1.99	0.00105	Intergenic	Intergenic	98513	NR_038836	646096	Hs.448789	NR_038836		CHEK2P2	-	checkpoint kinase 2 pseudogene 2	pseudo
chr15	21904331	21904831	+	13.5	500	24	13.1	1.83	0.00428	Intergenic	Intergenic	36158	NR_027053	646214	Hs.510697	NR_027053		LOC646214	-	p21 protein (Cdc42/Rac)-activated kinase 2 pseudogene	pseudo
chr15	22299334	22299965	+	15.8	631	28	15.9	1.76	0.00373	intron (NR_015416, intron 3 of 10)	intron (NR_015416, intron 3 of 10)	21617	NR_015416	727924	Hs.525666	NR_015416		LOC727924	-	uncharacterized LOC727924	miscRNA
chr15	88232819	88233319	+	13	500	23	11.2	2.05	0.00133	Intergenic	L1M4|LINE|L1	112909	NR_026869	145978	Hs.350808	NM_152454		LINC00052	NCRNA00052|TMEM83	long intergenic non-protein coding RNA 52	miscRNA
chr15	22491042	22491669	+	15.8	627	28	15.9	1.76	0.00373	Intergenic	Intergenic	-55210	NR_033735	646396	Hs.451294	NR_033735		REREP3	-	arginine-glutamic acid dipeptide (RE) repeats pseudogene 3	pseudo
chr16	79002573	79003073	+	11.3	500	20	12.1	1.65	0.0237	intron (NM_016373, intron 8 of 8)	intron (NM_016373, intron 8 of 8)	631799	NM_005360	4094	Hs.134859	NM_001031804	ENSG00000178573	MAF	CCA4|c-MAF	v-maf musculoaponeurotic fibrosarcoma oncogene homolog (avian)	protein-coding
chr16	79213038	79213538	+	11.3	500	20	9.3	2.14	0.00163	intron (NM_016373, intron 8 of 8)	MLT1J1|LTR|ERVL-MaLR	421334	NM_005360	4094	Hs.134859	NM_001031804	ENSG00000178573	MAF	CCA4|c-MAF	v-maf musculoaponeurotic fibrosarcoma oncogene homolog (avian)	protein-coding
chr16	79214403	79214903	+	11.3	500	20	8.7	2.29	0.000737	intron (NM_016373, intron 8 of 8)	L1ME2z|LINE|L1	419969	NM_005360	4094	Hs.134859	NM_001031804	ENSG00000178573	MAF	CCA4|c-MAF	v-maf musculoaponeurotic fibrosarcoma oncogene homolog (avian)	protein-coding
chr16	79234112	79234612	+	11.3	500	20	8.7	2.29	0.000737	intron (NM_016373, intron 8 of 8)	MIRb|SINE|MIR	400260	NM_005360	4094	Hs.134859	NM_001031804	ENSG00000178573	MAF	CCA4|c-MAF	v-maf musculoaponeurotic fibrosarcoma oncogene homolog (avian)	protein-coding
chr16	80114067	80114567	+	11.3	500	20	8.7	2.29	0.000737	Intergenic	Intergenic	-460537	NM_130897	83657	Hs.98849	NM_130897	ENSG00000168589	DYNLRB2	DNCL2B|DNLC2B|ROBLD2	dynein, light chain, roadblock-type 2	protein-coding
chr16	61663643	61664143	+	11.3	500	20	8.7	2.29	0.000737	Intergenic	Intergenic	406846	NM_001796	1006	Hs.368322	NM_001796	ENSG00000150394	CDH8	Nbla04261	cadherin 8, type 2	protein-coding
chr16	78522446	78523362	+	20.3	916	36	18.7	1.93	0.000242	intron (NM_016373, intron 8 of 8)	intron (NM_016373, intron 8 of 8)	389577	NM_130791	51741	Hs.461453	NM_016373	ENSG00000186153	WWOX	D16S432E|FOR|FRA16D|HHCMA56|PRO0128|SDR41C1|WOX1	WW domain containing oxidoreductase	protein-coding
chr16	78676666	78677291	+	13	625	23	10.3	2.24	0.000428	intron (NM_016373, intron 8 of 8)	intron (NM_016373, intron 8 of 8)	543651	NM_130791	51741	Hs.461453	NM_016373	ENSG00000186153	WWOX	D16S432E|FOR|FRA16D|HHCMA56|PRO0128|SDR41C1|WOX1	WW domain containing oxidoreductase	protein-coding
chr16	32546415	32547303	+	28.2	888	50	16.8	2.97	4.71e-11	Intergenic	ALR/Alpha|Satellite|centr	140589	NM_001099687	729355	Hs.741147	NM_001099687	ENSG00000261509	TP53TG3B	-	TP53 target 3B	protein-coding
chr16	7571957	7572457	+	11.3	500	20	8.7	2.29	0.000737	intron (NM_145892, intron 2 of 12)	intron (NM_145892, intron 2 of 12)	189456	NM_145893	54715	Hs.459842	NM_001142333	ENSG00000078328	RBFOX1	2BP1|A2BP1|FOX-1|FOX1|HRNBP1	RNA binding protein, fox-1 homolog (C. elegans) 1	protein-coding
chr16	46432417	46433195	+	40.6	778	72	47.7	1.51	0.000605	Intergenic	HSATII|Satellite|Satellite	170203	NR_026556	124149	Hs.97414	NM_001004299		ANKRD26P1	-	ankyrin repeat domain 26 pseudogene 1	pseudo
chr16	59591699	59592362	+	13.5	663	24	10.3	2.34	0.000179	Intergenic	Intergenic	197065	NR_028471	644649	Hs.729577	NR_028471		LOC644649	-	apolipoprotein O pseudogene	pseudo
chr16	33935595	33936233	+	20.3	638	36	14	2.57	6.65e-07	Intergenic	C-rich|Low_complexity|Low_complexity	26589	NR_038368	649159	Hs.532675	NM_001040069		LINC00273	NCRNA00273|TOP	long intergenic non-protein coding RNA 273	miscRNA
chr16	33899616	33900116	+	17.5	500	31	17.8	1.75	0.00273	Intergenic	(CATTC)n|Satellite|Satellite	62637	NR_038368	649159	Hs.532675	NM_001040069		LINC00273	NCRNA00273|TOP	long intergenic non-protein coding RNA 273	miscRNA
chr16	32540402	32540902	+	15.8	500	28	8.7	3.21	1.68e-07	Intergenic	ALR/Alpha|Satellite|centr	146796	NM_001099687	729355	Hs.741147	NM_001099687	ENSG00000261509	TP53TG3B	-	TP53 target 3B	protein-coding
chr16	46443320	46444436	+	31	1116	55	36.4	1.51	0.00247	Intergenic	HSATII|Satellite|Satellite	159131	NR_026556	124149	Hs.97414	NM_001004299		ANKRD26P1	-	ankyrin repeat domain 26 pseudogene 1	pseudo
chr16	32533668	32534582	+	26.5	914	47	29	1.62	0.00126	Intergenic	ALR/Alpha|Satellite|centr	153323	NM_001099687	729355	Hs.741147	NM_001099687	ENSG00000261509	TP53TG3B	-	TP53 target 3B	protein-coding
chr16	32569570	32570070	+	14.1	500	25	9.3	2.68	1.6e-05	Intergenic	ALR/Alpha|Satellite|centr	117628	NM_001099687	729355	Hs.741147	NM_001099687	ENSG00000261509	TP53TG3B	-	TP53 target 3B	protein-coding
chr16	8398183	8398683	+	13.5	500	24	11.2	2.14	0.000602	Intergenic	Intergenic	223793	NM_001146336	283953	Hs.150849	NM_001146336	ENSG00000232258	TMEM114	-	transmembrane protein 114	protein-coding
chr16	32515436	32516421	+	26	985	46	29	1.59	0.0021	Intergenic	ALR/Alpha|Satellite|centr	171520	NM_001099687	729355	Hs.741147	NM_001099687	ENSG00000261509	TP53TG3B	-	TP53 target 3B	protein-coding
chr16	32524022	32524799	+	20.9	777	37	19.6	1.89	0.000299	Intergenic	ALR/Alpha|Satellite|centr	163038	NM_001099687	729355	Hs.741147	NM_001099687	ENSG00000261509	TP53TG3B	-	TP53 target 3B	protein-coding
chr16	32590541	32591784	+	31.6	1243	56	34.6	1.62	0.000492	Intergenic	ALR/Alpha|Satellite|centr	96286	NM_001099687	729355	Hs.741147	NM_001099687	ENSG00000261509	TP53TG3B	-	TP53 target 3B	protein-coding
chr16	32625734	32626363	+	15.2	629	27	13.1	2.06	0.000495	Intergenic	Intergenic	61400	NM_001099687	729355	Hs.741147	NM_001099687	ENSG00000261509	TP53TG3B	-	TP53 target 3B	protein-coding
chr16	33538580	33539335	+	18.6	755	33	19.6	1.68	0.00359	intron (NR_046943, intron 1 of 2)	FLAM_A|SINE|Alu	24286	NR_046943	100873777		NR_046943		RNU6-76	-	RNA, U6 small nuclear 76	snRNA
chr16	33622609	33623244	+	15.8	635	28	15.9	1.76	0.00373	Intergenic	THE1D-int|LTR|ERVL-MaLR	-59683	NR_046943	100873777		NR_046943		RNU6-76	-	RNA, U6 small nuclear 76	snRNA
chr16	65082847	65083508	+	16.9	661	30	14.9	2.01	0.000397	intron (NM_001797, intron 2 of 12)	intron (NM_001797, intron 2 of 12)	72742	NM_001797	1009	Hs.116471	NM_001797	ENSG00000140937	CDH11	CAD11|CDHOB|OB|OSF-4	cadherin 11, type 2, OB-cadherin (osteoblast)	protein-coding
chr16	78419230	78419730	+	14.1	500	25	14.9	1.67	0.0107	intron (NM_016373, intron 5 of 8)	intron (NM_016373, intron 5 of 8)	286153	NM_130791	51741	Hs.461453	NM_016373	ENSG00000186153	WWOX	D16S432E|FOR|FRA16D|HHCMA56|PRO0128|SDR41C1|WOX1	WW domain containing oxidoreductase	protein-coding
chr16	32616478	32617173	+	16.4	695	29	15.9	1.83	0.00197	Intergenic	AluSx1|SINE|Alu	70623	NM_001099687	729355	Hs.741147	NM_001099687	ENSG00000261509	TP53TG3B	-	TP53 target 3B	protein-coding
chr16	33537020	33537520	+	13	500	23	8.7	2.63	4.27e-05	intron (NR_046943, intron 1 of 2)	intron (NR_046943, intron 1 of 2)	25973	NR_046943	100873777		NR_046943		RNU6-76	-	RNA, U6 small nuclear 76	snRNA
chr16	33605469	33605969	+	13.5	500	24	13.1	1.83	0.00428	Intergenic	Intergenic	-42476	NR_046943	100873777		NR_046943		RNU6-76	-	RNA, U6 small nuclear 76	snRNA
chr16	33867685	33868185	+	13	500	23	14	1.64	0.0169	Intergenic	(GAATG)n|Simple_repeat|Simple_repeat	94568	NR_038368	649159	Hs.532675	NM_001040069		LINC00273	NCRNA00273|TOP	long intergenic non-protein coding RNA 273	miscRNA
chr16	61635328	61636111	+	17.5	783	31	14.9	2.07	0.000186	Intergenic	UCON28b|Unknown|Unknown	435020	NM_001796	1006	Hs.368322	NM_001796	ENSG00000150394	CDH8	Nbla04261	cadherin 8, type 2	protein-coding
chr16	32620199	32621825	+	34.4	1626	61	39.2	1.55	0.000774	Intergenic	Intergenic	66436	NM_001099687	729355	Hs.741147	NM_001099687	ENSG00000261509	TP53TG3B	-	TP53 target 3B	protein-coding
chr16	33942888	33943388	+	12.4	500	22	10.3	2.14	0.000987	Intergenic	C-rich|Low_complexity|Low_complexity	19365	NR_038368	649159	Hs.532675	NM_001040069		LINC00273	NCRNA00273|TOP	long intergenic non-protein coding RNA 273	miscRNA
chr16	62050464	62051106	+	15.2	642	27	11.2	2.41	4.48e-05	intron (NM_001796, intron 2 of 11)	intron (NM_001796, intron 2 of 11)	19954	NM_001796	1006	Hs.368322	NM_001796	ENSG00000150394	CDH8	Nbla04261	cadherin 8, type 2	protein-coding
chr16	62184976	62185476	+	11.9	500	21	8.7	2.41	0.000298	Intergenic	L1MB1|LINE|L1	-114487	NM_001796	1006	Hs.368322	NM_001796	ENSG00000150394	CDH8	Nbla04261	cadherin 8, type 2	protein-coding
chr16	78397862	78398362	+	11.3	500	20	10.3	1.95	0.00463	intron (NM_016373, intron 5 of 8)	intron (NM_016373, intron 5 of 8)	264785	NM_130791	51741	Hs.461453	NM_016373	ENSG00000186153	WWOX	D16S432E|FOR|FRA16D|HHCMA56|PRO0128|SDR41C1|WOX1	WW domain containing oxidoreductase	protein-coding
chr16	78552546	78553046	+	13	500	23	8.7	2.63	4.27e-05	intron (NM_016373, intron 8 of 8)	intron (NM_016373, intron 8 of 8)	419469	NM_130791	51741	Hs.461453	NM_016373	ENSG00000186153	WWOX	D16S432E|FOR|FRA16D|HHCMA56|PRO0128|SDR41C1|WOX1	WW domain containing oxidoreductase	protein-coding
chr16	6021109	6021609	+	12.4	500	22	9.3	2.35	0.000289	Intergenic	Intergenic	-47773	NM_001142333	54715	Hs.459842	NM_001142333	ENSG00000078328	RBFOX1	2BP1|A2BP1|FOX-1|FOX1|HRNBP1	RNA binding protein, fox-1 homolog (C. elegans) 1	protein-coding
chr16	32520814	32521930	+	27.1	1116	48	30.8	1.56	0.00251	Intergenic	ALR/Alpha|Satellite|centr	166076	NM_001099687	729355	Hs.741147	NM_001099687	ENSG00000261509	TP53TG3B	-	TP53 target 3B	protein-coding
chr16	32548934	32550036	+	25.4	1102	45	25.2	1.78	0.000242	Intergenic	ALR/Alpha|Satellite|centr	137963	NM_001099687	729355	Hs.741147	NM_001099687	ENSG00000261509	TP53TG3B	-	TP53 target 3B	protein-coding
chr16	32562958	32564626	+	33.3	1668	59	39.2	1.5	0.00194	Intergenic	ALR/Alpha|Satellite|centr	123656	NM_001099687	729355	Hs.741147	NM_001099687	ENSG00000261509	TP53TG3B	-	TP53 target 3B	protein-coding
chr16	32582371	32582871	+	11.9	500	21	12.1	1.73	0.0131	Intergenic	ALR/Alpha|Satellite|centr	104827	NM_001099687	729355	Hs.741147	NM_001099687	ENSG00000261509	TP53TG3B	-	TP53 target 3B	protein-coding
chr16	32584358	32584858	+	12.4	500	22	11.2	1.96	0.00282	Intergenic	ALR/Alpha|Satellite|centr	102840	NM_001099687	729355	Hs.741147	NM_001099687	ENSG00000261509	TP53TG3B	-	TP53 target 3B	protein-coding
chr16	32622393	32623517	+	28.8	1124	51	24.3	2.1	1.53e-06	Intergenic	Intergenic	64493	NM_001099687	729355	Hs.741147	NM_001099687	ENSG00000261509	TP53TG3B	-	TP53 target 3B	protein-coding
chr16	32627634	32628134	+	11.9	500	21	13.1	1.61	0.0265	Intergenic	Intergenic	59564	NM_001099687	729355	Hs.741147	NM_001099687	ENSG00000261509	TP53TG3B	-	TP53 target 3B	protein-coding
chr16	33547502	33548002	+	11.9	500	21	8.7	2.41	0.000298	intron (NR_046943, intron 1 of 2)	intron (NR_046943, intron 1 of 2)	15491	NR_046943	100873777		NR_046943		RNU6-76	-	RNA, U6 small nuclear 76	snRNA
chr16	33591088	33591588	+	12.4	500	22	8.7	2.52	0.000115	Intergenic	Intergenic	-28095	NR_046943	100873777		NR_046943		RNU6-76	-	RNA, U6 small nuclear 76	snRNA
chr16	33601684	33602612	+	23.7	928	42	24.3	1.73	0.000691	Intergenic	MER41B|LTR|ERV1	-38905	NR_046943	100873777		NR_046943		RNU6-76	-	RNA, U6 small nuclear 76	snRNA
chr16	33883343	33884019	+	15.8	676	28	9.3	3	6.28e-07	Intergenic	HSATII|Satellite|Satellite	78822	NR_038368	649159	Hs.532675	NM_001040069		LINC00273	NCRNA00273|TOP	long intergenic non-protein coding RNA 273	miscRNA
chr16	33896333	33896997	+	12.4	664	22	10.3	2.14	0.000987	Intergenic	HSATII|Satellite|Satellite	65838	NR_038368	649159	Hs.532675	NM_001040069		LINC00273	NCRNA00273|TOP	long intergenic non-protein coding RNA 273	miscRNA
chr16	34185395	34185895	+	12.4	500	22	14	1.57	0.0291	Intergenic	HSATII|Satellite|Satellite	219117	NR_002837	606551	Hs.646441	NR_002837		UBE2MP1	-	ubiquitin-conjugating enzyme E2M pseudogene 1	pseudo
chr16	52080632	52081132	+	12.4	500	22	8.7	2.52	0.000115	intron (NM_001242473, intron 2 of 5)	L1MA9|LINE|L1	26965	NM_001242473	388276	Hs.534669	NM_001242473	ENSG00000261190	LOC388276	-	hCG2045437	protein-coding
chr16	52152138	52152638	+	11.9	500	21	9.3	2.25	0.000701	Intergenic	L1M2|LINE|L1	-33367	NR_038233	100505619	Hs.535454	NR_038233		LOC100505619	-	uncharacterized LOC100505619	miscRNA
chr16	61448378	61448878	+	11.9	500	21	8.7	2.41	0.000298	Intergenic	Intergenic	622111	NM_001796	1006	Hs.368322	NM_001796	ENSG00000150394	CDH8	Nbla04261	cadherin 8, type 2	protein-coding
chr16	63938742	63939242	+	11.9	500	21	8.7	2.41	0.000298	Intergenic	L1M3e|LINE|L1	1216927	NM_001797	1009	Hs.116471	NM_001797	ENSG00000140937	CDH11	CAD11|CDHOB|OB|OSF-4	cadherin 11, type 2, OB-cadherin (osteoblast)	protein-coding
chr16	76304716	76305216	+	11.9	500	21	8.7	2.41	0.000298	Intergenic	L1MB2|LINE|L1	-6210	NM_033401	85445	Hs.461389	NM_033401	ENSG00000152910	CNTNAP4	CASPR4	contactin associated protein-like 4	protein-coding
chr16	78305098	78306529	+	29.4	1431	52	29	1.8	7.32e-05	intron (NM_016373, intron 5 of 8)	intron (NM_016373, intron 5 of 8)	172486	NM_130791	51741	Hs.461453	NM_016373	ENSG00000186153	WWOX	D16S432E|FOR|FRA16D|HHCMA56|PRO0128|SDR41C1|WOX1	WW domain containing oxidoreductase	protein-coding
chr16	78338929	78339429	+	12.4	500	22	8.7	2.52	0.000115	intron (NM_016373, intron 5 of 8)	intron (NM_016373, intron 5 of 8)	205852	NM_130791	51741	Hs.461453	NM_016373	ENSG00000186153	WWOX	D16S432E|FOR|FRA16D|HHCMA56|PRO0128|SDR41C1|WOX1	WW domain containing oxidoreductase	protein-coding
chr16	78412743	78413243	+	11.9	500	21	9.3	2.25	0.000701	intron (NM_016373, intron 5 of 8)	MIRb|SINE|MIR	279666	NM_130791	51741	Hs.461453	NM_016373	ENSG00000186153	WWOX	D16S432E|FOR|FRA16D|HHCMA56|PRO0128|SDR41C1|WOX1	WW domain containing oxidoreductase	protein-coding
chr16	78521269	78521896	+	15.8	627	28	12.1	2.31	6.83e-05	intron (NM_016373, intron 8 of 8)	MER20|DNA|hAT-Charlie	388255	NM_130791	51741	Hs.461453	NM_016373	ENSG00000186153	WWOX	D16S432E|FOR|FRA16D|HHCMA56|PRO0128|SDR41C1|WOX1	WW domain containing oxidoreductase	protein-coding
chr16	78748458	78748958	+	12.4	500	22	12.1	1.81	0.00692	intron (NM_016373, intron 8 of 8)	L2c|LINE|L2	615381	NM_130791	51741	Hs.461453	NM_016373	ENSG00000186153	WWOX	D16S432E|FOR|FRA16D|HHCMA56|PRO0128|SDR41C1|WOX1	WW domain containing oxidoreductase	protein-coding
chr16	79153712	79154212	+	12.4	500	22	14	1.57	0.0291	intron (NM_016373, intron 8 of 8)	LTR32|LTR|ERVL	480660	NM_005360	4094	Hs.134859	NM_001031804	ENSG00000178573	MAF	CCA4|c-MAF	v-maf musculoaponeurotic fibrosarcoma oncogene homolog (avian)	protein-coding
chr16	79157146	79157779	+	12.4	633	22	12.1	1.81	0.00692	intron (NM_016373, intron 8 of 8)	MIRb|SINE|MIR	477160	NM_005360	4094	Hs.134859	NM_001031804	ENSG00000178573	MAF	CCA4|c-MAF	v-maf musculoaponeurotic fibrosarcoma oncogene homolog (avian)	protein-coding
chr16	79495920	79496420	+	11.9	500	21	9.3	2.25	0.000701	Intergenic	MIR|SINE|MIR	138452	NM_005360	4094	Hs.134859	NM_001031804	ENSG00000178573	MAF	CCA4|c-MAF	v-maf musculoaponeurotic fibrosarcoma oncogene homolog (avian)	protein-coding
chr16	87114021	87114521	+	12.4	500	22	13.1	1.68	0.015	Intergenic	L1MCc|LINE|L1	236755	NM_001256917	100506581	Hs.729380	NM_001195124	ENSG00000131152	C16orf95	-	chromosome 16 open reading frame 95	protein-coding
chr16	5760584	5761084	+	11.9	500	21	8.7	2.41	0.000298	Intergenic	Intergenic	-308298	NM_001142333	54715	Hs.459842	NM_001142333	ENSG00000078328	RBFOX1	2BP1|A2BP1|FOX-1|FOX1|HRNBP1	RNA binding protein, fox-1 homolog (C. elegans) 1	protein-coding
chr16	6095889	6096537	+	14.1	648	25	8.7	2.86	5.22e-06	intron (NM_001142333, intron 1 of 14)	L2a|LINE|L2	27081	NM_018723	54715	Hs.459842	NM_001142333	ENSG00000078328	RBFOX1	2BP1|A2BP1|FOX-1|FOX1|HRNBP1	RNA binding protein, fox-1 homolog (C. elegans) 1	protein-coding
chr16	7031579	7032079	+	11.9	500	21	8.7	2.41	0.000298	intron (NM_001142334, intron 1 of 13)	THE1B|LTR|ERVL-MaLR	208019	NM_001142334	54715	Hs.459842	NM_001142333	ENSG00000078328	RBFOX1	2BP1|A2BP1|FOX-1|FOX1|HRNBP1	RNA binding protein, fox-1 homolog (C. elegans) 1	protein-coding
chr16	7456002	7456502	+	11.3	500	20	9.3	2.14	0.00163	intron (NM_145892, intron 1 of 12)	MIRb|SINE|MIR	73501	NM_145893	54715	Hs.459842	NM_001142333	ENSG00000078328	RBFOX1	2BP1|A2BP1|FOX-1|FOX1|HRNBP1	RNA binding protein, fox-1 homolog (C. elegans) 1	protein-coding
chr16	8093697	8094197	+	11.9	500	21	8.7	2.41	0.000298	Intergenic	Intergenic	528279	NM_001146336	283953	Hs.150849	NM_001146336	ENSG00000232258	TMEM114	-	transmembrane protein 114	protein-coding
chr16	9535385	9535885	+	11.9	500	21	9.3	2.25	0.000701	Intergenic	Intergenic	206861	NR_036166	100422920		NR_036166		MIR548X	-	microRNA 548x	miscRNA
chr16	17448412	17448912	+	11.9	500	21	8.7	2.41	0.000298	intron (NM_022166, intron 2 of 11)	intron (NM_022166, intron 2 of 11)	116076	NM_022166	64131	Hs.737758	NM_022166	ENSG00000103489	XYLT1	PXYLT1|XT-I|XT1|XTI|XYLTI	xylosyltransferase I	protein-coding
chr16	26406676	26407176	+	11.3	500	20	8.7	2.29	0.000737	Intergenic	MIRb|SINE|MIR	-671293	NM_001145545	162083	Hs.120831	NM_182831		C16orf82	TNT	chromosome 16 open reading frame 82	protein-coding
chr16	32542064	32543415	+	29.4	1351	52	27.1	1.92	1.38e-05	Intergenic	ALR/Alpha|Satellite|centr	144709	NM_001099687	729355	Hs.741147	NM_001099687	ENSG00000261509	TP53TG3B	-	TP53 target 3B	protein-coding
chr16	32575089	32575589	+	11.9	500	21	12.1	1.73	0.0131	Intergenic	ALR/Alpha|Satellite|centr	112109	NM_001099687	729355	Hs.741147	NM_001099687	ENSG00000261509	TP53TG3B	-	TP53 target 3B	protein-coding
chr16	32638192	32639018	+	19.2	826	34	17.8	1.92	0.00039	Intergenic	MER2|DNA|TcMar-Tigger	48843	NM_001099687	729355	Hs.741147	NM_001099687	ENSG00000261509	TP53TG3B	-	TP53 target 3B	protein-coding
chr16	34180591	34181432	+	19.2	841	34	16.8	2.02	0.000151	Intergenic	HSATII|Satellite|Satellite	-218508	NR_038368	649159	Hs.532675	NM_001040069		LINC00273	NCRNA00273|TOP	long intergenic non-protein coding RNA 273	miscRNA
chr16	46413445	46414236	+	17.5	791	31	19.6	1.58	0.0106	Intergenic	HSATII|Satellite|Satellite	189169	NR_026556	124149	Hs.97414	NM_001004299		ANKRD26P1	-	ankyrin repeat domain 26 pseudogene 1	pseudo
chr16	46422980	46423779	+	16.4	799	29	17.8	1.63	0.00868	Intergenic	HSATII|Satellite|Satellite	179630	NR_026556	124149	Hs.97414	NM_001004299		ANKRD26P1	-	ankyrin repeat domain 26 pseudogene 1	pseudo
chr16	48882252	48882752	+	11.3	500	20	8.7	2.29	0.000737	Intergenic	Intergenic	-238382	NM_153029	9683	Hs.511839	NM_153029	ENSG00000102921	N4BP1	-	NEDD4 binding protein 1	protein-coding
chr16	52082486	52083452	+	21.4	966	38	17.8	2.14	2e-05	intron (NM_001242473, intron 2 of 5)	intron (NM_001242473, intron 2 of 5)	24878	NM_001242473	388276	Hs.534669	NM_001242473	ENSG00000261190	LOC388276	-	hCG2045437	protein-coding
chr16	52451477	52451977	+	11.9	500	21	9.3	2.25	0.000701	Intergenic	L1MEc|LINE|L1	129079	NM_001080430	27324	Hs.460789	NM_001080430	ENSG00000103460	TOX3	CAGF9|TNRC9	TOX high mobility group box family member 3	protein-coding
chr16	52705500	52706000	+	11.3	500	20	8.7	2.29	0.000737	Intergenic	L1MA4A|LINE|L1	-64863	NR_033920	643714	Hs.662199	NR_033920		LOC643714	-	uncharacterized LOC643714	miscRNA
chr16	60398862	60399362	+	11.9	500	21	9.3	2.25	0.000701	Intergenic	Intergenic	-610017	NR_028471	644649	Hs.729577	NR_028471		LOC644649	-	apolipoprotein O pseudogene	pseudo
chr16	61519960	61520460	+	11.3	500	20	8.7	2.29	0.000737	Intergenic	Intergenic	550529	NM_001796	1006	Hs.368322	NM_001796	ENSG00000150394	CDH8	Nbla04261	cadherin 8, type 2	protein-coding
chr16	64512322	64512822	+	11.9	500	21	8.7	2.41	0.000298	Intergenic	Intergenic	643347	NM_001797	1009	Hs.116471	NM_001797	ENSG00000140937	CDH11	CAD11|CDHOB|OB|OSF-4	cadherin 11, type 2, OB-cadherin (osteoblast)	protein-coding
chr16	65028543	65029043	+	11.9	500	21	8.7	2.41	0.000298	intron (NM_001797, intron 4 of 12)	L1PA16|LINE|L1	127126	NM_001797	1009	Hs.116471	NM_001797	ENSG00000140937	CDH11	CAD11|CDHOB|OB|OSF-4	cadherin 11, type 2, OB-cadherin (osteoblast)	protein-coding
chr16	65326441	65326941	+	11.3	500	20	8.7	2.29	0.000737	intron (NR_027755, intron 8 of 8)	AluJr4|SINE|Alu	-170772	NM_001797	1009	Hs.116471	NM_001797	ENSG00000140937	CDH11	CAD11|CDHOB|OB|OSF-4	cadherin 11, type 2, OB-cadherin (osteoblast)	protein-coding
chr16	76981872	76982372	+	11.3	500	20	8.7	2.29	0.000737	Intergenic	Intergenic	79289	NR_039870	100616172		NR_039870		MIR4719	-	microRNA 4719	miscRNA
chr16	76984827	76985327	+	11.9	500	21	12.1	1.73	0.0131	Intergenic	Intergenic	82244	NR_039870	100616172		NR_039870		MIR4719	-	microRNA 4719	miscRNA
chr16	78385936	78386436	+	11.3	500	20	8.7	2.29	0.000737	intron (NM_016373, intron 5 of 8)	MLT1D|LTR|ERVL-MaLR	252859	NM_130791	51741	Hs.461453	NM_016373	ENSG00000186153	WWOX	D16S432E|FOR|FRA16D|HHCMA56|PRO0128|SDR41C1|WOX1	WW domain containing oxidoreductase	protein-coding
chr16	78387399	78387899	+	11.9	500	21	8.7	2.41	0.000298	intron (NM_016373, intron 5 of 8)	intron (NM_016373, intron 5 of 8)	254322	NM_130791	51741	Hs.461453	NM_016373	ENSG00000186153	WWOX	D16S432E|FOR|FRA16D|HHCMA56|PRO0128|SDR41C1|WOX1	WW domain containing oxidoreductase	protein-coding
chr16	78430845	78431345	+	11.3	500	20	8.7	2.29	0.000737	intron (NM_016373, intron 6 of 8)	intron (NM_016373, intron 6 of 8)	297768	NM_130791	51741	Hs.461453	NM_016373	ENSG00000186153	WWOX	D16S432E|FOR|FRA16D|HHCMA56|PRO0128|SDR41C1|WOX1	WW domain containing oxidoreductase	protein-coding
chr16	78579873	78580373	+	11.3	500	20	8.7	2.29	0.000737	intron (NM_016373, intron 8 of 8)	L2c|LINE|L2	446796	NM_130791	51741	Hs.461453	NM_016373	ENSG00000186153	WWOX	D16S432E|FOR|FRA16D|HHCMA56|PRO0128|SDR41C1|WOX1	WW domain containing oxidoreductase	protein-coding
chr16	78684034	78684534	+	11.9	500	21	11.2	1.87	0.00574	intron (NM_016373, intron 8 of 8)	intron (NM_016373, intron 8 of 8)	550957	NM_130791	51741	Hs.461453	NM_016373	ENSG00000186153	WWOX	D16S432E|FOR|FRA16D|HHCMA56|PRO0128|SDR41C1|WOX1	WW domain containing oxidoreductase	protein-coding
chr16	78864741	78865241	+	11.9	500	21	8.7	2.41	0.000298	intron (NM_016373, intron 8 of 8)	intron (NM_016373, intron 8 of 8)	731664	NM_130791	51741	Hs.461453	NM_016373	ENSG00000186153	WWOX	D16S432E|FOR|FRA16D|HHCMA56|PRO0128|SDR41C1|WOX1	WW domain containing oxidoreductase	protein-coding
chr16	78867640	78868140	+	11.3	500	20	8.7	2.29	0.000737	intron (NM_016373, intron 8 of 8)	L2c|LINE|L2	734563	NM_130791	51741	Hs.461453	NM_016373	ENSG00000186153	WWOX	D16S432E|FOR|FRA16D|HHCMA56|PRO0128|SDR41C1|WOX1	WW domain containing oxidoreductase	protein-coding
chr16	79388556	79389326	+	17.5	770	31	11.2	2.76	8.7e-07	Intergenic	Intergenic	245681	NM_005360	4094	Hs.134859	NM_001031804	ENSG00000178573	MAF	CCA4|c-MAF	v-maf musculoaponeurotic fibrosarcoma oncogene homolog (avian)	protein-coding
chr16	80145445	80145945	+	11.3	500	20	8.7	2.29	0.000737	Intergenic	Intergenic	-429159	NM_130897	83657	Hs.98849	NM_130897	ENSG00000168589	DYNLRB2	DNCL2B|DNLC2B|ROBLD2	dynein, light chain, roadblock-type 2	protein-coding
chr16	6502122	6502622	+	11.3	500	20	9.3	2.14	0.00163	intron (NM_001142333, intron 2 of 14)	CT-rich|Low_complexity|Low_complexity	-321438	NM_001142334	54715	Hs.459842	NM_001142333	ENSG00000078328	RBFOX1	2BP1|A2BP1|FOX-1|FOX1|HRNBP1	RNA binding protein, fox-1 homolog (C. elegans) 1	protein-coding
chr16	6601708	6602208	+	11.3	500	20	8.7	2.29	0.000737	intron (NM_001142333, intron 2 of 14)	intron (NM_001142333, intron 2 of 14)	-221852	NM_001142334	54715	Hs.459842	NM_001142333	ENSG00000078328	RBFOX1	2BP1|A2BP1|FOX-1|FOX1|HRNBP1	RNA binding protein, fox-1 homolog (C. elegans) 1	protein-coding
chr16	7844874	7845374	+	11.3	500	20	10.3	1.95	0.00463	Intergenic	Intergenic	462373	NM_145893	54715	Hs.459842	NM_001142333	ENSG00000078328	RBFOX1	2BP1|A2BP1|FOX-1|FOX1|HRNBP1	RNA binding protein, fox-1 homolog (C. elegans) 1	protein-coding
chr16	7995314	7995814	+	11.3	500	20	8.7	2.29	0.000737	Intergenic	Intergenic	612813	NM_145893	54715	Hs.459842	NM_001142333	ENSG00000078328	RBFOX1	2BP1|A2BP1|FOX-1|FOX1|HRNBP1	RNA binding protein, fox-1 homolog (C. elegans) 1	protein-coding
chr16	9689411	9689911	+	11.3	500	20	8.7	2.29	0.000737	Intergenic	Helitron3Na_Mam|RC|Helitron	360887	NR_036166	100422920		NR_036166		MIR548X	-	microRNA 548x	miscRNA
chr16	32605166	32605818	+	13.5	652	24	12.1	1.98	0.00172	Intergenic	Intergenic	81956	NM_001099687	729355	Hs.741147	NM_001099687	ENSG00000261509	TP53TG3B	-	TP53 target 3B	protein-coding
chr16	33891862	33892362	+	11.3	500	20	11.2	1.78	0.0112	Intergenic	HSATII|Satellite|Satellite	70391	NR_038368	649159	Hs.532675	NM_001040069		LINC00273	NCRNA00273|TOP	long intergenic non-protein coding RNA 273	miscRNA
chr16	33996829	33997329	+	13	500	23	13.1	1.76	0.00816	Intergenic	ALR/Alpha|Satellite|centr	-34576	NR_038368	649159	Hs.532675	NM_001040069		LINC00273	NCRNA00273|TOP	long intergenic non-protein coding RNA 273	miscRNA
chr16	52902985	52903485	+	11.3	500	20	13.1	1.53	0.0449	Intergenic	Intergenic	-185710	NM_025134	80205	Hs.622347	NM_025134	ENSG00000177200	CHD9	AD013|CReMM|KISH2|PRIC320	chromodomain helicase DNA binding protein 9	protein-coding
chr16	59565240	59565740	+	11.3	500	20	8.7	2.29	0.000737	Intergenic	L1ME3|LINE|L1	223605	NR_028471	644649	Hs.729577	NR_028471		LOC644649	-	apolipoprotein O pseudogene	pseudo
chr16	61563659	61564159	+	11.3	500	20	8.7	2.29	0.000737	Intergenic	L2a|LINE|L2	506830	NM_001796	1006	Hs.368322	NM_001796	ENSG00000150394	CDH8	Nbla04261	cadherin 8, type 2	protein-coding
chr16	61645054	61645707	+	14.7	653	26	8.7	2.98	1.72e-06	Intergenic	Intergenic	425359	NM_001796	1006	Hs.368322	NM_001796	ENSG00000150394	CDH8	Nbla04261	cadherin 8, type 2	protein-coding
chr16	61813650	61814275	+	13.5	625	24	11.2	2.14	0.000602	intron (NM_001796, intron 8 of 11)	MIR|SINE|MIR	256777	NM_001796	1006	Hs.368322	NM_001796	ENSG00000150394	CDH8	Nbla04261	cadherin 8, type 2	protein-coding
chr16	62285670	62286170	+	11.3	500	20	10.3	1.95	0.00463	Intergenic	L1MD|LINE|L1	-215181	NM_001796	1006	Hs.368322	NM_001796	ENSG00000150394	CDH8	Nbla04261	cadherin 8, type 2	protein-coding
chr16	63672312	63672812	+	11.3	500	20	8.7	2.29	0.000737	Intergenic	Intergenic	1483357	NM_001797	1009	Hs.116471	NM_001797	ENSG00000140937	CDH11	CAD11|CDHOB|OB|OSF-4	cadherin 11, type 2, OB-cadherin (osteoblast)	protein-coding
chr16	63814594	63815094	+	11.3	500	20	8.7	2.29	0.000737	Intergenic	Intergenic	1341075	NM_001797	1009	Hs.116471	NM_001797	ENSG00000140937	CDH11	CAD11|CDHOB|OB|OSF-4	cadherin 11, type 2, OB-cadherin (osteoblast)	protein-coding
chr16	64150734	64151234	+	11.3	500	20	8.7	2.29	0.000737	Intergenic	Intergenic	1004935	NM_001797	1009	Hs.116471	NM_001797	ENSG00000140937	CDH11	CAD11|CDHOB|OB|OSF-4	cadherin 11, type 2, OB-cadherin (osteoblast)	protein-coding
chr16	76136651	76137151	+	11.3	500	20	8.7	2.29	0.000737	Intergenic	L1MB8|LINE|L1	-174275	NM_033401	85445	Hs.461389	NM_033401	ENSG00000152910	CNTNAP4	CASPR4	contactin associated protein-like 4	protein-coding
chr16	76771617	76772117	+	11.3	500	20	8.7	2.29	0.000737	Intergenic	L1MB4|LINE|L1	-130966	NR_039870	100616172		NR_039870		MIR4719	-	microRNA 4719	miscRNA
chr16	76842135	76842635	+	11.3	500	20	10.3	1.95	0.00463	Intergenic	L1MB3|LINE|L1	-60448	NR_039870	100616172		NR_039870		MIR4719	-	microRNA 4719	miscRNA
chr16	78049336	78049836	+	11.3	500	20	8.7	2.29	0.000737	Intergenic	MIRb|SINE|MIR	-6857	NM_005752	10143	Hs.177936	NM_001244755	ENSG00000166509	CLEC3A	CLECSF1	C-type lectin domain family 3, member A	protein-coding
chr16	78344064	78344564	+	11.3	500	20	8.7	2.29	0.000737	intron (NM_016373, intron 5 of 8)	intron (NM_016373, intron 5 of 8)	210987	NM_130791	51741	Hs.461453	NM_016373	ENSG00000186153	WWOX	D16S432E|FOR|FRA16D|HHCMA56|PRO0128|SDR41C1|WOX1	WW domain containing oxidoreductase	protein-coding
chr16	78401968	78402468	+	11.3	500	20	10.3	1.95	0.00463	intron (NM_016373, intron 5 of 8)	intron (NM_016373, intron 5 of 8)	268891	NM_130791	51741	Hs.461453	NM_016373	ENSG00000186153	WWOX	D16S432E|FOR|FRA16D|HHCMA56|PRO0128|SDR41C1|WOX1	WW domain containing oxidoreductase	protein-coding
chr16	78669807	78670307	+	11.3	500	20	9.3	2.14	0.00163	intron (NM_016373, intron 8 of 8)	intron (NM_016373, intron 8 of 8)	536730	NM_130791	51741	Hs.461453	NM_016373	ENSG00000186153	WWOX	D16S432E|FOR|FRA16D|HHCMA56|PRO0128|SDR41C1|WOX1	WW domain containing oxidoreductase	protein-coding
chr16	78686521	78687021	+	11.3	500	20	8.7	2.29	0.000737	intron (NM_016373, intron 8 of 8)	intron (NM_016373, intron 8 of 8)	553444	NM_130791	51741	Hs.461453	NM_016373	ENSG00000186153	WWOX	D16S432E|FOR|FRA16D|HHCMA56|PRO0128|SDR41C1|WOX1	WW domain containing oxidoreductase	protein-coding
chr16	78749618	78750118	+	11.3	500	20	8.7	2.29	0.000737	intron (NM_016373, intron 8 of 8)	intron (NM_016373, intron 8 of 8)	616541	NM_130791	51741	Hs.461453	NM_016373	ENSG00000186153	WWOX	D16S432E|FOR|FRA16D|HHCMA56|PRO0128|SDR41C1|WOX1	WW domain containing oxidoreductase	protein-coding
chr17	37938021	37938649	+	13.5	628	24	9.3	2.57	4.36e-05	intron (NR_047559, intron 6 of 8)	intron (NR_047559, intron 6 of 8)	-3857	NR_047561	22806	Hs.371680	NM_001257408	ENSG00000161405	IKZF3	AIO|AIOLOS|ZNFN1A3	IKAROS family zinc finger 3 (Aiolos)	protein-coding
chr17	51028904	51029536	+	13.5	632	24	8.7	2.75	1.52e-05	Intergenic	L1MC4a|LINE|L1	-33660	NM_001243552	100506650	Hs.146556	NM_001243552	ENSG00000227011	C17orf112	-	chromosome 17 open reading frame 112	protein-coding
chr17	32301574	32302074	+	11.9	500	21	8.7	2.41	0.000298	intron (NM_001094, intron 1 of 9)	L2a|LINE|L2	182001	NM_001094	40	Hs.368417	NM_001094	ENSG00000108684	ASIC2	ACCN|ACCN1|ASIC2a|BNC1|BNaC1|MDEG|hBNaC1	acid-sensing (proton-gated) ion channel 2	protein-coding
chr17	32328972	32329472	+	11.9	500	21	12.1	1.73	0.0131	intron (NM_001094, intron 1 of 9)	LTR50|LTR|ERVL	154603	NM_001094	40	Hs.368417	NM_001094	ENSG00000108684	ASIC2	ACCN|ACCN1|ASIC2a|BNC1|BNaC1|MDEG|hBNaC1	acid-sensing (proton-gated) ion channel 2	protein-coding
chr17	50530744	50531244	+	11.3	500	20	11.2	1.78	0.0112	Intergenic	Intergenic	-293617	NM_001082534	56934	Hs.463466	NM_001082533	ENSG00000154975	CA10	CA-RPX|CARPX|HUCEP-15	carbonic anhydrase X	protein-coding
chr17	80902618	80903471	+	17.5	853	31	18.7	1.66	0.00559	intron (NM_001009905, intron 12 of 12)	L1MEe|LINE|L1	-105113	NM_024702	79755	Hs.653124	NM_024702	ENSG00000141579	ZNF750	ZFP750	zinc finger protein 750	protein-coding
chr17	27361286	27362057	+	16.4	771	29	16.8	1.72	0.00432	Intergenic	L1MEg|LINE|L1	-8247	NM_016518	51268	Hs.462585	NM_016518	ENSG00000179761	PIPOX	LPIPOX	pipecolic acid oxidase	protein-coding
chr17	41457592	41458092	+	12.4	500	22	8.7	2.52	0.000115	intron (NR_027412, intron 2 of 5)	LTR10B1|LTR|ERV1	8424	NR_027412	100130581	Hs.732952	NR_027412		LOC100130581	-	uncharacterized LOC100130581	miscRNA
chr17	52845354	52846022	+	14.1	668	25	15.9	1.57	0.0207	Intergenic	Intergenic	-132364	NM_005486	10040	Hs.153504	NM_005486	ENSG00000141198	TOM1L1	OK/KNS-CL.3|SRCASM	target of myb1 (chicken)-like 1	protein-coding
chr18	6262065	6262565	+	11.9	500	21	8.7	2.41	0.000298	intron (NM_173464, intron 5 of 19)	intron (NM_173464, intron 5 of 19)	112109	NR_036205	100422840		NR_036205		MIR4317	-	microRNA 4317	miscRNA
chr18	6767637	6768272	+	14.1	635	25	11.2	2.23	0.000262	Intergenic	L1MEf|LINE|L1	-66478	NM_001010000	79822	Hs.183114	NM_030672	ENSG00000088756	ARHGAP28	-	Rho GTPase activating protein 28	protein-coding
chr18	23118163	23118792	+	14.1	629	25	11.2	2.23	0.000262	Intergenic	Intergenic	-186263	NM_015461	25925	Hs.116935	NM_015461	ENSG00000198795	ZNF521	EHZF|Evi3	zinc finger protein 521	protein-coding
chr18	23207494	23207994	+	12.4	500	22	8.7	2.52	0.000115	Intergenic	Intergenic	-275530	NM_015461	25925	Hs.116935	NM_015461	ENSG00000198795	ZNF521	EHZF|Evi3	zinc finger protein 521	protein-coding
chr18	31219003	31219503	+	11.9	500	21	8.7	2.41	0.000298	intron (NM_030632, intron 2 of 11)	MIR|SINE|MIR	60712	NM_030632	80816	Hs.464876	NM_030632	ENSG00000141431	ASXL3	KIAA1713	additional sex combs like 3 (Drosophila)	protein-coding
chr18	31481550	31482050	+	12.4	500	22	8.7	2.52	0.000115	intron (NM_001198548, intron 7 of 8)	LOR1-int|LTR|ERV1	146776	NM_001198549	8715	Hs.514795	NM_001198546	ENSG00000101746	NOL4	CT125|NOLP	nucleolar protein 4	protein-coding
chr18	35641077	35641705	+	11.9	628	21	9.3	2.25	0.000701	Intergenic	Intergenic	404293	NR_036202	100422857		NR_036202		MIR4318	-	microRNA 4318	miscRNA
chr18	35886928	35887428	+	11.9	500	21	11.2	1.87	0.00574	Intergenic	Intergenic	650080	NR_036202	100422857		NR_036202		MIR4318	-	microRNA 4318	miscRNA
chr18	37884492	37884992	+	11.3	500	20	8.7	2.29	0.000737	Intergenic	L1PA17|LINE|L1	-552783	NR_024391	647946	Hs.649350	NR_024391		LINC00669	-	long intergenic non-protein coding RNA 669	miscRNA
chr18	38554107	38554899	+	17.5	792	31	13.1	2.37	1.75e-05	Intergenic	L1MA4A|LINE|L1	546058	NR_002838	641516	Hs.116612	NR_002838		KC6	-	keratoconus gene 6	miscRNA
chr18	38625328	38625963	+	13.5	635	24	9.3	2.57	4.36e-05	Intergenic	Intergenic	474916	NR_002838	641516	Hs.116612	NR_002838		KC6	-	keratoconus gene 6	miscRNA
chr18	38827279	38827909	+	14.1	630	25	8.7	2.86	5.22e-06	Intergenic	Intergenic	272967	NR_002838	641516	Hs.116612	NR_002838		KC6	-	keratoconus gene 6	miscRNA
chr18	39388334	39388834	+	11.9	500	21	8.7	2.41	0.000298	Intergenic	Intergenic	-146615	NM_002647	5289	Hs.464971	NM_002647	ENSG00000078142	PIK3C3	VPS34|hVps34	phosphatidylinositol 3-kinase, catalytic subunit type 3	protein-coding
chr18	49338094	49338838	+	16.9	744	30	8.7	3.44	1.44e-08	Intergenic	MLT1B|LTR|ERVL-MaLR	420054	NR_040074	100287225	Hs.715487	NR_040074		LOC100287225	-	uncharacterized LOC100287225	miscRNA
chr18	49955585	49956085	+	11.9	500	21	8.7	2.41	0.000298	intron (NM_005215, intron 1 of 28)	intron (NM_005215, intron 1 of 28)	89293	NM_005215	1630	Hs.162025	NM_005215	ENSG00000187323	DCC	CRC18|CRCR1|IGDCC1	deleted in colorectal carcinoma	protein-coding
chr18	4783949	4784449	+	11.9	500	21	9.3	2.25	0.000701	Intergenic	L1MA9|LINE|L1	-328933	NM_004746	9229	Hs.654793	NM_001003809	ENSG00000170579	DLGAP1	DAP-1|DAP-1-ALPHA|DAP-1-BETA|GKAP|SAPAP1|hGKAP	discs, large (Drosophila) homolog-associated protein 1	protein-coding
chr18	4970663	4971163	+	11.9	500	21	10.3	2.04	0.00218	Intergenic	Intergenic	226342	NM_001145194	642597	Hs.437160	NM_001145194	ENSG00000231824	C18orf42	-	chromosome 18 open reading frame 42	protein-coding
chr18	5557899	5558535	+	14.1	636	25	8.7	2.86	5.22e-06	Intergenic	Intergenic	-14231	NM_012307	23136	Hs.213394	NM_012307	ENSG00000082397	EPB41L3	4.1B|DAL-1|DAL1	erythrocyte membrane protein band 4.1-like 3	protein-coding
chr18	31286880	31287509	+	12.4	629	22	13.1	1.68	0.015	intron (NM_030632, intron 8 of 11)	L1ME3A|LINE|L1	128653	NM_030632	80816	Hs.464876	NM_030632	ENSG00000141431	ASXL3	KIAA1713	additional sex combs like 3 (Drosophila)	protein-coding
chr18	35441025	35441525	+	11.9	500	21	8.7	2.41	0.000298	Intergenic	L2c|LINE|L2	204177	NR_036202	100422857		NR_036202		MIR4318	-	microRNA 4318	miscRNA
chr18	37646568	37647068	+	11.9	500	21	8.7	2.41	0.000298	Intergenic	Intergenic	-314859	NR_024391	647946	Hs.649350	NR_024391		LINC00669	-	long intergenic non-protein coding RNA 669	miscRNA
chr18	38324927	38325427	+	11.3	500	20	9.3	2.14	0.00163	Intergenic	L1MC4a|LINE|L1	775384	NR_002838	641516	Hs.116612	NR_002838		KC6	-	keratoconus gene 6	miscRNA
chr18	38422221	38422721	+	11.9	500	21	12.1	1.73	0.0131	Intergenic	Intergenic	678090	NR_002838	641516	Hs.116612	NR_002838		KC6	-	keratoconus gene 6	miscRNA
chr18	38672035	38672535	+	11.3	500	20	8.7	2.29	0.000737	Intergenic	Intergenic	428276	NR_002838	641516	Hs.116612	NR_002838		KC6	-	keratoconus gene 6	miscRNA
chr18	38942513	38943013	+	11.3	500	20	8.7	2.29	0.000737	Intergenic	Intergenic	157798	NR_002838	641516	Hs.116612	NR_002838		KC6	-	keratoconus gene 6	miscRNA
chr18	38974559	38975059	+	11.9	500	21	10.3	2.04	0.00218	Intergenic	Intergenic	125752	NR_002838	641516	Hs.116612	NR_002838		KC6	-	keratoconus gene 6	miscRNA
chr18	39276363	39276863	+	11.3	500	20	8.7	2.29	0.000737	Intergenic	Intergenic	-176052	NR_002838	641516	Hs.116612	NR_002838		KC6	-	keratoconus gene 6	miscRNA
chr18	40746406	40746906	+	11.9	500	21	10.3	2.04	0.00218	Intergenic	MER61-int|LTR|ERV1	-50999	NM_002930	6014	Hs.464985	NM_002930	ENSG00000152214	RIT2	RIBA|RIN|ROC2	Ras-like without CAAX 2	protein-coding
chr18	49362990	49363628	+	15.8	638	28	13.1	2.14	0.000225	Intergenic	Intergenic	444897	NR_040074	100287225	Hs.715487	NR_040074		LOC100287225	-	uncharacterized LOC100287225	miscRNA
chr18	49765617	49766117	+	11.9	500	21	11.2	1.87	0.00574	Intergenic	Intergenic	-100675	NM_005215	1630	Hs.162025	NM_005215	ENSG00000187323	DCC	CRC18|CRCR1|IGDCC1	deleted in colorectal carcinoma	protein-coding
chr18	4566595	4567383	+	16.9	788	30	8.7	3.44	1.44e-08	Intergenic	L1MB7|LINE|L1	-111723	NM_004746	9229	Hs.654793	NM_001003809	ENSG00000170579	DLGAP1	DAP-1|DAP-1-ALPHA|DAP-1-BETA|GKAP|SAPAP1|hGKAP	discs, large (Drosophila) homolog-associated protein 1	protein-coding
chr18	4993740	4994240	+	11.3	500	20	9.3	2.14	0.00163	Intergenic	Intergenic	203265	NM_001145194	642597	Hs.437160	NM_001145194	ENSG00000231824	C18orf42	-	chromosome 18 open reading frame 42	protein-coding
chr18	5119158	5119658	+	11.3	500	20	8.7	2.29	0.000737	Intergenic	L1MA3|LINE|L1	77847	NM_001145194	642597	Hs.437160	NM_001145194	ENSG00000231824	C18orf42	-	chromosome 18 open reading frame 42	protein-coding
chr18	5419511	5420011	+	11.3	500	20	9.3	2.14	0.00163	exon (NM_012307, exon 12 of 23)	exon (NM_012307, exon 12 of 23)	-122709	NM_001243704	7541	Hs.592340	NM_001143823	ENSG00000198081	ZFP161	ZBTB14|ZF5|ZFP-161|ZFP-5|ZNF478	zinc finger protein 161 homolog (mouse)	protein-coding
chr18	5481496	5481996	+	11.3	500	20	8.7	2.29	0.000737	intron (NM_012307, intron 2 of 22)	L1MA4|LINE|L1	62240	NM_012307	23136	Hs.213394	NM_012307	ENSG00000082397	EPB41L3	4.1B|DAL-1|DAL1	erythrocyte membrane protein band 4.1-like 3	protein-coding
chr18	5494826	5495326	+	11.3	500	20	8.7	2.29	0.000737	intron (NM_012307, intron 1 of 22)	intron (NM_012307, intron 1 of 22)	48910	NM_012307	23136	Hs.213394	NM_012307	ENSG00000082397	EPB41L3	4.1B|DAL-1|DAL1	erythrocyte membrane protein band 4.1-like 3	protein-coding
chr18	5728607	5729107	+	11.3	500	20	8.7	2.29	0.000737	Intergenic	L2a|LINE|L2	-19961	NR_038839	645355	Hs.632356	NR_038839		LOC645355	-	uncharacterized LOC645355	miscRNA
chr18	6026024	6026524	+	11.3	500	20	8.7	2.29	0.000737	intron (NM_173464, intron 17 of 19)	intron (NM_173464, intron 17 of 19)	-134171	NM_001080209	645369	Hs.346566	NM_001080209	ENSG00000206432	TMEM200C	TTMA	transmembrane protein 200C	protein-coding
chr18	22529718	22530218	+	11.3	500	20	8.7	2.29	0.000737	Intergenic	Intergenic	321822	NR_040033	729950	Hs.585850	NR_040033		LOC729950	-	uncharacterized LOC729950	miscRNA
chr18	37717970	37718470	+	11.3	500	20	8.7	2.29	0.000737	Intergenic	Intergenic	-386261	NR_024391	647946	Hs.649350	NR_024391		LINC00669	-	long intergenic non-protein coding RNA 669	miscRNA
chr18	37914933	37915433	+	11.3	500	20	10.3	1.95	0.00463	Intergenic	MER2|DNA|TcMar-Tigger	-583224	NR_024391	647946	Hs.649350	NR_024391		LINC00669	-	long intergenic non-protein coding RNA 669	miscRNA
chr18	38731029	38731529	+	11.3	500	20	12.1	1.65	0.0237	Intergenic	Intergenic	369282	NR_002838	641516	Hs.116612	NR_002838		KC6	-	keratoconus gene 6	miscRNA
chr18	39720735	39721235	+	11.3	500	20	8.7	2.29	0.000737	Intergenic	L1PA16|LINE|L1	-45648	NR_046456	284260	Hs.652819	NR_046174		LOC284260	-	uncharacterized LOC284260	miscRNA
chr18	40724004	40724504	+	11.3	500	20	8.7	2.29	0.000737	Intergenic	AluSz|SINE|Alu	-28597	NM_002930	6014	Hs.464985	NM_002930	ENSG00000152214	RIT2	RIBA|RIN|ROC2	Ras-like without CAAX 2	protein-coding
chr18	40913085	40913585	+	11.3	500	20	8.7	2.29	0.000737	Intergenic	Intergenic	-55720	NM_020783	6860	Hs.8059	NM_020783	ENSG00000132872	SYT4	HsT1192	synaptotagmin IV	protein-coding
chr18	50319005	50319505	+	20.3	500	36	23.4	1.54	0.00905	intron (NM_005215, intron 2 of 28)	HUERS-P3b-int|LTR|ERV1	452713	NM_005215	1630	Hs.162025	NM_005215	ENSG00000187323	DCC	CRC18|CRCR1|IGDCC1	deleted in colorectal carcinoma	protein-coding
chr18	50225598	50226098	+	13.5	500	24	11.2	2.14	0.000602	intron (NM_005215, intron 1 of 28)	intron (NM_005215, intron 1 of 28)	359306	NM_005215	1630	Hs.162025	NM_005215	ENSG00000187323	DCC	CRC18|CRCR1|IGDCC1	deleted in colorectal carcinoma	protein-coding
chr18	31311576	31312076	+	13	500	23	8.7	2.63	4.27e-05	intron (NM_030632, intron 8 of 11)	C-rich|Low_complexity|Low_complexity	153285	NM_030632	80816	Hs.464876	NM_030632	ENSG00000141431	ASXL3	KIAA1713	additional sex combs like 3 (Drosophila)	protein-coding
chr18	38839952	38840452	+	13.5	500	24	8.7	2.75	1.52e-05	Intergenic	MLT2F|LTR|ERVL	260359	NR_002838	641516	Hs.116612	NR_002838		KC6	-	keratoconus gene 6	miscRNA
chr18	50761253	50761753	+	13.5	500	24	12.1	1.98	0.00172	intron (NM_005215, intron 12 of 28)	intron (NM_005215, intron 12 of 28)	894961	NM_005215	1630	Hs.162025	NM_005215	ENSG00000187323	DCC	CRC18|CRCR1|IGDCC1	deleted in colorectal carcinoma	protein-coding
chr18	4758033	4758533	+	12.4	500	22	14	1.57	0.0291	Intergenic	MIRb|SINE|MIR	-303017	NM_004746	9229	Hs.654793	NM_001003809	ENSG00000170579	DLGAP1	DAP-1|DAP-1-ALPHA|DAP-1-BETA|GKAP|SAPAP1|hGKAP	discs, large (Drosophila) homolog-associated protein 1	protein-coding
chr18	5190050	5190550	+	11.9	500	21	9.3	2.25	0.000701	intron (NM_001145194, intron 1 of 1)	L1MC|LINE|L1	6955	NM_001145194	642597	Hs.437160	NM_001145194	ENSG00000231824	C18orf42	-	chromosome 18 open reading frame 42	protein-coding
chr18	31324481	31325121	+	14.7	640	26	9.3	2.78	5.62e-06	exon (NM_030632, exon 12 of 12)	exon (NM_030632, exon 12 of 12)	166260	NM_030632	80816	Hs.464876	NM_030632	ENSG00000141431	ASXL3	KIAA1713	additional sex combs like 3 (Drosophila)	protein-coding
chr18	38714259	38714759	+	12.4	500	22	14	1.57	0.0291	Intergenic	Intergenic	386052	NR_002838	641516	Hs.116612	NR_002838		KC6	-	keratoconus gene 6	miscRNA
chr18	39375674	39376174	+	12.4	500	22	8.7	2.52	0.000115	Intergenic	L3|LINE|CR1	-159275	NM_002647	5289	Hs.464971	NM_002647	ENSG00000078142	PIK3C3	VPS34|hVps34	phosphatidylinositol 3-kinase, catalytic subunit type 3	protein-coding
chr18	41033987	41034614	+	14.1	627	25	12.1	2.06	0.00081	Intergenic	L2|LINE|L2	-176685	NM_020783	6860	Hs.8059	NM_020783	ENSG00000132872	SYT4	HsT1192	synaptotagmin IV	protein-coding
chr19	52834138	52834958	+	20.9	820	37	24.3	1.52	0.00977	Intergenic	L1MC3|LINE|L1	-4950	NM_001161427	162963	Hs.147025	NM_001161425	ENSG00000167554	ZNF610	-	zinc finger protein 610	protein-coding
chr19	24521585	24522085	+	13.5	500	24	14	1.71	0.00944	Intergenic	ALR/Alpha|Satellite|centr	-175586	NR_003603	100101266	Hs.741812	NR_003603		HAVCR1P1	-	hepatitis A virus cellular receptor 1 pseudogene 1	pseudo
chr19	27884185	27884685	+	13.5	500	24	9.3	2.57	4.36e-05	Intergenic	ALR/Alpha|Satellite|centr	400413	NR_027301	148189	Hs.706547	NR_027301		LINC00662	-	long intergenic non-protein coding RNA 662	miscRNA
chr19	40565706	40566343	+	14.7	637	26	10.3	2.53	2.77e-05	Intergenic	L1M4b|LINE|L1	-3909	NM_001005851	163131	Hs.101139	NM_001005851	ENSG00000128000	ZNF780B	ZNF779	zinc finger protein 780B	protein-coding
chr19	27853639	27854139	+	12.4	500	22	8.7	2.52	0.000115	Intergenic	ALR/Alpha|Satellite|centr	430959	NR_027301	148189	Hs.706547	NR_027301		LINC00662	-	long intergenic non-protein coding RNA 662	miscRNA
chr19	6287277	6288112	+	19.2	835	34	22.4	1.52	0.0135	Intergenic	MER52A|LTR|ERV1	-7735	NM_005934	4298	Hs.10095	NM_005934	ENSG00000130382	MLLT1	ENL|LTG19|YEATS1	myeloid/lymphoid or mixed-lineage leukemia (trithorax homolog, Drosophila); translocated to, 1	protein-coding
chr19	9452712	9453589	+	20.3	877	36	23.4	1.54	0.00905	exon (NM_001202406, exon 6 of 6)	exon (NM_001202406, exon 6 of 6)	17779	NM_001202425	100529215	Hs.728944	NM_001172650	ENSG00000188629	ZNF559-ZNF177	-	ZNF559-ZNF177 readthrough	protein-coding
chr19	17370013	17370513	+	12.4	500	22	9.3	2.35	0.000289	intron (NM_031941, intron 6 of 12)	intron (NM_031941, intron 6 of 12)	5281	NM_031941	83878	Hs.512773	NM_031941	ENSG00000130307	USHBP1	AIEBP|MCC2	Usher syndrome 1C binding protein 1	protein-coding
chr19	24519941	24520441	+	11.3	500	20	12.1	1.65	0.0237	Intergenic	ALR/Alpha|Satellite|centr	-173942	NR_003603	100101266	Hs.741812	NR_003603		HAVCR1P1	-	hepatitis A virus cellular receptor 1 pseudogene 1	pseudo
chr19	32268802	32269302	+	11.9	500	21	8.7	2.41	0.000298	Intergenic	MLT2B2|LTR|ERVL	185865	NM_001205273	100507527	Hs.723805	NM_001205273		THEG5	-	testis highly expressed protein 5	protein-coding
chr19	37309436	37309936	+	11.9	500	21	8.7	2.41	0.000298	exon (NM_206894, exon 5 of 5)	exon (NM_206894, exon 5 of 5)	19243	NM_001242802	388536	Hs.734830	NM_001242800	ENSG00000197863	ZNF790	-	zinc finger protein 790	protein-coding
chr19	52448035	52448535	+	11.3	500	20	8.7	2.29	0.000737	exon (NM_024840, exon 6 of 6)	exon (NM_024840, exon 6 of 6)	17597	NM_001031721	79898	Hs.183390	NM_001031721	ENSG00000176024	ZNF613	-	zinc finger protein 613	protein-coding
chr19	52619204	52619704	+	11.9	500	21	11.2	1.87	0.00574	exon (NM_178523, exon 4 of 4)	exon (NM_178523, exon 4 of 4)	-20436	NM_001136499	284371	Hs.665751	NM_001136499	ENSG00000197608	ZNF841	-	zinc finger protein 841	protein-coding
chr19	24514230	24514991	+	19.2	761	34	21.5	1.58	0.00763	Intergenic	ALR/Alpha|Satellite|centr	-168361	NR_003603	100101266	Hs.741812	NR_003603		HAVCR1P1	-	hepatitis A virus cellular receptor 1 pseudogene 1	pseudo
chr19	31702054	31702554	+	11.3	500	20	8.7	2.29	0.000737	Intergenic	Intergenic	61521	NR_026894	94023	Hs.220597	NR_026894		DKFZp566F0947	-	uncharacterized LOC94023	miscRNA
chr19	58772628	58773538	+	28.8	910	51	29.9	1.71	0.000276	exon (NM_014480, exon 7 of 7)	exon (NM_014480, exon 7 of 7)	-17235	NM_021089	7554	Hs.713519	NM_021089	ENSG00000083842	ZNF8	HF.18|Zfp128	zinc finger protein 8	protein-coding
chr19	44469927	44470427	+	14.7	500	26	13.1	1.99	0.00105	exon (NM_013359, exon 6 of 6)	exon (NM_013359, exon 6 of 6)	14780	NM_013359	7638	Hs.631598	NM_013359	ENSG00000159905	ZNF221	-	zinc finger protein 221	protein-coding
chr19	55439673	55440353	+	15.8	680	28	9.3	3	6.28e-07	intron (NM_139176, intron 9 of 10)	intron (NM_139176, intron 9 of 10)	18860	NM_139176	199713	Hs.351118	NM_001127255	ENSG00000167634	NLRP7	CLR19.4|HYDM|NALP7|NOD12|PAN7|PYPAF3	NLR family, pyrin domain containing 7	protein-coding
chr19	58619753	58620517	+	18.6	764	33	15.9	2.08	0.000115	non-coding (NR_027135, exon 2 of 2)	non-coding (NR_027135, exon 2 of 2)	9658	NM_001145542	65982	Hs.235390	NM_001145542	ENSG00000121413	ZSCAN18	ZNF447	zinc finger and SCAN domain containing 18	protein-coding
chr20	6936558	6937058	+	12.4	500	22	8.7	2.52	0.000115	Intergenic	Intergenic	188063	NM_001200	650	Hs.73853	NM_001200	ENSG00000125845	BMP2	BDA2|BMP2A	bone morphogenetic protein 2	protein-coding
chr20	26210758	26211258	+	13.5	500	24	15.9	1.51	0.0342	Intergenic	Intergenic	-21139	NR_040095	284801	Hs.370699	NR_040095		LOC284801	-	uncharacterized LOC284801	miscRNA
chr20	29584384	29584884	+	13.5	500	24	10.3	2.34	0.000179	Intergenic	Intergenic	-27245	NR_003579	284802	Hs.653099	NR_003579		FRG1B	C20orf80|bA348I14.2	FSHD region gene 1 family, member B	pseudo
chr20	41684114	41684614	+	13	500	23	11.2	2.05	0.00133	intron (NM_133170, intron 1 of 31)	intron (NM_133170, intron 1 of 31)	134193	NM_007050	11122	Hs.526879	NM_007050	ENSG00000196090	PTPRT	RPTPrho	protein tyrosine phosphatase, receptor type, T	protein-coding
chr20	6879900	6880400	+	11.9	500	21	13.1	1.61	0.0265	Intergenic	Intergenic	131405	NM_001200	650	Hs.73853	NM_001200	ENSG00000125845	BMP2	BDA2|BMP2A	bone morphogenetic protein 2	protein-coding
chr20	6906313	6906954	+	13.5	641	24	10.3	2.34	0.000179	Intergenic	Intergenic	157888	NM_001200	650	Hs.73853	NM_001200	ENSG00000125845	BMP2	BDA2|BMP2A	bone morphogenetic protein 2	protein-coding
chr20	7150726	7151226	+	12.4	500	22	13.1	1.68	0.015	Intergenic	Intergenic	402231	NM_001200	650	Hs.73853	NM_001200	ENSG00000125845	BMP2	BDA2|BMP2A	bone morphogenetic protein 2	protein-coding
chr20	21941882	21942382	+	13	500	23	8.7	2.63	4.27e-05	Intergenic	L1M4c|LINE|L1	-92596	NR_038394	100270679	Hs.385748	NR_038394		LOC100270679	-	uncharacterized LOC100270679	miscRNA
chr20	21961094	21961724	+	14.1	630	25	10.3	2.43	7.17e-05	Intergenic	Intergenic	-73319	NR_038394	100270679	Hs.385748	NR_038394		LOC100270679	-	uncharacterized LOC100270679	miscRNA
chr20	29580742	29581242	+	12.4	500	22	12.1	1.81	0.00692	Intergenic	Intergenic	-30887	NR_003579	284802	Hs.653099	NR_003579		FRG1B	C20orf80|bA348I14.2	FSHD region gene 1 family, member B	pseudo
chr20	29628692	29629192	+	13	500	23	13.1	1.76	0.00816	intron (NR_003579, intron 5 of 7)	intron (NR_003579, intron 5 of 7)	9196	NR_045115	140678	Hs.742466	NR_045115		MLLT10P1	MLLT10L|bA348I14.3	myeloid/lymphoid or mixed-lineage leukemia (trithorax homolog, Drosophila); translocated to, 10 pseudogene 1	pseudo
chr20	29813544	29814183	+	15.8	639	28	16.8	1.66	0.00774	Intergenic	(GAATG)n|Satellite|Satellite	-31604	NM_001037730	245929	Hs.580793	NM_001037730	ENSG00000215547	DEFB115	DEFB-15	defensin, beta 115	protein-coding
chr20	38180814	38181314	+	11.9	500	21	8.7	2.41	0.000298	Intergenic	Intergenic	-327673	NR_027124	339568	Hs.434319	NR_027124		LOC339568	-	uncharacterized LOC339568	miscRNA
chr20	40228662	40229162	+	13	500	23	13.1	1.76	0.00816	intron (NM_032221, intron 1 of 36)	intron (NM_032221, intron 1 of 36)	18221	NM_032221	84181	Hs.741381	NM_032221	ENSG00000124177	CHD6	CHD5|RIGB	chromodomain helicase DNA binding protein 6	protein-coding
chr20	6891255	6891755	+	12.4	500	22	9.3	2.35	0.000289	Intergenic	L1MC4|LINE|L1	142760	NM_001200	650	Hs.73853	NM_001200	ENSG00000125845	BMP2	BDA2|BMP2A	bone morphogenetic protein 2	protein-coding
chr20	6893416	6893916	+	12.4	500	22	11.2	1.96	0.00282	Intergenic	Intergenic	144921	NM_001200	650	Hs.73853	NM_001200	ENSG00000125845	BMP2	BDA2|BMP2A	bone morphogenetic protein 2	protein-coding
chr20	8875950	8876584	+	13.5	634	24	12.1	1.98	0.00172	Intergenic	Intergenic	-173434	NM_001172646	5332	Hs.472101	NM_000933	ENSG00000101333	PLCB4	ARCND2|PI-PLC	phospholipase C, beta 4	protein-coding
chr20	21812927	21813552	+	13	625	23	11.2	2.05	0.00133	Intergenic	Intergenic	126942	NM_006192	5075	Hs.122310	NM_001257096	ENSG00000125813	PAX1	HUP48	paired box 1	protein-coding
chr20	29806918	29807418	+	11.9	500	21	11.2	1.87	0.00574	Intergenic	(GAATG)n|Satellite|Satellite	-38299	NM_001037730	245929	Hs.580793	NM_001037730	ENSG00000215547	DEFB115	DEFB-15	defensin, beta 115	protein-coding
chr20	37822439	37822939	+	12.4	500	22	10.3	2.14	0.000987	Intergenic	MER44C|DNA|TcMar-Tigger	30702	NR_027124	339568	Hs.434319	NR_027124		LOC339568	-	uncharacterized LOC339568	miscRNA
chr20	38243164	38243664	+	12.4	500	22	8.7	2.52	0.000115	Intergenic	L1ME2z|LINE|L1	-390023	NR_027124	339568	Hs.434319	NR_027124		LOC339568	-	uncharacterized LOC339568	miscRNA
chr20	38422595	38423231	+	14.1	636	25	9.3	2.68	1.6e-05	Intergenic	L2c|LINE|L2	-569522	NR_027124	339568	Hs.434319	NR_027124		LOC339568	-	uncharacterized LOC339568	miscRNA
chr20	38570210	38570710	+	11.9	500	21	9.3	2.25	0.000701	Intergenic	Intergenic	-717069	NR_027124	339568	Hs.434319	NR_027124		LOC339568	-	uncharacterized LOC339568	miscRNA
chr20	41032543	41033043	+	11.3	500	20	9.3	2.14	0.00163	intron (NM_133170, intron 9 of 31)	MLT1J2|LTR|ERVL-MaLR	-785660	NM_032221	84181	Hs.741381	NM_032221	ENSG00000124177	CHD6	CHD5|RIGB	chromodomain helicase DNA binding protein 6	protein-coding
chr20	41316383	41317744	+	31.6	1361	56	23.4	2.4	7.28e-09	intron (NM_133170, intron 6 of 31)	LTR33A|LTR|ERVL	501494	NM_007050	11122	Hs.526879	NM_007050	ENSG00000196090	PTPRT	RPTPrho	protein tyrosine phosphatase, receptor type, T	protein-coding
chr20	61778645	61779145	+	11.9	500	21	13.1	1.61	0.0265	Intergenic	L1ME2|LINE|L1	-30957	NR_029670	406909		NR_029670		MIR124-3	MIRN124-3|MIRN124A3	microRNA 124-3	miscRNA
chr20	6872925	6873425	+	11.9	500	21	8.7	2.41	0.000298	Intergenic	Intergenic	124430	NM_001200	650	Hs.73853	NM_001200	ENSG00000125845	BMP2	BDA2|BMP2A	bone morphogenetic protein 2	protein-coding
chr20	6887069	6887569	+	11.3	500	20	11.2	1.78	0.0112	Intergenic	Intergenic	138574	NM_001200	650	Hs.73853	NM_001200	ENSG00000125845	BMP2	BDA2|BMP2A	bone morphogenetic protein 2	protein-coding
chr20	6889077	6889837	+	17.5	760	31	13.1	2.37	1.75e-05	Intergenic	Intergenic	140712	NM_001200	650	Hs.73853	NM_001200	ENSG00000125845	BMP2	BDA2|BMP2A	bone morphogenetic protein 2	protein-coding
chr20	6894533	6895033	+	11.9	500	21	10.3	2.04	0.00218	Intergenic	L1PB1|LINE|L1	146038	NM_001200	650	Hs.73853	NM_001200	ENSG00000125845	BMP2	BDA2|BMP2A	bone morphogenetic protein 2	protein-coding
chr20	6924958	6925458	+	11.9	500	21	11.2	1.87	0.00574	Intergenic	MIR3|SINE|MIR	176463	NM_001200	650	Hs.73853	NM_001200	ENSG00000125845	BMP2	BDA2|BMP2A	bone morphogenetic protein 2	protein-coding
chr20	7170348	7170848	+	11.3	500	20	11.2	1.78	0.0112	Intergenic	Intergenic	421853	NM_001200	650	Hs.73853	NM_001200	ENSG00000125845	BMP2	BDA2|BMP2A	bone morphogenetic protein 2	protein-coding
chr20	16981493	16981993	+	11.3	500	20	12.1	1.65	0.0237	Intergenic	Intergenic	-225009	NM_001201528	5126	Hs.315186	NM_001201528	ENSG00000125851	PCSK2	NEC 2|NEC-2|NEC2|PC2|SPC2	proprotein convertase subtilisin/kexin type 2	protein-coding
chr20	29809086	29809586	+	11.3	500	20	10.3	1.95	0.00463	Intergenic	(GAATG)n|Satellite|Satellite	-36131	NM_001037730	245929	Hs.580793	NM_001037730	ENSG00000215547	DEFB115	DEFB-15	defensin, beta 115	protein-coding
chr20	29816566	29817717	+	25.4	1151	45	24.3	1.85	0.000108	Intergenic	(GAATG)n|Satellite|Satellite	-28326	NM_001037730	245929	Hs.580793	NM_001037730	ENSG00000215547	DEFB115	DEFB-15	defensin, beta 115	protein-coding
chr20	40869501	40870001	+	11.3	500	20	8.7	2.29	0.000737	intron (NM_133170, intron 15 of 31)	MIR|SINE|MIR	-622618	NM_032221	84181	Hs.741381	NM_032221	ENSG00000124177	CHD6	CHD5|RIGB	chromodomain helicase DNA binding protein 6	protein-coding
chr20	41546646	41547146	+	11.3	500	20	8.7	2.29	0.000737	intron (NM_133170, intron 1 of 31)	MER92B|LTR|ERV1	271661	NM_007050	11122	Hs.526879	NM_007050	ENSG00000196090	PTPRT	RPTPrho	protein tyrosine phosphatase, receptor type, T	protein-coding
chr20	41641947	41642447	+	11.3	500	20	8.7	2.29	0.000737	intron (NM_133170, intron 1 of 31)	intron (NM_133170, intron 1 of 31)	176360	NM_007050	11122	Hs.526879	NM_007050	ENSG00000196090	PTPRT	RPTPrho	protein tyrosine phosphatase, receptor type, T	protein-coding
chr20	58232477	58232977	+	11.9	500	21	11.2	1.87	0.00574	intron (NM_080672, intron 1 of 12)	L1M4b|LINE|L1	-18989	NM_001199506	116154	Hs.473218	NM_001199505	ENSG00000087495	PHACTR3	C20orf101|H17739|SCAPIN1|SCAPININ	phosphatase and actin regulator 3	protein-coding
chr20	6940215	6940715	+	11.3	500	20	8.7	2.29	0.000737	Intergenic	AT_rich|Low_complexity|Low_complexity	191720	NM_001200	650	Hs.73853	NM_001200	ENSG00000125845	BMP2	BDA2|BMP2A	bone morphogenetic protein 2	protein-coding
chr20	7046624	7047124	+	11.3	500	20	8.7	2.29	0.000737	Intergenic	Intergenic	298129	NM_001200	650	Hs.73853	NM_001200	ENSG00000125845	BMP2	BDA2|BMP2A	bone morphogenetic protein 2	protein-coding
chr20	16842398	16842898	+	11.3	500	20	8.7	2.29	0.000737	Intergenic	ERV3-16A3_I-int|LTR|ERVL	113645	NM_020157	56914	Hs.41119	NM_020157	ENSG00000125879	OTOR	FDP|MIAL|MIAL1	otoraplin	protein-coding
chr20	21983109	21983740	+	14.7	631	26	8.7	2.98	1.72e-06	Intergenic	MSTB2|LTR|ERVL-MaLR	-51304	NR_038394	100270679	Hs.385748	NR_038394		LOC100270679	-	uncharacterized LOC100270679	miscRNA
chr20	26200456	26200956	+	11.3	500	20	12.1	1.65	0.0237	Intergenic	Intergenic	-10837	NR_040095	284801	Hs.370699	NR_040095		LOC284801	-	uncharacterized LOC284801	miscRNA
chr20	38579416	38579916	+	11.3	500	20	8.7	2.29	0.000737	Intergenic	MIRb|SINE|MIR	-726275	NR_027124	339568	Hs.434319	NR_027124		LOC339568	-	uncharacterized LOC339568	miscRNA
chr20	37888155	37888781	+	13	626	23	12.1	1.89	0.00352	Intergenic	Intergenic	-35077	NR_027124	339568	Hs.434319	NR_027124		LOC339568	-	uncharacterized LOC339568	miscRNA
chr20	29641476	29642101	+	16.9	625	30	18.7	1.61	0.00963	Intergenic	Intergenic	-3650	NR_045115	140678	Hs.742466	NR_045115		MLLT10P1	MLLT10L|bA348I14.3	myeloid/lymphoid or mixed-lineage leukemia (trithorax homolog, Drosophila); translocated to, 10 pseudogene 1	pseudo
chr20	29825016	29825967	+	28.8	951	51	29	1.76	0.000134	Intergenic	(GAATG)n|Satellite|Satellite	-19976	NM_001037730	245929	Hs.580793	NM_001037730	ENSG00000215547	DEFB115	DEFB-15	defensin, beta 115	protein-coding
chr20	45696492	45697138	+	16.4	646	29	17.8	1.63	0.00868	intron (NM_172110, intron 5 of 13)	MIRb|SINE|MIR	-98794	NR_037410	100500814		NR_037410		MIR3616	-	microRNA 3616	miscRNA
chr20	6837133	6837935	+	23.1	802	41	18.7	2.19	5.53e-06	Intergenic	Intergenic	88789	NM_001200	650	Hs.73853	NM_001200	ENSG00000125845	BMP2	BDA2|BMP2A	bone morphogenetic protein 2	protein-coding
chr21	11074017	11074517	+	13.5	500	24	12.1	1.98	0.00172	intron (NM_001187, intron 3 of 4)	AluSz|SINE|Alu	24658	NM_181704	85317	Hs.545789	NM_181704		BAGE4	CT2.4|MLL3P	B melanoma antigen family, member 4	protein-coding
chr21	9856523	9857023	+	13.5	500	24	14	1.71	0.00944	Intergenic	Intergenic	30570	NR_037458	100500815		NR_037458		MIR3687	-	microRNA 3687	miscRNA
chr21	10742455	10744383	+	77.9	1928	138	87.8	1.57	4.61e-07	Intergenic	ALR/Alpha|Satellite|centr	247501	NM_199261	7179	Hs.122986	NM_199259	ENSG00000166157	TPTE	CT44|PTEN2	transmembrane phosphatase with tensin homology	protein-coding
chr21	27645837	27646337	+	13.5	500	24	15.9	1.51	0.0342	Intergenic	L1MA7|LINE|L1	-102641	NM_001136131	351	Hs.434980	NM_000484	ENSG00000142192	APP	AAA|ABETA|ABPP|AD1|APPI|CTFgamma|CVAP|PN-II|PN2	amyloid beta (A4) precursor protein	protein-coding
chr21	10747979	10748479	+	11.9	500	21	10.3	2.04	0.00218	Intergenic	ALR/Alpha|Satellite|centr	242691	NM_199261	7179	Hs.122986	NM_199259	ENSG00000166157	TPTE	CT44|PTEN2	transmembrane phosphatase with tensin homology	protein-coding
chr21	11063474	11064189	+	16.4	715	29	14	2.07	0.000303	intron (NM_001187, intron 3 of 4)	L1MC|LINE|L1	35094	NM_181704	85317	Hs.545789	NM_181704		BAGE4	CT2.4|MLL3P	B melanoma antigen family, member 4	protein-coding
chr21	9425529	9426029	+	12.4	500	22	11.2	1.96	0.00282	Intergenic	L1MB1|LINE|L1	-400053	NR_037421	100500862		NR_037421		MIR3648	-	microRNA 3648	miscRNA
chr21	9438633	9439864	+	33.3	1231	59	38.3	1.54	0.00114	Intergenic	CpG	-386584	NR_037421	100500862		NR_037421		MIR3648	-	microRNA 3648	miscRNA
chr21	9442894	9443394	+	11.9	500	21	8.7	2.41	0.000298	Intergenic	(AAATG)n|Simple_repeat|Simple_repeat	-382688	NR_037421	100500862		NR_037421		MIR3648	-	microRNA 3648	miscRNA
chr21	19330651	19331293	+	12.4	642	22	13.1	1.68	0.015	intron (NM_001204177, intron 1 of 4)	intron (NM_001204177, intron 1 of 4)	41315	NM_001204178	140578	Hs.283725	NM_001204174	ENSG00000154645	CHODL	C21orf68|MT75	chondrolectin	protein-coding
chr21	41912032	41912532	+	11.9	500	21	8.7	2.41	0.000298	intron (NM_001389, intron 3 of 32)	L2c|LINE|L2	90411	NR_046774	100874326	Hs.679746	NR_046774		DSCAM-IT1	zag4	DSCAM intronic transcript 1 (non-protein coding)	miscRNA
chr21	47006184	47006684	+	11.3	500	20	10.3	1.95	0.00463	Intergenic	MLT1G3-int|LTR|ERVL-MaLR	-44049	NM_194255	6573	Hs.736903	NM_001205206	ENSG00000173638	SLC19A1	CHMD|FOLT|IFC1|REFC|RFC1	solute carrier family 19 (folate transporter), member 1	protein-coding
chr21	10745474	10746944	+	34.4	1470	61	37.4	1.63	0.000238	Intergenic	ALR/Alpha|Satellite|centr	244711	NM_199261	7179	Hs.122986	NM_199259	ENSG00000166157	TPTE	CT44|PTEN2	transmembrane phosphatase with tensin homology	protein-coding
chr21	10085246	10086501	+	30.5	1255	54	34.6	1.56	0.00133	Intergenic	(GAATG)n|Satellite|Satellite	-117280	NR_038328	100132288	Hs.626311	NM_001033515		TEKT4P2	MAFIPL|TEKT4P	tektin 4 pseudogene 2	pseudo
chr21	10791502	10794511	+	113.5	3009	201	132.7	1.51	2.08e-08	Intergenic	(GAATG)n|Satellite|Satellite	197914	NM_199261	7179	Hs.122986	NM_199259	ENSG00000166157	TPTE	CT44|PTEN2	transmembrane phosphatase with tensin homology	protein-coding
chr2	124485994	124486750	+	15.8	756	28	10.3	2.72	3.73e-06	Intergenic	L1MA6|LINE|L1	-296492	NM_130773	129684	Hs.660653	NM_130773	ENSG00000155052	CNTNAP5	caspr5	contactin associated protein-like 5	protein-coding
chr2	125768976	125769645	+	14.7	669	26	8.7	2.98	1.72e-06	Intergenic	ERVL-B4-int|LTR|ERVL	986446	NM_130773	129684	Hs.660653	NM_130773	ENSG00000155052	CNTNAP5	caspr5	contactin associated protein-like 5	protein-coding
chr21	11076790	11077425	+	16.9	635	30	17.8	1.69	0.00494	intron (NM_001187, intron 3 of 4)	Tigger1|DNA|TcMar-Tigger	21818	NM_181704	85317	Hs.545789	NM_181704		BAGE4	CT2.4|MLL3P	B melanoma antigen family, member 4	protein-coding
chr21	9828691	9829191	+	14.7	500	26	12.1	2.14	0.000368	Intergenic	Intergenic	2738	NR_037458	100500815		NR_037458		MIR3687	-	microRNA 3687	miscRNA
chr21	11048983	11049483	+	14.7	500	26	14.9	1.74	0.00594	intron (NM_182484, intron 4 of 8)	intron (NM_182484, intron 4 of 8)	49692	NM_181704	85317	Hs.545789	NM_181704		BAGE4	CT2.4|MLL3P	B melanoma antigen family, member 4	protein-coding
chr2	109815500	109816269	+	13.5	769	24	10.3	2.34	0.000179	intron (NM_001099289, intron 1 of 9)	(GAATG)n|Satellite|Satellite	-57840	NR_036223	100422863		NR_036223		MIR4265	-	microRNA 4265	miscRNA
chr22	16847982	16848482	+	13	500	23	14	1.64	0.0169	Intergenic	HSATII|Satellite|Satellite	225468	NM_014406	150160	Hs.128342	NM_014406	ENSG00000198445	CCT8L2	CESK1	chaperonin containing TCP1, subunit 8 (theta)-like 2	protein-coding
chr22	34022979	34023639	+	15.2	660	27	8.7	3.09	5.48e-07	intron (NM_133642, intron 3 of 14)	intron (NM_133642, intron 3 of 14)	-97663	NR_038949	100506195	Hs.658872	NR_038949		LOC100506195	-	uncharacterized LOC100506195	miscRNA
chr22	34422479	34422979	+	12.4	500	22	8.7	2.52	0.000115	Intergenic	Intergenic	-106313	NM_004737	9215	Hs.474667	NM_004737	ENSG00000133424	LARGE	MDC1D|MDDGA6|MDDGB6	like-glycosyltransferase	protein-coding
chr22	35225695	35226195	+	11.9	500	21	8.7	2.41	0.000298	Intergenic	ERV3-16A3_I-int|LTR|ERVL	-236185	NM_001008494	91464	Hs.567637	NM_001008494	ENSG00000175329	ISX	Pix-1|RAXLX	intestine-specific homeobox	protein-coding
chr22	33870529	33871029	+	11.9	500	21	9.3	2.25	0.000701	intron (NM_133642, intron 6 of 14)	intron (NM_133642, intron 6 of 14)	-38124	NR_039921	100616295		NR_039921		MIR4764	-	microRNA 4764	miscRNA
chr22	35128973	35129621	+	14.1	648	25	14.9	1.67	0.0107	Intergenic	Intergenic	-332833	NM_001008494	91464	Hs.567637	NM_001008494	ENSG00000175329	ISX	Pix-1|RAXLX	intestine-specific homeobox	protein-coding
chr22	33736108	33736608	+	11.3	500	20	8.7	2.29	0.000737	intron (NM_133642, intron 9 of 14)	intron (NM_133642, intron 9 of 14)	96297	NR_039921	100616295		NR_039921		MIR4764	-	microRNA 4764	miscRNA
chr22	33963043	33963761	+	15.2	718	27	10.3	2.63	1.03e-05	intron (NM_133642, intron 5 of 14)	intron (NM_133642, intron 5 of 14)	-130747	NR_039921	100616295		NR_039921		MIR4764	-	microRNA 4764	miscRNA
chr22	34051294	34051794	+	11.3	500	20	8.7	2.29	0.000737	intron (NM_133642, intron 2 of 14)	MLT2B4|LTR|ERVL	-69428	NR_038949	100506195	Hs.658872	NR_038949		LOC100506195	-	uncharacterized LOC100506195	miscRNA
chr22	34123612	34124112	+	11.9	500	21	13.1	1.61	0.0265	intron (NR_038950, intron 3 of 6)	L2c|LINE|L2	2890	NR_038950	100506195	Hs.658872	NR_038949		LOC100506195	-	uncharacterized LOC100506195	miscRNA
chr22	34467604	34468104	+	11.3	500	20	8.7	2.29	0.000737	Intergenic	MLT1A1|LTR|ERVL-MaLR	-151438	NM_004737	9215	Hs.474667	NM_004737	ENSG00000133424	LARGE	MDC1D|MDDGA6|MDDGB6	like-glycosyltransferase	protein-coding
chr22	35066211	35066711	+	11.9	500	21	8.7	2.41	0.000298	Intergenic	Intergenic	-395669	NM_001008494	91464	Hs.567637	NM_001008494	ENSG00000175329	ISX	Pix-1|RAXLX	intestine-specific homeobox	protein-coding
chr22	34654493	34654993	+	11.3	500	20	8.7	2.29	0.000737	Intergenic	L1ME3|LINE|L1	-338327	NM_004737	9215	Hs.474667	NM_004737	ENSG00000133424	LARGE	MDC1D|MDDGA6|MDDGB6	like-glycosyltransferase	protein-coding
chr22	34707395	34708023	+	13	628	23	10.3	2.24	0.000428	Intergenic	L1MA7|LINE|L1	-391293	NM_004737	9215	Hs.474667	NM_004737	ENSG00000133424	LARGE	MDC1D|MDDGA6|MDDGB6	like-glycosyltransferase	protein-coding
chr2	126754329	126754958	+	16.9	629	30	15.9	1.89	0.00101	Intergenic	Intergenic	-658868	NM_001256584	2995	Hs.59138	NM_001256584	ENSG00000136732	GYPC	CD236|CD236R|GE|GPC|GPD|GYPD|PAS-2|PAS-2'	glycophorin C (Gerbich blood group)	protein-coding
chr2	43402291	43402791	+	13.5	500	24	15.9	1.51	0.0342	Intergenic	Intergenic	51204	NM_006887	678	Hs.705738	NM_006887	ENSG00000152518	ZFP36L2	BRF2|ERF-2|ERF2|RNF162C|TIS11D	zinc finger protein 36, C3H type-like 2	protein-coding
chr2	50544171	50544811	+	14.7	640	26	14.9	1.74	0.00594	intron (NM_004801, intron 17 of 21)	L1ME3D|LINE|L1	30403	NM_138735	9378	Hs.637685	NM_001135659	ENSG00000179915	NRXN1	Hs.22998|PTHSL2|SCZD17	neurexin 1	protein-coding
chr2	50659411	50659911	+	13.5	500	24	12.1	1.98	0.00172	intron (NM_004801, intron 17 of 21)	intron (NM_004801, intron 17 of 21)	-84767	NM_138735	9378	Hs.637685	NM_001135659	ENSG00000179915	NRXN1	Hs.22998|PTHSL2|SCZD17	neurexin 1	protein-coding
chr2	30924719	30925219	+	13	500	23	14.9	1.54	0.0317	Intergenic	L1ME1|LINE|L1	105342	NM_144575	92291	Hs.660911	NM_144575	ENSG00000162949	CAPN13	-	calpain 13	protein-coding
chr2	51698929	51699429	+	13	500	23	8.7	2.63	4.27e-05	Intergenic	Arthur1|DNA|hAT-Tip100	-439505	NM_001135659	9378	Hs.637685	NM_001135659	ENSG00000179915	NRXN1	Hs.22998|PTHSL2|SCZD17	neurexin 1	protein-coding
chr2	78742292	78742917	+	13	625	23	10.3	2.24	0.000428	Intergenic	MSTC|LTR|ERVL-MaLR	-510208	NM_001008387	130120	Hs.447084	NM_001008387	ENSG00000143954	REG3G	LPPM429|PAP IB|PAP-1B|PAP1B|PAPIB|REG-III|UNQ429	regenerating islet-derived 3 gamma	protein-coding
chr2	121407640	121408410	+	18.6	770	33	21.5	1.54	0.0125	Intergenic	L1MEg|LINE|L1	-146842	NM_005270	2736	Hs.111867	NM_005270	ENSG00000074047	GLI2	HPE9|THP1|THP2	GLI family zinc finger 2	protein-coding
chr2	126618783	126619283	+	13	500	23	8.7	2.63	4.27e-05	Intergenic	Intergenic	-794478	NM_001256584	2995	Hs.59138	NM_001256584	ENSG00000136732	GYPC	CD236|CD236R|GE|GPC|GPD|GYPD|PAS-2|PAS-2'	glycophorin C (Gerbich blood group)	protein-coding
chr2	126818033	126818804	+	17.5	771	31	12.1	2.55	4.27e-06	Intergenic	L1P3|LINE|L1	-595093	NM_001256584	2995	Hs.59138	NM_001256584	ENSG00000136732	GYPC	CD236|CD236R|GE|GPC|GPD|GYPD|PAS-2|PAS-2'	glycophorin C (Gerbich blood group)	protein-coding
chr2	126821680	126822180	+	13.5	500	24	8.7	2.75	1.52e-05	Intergenic	L1PA13|LINE|L1	-591581	NM_001256584	2995	Hs.59138	NM_001256584	ENSG00000136732	GYPC	CD236|CD236R|GE|GPC|GPD|GYPD|PAS-2|PAS-2'	glycophorin C (Gerbich blood group)	protein-coding
chr2	137921006	137921506	+	13	500	23	13.1	1.76	0.00816	intron (NM_001080427, intron 5 of 26)	MLT1C|LTR|ERVL-MaLR	172794	NM_001080427	80731	Hs.68533	NM_001080427	ENSG00000144229	THSD7B	-	thrombospondin, type I, domain containing 7B	protein-coding
chr2	138137883	138138533	+	14.7	650	26	8.7	2.98	1.72e-06	intron (NM_001080427, intron 11 of 26)	MLT1D|LTR|ERVL-MaLR	389746	NM_001080427	80731	Hs.68533	NM_001080427	ENSG00000144229	THSD7B	-	thrombospondin, type I, domain containing 7B	protein-coding
chr2	4665073	4665573	+	13	500	23	8.7	2.63	4.27e-05	Intergenic	Intergenic	38489	NR_034134	727982	Hs.444391	NR_034134		LOC727982	-	uncharacterized LOC727982	miscRNA
chr2	78373344	78373844	+	11.9	500	21	8.7	2.41	0.000298	Intergenic	MER52D|LTR|ERV1	-191442	NR_024342	100170221	Hs.717311	NR_024342		SNAR-H	snaR-2	small ILF3/NF90-associated RNA H	snRNA
chr2	79072772	79073558	+	18.6	786	33	17.8	1.86	0.000768	Intergenic	Intergenic	-179647	NM_001008387	130120	Hs.447084	NM_001008387	ENSG00000143954	REG3G	LPPM429|PAP IB|PAP-1B|PAP1B|PAPIB|REG-III|UNQ429	regenerating islet-derived 3 gamma	protein-coding
chr2	79675791	79676291	+	11.9	500	21	12.1	1.73	0.0131	Intergenic	LTR88c|LTR|Gypsy?	-64019	NM_001164883	1496	Hs.167368	NM_001164883	ENSG00000066032	CTNNA2	CAP-R|CAPR|CT114|CTNR	catenin (cadherin-associated protein), alpha 2	protein-coding
chr2	115943792	115944292	+	11.3	500	20	8.7	2.29	0.000737	intron (NM_001004360, intron 1 of 25)	L2b|LINE|L2	24358	NM_001004360	57628	Hs.580539	NM_001004360	ENSG00000175497	DPP10	DPL2|DPPY|DPRP3	dipeptidyl-peptidase 10 (non-functional)	protein-coding
chr2	116950402	116950902	+	12.4	500	22	11.2	1.96	0.00282	Intergenic	L1M1|LINE|L1	1030968	NM_001004360	57628	Hs.580539	NM_001004360	ENSG00000175497	DPP10	DPL2|DPPY|DPRP3	dipeptidyl-peptidase 10 (non-functional)	protein-coding
chr2	125025237	125026090	+	19.2	853	34	15.9	2.14	5.24e-05	intron (NM_130773, intron 3 of 23)	intron (NM_130773, intron 3 of 23)	242799	NM_130773	129684	Hs.660653	NM_130773	ENSG00000155052	CNTNAP5	caspr5	contactin associated protein-like 5	protein-coding
chr2	125136096	125136596	+	12.4	500	22	8.7	2.52	0.000115	intron (NM_130773, intron 3 of 23)	L1MC4a|LINE|L1	353482	NM_130773	129684	Hs.660653	NM_130773	ENSG00000155052	CNTNAP5	caspr5	contactin associated protein-like 5	protein-coding
chr2	125893812	125894438	+	13.5	626	24	9.3	2.57	4.36e-05	Intergenic	Intergenic	1111261	NM_130773	129684	Hs.660653	NM_130773	ENSG00000155052	CNTNAP5	caspr5	contactin associated protein-like 5	protein-coding
chr2	126473297	126473797	+	12.4	500	22	12.1	1.81	0.00692	Intergenic	Intergenic	-939964	NM_001256584	2995	Hs.59138	NM_001256584	ENSG00000136732	GYPC	CD236|CD236R|GE|GPC|GPD|GYPD|PAS-2|PAS-2'	glycophorin C (Gerbich blood group)	protein-coding
chr2	126504640	126505288	+	15.2	648	27	11.2	2.41	4.48e-05	Intergenic	Intergenic	-908547	NM_001256584	2995	Hs.59138	NM_001256584	ENSG00000136732	GYPC	CD236|CD236R|GE|GPC|GPD|GYPD|PAS-2|PAS-2'	glycophorin C (Gerbich blood group)	protein-coding
chr2	137566430	137567801	+	28.2	1371	50	24.3	2.06	3.27e-06	Intergenic	MER5A1|DNA|hAT-Charlie	-181347	NM_001080427	80731	Hs.68533	NM_001080427	ENSG00000144229	THSD7B	-	thrombospondin, type I, domain containing 7B	protein-coding
chr2	137590126	137590626	+	11.9	500	21	9.3	2.25	0.000701	Intergenic	MIRb|SINE|MIR	-158086	NM_001080427	80731	Hs.68533	NM_001080427	ENSG00000144229	THSD7B	-	thrombospondin, type I, domain containing 7B	protein-coding
chr2	137748163	137748663	+	11.9	500	21	9.3	2.25	0.000701	promoter-TSS (NM_001080427)	promoter-TSS (NM_001080427)	-49	NM_001080427	80731	Hs.68533	NM_001080427	ENSG00000144229	THSD7B	-	thrombospondin, type I, domain containing 7B	protein-coding
chr2	137820359	137820859	+	11.9	500	21	10.3	2.04	0.00218	intron (NM_001080427, intron 2 of 26)	L1MC2|LINE|L1	72147	NM_001080427	80731	Hs.68533	NM_001080427	ENSG00000144229	THSD7B	-	thrombospondin, type I, domain containing 7B	protein-coding
chr2	138148308	138148808	+	12.4	500	22	11.2	1.96	0.00282	intron (NM_001080427, intron 11 of 26)	L1MA4A|LINE|L1	400096	NM_001080427	80731	Hs.68533	NM_001080427	ENSG00000144229	THSD7B	-	thrombospondin, type I, domain containing 7B	protein-coding
chr2	138277785	138278425	+	12.4	640	22	10.3	2.14	0.000987	intron (NM_001080427, intron 14 of 26)	intron (NM_001080427, intron 14 of 26)	-443703	NM_006895	3176	Hs.42151	NM_001024074	ENSG00000150540	HNMT	HMT|HNMT-S1|HNMT-S2	histamine N-methyltransferase	protein-coding
chr2	49055070	49055570	+	11.9	500	21	8.7	2.41	0.000298	Intergenic	L1PA12|LINE|L1	-72440	NM_000233	3973	Hs.468490	NM_000233	ENSG00000138039	LHCGR	HHG|LCGR|LGR2|LH/CG-R|LH/CGR|LHR|LHRHR|LSH-R|ULG5	luteinizing hormone/choriogonadotropin receptor	protein-coding
chr2	49451475	49451975	+	11.9	500	21	8.7	2.41	0.000298	Intergenic	Intergenic	-70059	NM_181446	2492	Hs.1428	NM_000145	ENSG00000170820	FSHR	FSHRO|LGR1|ODG1	follicle stimulating hormone receptor	protein-coding
chr2	50135414	50135914	+	11.3	500	20	8.7	2.29	0.000737	Intergenic	L2b|LINE|L2	439230	NM_138735	9378	Hs.637685	NM_001135659	ENSG00000179915	NRXN1	Hs.22998|PTHSL2|SCZD17	neurexin 1	protein-coding
chr2	50540168	50540668	+	11.3	500	20	8.7	2.29	0.000737	intron (NM_004801, intron 17 of 21)	intron (NM_004801, intron 17 of 21)	34476	NM_138735	9378	Hs.637685	NM_001135659	ENSG00000179915	NRXN1	Hs.22998|PTHSL2|SCZD17	neurexin 1	protein-coding
chr2	59029084	59029584	+	11.9	500	21	8.7	2.41	0.000298	intron (NR_033873, intron 2 of 13)	intron (NR_033873, intron 2 of 13)	281446	NR_033873	400955	Hs.503210	NR_033873		FLJ30838	-	uncharacterized LOC400955	miscRNA
chr2	60020050	60020550	+	12.4	500	22	8.7	2.52	0.000115	Intergenic	Intergenic	594280	NR_039631	100616473		NR_039631		MIR4432	-	microRNA 4432	miscRNA
chr2	76776343	76776843	+	11.3	500	20	8.7	2.29	0.000737	Intergenic	MER89|LTR|ERV1	-838482	NM_001201335	6936	Hs.710597	NM_001201334	ENSG00000005436	GCFC2	C2orf3|DNABF|GCF|TCF9	GC-rich sequence DNA-binding factor 2	protein-coding
chr2	78436498	78436998	+	12.4	500	22	8.7	2.52	0.000115	Intergenic	MSTB2|LTR|ERVL-MaLR	-254596	NR_024342	100170221	Hs.717311	NR_024342		SNAR-H	snaR-2	small ILF3/NF90-associated RNA H	snRNA
chr2	80081344	80081844	+	11.9	500	21	8.7	2.41	0.000298	intron (NM_004389, intron 3 of 17)	MIRb|SINE|MIR	-205109	NR_036231	100422888		NR_036231		MIR4264	-	microRNA 4264	miscRNA
chr2	80089095	80089595	+	12.4	500	22	8.7	2.52	0.000115	intron (NM_004389, intron 4 of 17)	intron (NM_004389, intron 4 of 17)	-212860	NR_036231	100422888		NR_036231		MIR4264	-	microRNA 4264	miscRNA
chr2	108244379	108244879	+	11.9	500	21	8.7	2.41	0.000298	Intergenic	L1MC3|LINE|L1	197954	NR_024439	729121	Hs.386155	XR_159390		LOC729121	-	uncharacterized LOC729121	miscRNA
chr2	116724220	116724720	+	12.4	500	22	9.3	2.35	0.000289	Intergenic	ERVL-B4-int|LTR|ERVL	804786	NM_001004360	57628	Hs.580539	NM_001004360	ENSG00000175497	DPP10	DPL2|DPPY|DPRP3	dipeptidyl-peptidase 10 (non-functional)	protein-coding
chr2	117392913	117393413	+	11.3	500	20	8.7	2.29	0.000737	Intergenic	L1MA5|LINE|L1	-1179092	NM_006773	8886	Hs.363492	NM_006773	ENSG00000088205	DDX18	MrDb	DEAD (Asp-Glu-Ala-Asp) box polypeptide 18	protein-coding
chr2	124867072	124867572	+	11.9	500	21	8.7	2.41	0.000298	intron (NM_130773, intron 1 of 23)	MER45C|DNA|hAT-Tip100	84458	NM_130773	129684	Hs.660653	NM_130773	ENSG00000155052	CNTNAP5	caspr5	contactin associated protein-like 5	protein-coding
chr2	124891209	124891709	+	12.4	500	22	13.1	1.68	0.015	intron (NM_130773, intron 1 of 23)	intron (NM_130773, intron 1 of 23)	108595	NM_130773	129684	Hs.660653	NM_130773	ENSG00000155052	CNTNAP5	caspr5	contactin associated protein-like 5	protein-coding
chr2	124908997	124909497	+	11.3	500	20	8.7	2.29	0.000737	intron (NM_130773, intron 1 of 23)	intron (NM_130773, intron 1 of 23)	126383	NM_130773	129684	Hs.660653	NM_130773	ENSG00000155052	CNTNAP5	caspr5	contactin associated protein-like 5	protein-coding
chr2	125009732	125010232	+	12.4	500	22	8.7	2.52	0.000115	intron (NM_130773, intron 3 of 23)	intron (NM_130773, intron 3 of 23)	227118	NM_130773	129684	Hs.660653	NM_130773	ENSG00000155052	CNTNAP5	caspr5	contactin associated protein-like 5	protein-coding
chr2	125430785	125431285	+	11.9	500	21	8.7	2.41	0.000298	intron (NM_130773, intron 13 of 23)	intron (NM_130773, intron 13 of 23)	648171	NM_130773	129684	Hs.660653	NM_130773	ENSG00000155052	CNTNAP5	caspr5	contactin associated protein-like 5	protein-coding
chr2	126627243	126627743	+	11.9	500	21	12.1	1.73	0.0131	Intergenic	L2a|LINE|L2	-786018	NM_001256584	2995	Hs.59138	NM_001256584	ENSG00000136732	GYPC	CD236|CD236R|GE|GPC|GPD|GYPD|PAS-2|PAS-2'	glycophorin C (Gerbich blood group)	protein-coding
chr2	126695306	126695806	+	11.9	500	21	9.3	2.25	0.000701	Intergenic	L1MEc|LINE|L1	-717955	NM_001256584	2995	Hs.59138	NM_001256584	ENSG00000136732	GYPC	CD236|CD236R|GE|GPC|GPD|GYPD|PAS-2|PAS-2'	glycophorin C (Gerbich blood group)	protein-coding
chr2	126975395	126976021	+	12.4	626	22	10.3	2.14	0.000987	Intergenic	L2a|LINE|L2	-437803	NM_001256584	2995	Hs.59138	NM_001256584	ENSG00000136732	GYPC	CD236|CD236R|GE|GPC|GPD|GYPD|PAS-2|PAS-2'	glycophorin C (Gerbich blood group)	protein-coding
chr2	129226845	129227345	+	11.3	500	20	13.1	1.53	0.0449	Intergenic	Intergenic	-150924	NM_004807	9394	Hs.512841	NM_004807	ENSG00000136720	HS6ST1	HS6ST	heparan sulfate 6-O-sulfotransferase 1	protein-coding
chr2	137563400	137563900	+	12.4	500	22	8.7	2.52	0.000115	Intergenic	Intergenic	-184812	NM_001080427	80731	Hs.68533	NM_001080427	ENSG00000144229	THSD7B	-	thrombospondin, type I, domain containing 7B	protein-coding
chr2	137570927	137571427	+	11.9	500	21	8.7	2.41	0.000298	Intergenic	Intergenic	-177285	NM_001080427	80731	Hs.68533	NM_001080427	ENSG00000144229	THSD7B	-	thrombospondin, type I, domain containing 7B	protein-coding
chr2	137856684	137857184	+	11.3	500	20	8.7	2.29	0.000737	intron (NM_001080427, intron 3 of 26)	intron (NM_001080427, intron 3 of 26)	108472	NM_001080427	80731	Hs.68533	NM_001080427	ENSG00000144229	THSD7B	-	thrombospondin, type I, domain containing 7B	protein-coding
chr2	137895846	137896346	+	11.9	500	21	8.7	2.41	0.000298	intron (NM_001080427, intron 4 of 26)	L1ME2z|LINE|L1	147634	NM_001080427	80731	Hs.68533	NM_001080427	ENSG00000144229	THSD7B	-	thrombospondin, type I, domain containing 7B	protein-coding
chr2	138105941	138106441	+	11.9	500	21	8.7	2.41	0.000298	intron (NM_001080427, intron 11 of 26)	intron (NM_001080427, intron 11 of 26)	357729	NM_001080427	80731	Hs.68533	NM_001080427	ENSG00000144229	THSD7B	-	thrombospondin, type I, domain containing 7B	protein-coding
chr2	138203839	138204339	+	12.4	500	22	11.2	1.96	0.00282	intron (NM_001080427, intron 13 of 26)	intron (NM_001080427, intron 13 of 26)	455627	NM_001080427	80731	Hs.68533	NM_001080427	ENSG00000144229	THSD7B	-	thrombospondin, type I, domain containing 7B	protein-coding
chr2	138440176	138440951	+	15.8	775	28	12.1	2.31	6.83e-05	Intergenic	Intergenic	-281245	NM_006895	3176	Hs.42151	NM_001024074	ENSG00000150540	HNMT	HMT|HNMT-S1|HNMT-S2	histamine N-methyltransferase	protein-coding
chr2	31641988	31642488	+	11.9	500	21	8.7	2.41	0.000298	Intergenic	L1M1|LINE|L1	-4627	NM_000379	7498	Hs.250	NM_000379	ENSG00000158125	XDH	XO|XOR	xanthine dehydrogenase	protein-coding
chr2	48924568	48925068	+	11.3	500	20	10.3	1.95	0.00463	intron (NM_000233, intron 9 of 10)	intron (NM_000233, intron 9 of 10)	58062	NM_000233	3973	Hs.468490	NM_000233	ENSG00000138039	LHCGR	HHG|LCGR|LGR2|LH/CG-R|LH/CGR|LHR|LHRHR|LSH-R|ULG5	luteinizing hormone/choriogonadotropin receptor	protein-coding
chr2	49011792	49012292	+	11.3	500	20	8.7	2.29	0.000737	Intergenic	Intergenic	-29162	NM_000233	3973	Hs.468490	NM_000233	ENSG00000138039	LHCGR	HHG|LCGR|LGR2|LH/CG-R|LH/CGR|LHR|LHRHR|LSH-R|ULG5	luteinizing hormone/choriogonadotropin receptor	protein-coding
chr2	49846792	49847292	+	11.3	500	20	11.2	1.78	0.0112	Intergenic	Intergenic	-465376	NM_181446	2492	Hs.1428	NM_000145	ENSG00000170820	FSHR	FSHRO|LGR1|ODG1	follicle stimulating hormone receptor	protein-coding
chr2	50307243	50307743	+	11.3	500	20	9.3	2.14	0.00163	intron (NM_001135659, intron 20 of 23)	MER44B|DNA|TcMar-Tigger	267401	NM_138735	9378	Hs.637685	NM_001135659	ENSG00000179915	NRXN1	Hs.22998|PTHSL2|SCZD17	neurexin 1	protein-coding
chr2	50547937	50548437	+	11.9	500	21	8.7	2.41	0.000298	intron (NM_004801, intron 17 of 21)	intron (NM_004801, intron 17 of 21)	26707	NM_138735	9378	Hs.637685	NM_001135659	ENSG00000179915	NRXN1	Hs.22998|PTHSL2|SCZD17	neurexin 1	protein-coding
chr2	51518547	51519047	+	11.9	500	21	10.3	2.04	0.00218	Intergenic	Intergenic	-259123	NM_001135659	9378	Hs.637685	NM_001135659	ENSG00000179915	NRXN1	Hs.22998|PTHSL2|SCZD17	neurexin 1	protein-coding
chr2	78107131	78107631	+	11.9	500	21	9.3	2.25	0.000701	Intergenic	L1MD2|LINE|L1	74771	NR_024342	100170221	Hs.717311	NR_024342		SNAR-H	snaR-2	small ILF3/NF90-associated RNA H	snRNA
chr2	78957137	78957637	+	11.3	500	20	10.3	1.95	0.00463	Intergenic	Intergenic	-295425	NM_001008387	130120	Hs.447084	NM_001008387	ENSG00000143954	REG3G	LPPM429|PAP IB|PAP-1B|PAP1B|PAPIB|REG-III|UNQ429	regenerating islet-derived 3 gamma	protein-coding
chr2	79942466	79942966	+	11.3	500	20	11.2	1.78	0.0112	intron (NM_004389, intron 2 of 17)	intron (NM_004389, intron 2 of 17)	-66231	NR_036231	100422888		NR_036231		MIR4264	-	microRNA 4264	miscRNA
chr2	89886277	89887899	+	41.8	1622	74	47.7	1.55	0.000243	Intergenic	Intergenic	775204	NR_039635	100616399		NR_039635		MIR4436A	-	microRNA 4436a	miscRNA
chr2	113749817	113750317	+	11.9	500	21	8.7	2.41	0.000298	Intergenic	L1MA8|LINE|L1	-13382	NM_014440	27179	Hs.278910	NM_014440	ENSG00000136694	IL36A	FIL1|FIL1(EPSILON)|FIL1E|IL-1F6|IL1(EPSILON)|IL1F6	interleukin 36, alpha	protein-coding
chr2	115463128	115463628	+	11.9	500	21	8.7	2.41	0.000298	intron (NM_001178036, intron 2 of 26)	intron (NM_001178036, intron 2 of 26)	244198	NM_001178036	57628	Hs.580539	NM_001004360	ENSG00000175497	DPP10	DPL2|DPPY|DPRP3	dipeptidyl-peptidase 10 (non-functional)	protein-coding
chr2	116194646	116195146	+	11.3	500	20	8.7	2.29	0.000737	intron (NM_020868, intron 3 of 25)	intron (NM_020868, intron 3 of 25)	275212	NM_001004360	57628	Hs.580539	NM_001004360	ENSG00000175497	DPP10	DPL2|DPPY|DPRP3	dipeptidyl-peptidase 10 (non-functional)	protein-coding
chr2	116304100	116304600	+	11.9	500	21	8.7	2.41	0.000298	intron (NM_020868, intron 5 of 25)	intron (NM_020868, intron 5 of 25)	384666	NM_001004360	57628	Hs.580539	NM_001004360	ENSG00000175497	DPP10	DPL2|DPPY|DPRP3	dipeptidyl-peptidase 10 (non-functional)	protein-coding
chr2	116975611	116976111	+	11.3	500	20	8.7	2.29	0.000737	Intergenic	Intergenic	1056177	NM_001004360	57628	Hs.580539	NM_001004360	ENSG00000175497	DPP10	DPL2|DPPY|DPRP3	dipeptidyl-peptidase 10 (non-functional)	protein-coding
chr2	118252656	118253156	+	11.9	500	21	8.7	2.41	0.000298	Intergenic	Intergenic	-319349	NM_006773	8886	Hs.363492	NM_006773	ENSG00000088205	DDX18	MrDb	DEAD (Asp-Glu-Ala-Asp) box polypeptide 18	protein-coding
chr2	125234666	125235166	+	11.3	500	20	8.7	2.29	0.000737	intron (NM_130773, intron 7 of 23)	intron (NM_130773, intron 7 of 23)	452052	NM_130773	129684	Hs.660653	NM_130773	ENSG00000155052	CNTNAP5	caspr5	contactin associated protein-like 5	protein-coding
chr2	125364819	125365319	+	11.9	500	21	8.7	2.41	0.000298	intron (NM_130773, intron 11 of 23)	MLT1F2|LTR|ERVL-MaLR	582205	NM_130773	129684	Hs.660653	NM_130773	ENSG00000155052	CNTNAP5	caspr5	contactin associated protein-like 5	protein-coding
chr2	125367077	125367577	+	11.9	500	21	10.3	2.04	0.00218	intron (NM_130773, intron 11 of 23)	intron (NM_130773, intron 11 of 23)	584463	NM_130773	129684	Hs.660653	NM_130773	ENSG00000155052	CNTNAP5	caspr5	contactin associated protein-like 5	protein-coding
chr2	125635726	125636226	+	11.9	500	21	8.7	2.41	0.000298	intron (NM_130773, intron 21 of 23)	MIRb|SINE|MIR	853112	NM_130773	129684	Hs.660653	NM_130773	ENSG00000155052	CNTNAP5	caspr5	contactin associated protein-like 5	protein-coding
chr2	125666592	125667092	+	11.3	500	20	11.2	1.78	0.0112	intron (NM_130773, intron 22 of 23)	Tigger3|DNA|TcMar-Tigger	883978	NM_130773	129684	Hs.660653	NM_130773	ENSG00000155052	CNTNAP5	caspr5	contactin associated protein-like 5	protein-coding
chr2	125803035	125803535	+	11.3	500	20	11.2	1.78	0.0112	Intergenic	Intergenic	1020421	NM_130773	129684	Hs.660653	NM_130773	ENSG00000155052	CNTNAP5	caspr5	contactin associated protein-like 5	protein-coding
chr2	125865689	125866189	+	11.3	500	20	8.7	2.29	0.000737	Intergenic	L1MC3|LINE|L1	1083075	NM_130773	129684	Hs.660653	NM_130773	ENSG00000155052	CNTNAP5	caspr5	contactin associated protein-like 5	protein-coding
chr2	126275011	126275511	+	11.9	500	21	9.3	2.25	0.000701	Intergenic	L1PA17|LINE|L1	-1138250	NM_001256584	2995	Hs.59138	NM_001256584	ENSG00000136732	GYPC	CD236|CD236R|GE|GPC|GPD|GYPD|PAS-2|PAS-2'	glycophorin C (Gerbich blood group)	protein-coding
chr2	127125537	127126037	+	11.9	500	21	8.7	2.41	0.000298	Intergenic	Intergenic	-287724	NM_001256584	2995	Hs.59138	NM_001256584	ENSG00000136732	GYPC	CD236|CD236R|GE|GPC|GPD|GYPD|PAS-2|PAS-2'	glycophorin C (Gerbich blood group)	protein-coding
chr2	137297630	137298130	+	11.3	500	20	8.7	2.29	0.000737	Intergenic	MSTA|LTR|ERVL-MaLR	-422155	NM_003467	7852	Hs.593413	NM_001008540	ENSG00000121966	CXCR4	CD184|D2S201E|FB22|HM89|HSY3RR|LAP3|LCR1|LESTR|NPY3R|NPYR|NPYRL|NPYY3R|WHIM	chemokine (C-X-C motif) receptor 4	protein-coding
chr2	137651070	137651697	+	12.4	627	22	12.1	1.81	0.00692	Intergenic	Intergenic	-97079	NM_001080427	80731	Hs.68533	NM_001080427	ENSG00000144229	THSD7B	-	thrombospondin, type I, domain containing 7B	protein-coding
chr2	137705215	137706093	+	19.8	878	35	19.6	1.78	0.00109	Intergenic	Intergenic	-42808	NM_001080427	80731	Hs.68533	NM_001080427	ENSG00000144229	THSD7B	-	thrombospondin, type I, domain containing 7B	protein-coding
chr2	138018654	138019154	+	11.9	500	21	8.7	2.41	0.000298	intron (NM_001080427, intron 9 of 26)	L2c|LINE|L2	270442	NM_001080427	80731	Hs.68533	NM_001080427	ENSG00000144229	THSD7B	-	thrombospondin, type I, domain containing 7B	protein-coding
chr2	138198946	138199573	+	13	627	23	13.1	1.76	0.00816	intron (NM_001080427, intron 13 of 26)	L2|LINE|L2	450797	NM_001080427	80731	Hs.68533	NM_001080427	ENSG00000144229	THSD7B	-	thrombospondin, type I, domain containing 7B	protein-coding
chr2	138301567	138302067	+	11.3	500	20	8.7	2.29	0.000737	intron (NM_001080427, intron 14 of 26)	L1MB7|LINE|L1	-419991	NM_006895	3176	Hs.42151	NM_001024074	ENSG00000150540	HNMT	HMT|HNMT-S1|HNMT-S2	histamine N-methyltransferase	protein-coding
chr2	138309816	138310316	+	11.3	500	20	13.1	1.53	0.0449	intron (NM_001080427, intron 14 of 26)	intron (NM_001080427, intron 14 of 26)	-411742	NM_006895	3176	Hs.42151	NM_001024074	ENSG00000150540	HNMT	HMT|HNMT-S1|HNMT-S2	histamine N-methyltransferase	protein-coding
chr2	138321641	138322141	+	11.3	500	20	8.7	2.29	0.000737	intron (NM_001080427, intron 15 of 26)	intron (NM_001080427, intron 15 of 26)	-399917	NM_006895	3176	Hs.42151	NM_001024074	ENSG00000150540	HNMT	HMT|HNMT-S1|HNMT-S2	histamine N-methyltransferase	protein-coding
chr2	139982865	139983365	+	11.9	500	21	9.3	2.25	0.000701	Intergenic	L1MC5|LINE|L1	328221	NR_033658	647012	Hs.639411	NR_033658		LOC647012	-	YY1 transcription factor pseudogene	pseudo
chr2	140703206	140703706	+	11.3	500	20	8.7	2.29	0.000737	Intergenic	MLT1E2|LTR|ERVL-MaLR	1048562	NR_033658	647012	Hs.639411	NR_033658		LOC647012	-	YY1 transcription factor pseudogene	pseudo
chr2	140704707	140705207	+	11.9	500	21	12.1	1.73	0.0131	Intergenic	Intergenic	1050063	NR_033658	647012	Hs.639411	NR_033658		LOC647012	-	YY1 transcription factor pseudogene	pseudo
chr2	140727458	140727958	+	11.9	500	21	8.7	2.41	0.000298	Intergenic	L1M1|LINE|L1	1072814	NR_033658	647012	Hs.639411	NR_033658		LOC647012	-	YY1 transcription factor pseudogene	pseudo
chr2	141820886	141821647	+	16.4	761	29	14	2.07	0.000303	intron (NM_018557, intron 7 of 90)	intron (NM_018557, intron 7 of 90)	1068004	NM_018557	53353	Hs.656461	NM_018557	ENSG00000168702	LRP1B	LRP-DIT|LRPDIT	low density lipoprotein receptor-related protein 1B	protein-coding
chr2	142609178	142609678	+	11.9	500	21	8.7	2.41	0.000298	intron (NM_018557, intron 1 of 90)	intron (NM_018557, intron 1 of 90)	279842	NM_018557	53353	Hs.656461	NM_018557	ENSG00000168702	LRP1B	LRP-DIT|LRPDIT	low density lipoprotein receptor-related protein 1B	protein-coding
chr2	142623565	142624065	+	11.3	500	20	9.3	2.14	0.00163	intron (NM_018557, intron 1 of 90)	intron (NM_018557, intron 1 of 90)	265455	NM_018557	53353	Hs.656461	NM_018557	ENSG00000168702	LRP1B	LRP-DIT|LRPDIT	low density lipoprotein receptor-related protein 1B	protein-coding
chr2	7331134	7331634	+	11.3	500	20	8.7	2.29	0.000737	Intergenic	Intergenic	-230008	NR_038432	100506274	Hs.177930	NR_038432		LOC100506274	-	uncharacterized LOC100506274	miscRNA
chr2	50181546	50182174	+	13	628	23	11.2	2.05	0.00133	intron (NM_004801, intron 20 of 21)	intron (NM_004801, intron 20 of 21)	393034	NM_138735	9378	Hs.637685	NM_001135659	ENSG00000179915	NRXN1	Hs.22998|PTHSL2|SCZD17	neurexin 1	protein-coding
chr2	50374123	50374623	+	11.3	500	20	11.2	1.78	0.0112	intron (NM_004801, intron 18 of 21)	intron (NM_004801, intron 18 of 21)	200521	NM_138735	9378	Hs.637685	NM_001135659	ENSG00000179915	NRXN1	Hs.22998|PTHSL2|SCZD17	neurexin 1	protein-coding
chr2	50746662	50747162	+	11.3	500	20	13.1	1.53	0.0449	intron (NM_004801, intron 12 of 21)	intron (NM_004801, intron 12 of 21)	-172018	NM_138735	9378	Hs.637685	NM_001135659	ENSG00000179915	NRXN1	Hs.22998|PTHSL2|SCZD17	neurexin 1	protein-coding
chr2	51285105	51285605	+	11.3	500	20	10.3	1.95	0.00463	Intergenic	L1ME1|LINE|L1	-25681	NM_001135659	9378	Hs.637685	NM_001135659	ENSG00000179915	NRXN1	Hs.22998|PTHSL2|SCZD17	neurexin 1	protein-coding
chr2	76296738	76297238	+	11.3	500	20	8.7	2.29	0.000737	Intergenic	L1M3|LINE|L1	-358877	NM_001201335	6936	Hs.710597	NM_001201334	ENSG00000005436	GCFC2	C2orf3|DNABF|GCF|TCF9	GC-rich sequence DNA-binding factor 2	protein-coding
chr2	76712506	76713006	+	11.3	500	20	8.7	2.29	0.000737	Intergenic	Intergenic	-774645	NM_001201335	6936	Hs.710597	NM_001201334	ENSG00000005436	GCFC2	C2orf3|DNABF|GCF|TCF9	GC-rich sequence DNA-binding factor 2	protein-coding
chr2	77286798	77287298	+	11.3	500	20	13.1	1.53	0.0449	intron (NM_001134745, intron 3 of 3)	intron (NM_001134745, intron 3 of 3)	462454	NM_024993	80059	Hs.285782	NM_024993	ENSG00000176204	LRRTM4	-	leucine rich repeat transmembrane neuronal 4	protein-coding
chr2	79941114	79941614	+	11.3	500	20	8.7	2.29	0.000737	intron (NM_004389, intron 2 of 17)	L1MB2|LINE|L1	-64879	NR_036231	100422888		NR_036231		MIR4264	-	microRNA 4264	miscRNA
chr2	90111748	90112248	+	11.3	500	20	8.7	2.29	0.000737	Intergenic	Intergenic	1000114	NR_039635	100616399		NR_039635		MIR4436A	-	microRNA 4436a	miscRNA
chr2	95880582	95881082	+	11.3	500	20	13.1	1.53	0.0449	Intergenic	Intergenic	49649	NM_001017396	7549	Hs.590916	NM_001017396	ENSG00000163067	ZNF2	A1-5|ZNF661|Zfp661	zinc finger protein 2	protein-coding
chr2	100934220	100934720	+	11.3	500	20	9.3	2.14	0.00163	intron (NM_198461, intron 1 of 11)	L1ME3|LINE|L1	4725	NM_198461	164832	Hs.21380	NM_198461	ENSG00000170500	LONRF2	RNF192	LON peptidase N-terminal domain and ring finger 2	protein-coding
chr2	123522332	123522832	+	11.3	500	20	8.7	2.29	0.000737	Intergenic	Intergenic	1009461	NR_048557	7247	Hs.75066	NM_001261401	ENSG00000211460	TSN	BCLF-1|C3PO|RCHF1|REHF-1|TBRBP|TRSLN	translin	protein-coding
chr2	125306574	125307074	+	11.3	500	20	9.3	2.14	0.00163	intron (NM_130773, intron 10 of 23)	intron (NM_130773, intron 10 of 23)	523960	NM_130773	129684	Hs.660653	NM_130773	ENSG00000155052	CNTNAP5	caspr5	contactin associated protein-like 5	protein-coding
chr2	125520661	125521161	+	11.3	500	20	10.3	1.95	0.00463	intron (NM_130773, intron 14 of 23)	intron (NM_130773, intron 14 of 23)	738047	NM_130773	129684	Hs.660653	NM_130773	ENSG00000155052	CNTNAP5	caspr5	contactin associated protein-like 5	protein-coding
chr2	125529679	125530179	+	11.3	500	20	12.1	1.65	0.0237	intron (NM_130773, intron 16 of 23)	intron (NM_130773, intron 16 of 23)	747065	NM_130773	129684	Hs.660653	NM_130773	ENSG00000155052	CNTNAP5	caspr5	contactin associated protein-like 5	protein-coding
chr2	125586283	125587049	+	18.1	766	32	11.2	2.85	3e-07	intron (NM_130773, intron 19 of 23)	LTR64|LTR|ERV1	803802	NM_130773	129684	Hs.660653	NM_130773	ENSG00000155052	CNTNAP5	caspr5	contactin associated protein-like 5	protein-coding
chr2	125620960	125621460	+	11.3	500	20	8.7	2.29	0.000737	intron (NM_130773, intron 19 of 23)	intron (NM_130773, intron 19 of 23)	838346	NM_130773	129684	Hs.660653	NM_130773	ENSG00000155052	CNTNAP5	caspr5	contactin associated protein-like 5	protein-coding
chr2	125753185	125753685	+	11.3	500	20	12.1	1.65	0.0237	Intergenic	LTR8A|LTR|ERV1	970571	NM_130773	129684	Hs.660653	NM_130773	ENSG00000155052	CNTNAP5	caspr5	contactin associated protein-like 5	protein-coding
chr2	126518103	126518603	+	11.3	500	20	8.7	2.29	0.000737	Intergenic	Intergenic	-895158	NM_001256584	2995	Hs.59138	NM_001256584	ENSG00000136732	GYPC	CD236|CD236R|GE|GPC|GPD|GYPD|PAS-2|PAS-2'	glycophorin C (Gerbich blood group)	protein-coding
chr2	126546912	126547412	+	11.3	500	20	8.7	2.29	0.000737	Intergenic	AluJo|SINE|Alu	-866349	NM_001256584	2995	Hs.59138	NM_001256584	ENSG00000136732	GYPC	CD236|CD236R|GE|GPC|GPD|GYPD|PAS-2|PAS-2'	glycophorin C (Gerbich blood group)	protein-coding
chr2	126930784	126931284	+	11.3	500	20	9.3	2.14	0.00163	Intergenic	(TG)n|Simple_repeat|Simple_repeat	-482477	NM_001256584	2995	Hs.59138	NM_001256584	ENSG00000136732	GYPC	CD236|CD236R|GE|GPC|GPD|GYPD|PAS-2|PAS-2'	glycophorin C (Gerbich blood group)	protein-coding
chr2	137649713	137650213	+	11.3	500	20	10.3	1.95	0.00463	Intergenic	Intergenic	-98499	NM_001080427	80731	Hs.68533	NM_001080427	ENSG00000144229	THSD7B	-	thrombospondin, type I, domain containing 7B	protein-coding
chr2	137728505	137729147	+	15.2	642	27	11.2	2.41	4.48e-05	Intergenic	Intergenic	-19636	NM_001080427	80731	Hs.68533	NM_001080427	ENSG00000144229	THSD7B	-	thrombospondin, type I, domain containing 7B	protein-coding
chr2	137746990	137747490	+	11.3	500	20	8.7	2.29	0.000737	Intergenic	L2a|LINE|L2	-1222	NM_001080427	80731	Hs.68533	NM_001080427	ENSG00000144229	THSD7B	-	thrombospondin, type I, domain containing 7B	protein-coding
chr2	138202276	138202776	+	11.3	500	20	8.7	2.29	0.000737	intron (NM_001080427, intron 13 of 26)	L1MA4|LINE|L1	454064	NM_001080427	80731	Hs.68533	NM_001080427	ENSG00000144229	THSD7B	-	thrombospondin, type I, domain containing 7B	protein-coding
chr2	138208279	138208779	+	11.3	500	20	8.7	2.29	0.000737	exon (NM_001080427, exon 14 of 27)	exon (NM_001080427, exon 14 of 27)	460067	NM_001080427	80731	Hs.68533	NM_001080427	ENSG00000144229	THSD7B	-	thrombospondin, type I, domain containing 7B	protein-coding
chr2	138256476	138256976	+	11.3	500	20	8.7	2.29	0.000737	intron (NM_001080427, intron 14 of 26)	intron (NM_001080427, intron 14 of 26)	-465082	NM_006895	3176	Hs.42151	NM_001024074	ENSG00000150540	HNMT	HMT|HNMT-S1|HNMT-S2	histamine N-methyltransferase	protein-coding
chr2	138559882	138560382	+	11.3	500	20	8.7	2.29	0.000737	Intergenic	Intergenic	-161676	NM_006895	3176	Hs.42151	NM_001024074	ENSG00000150540	HNMT	HMT|HNMT-S1|HNMT-S2	histamine N-methyltransferase	protein-coding
chr2	140217309	140217809	+	11.3	500	20	8.7	2.29	0.000737	Intergenic	Intergenic	562665	NR_033658	647012	Hs.639411	NR_033658		LOC647012	-	YY1 transcription factor pseudogene	pseudo
chr2	140711589	140712089	+	13	500	23	12.1	1.89	0.00352	Intergenic	Intergenic	1056945	NR_033658	647012	Hs.639411	NR_033658		LOC647012	-	YY1 transcription factor pseudogene	pseudo
chr3	139855348	139855848	+	11.9	500	21	8.7	2.41	0.000298	intron (NM_022131, intron 1 of 16)	MIRb|SINE|MIR	201571	NM_022131	64084	Hs.158529	NM_022131	ENSG00000158258	CLSTN2	ALC-GAMMA|CDHR13|CS2|CSTN2|alcagamma	calsyntenin 2	protein-coding
chr3	555900	556763	+	16.9	863	30	14.9	2.01	0.000397	Intergenic	Intergenic	194965	NM_001253388	10752	Hs.731409	NM_001253387	ENSG00000134121	CHL1	CALL|L1CAM2	cell adhesion molecule with homology to L1CAM (close homolog of L1)	protein-coding
chr3	905077	905577	+	11.9	500	21	8.7	2.41	0.000298	Intergenic	Intergenic	-229302	NM_014461	27255	Hs.387300	NM_014461	ENSG00000134115	CNTN6	NB3	contactin 6	protein-coding
chr3	2223440	2223940	+	12.4	500	22	14	1.57	0.0291	intron (NM_175607, intron 2 of 24)	intron (NM_175607, intron 2 of 24)	-37765	NR_046555	100873976	Hs.611138	NR_046555		CNTN4-AS2	-	CNTN4 antisense RNA 2	miscRNA
chr3	2492143	2492643	+	11.9	500	21	11.2	1.87	0.00574	intron (NM_175607, intron 3 of 24)	intron (NM_175607, intron 3 of 24)	211880	NM_001206955	152330	Hs.626418	NM_001206955	ENSG00000144619	CNTN4	AXCAM|BIG-2	contactin 4	protein-coding
chr3	2721208	2721708	+	11.3	500	20	8.7	2.29	0.000737	intron (NM_175607, intron 4 of 24)	intron (NM_175607, intron 4 of 24)	-212441	NM_001206956	152330	Hs.626418	NM_001206955	ENSG00000144619	CNTN4	AXCAM|BIG-2	contactin 4	protein-coding
chr3	4192348	4192848	+	11.9	500	21	8.7	2.41	0.000298	Intergenic	Intergenic	-152390	NM_006515	6419	Hs.475300	NM_001243723	ENSG00000170364	SETMAR	METNASE	SET domain and mariner transposase fusion gene	protein-coding
chr3	5840667	5841316	+	13.5	649	24	8.7	2.75	1.52e-05	Intergenic	Intergenic	-549051	NR_039953	100616334		NR_039953		MIR4790	-	microRNA 4790	miscRNA
chr3	6088546	6089046	+	11.9	500	21	8.7	2.41	0.000298	Intergenic	L1MA8|LINE|L1	-796856	NR_039953	100616334		NR_039953		MIR4790	-	microRNA 4790	miscRNA
chr3	55915410	55915910	+	11.3	500	20	8.7	2.29	0.000737	intron (NM_015576, intron 13 of 16)	intron (NM_015576, intron 13 of 16)	-29038	NR_037502	100500875		NR_037502		MIR3938	-	microRNA 3938	miscRNA
chr3	55921300	55921800	+	11.3	500	20	13.1	1.53	0.0449	intron (NM_015576, intron 13 of 16)	intron (NM_015576, intron 13 of 16)	-34928	NR_037502	100500875		NR_037502		MIR3938	-	microRNA 3938	miscRNA
chr3	119146813	119147313	+	11.9	500	21	12.1	1.73	0.0131	Intergenic	L1MA7|LINE|L1	35408	NM_018266	55254	Hs.594171	NM_018266	ENSG00000176142	TMEM39A	-	transmembrane protein 39A	protein-coding
chr3	399802	400302	+	11.3	500	20	11.2	1.78	0.0112	intron (NM_001253388, intron 9 of 24)	MLT1D|LTR|ERVL-MaLR	38686	NM_001253388	10752	Hs.731409	NM_001253387	ENSG00000134121	CHL1	CALL|L1CAM2	cell adhesion molecule with homology to L1CAM (close homolog of L1)	protein-coding
chr3	1798107	1798747	+	13	640	23	8.7	2.63	4.27e-05	Intergenic	L1PA16|LINE|L1	-342123	NM_175607	152330	Hs.626418	NM_001206955	ENSG00000144619	CNTN4	AXCAM|BIG-2	contactin 4	protein-coding
chr3	3257784	3258284	+	11.9	500	21	8.7	2.41	0.000298	Intergenic	Intergenic	-36633	NM_001173482	51185	Hs.18925	NM_001173482	ENSG00000113851	CRBN	MRT2|MRT2A	cereblon	protein-coding
chr3	7842899	7843571	+	14.7	672	26	9.3	2.78	5.62e-06	Intergenic	L2a|LINE|L2	700109	NR_033378	100288428	Hs.651576	NR_033378		LOC100288428	-	uncharacterized LOC100288428	miscRNA
chr3	32130316	32130816	+	11.3	500	20	8.7	2.29	0.000737	Intergenic	HERVK3-int|LTR|ERVK	-17437	NM_015141	23171	Hs.82432	NM_015141	ENSG00000152642	GPD1L	GPD1-L	glycerol-3-phosphate dehydrogenase 1-like	protein-coding
chr3	55734535	55735035	+	11.3	500	20	12.1	1.65	0.0237	intron (NM_015576, intron 14 of 16)	intron (NM_015576, intron 14 of 16)	-41288	NR_024615	711	Hs.667161	NR_024615		ERC2-IT1	C1orf1|C3orf51|Po42	ERC2 intronic transcript 1 (non-protein coding)	miscRNA
chr3	55939537	55940037	+	11.9	500	21	11.2	1.87	0.00574	intron (NM_015576, intron 12 of 16)	intron (NM_015576, intron 12 of 16)	-53165	NR_037502	100500875		NR_037502		MIR3938	-	microRNA 3938	miscRNA
chr3	55942886	55943751	+	19.8	865	35	21.5	1.63	0.00452	intron (NM_015576, intron 12 of 16)	intron (NM_015576, intron 12 of 16)	-56696	NR_037502	100500875		NR_037502		MIR3938	-	microRNA 3938	miscRNA
chr3	55977277	55977777	+	11.9	500	21	8.7	2.41	0.000298	intron (NM_015576, intron 12 of 16)	intron (NM_015576, intron 12 of 16)	-90905	NR_037502	100500875		NR_037502		MIR3938	-	microRNA 3938	miscRNA
chr3	56132503	56133003	+	11.3	500	20	12.1	1.65	0.0237	intron (NM_015576, intron 6 of 16)	intron (NM_015576, intron 6 of 16)	-246131	NR_037502	100500875		NR_037502		MIR3938	-	microRNA 3938	miscRNA
chr3	75720285	75720785	+	11.3	500	20	9.3	2.14	0.00163	promoter-TSS (NR_040005)	promoter-TSS (NR_040005)	-897	NR_040005	401074	Hs.528540	NR_040004		LOC401074	-	uncharacterized LOC401074	miscRNA
chr3	75748564	75749064	+	11.3	500	20	10.3	1.95	0.00463	Intergenic	MSTA|LTR|ERVL-MaLR	27272	NR_040004	401074	Hs.528540	NR_040004		LOC401074	-	uncharacterized LOC401074	miscRNA
chr3	139677500	139678000	+	11.3	500	20	9.3	2.14	0.00163	intron (NM_022131, intron 1 of 16)	LTR33A|LTR|ERVL	23723	NM_022131	64084	Hs.158529	NM_022131	ENSG00000158258	CLSTN2	ALC-GAMMA|CDHR13|CS2|CSTN2|alcagamma	calsyntenin 2	protein-coding
chr3	140102791	140103291	+	11.3	500	20	8.7	2.29	0.000737	intron (NM_022131, intron 2 of 16)	intron (NM_022131, intron 2 of 16)	-293825	NM_152616	287015	Hs.343487	NM_152616	ENSG00000155890	TRIM42	PPP1R40	tripartite motif containing 42	protein-coding
chr3	140271020	140271520	+	11.3	500	20	8.7	2.29	0.000737	intron (NM_022131, intron 10 of 16)	intron (NM_022131, intron 10 of 16)	-125596	NM_152616	287015	Hs.343487	NM_152616	ENSG00000155890	TRIM42	PPP1R40	tripartite motif containing 42	protein-coding
chr3	179999844	180000344	+	11.3	500	20	8.7	2.29	0.000737	Intergenic	Intergenic	-245253	NM_001256750	51555	Hs.235331	NM_001256750	ENSG00000114757	PEX5L	PEX5R|PEX5RP|PXR2|PXR2B	peroxisomal biogenesis factor 5-like	protein-coding
chr3	180011762	180012262	+	11.3	500	20	8.7	2.29	0.000737	Intergenic	MLT1J1|LTR|ERVL-MaLR	-257171	NM_001256750	51555	Hs.235331	NM_001256750	ENSG00000114757	PEX5L	PEX5R|PEX5RP|PXR2|PXR2B	peroxisomal biogenesis factor 5-like	protein-coding
chr3	158152	158652	+	11.3	500	20	8.7	2.29	0.000737	Intergenic	MLT1J1|LTR|ERVL-MaLR	-79877	NM_006614	10752	Hs.731409	NM_001253387	ENSG00000134121	CHL1	CALL|L1CAM2	cell adhesion molecule with homology to L1CAM (close homolog of L1)	protein-coding
chr3	2194582	2195082	+	11.3	500	20	9.3	2.14	0.00163	intron (NM_175607, intron 2 of 24)	L2a|LINE|L2	-8907	NR_046555	100873976	Hs.611138	NR_046555		CNTN4-AS2	-	CNTN4 antisense RNA 2	miscRNA
chr3	2614992	2615492	+	11.3	500	20	8.7	2.29	0.000737	intron (NM_175607, intron 4 of 24)	intron (NM_175607, intron 4 of 24)	-318657	NM_001206956	152330	Hs.626418	NM_001206955	ENSG00000144619	CNTN4	AXCAM|BIG-2	contactin 4	protein-coding
chr3	2946985	2947485	+	11.3	500	20	13.1	1.53	0.0449	intron (NM_175607, intron 12 of 24)	MLT1A0|LTR|ERVL-MaLR	13336	NM_175613	152330	Hs.626418	NM_001206955	ENSG00000144619	CNTN4	AXCAM|BIG-2	contactin 4	protein-coding
chr3	55696035	55696535	+	11.3	500	20	10.3	1.95	0.00463	intron (NM_015576, intron 16 of 16)	L1MC4a|LINE|L1	-2788	NR_024615	711	Hs.667161	NR_024615		ERC2-IT1	C1orf1|C3orf51|Po42	ERC2 intronic transcript 1 (non-protein coding)	miscRNA
chr3	55909182	55910004	+	18.1	822	32	14.9	2.14	8.5e-05	intron (NM_015576, intron 13 of 16)	intron (NM_015576, intron 13 of 16)	-22971	NR_037502	100500875		NR_037502		MIR3938	-	microRNA 3938	miscRNA
chr3	56095911	56096411	+	11.3	500	20	12.1	1.65	0.0237	intron (NM_015576, intron 7 of 16)	intron (NM_015576, intron 7 of 16)	-209539	NR_037502	100500875		NR_037502		MIR3938	-	microRNA 3938	miscRNA
chr3	120214617	120215117	+	11.3	500	20	8.7	2.29	0.000737	Intergenic	LTR10B1|LTR|ERV1	-44949	NM_007085	11167	Hs.269512	NM_007085	ENSG00000163430	FSTL1	FRP|FSL1	follistatin-like 1	protein-coding
chr3	139690377	139690877	+	11.3	500	20	8.7	2.29	0.000737	intron (NM_022131, intron 1 of 16)	intron (NM_022131, intron 1 of 16)	36600	NM_022131	64084	Hs.158529	NM_022131	ENSG00000158258	CLSTN2	ALC-GAMMA|CDHR13|CS2|CSTN2|alcagamma	calsyntenin 2	protein-coding
chr3	139817228	139817728	+	11.3	500	20	8.7	2.29	0.000737	intron (NM_022131, intron 1 of 16)	intron (NM_022131, intron 1 of 16)	163451	NM_022131	64084	Hs.158529	NM_022131	ENSG00000158258	CLSTN2	ALC-GAMMA|CDHR13|CS2|CSTN2|alcagamma	calsyntenin 2	protein-coding
chr3	136372624	136373124	+	11.3	500	20	8.7	2.29	0.000737	intron (NM_005862, intron 1 of 33)	L1MB3|LINE|L1	98371	NM_005862	10274	Hs.412586	NM_005862	ENSG00000118007	STAG1	SA1|SCC3A	stromal antigen 1	protein-coding
chr3	55886809	55887309	+	14.1	500	25	14	1.78	0.00508	promoter-TSS (NR_037502)	promoter-TSS (NR_037502)	-437	NR_037502	100500875		NR_037502		MIR3938	-	microRNA 3938	miscRNA
chr3	75777111	75777611	+	14.1	500	25	15.9	1.57	0.0207	Intergenic	Tigger3d|DNA|TcMar-Tigger	-10070	NR_036235	100422955		NR_036235		MIR4273	-	microRNA 4273	miscRNA
chr3	6770192	6770821	+	14.7	629	26	10.3	2.53	2.77e-05	Intergenic	MLT1H|LTR|ERVL-MaLR	-132296	NM_181874	2917	Hs.660131	NM_000844	ENSG00000196277	GRM7	GLUR7|GPRC1G|MGLU7|MGLUR7	glutamate receptor, metabotropic 7	protein-coding
chr3	55685231	55686284	+	25.4	1053	45	20.6	2.19	2.13e-06	intron (NM_015576, intron 16 of 16)	intron (NM_015576, intron 16 of 16)	7740	NR_024615	711	Hs.667161	NR_024615		ERC2-IT1	C1orf1|C3orf51|Po42	ERC2 intronic transcript 1 (non-protein coding)	miscRNA
chr3	75733080	75733580	+	13.5	500	24	13.1	1.83	0.00428	Intergenic	Intergenic	11788	NR_040004	401074	Hs.528540	NR_040004		LOC401074	-	uncharacterized LOC401074	miscRNA
chr3	1820969	1821602	+	14.1	633	25	8.7	2.86	5.22e-06	Intergenic	MIR3|SINE|MIR	-319265	NM_175607	152330	Hs.626418	NM_001206955	ENSG00000144619	CNTN4	AXCAM|BIG-2	contactin 4	protein-coding
chr3	55854314	55855481	+	35.6	1167	63	35.5	1.77	1.96e-05	intron (NM_015576, intron 13 of 16)	intron (NM_015576, intron 13 of 16)	31725	NR_037502	100500875		NR_037502		MIR3938	-	microRNA 3938	miscRNA
chr3	55991638	55992267	+	14.1	629	25	10.3	2.43	7.17e-05	intron (NM_015576, intron 11 of 16)	MER52A|LTR|ERV1	-105330	NR_037502	100500875		NR_037502		MIR3938	-	microRNA 3938	miscRNA
chr3	55993956	55994582	+	15.8	626	28	14.9	1.87	0.00164	intron (NM_015576, intron 11 of 16)	intron (NM_015576, intron 11 of 16)	-107647	NR_037502	100500875		NR_037502		MIR3938	-	microRNA 3938	miscRNA
chr3	56091997	56092497	+	12.4	500	22	14	1.57	0.0291	intron (NM_015576, intron 7 of 16)	intron (NM_015576, intron 7 of 16)	-205625	NR_037502	100500875		NR_037502		MIR3938	-	microRNA 3938	miscRNA
chr3	75716881	75717381	+	11.9	500	21	8.7	2.41	0.000298	TTS (NM_001124759)	TTS (NM_001124759)	3644	NM_001124759	100288801	Hs.274541	NM_001124759	ENSG00000172969	FRG2C	-	FSHD region gene 2 family, member C	protein-coding
chr3	168605387	168605887	+	13	500	23	13.1	1.76	0.00816	Intergenic	Intergenic	258456	NM_001105077	2122	Hs.659873	NM_001105077	ENSG00000085276	MECOM	AML1-EVI-1|EVI1|MDS1|MDS1-EVI1|PRDM3	MDS1 and EVI1 complex locus	protein-coding
chr3	168666986	168667617	+	17.5	631	31	19.6	1.58	0.0106	Intergenic	L1ME3B|LINE|L1	196792	NM_001105077	2122	Hs.659873	NM_001105077	ENSG00000085276	MECOM	AML1-EVI-1|EVI1|MDS1|MDS1-EVI1|PRDM3	MDS1 and EVI1 complex locus	protein-coding
chr3	181549	182049	+	11.9	500	21	10.3	2.04	0.00218	Intergenic	L2a|LINE|L2	-56480	NM_006614	10752	Hs.731409	NM_001253387	ENSG00000134121	CHL1	CALL|L1CAM2	cell adhesion molecule with homology to L1CAM (close homolog of L1)	protein-coding
chr3	1215246	1215746	+	11.9	500	21	10.3	2.04	0.00218	intron (NM_014461, intron 2 of 22)	MIR3|SINE|MIR	80867	NM_014461	27255	Hs.387300	NM_014461	ENSG00000134115	CNTN6	NB3	contactin 6	protein-coding
chr3	56032956	56033456	+	13	500	23	12.1	1.89	0.00352	intron (NM_015576, intron 10 of 16)	intron (NM_015576, intron 10 of 16)	-146584	NR_037502	100500875		NR_037502		MIR3938	-	microRNA 3938	miscRNA
chr3	56042871	56043371	+	12.4	500	22	14	1.57	0.0291	intron (NM_015576, intron 9 of 16)	intron (NM_015576, intron 9 of 16)	-156499	NR_037502	100500875		NR_037502		MIR3938	-	microRNA 3938	miscRNA
chr3	56046445	56047381	+	23.1	936	41	23.4	1.76	0.000598	intron (NM_015576, intron 8 of 16)	intron (NM_015576, intron 8 of 16)	-160291	NR_037502	100500875		NR_037502		MIR3938	-	microRNA 3938	miscRNA
chr3	56090520	56091020	+	12.4	500	22	12.1	1.81	0.00692	intron (NM_015576, intron 7 of 16)	LTR83|LTR|ERVL	-204148	NR_037502	100500875		NR_037502		MIR3938	-	microRNA 3938	miscRNA
chr3	75749614	75750449	+	20.9	835	37	21.5	1.72	0.00147	Intergenic	L1MA2|LINE|L1	28489	NR_040004	401074	Hs.528540	NR_040004		LOC401074	-	uncharacterized LOC401074	miscRNA
chr4	33848198	33848698	+	13	500	23	14	1.64	0.0169	Intergenic	Intergenic	2397531	NM_015230	116984	Hs.479451	NM_015230	ENSG00000047365	ARAP2	CENTD1|PARX	ArfGAP with RhoGAP domain, ankyrin repeat and PH domain 2	protein-coding
chr4	190820603	190821103	+	13.5	500	24	15.9	1.51	0.0342	Intergenic	Intergenic	-41121	NM_004477	2483	Hs.203772	NM_004477	ENSG00000109536	FRG1	FRG1A|FSG1	FSHD region gene 1	protein-coding
chr4	191030710	191031340	+	18.1	630	32	19.6	1.63	0.00625	Intergenic	HERVK-int|LTR|ERVK	19088	NM_012147	26583	Hs.729867	NR_033487		DUX2	-	double homeobox 2	protein-coding
chr4	12488841	12489341	+	12.4	500	22	12.1	1.81	0.00692	Intergenic	L1M1|LINE|L1	-845946	NR_003132	391634	Hs.742445	NR_003132		HSP90AB2P	HSP90BB	heat shock protein 90kDa alpha (cytosolic), class B member 2, pseudogene	pseudo
chr4	49139866	49140366	+	13	500	23	14	1.64	0.0169	Intergenic	(CATTC)n|Satellite|Satellite	151851	NM_025087	80157	Hs.479703	NM_025087	ENSG00000109182	CWH43	CWH43-C	cell wall biogenesis 43 C-terminal homolog (S. cerevisiae)	protein-coding
chr4	88164657	88165157	+	12.4	500	22	9.3	2.35	0.000289	Intergenic	L1MB7|LINE|L1	-23233	NM_020803	57563	Hs.106601	NM_020803	ENSG00000145332	KLHL8	-	kelch-like 8 (Drosophila)	protein-coding
chr4	2105298	2105798	+	11.3	500	20	8.7	2.29	0.000737	intron (NM_181808, intron 17 of 23)	L1M2|LINE|L1	44309	NM_178557	339983	Hs.318529	XM_003403774	ENSG00000185818	NAT8L	CML3|NACED|NAT8-LIKE	N-acetyltransferase 8-like (GCN5-related, putative)	protein-coding
chr4	24758303	24758803	+	12.4	500	22	11.2	1.96	0.00282	Intergenic	L1M4b|LINE|L1	-38532	NM_003102	6649	Hs.2420	NM_003102	ENSG00000109610	SOD3	EC-SOD	superoxide dismutase 3, extracellular	protein-coding
chr4	44198071	44198571	+	11.9	500	21	8.7	2.41	0.000298	intron (NM_198353, intron 1 of 1)	MER45B|DNA|hAT-Tip100	252503	NM_198353	386617	Hs.479644	NM_198353	ENSG00000183783	KCTD8	-	potassium channel tetramerisation domain containing 8	protein-coding
chr4	49168317	49168942	+	14.1	625	25	9.3	2.68	1.6e-05	Intergenic	Intergenic	180364	NM_025087	80157	Hs.479703	NM_025087	ENSG00000109182	CWH43	CWH43-C	cell wall biogenesis 43 C-terminal homolog (S. cerevisiae)	protein-coding
chr4	135468795	135469295	+	11.9	500	21	13.1	1.61	0.0265	Intergenic	L1M2|LINE|L1	-346142	NM_001114734	132430	Hs.49889	NM_001114734	ENSG00000254535	PABPC4L	-	poly(A) binding protein, cytoplasmic 4-like	protein-coding
chr4	190893810	190894310	+	11.3	500	20	11.2	1.78	0.0112	Intergenic	Intergenic	32086	NM_004477	2483	Hs.203772	NM_004477	ENSG00000109536	FRG1	FRG1A|FSG1	FSHD region gene 1	protein-coding
chr4	21113913	21114413	+	11.9	500	21	11.2	1.87	0.00574	intron (NM_147182, intron 2 of 8)	intron (NM_147182, intron 2 of 8)	191366	NM_147183	80333	Hs.655705	NM_001035003	ENSG00000185774	KCNIP4	CALP|KCHIP4	Kv channel interacting protein 4	protein-coding
chr4	42925540	42926040	+	11.9	500	21	8.7	2.41	0.000298	intron (NM_001080476, intron 1 of 3)	intron (NM_001080476, intron 1 of 3)	30507	NM_001080476	389207	Hs.162559	NM_001080476	ENSG00000215203	GRXCR1	DFNB25	glutaredoxin, cysteine rich 1	protein-coding
chr4	45986171	45986671	+	11.9	500	21	8.7	2.41	0.000298	Intergenic	MLT1K|LTR|ERVL-MaLR	139661	NM_173536	2565	Hs.375051	NM_173536	ENSG00000163285	GABRG1	-	gamma-aminobutyric acid (GABA) A receptor, gamma 1	protein-coding
chr4	20949073	20949698	+	13	625	23	8.7	2.63	4.27e-05	intron (NM_147182, intron 2 of 8)	intron (NM_147182, intron 2 of 8)	-65052	NM_025221	80333	Hs.655705	NM_001035003	ENSG00000185774	KCNIP4	CALP|KCHIP4	Kv channel interacting protein 4	protein-coding
chr4	38300795	38301295	+	11.3	500	20	11.2	1.78	0.0112	Intergenic	L1M1|LINE|L1	179470	NM_001253915	23216	Hs.176503	NM_001253912	ENSG00000065882	TBC1D1	TBC|TBC1	TBC1 (tre-2/USP6, BUB2, cdc16) domain family, member 1	protein-coding
chr4	45781249	45781749	+	11.3	500	20	8.7	2.29	0.000737	Intergenic	Intergenic	344583	NM_173536	2565	Hs.375051	NM_173536	ENSG00000163285	GABRG1	-	gamma-aminobutyric acid (GABA) A receptor, gamma 1	protein-coding
chr4	46036190	46036690	+	11.3	500	20	8.7	2.29	0.000737	Intergenic	Intergenic	89642	NM_173536	2565	Hs.375051	NM_173536	ENSG00000163285	GABRG1	-	gamma-aminobutyric acid (GABA) A receptor, gamma 1	protein-coding
chr4	123410922	123411584	+	14.7	662	26	10.3	2.53	2.77e-05	Intergenic	L1M2|LINE|L1	-33603	NM_000586	3558	Hs.89679	NM_000586	ENSG00000109471	IL2	IL-2|TCGF|lymphokine	interleukin 2	protein-coding
chr4	49147262	49148155	+	31.6	893	56	35.5	1.58	0.000893	Intergenic	(CATTC)n|Satellite|Satellite	159443	NM_025087	80157	Hs.479703	NM_025087	ENSG00000109182	CWH43	CWH43-C	cell wall biogenesis 43 C-terminal homolog (S. cerevisiae)	protein-coding
chr4	190550146	190550899	+	25.4	753	45	22.4	2.01	1.77e-05	Intergenic	Intergenic	156223	NR_036692	3323	Hs.553481	NR_036692		HSP90AA4P	HSP90Ad|HSPCAL2	heat shock protein 90kDa alpha (cytosolic), class A member 4, pseudogene	pseudo
chr4	190683130	190683630	+	24.3	500	43	17.8	2.42	2.8e-07	Intergenic	Intergenic	-178594	NM_004477	2483	Hs.203772	NM_004477	ENSG00000109536	FRG1	FRG1A|FSG1	FSHD region gene 1	protein-coding
chr4	21234943	21235443	+	11.3	500	20	8.7	2.29	0.000737	intron (NM_147182, intron 2 of 8)	intron (NM_147182, intron 2 of 8)	70336	NM_147183	80333	Hs.655705	NM_001035003	ENSG00000185774	KCNIP4	CALP|KCHIP4	Kv channel interacting protein 4	protein-coding
chr4	190500610	190501110	+	20.9	500	37	23.4	1.58	0.00551	Intergenic	Intergenic	106561	NR_036692	3323	Hs.553481	NR_036692		HSP90AA4P	HSP90Ad|HSPCAL2	heat shock protein 90kDa alpha (cytosolic), class A member 4, pseudogene	pseudo
chr4	190584324	190585871	+	46.3	1547	82	44.8	1.83	4.16e-07	Intergenic	Intergenic	190798	NR_036692	3323	Hs.553481	NR_036692		HSP90AA4P	HSP90Ad|HSPCAL2	heat shock protein 90kDa alpha (cytosolic), class A member 4, pseudogene	pseudo
chr4	190591698	190592198	+	19.2	500	34	21.5	1.58	0.00763	Intergenic	Intergenic	197649	NR_036692	3323	Hs.553481	NR_036692		HSP90AA4P	HSP90Ad|HSPCAL2	heat shock protein 90kDa alpha (cytosolic), class A member 4, pseudogene	pseudo
chr4	49141446	49141946	+	17.5	500	31	20.6	1.51	0.0188	Intergenic	(CATTC)n|Satellite|Satellite	153431	NM_025087	80157	Hs.479703	NM_025087	ENSG00000109182	CWH43	CWH43-C	cell wall biogenesis 43 C-terminal homolog (S. cerevisiae)	protein-coding
chr4	190943648	190944148	+	15.2	500	27	13.1	2.06	0.000495	Intergenic	CpG	4514	NM_001199232	100288255	Hs.730594	NM_001199232		LOC100288255	-	FSHD region gene 2-like	protein-coding
chr4	191032417	191033113	+	21.4	696	38	21.5	1.77	0.000808	Intergenic	Intergenic	20828	NM_012147	26583	Hs.729867	NR_033487		DUX2	-	double homeobox 2	protein-coding
chr4	49640271	49640771	+	14.7	500	26	16.8	1.55	0.0226	Intergenic	(GAATG)n|Satellite|Satellite	652256	NM_025087	80157	Hs.479703	NM_025087	ENSG00000109182	CWH43	CWH43-C	cell wall biogenesis 43 C-terminal homolog (S. cerevisiae)	protein-coding
chr5	2728018	2728518	+	11.3	500	20	8.7	2.29	0.000737	Intergenic	Intergenic	23501	NM_033267	153572	Hs.282089	NM_001134222	ENSG00000170561	IRX2	IRXA2	iroquois homeobox 2	protein-coding
chr5	2765266	2765766	+	11.3	500	20	12.1	1.65	0.0237	Intergenic	Intergenic	13254	NM_178569	153571	Hs.668017	NM_178569	ENSG00000186493	C5orf38	CEI|IRX2NB	chromosome 5 open reading frame 38	protein-coding
chr5	3145282	3145782	+	13.5	500	24	8.7	2.75	1.52e-05	Intergenic	Intergenic	390676	NR_033898	285577	Hs.582442	NR_033898		LOC285577	-	uncharacterized LOC285577	miscRNA
chr5	3567403	3567903	+	11.3	500	20	10.3	1.95	0.00463	Intergenic	Intergenic	-28515	NM_024337	79192	Hs.424156	NM_024337	ENSG00000170549	IRX1	IRX-5|IRXA1	iroquois homeobox 1	protein-coding
chr5	4046274	4046774	+	11.3	500	20	8.7	2.29	0.000737	Intergenic	MSTA|LTR|ERVL-MaLR	450356	NM_024337	79192	Hs.424156	NM_024337	ENSG00000170549	IRX1	IRX-5|IRXA1	iroquois homeobox 1	protein-coding
chr5	4255448	4255948	+	11.3	500	20	8.7	2.29	0.000737	Intergenic	Intergenic	659530	NM_024337	79192	Hs.424156	NM_024337	ENSG00000170549	IRX1	IRX-5|IRXA1	iroquois homeobox 1	protein-coding
chr5	4404572	4405072	+	11.9	500	21	9.3	2.25	0.000701	Intergenic	Intergenic	-629650	NR_026994	340094	Hs.665092	NR_026994		LOC340094	-	uncharacterized LOC340094	miscRNA
chr5	4323136	4323636	+	11.3	500	20	9.3	2.14	0.00163	Intergenic	L1MA6|LINE|L1	-711086	NR_026994	340094	Hs.665092	NR_026994		LOC340094	-	uncharacterized LOC340094	miscRNA
chr5	6023942	6024442	+	11.3	500	20	8.7	2.29	0.000737	Intergenic	Intergenic	313213	NR_028351	401172	Hs.376760	NM_001001702		FLJ33360	-	FLJ33360 protein	miscRNA
chr5	6034671	6035171	+	11.3	500	20	9.3	2.14	0.00163	Intergenic	Intergenic	302484	NR_028351	401172	Hs.376760	NM_001001702		FLJ33360	-	FLJ33360 protein	miscRNA
chr5	105037450	105037950	+	13	500	23	11.2	2.05	0.00133	Intergenic	LTR43|LTR|ERV1	602525	NR_000039	9366	Hs.158296	NR_000039		RAB9BP1	RAB9P1	RAB9B, member RAS oncogene family pseudogene 1	pseudo
chr5	8944999	8945499	+	11.3	500	20	8.7	2.29	0.000737	Intergenic	Intergenic	108758	NR_039779	100616326		NR_039779		MIR4636	-	microRNA 4636	miscRNA
chr5	8973327	8973827	+	11.3	500	20	11.2	1.78	0.0112	Intergenic	L1MA4A|LINE|L1	80430	NR_039779	100616326		NR_039779		MIR4636	-	microRNA 4636	miscRNA
chr5	9025533	9026033	+	11.3	500	20	8.7	2.29	0.000737	Intergenic	L1PA16|LINE|L1	28224	NR_039779	100616326		NR_039779		MIR4636	-	microRNA 4636	miscRNA
chr5	9227956	9228456	+	11.3	500	20	11.2	1.78	0.0112	intron (NM_003966, intron 6 of 22)	L2b|LINE|L2	-174199	NR_039779	100616326		NR_039779		MIR4636	-	microRNA 4636	miscRNA
chr5	15520955	15521455	+	11.3	500	20	8.7	2.29	0.000737	intron (NM_012304, intron 1 of 3)	MIR|SINE|MIR	20900	NM_012304	23194	Hs.433057	NM_012304	ENSG00000183580	FBXL7	FBL6|FBL7	F-box and leucine-rich repeat protein 7	protein-coding
chr5	15740220	15740720	+	11.3	500	20	8.7	2.29	0.000737	intron (NM_012304, intron 2 of 3)	LTR78|LTR|ERV1	240165	NM_012304	23194	Hs.433057	NM_012304	ENSG00000183580	FBXL7	FBL6|FBL7	F-box and leucine-rich repeat protein 7	protein-coding
chr5	16079697	16080197	+	11.3	500	20	8.7	2.29	0.000737	intron (NM_001102562, intron 3 of 3)	intron (NM_001102562, intron 3 of 3)	99950	NM_001102562	441061	Hs.662216	NM_001102562	ENSG00000183654	2016-03-11	MARCH-XI	membrane-associated ring finger (C3HC4) 11	protein-coding
chr5	22314248	22314748	+	11.3	500	20	8.7	2.29	0.000737	intron (NM_004061, intron 3 of 14)	MLT1B|LTR|ERVL-MaLR	172037	NR_003921	5369	Hs.247975	NM_031887		PMCHL1	-	pro-melanin-concentrating hormone-like 1, pseudogene	pseudo
chr5	41373156	41373656	+	11.3	500	20	8.7	2.29	0.000737	intron (NM_001005473, intron 2 of 2)	MER72|LTR|ERV1	-111866	NM_001115131	729	Hs.481992	NM_000065	ENSG00000039537	C6	-	complement component 6	protein-coding
chr5	42014498	42014998	+	11.3	500	20	8.7	2.29	0.000737	Intergenic	MIRb|SINE|MIR	89392	NM_033484	26272	Hs.165575	NM_012176	ENSG00000151876	FBXO4	FBX4	F-box protein 4	protein-coding
chr5	63130960	63131460	+	11.3	500	20	11.2	1.78	0.0112	Intergenic	Intergenic	126909	NM_000524	3350	Hs.247940	NM_000524	ENSG00000178394	HTR1A	5-HT-1A|5-HT1A|5HT1a|ADRB2RL1|ADRBRL1|G-21|PFMCD	5-hydroxytryptamine (serotonin) receptor 1A, G protein-coupled	protein-coding
chr5	3463880	3464508	+	13	628	23	8.7	2.63	4.27e-05	intron (NR_033898, intron 2 of 4)	intron (NR_033898, intron 2 of 4)	72014	NR_033898	285577	Hs.582442	NR_033898		LOC285577	-	uncharacterized LOC285577	miscRNA
chr5	6020461	6020961	+	13	500	23	8.7	2.63	4.27e-05	Intergenic	Intergenic	316694	NR_028351	401172	Hs.376760	NM_001001702		FLJ33360	-	FLJ33360 protein	miscRNA
chr5	155730542	155731042	+	11.3	500	20	8.7	2.29	0.000737	Intergenic	L1MA3|LINE|L1	-22975	NM_000337	6444	Hs.644733	NM_000337	ENSG00000170624	SGCD	35DAG|CMD1L|DAGD|SG-delta|SGCDP|SGD	sarcoglycan, delta (35kDa dystrophin-associated glycoprotein)	protein-coding
chr5	16131779	16132279	+	12.4	500	22	12.1	1.81	0.00692	intron (NM_001102562, intron 2 of 3)	intron (NM_001102562, intron 2 of 3)	47868	NM_001102562	441061	Hs.662216	NM_001102562	ENSG00000183654	2016-03-11	MARCH-XI	membrane-associated ring finger (C3HC4) 11	protein-coding
chr5	62465942	62466575	+	15.2	633	27	11.2	2.41	4.48e-05	Intergenic	Intergenic	591696	NM_181506	100130733	Hs.721348	NM_181506	ENSG00000186105	LRRC70	SLRN	leucine rich repeat containing 70	protein-coding
chr5	135724012	135724512	+	13	500	23	12.1	1.89	0.00352	Intergenic	Intergenic	-23098	NM_001167576	57113	Hs.591263	NM_001167576	ENSG00000069018	TRPC7	TRP7	transient receptor potential cation channel, subfamily C, member 7	protein-coding
chr5	7414541	7415041	+	11.3	500	20	10.3	1.95	0.00463	exon (NM_020546, exon 2 of 25)	exon (NM_020546, exon 2 of 25)	18448	NM_020546	108	Hs.481545	NM_020546	ENSG00000078295	ADCY2	AC2|HBAC2	adenylate cyclase 2 (brain)	protein-coding
chr5	3251971	3252471	+	11.3	500	20	9.3	2.14	0.00163	Intergenic	Intergenic	283987	NR_033898	285577	Hs.582442	NR_033898		LOC285577	-	uncharacterized LOC285577	miscRNA
chr5	135658017	135658652	+	14.1	635	25	14	1.78	0.00508	intron (NM_020389, intron 2 of 11)	FLAM_A|SINE|Alu	42830	NM_020389	57113	Hs.591263	NM_001167576	ENSG00000069018	TRPC7	TRP7	transient receptor potential cation channel, subfamily C, member 7	protein-coding
chr5	3322977	3323477	+	11.9	500	21	8.7	2.41	0.000298	Intergenic	Intergenic	212981	NR_033898	285577	Hs.582442	NR_033898		LOC285577	-	uncharacterized LOC285577	miscRNA
chr5	7646901	7647401	+	11.3	500	20	8.7	2.29	0.000737	intron (NM_020546, intron 4 of 24)	intron (NM_020546, intron 4 of 24)	204452	NM_001089584	134121	Hs.709979	NM_001089584	ENSG00000215217	C5orf49	-	chromosome 5 open reading frame 49	protein-coding
chr5	8299322	8299822	+	11.9	500	21	8.7	2.41	0.000298	Intergenic	Intergenic	158105	NR_039984	729506	Hs.566412	NR_039984		LOC729506	-	uncharacterized LOC729506	miscRNA
chr5	15614803	15615303	+	12.4	500	22	9.3	2.35	0.000289	intron (NM_012304, intron 1 of 3)	MLT1E1|LTR|ERVL-MaLR	114748	NM_012304	23194	Hs.433057	NM_012304	ENSG00000183580	FBXL7	FBL6|FBL7	F-box and leucine-rich repeat protein 7	protein-coding
chr5	15646822	15647460	+	13	638	23	13.1	1.76	0.00816	intron (NM_012304, intron 2 of 3)	intron (NM_012304, intron 2 of 3)	146836	NM_012304	23194	Hs.433057	NM_012304	ENSG00000183580	FBXL7	FBL6|FBL7	F-box and leucine-rich repeat protein 7	protein-coding
chr5	15785000	15785500	+	11.9	500	21	8.7	2.41	0.000298	intron (NM_012304, intron 2 of 3)	intron (NM_012304, intron 2 of 3)	284945	NM_012304	23194	Hs.433057	NM_012304	ENSG00000183580	FBXL7	FBL6|FBL7	F-box and leucine-rich repeat protein 7	protein-coding
chr5	15991772	15992272	+	12.4	500	22	8.7	2.52	0.000115	Intergenic	L1MA9|LINE|L1	187875	NM_001102562	441061	Hs.662216	NM_001102562	ENSG00000183654	2016-03-11	MARCH-XI	membrane-associated ring finger (C3HC4) 11	protein-coding
chr5	15995398	15995898	+	12.4	500	22	8.7	2.52	0.000115	Intergenic	Intergenic	184249	NM_001102562	441061	Hs.662216	NM_001102562	ENSG00000183654	2016-03-11	MARCH-XI	membrane-associated ring finger (C3HC4) 11	protein-coding
chr5	41143237	41143737	+	11.9	500	21	8.7	2.41	0.000298	intron (NM_000065, intron 17 of 17)	intron (NM_000065, intron 17 of 17)	70180	NM_000065	729	Hs.481992	NM_000065	ENSG00000039537	C6	-	complement component 6	protein-coding
chr5	41171782	41172407	+	14.7	625	26	9.3	2.78	5.62e-06	intron (NM_000065, intron 9 of 17)	intron (NM_000065, intron 9 of 17)	41573	NM_000065	729	Hs.481992	NM_000065	ENSG00000039537	C6	-	complement component 6	protein-coding
chr5	135773083	135773854	+	16.9	771	30	19.6	1.53	0.0175	Intergenic	L1MC3|LINE|L1	-72304	NM_001167576	57113	Hs.591263	NM_001167576	ENSG00000069018	TRPC7	TRP7	transient receptor potential cation channel, subfamily C, member 7	protein-coding
chr5	178459535	178460300	+	21.4	765	38	23.4	1.63	0.00327	exon (NM_001136116, exon 5 of 5)	exon (NM_001136116, exon 5 of 5)	9141	NM_001136116	345462	Hs.445740	NM_001136116	ENSG00000234284	ZNF879	DKFZp686E2433	zinc finger protein 879	protein-coding
chr5	150275015	150275696	+	16.9	681	30	19.6	1.53	0.0175	exon (NM_001172831, exon 7 of 7)	exon (NM_001172831, exon 7 of 7)	9190	NM_001172831	91975	Hs.134885	NM_001172831	ENSG00000145908	ZNF300	-	zinc finger protein 300	protein-coding
chr5	155717290	155717790	+	12.4	500	22	8.7	2.52	0.000115	Intergenic	MIRb|SINE|MIR	-36227	NM_000337	6444	Hs.644733	NM_000337	ENSG00000170624	SGCD	35DAG|CMD1L|DAGD|SG-delta|SGCDP|SGD	sarcoglycan, delta (35kDa dystrophin-associated glycoprotein)	protein-coding
chr5	2921980	2922480	+	11.3	500	20	9.3	2.14	0.00163	Intergenic	Intergenic	169968	NM_178569	153571	Hs.668017	NM_178569	ENSG00000186493	C5orf38	CEI|IRX2NB	chromosome 5 open reading frame 38	protein-coding
chr5	4477004	4477504	+	11.9	500	21	9.3	2.25	0.000701	Intergenic	Intergenic	-557218	NR_026994	340094	Hs.665092	NR_026994		LOC340094	-	uncharacterized LOC340094	miscRNA
chr5	5962362	5962862	+	11.9	500	21	8.7	2.41	0.000298	Intergenic	L1M5|LINE|L1	374793	NR_028351	401172	Hs.376760	NM_001001702		FLJ33360	-	FLJ33360 protein	miscRNA
chr5	6073894	6074394	+	11.3	500	20	8.7	2.29	0.000737	Intergenic	Intergenic	263261	NR_028351	401172	Hs.376760	NM_001001702		FLJ33360	-	FLJ33360 protein	miscRNA
chr5	6090791	6091291	+	11.9	500	21	8.7	2.41	0.000298	Intergenic	Intergenic	246364	NR_028351	401172	Hs.376760	NM_001001702		FLJ33360	-	FLJ33360 protein	miscRNA
chr5	7435806	7436306	+	11.9	500	21	12.1	1.73	0.0131	intron (NM_020546, intron 2 of 24)	intron (NM_020546, intron 2 of 24)	39713	NM_020546	108	Hs.481545	NM_020546	ENSG00000078295	ADCY2	AC2|HBAC2	adenylate cyclase 2 (brain)	protein-coding
chr5	9254172	9254672	+	11.9	500	21	9.3	2.25	0.000701	intron (NM_003966, intron 5 of 22)	L2c|LINE|L2	-200415	NR_039779	100616326		NR_039779		MIR4636	-	microRNA 4636	miscRNA
chr5	15213415	15213915	+	11.3	500	20	8.7	2.29	0.000737	Intergenic	L2|LINE|L2	-286640	NM_012304	23194	Hs.433057	NM_012304	ENSG00000183580	FBXL7	FBL6|FBL7	F-box and leucine-rich repeat protein 7	protein-coding
chr5	16041334	16041834	+	11.9	500	21	8.7	2.41	0.000298	Intergenic	Intergenic	138313	NM_001102562	441061	Hs.662216	NM_001102562	ENSG00000183654	2016-03-11	MARCH-XI	membrane-associated ring finger (C3HC4) 11	protein-coding
chr5	41326245	41326745	+	11.3	500	20	10.3	1.95	0.00463	intron (NM_001005473, intron 2 of 2)	intron (NM_001005473, intron 2 of 2)	-64955	NM_001115131	729	Hs.481992	NM_000065	ENSG00000039537	C6	-	complement component 6	protein-coding
chr5	41541123	41541623	+	11.3	500	20	11.2	1.78	0.0112	Intergenic	L1PA15-16|LINE|L1	-30643	NM_001005473	345557	Hs.145404	NM_001005473	ENSG00000182836	PLCXD3	-	phosphatidylinositol-specific phospholipase C, X domain containing 3	protein-coding
chr5	3954846	3955494	+	14.1	648	25	14.9	1.67	0.0107	Intergenic	Intergenic	359002	NM_024337	79192	Hs.424156	NM_024337	ENSG00000170549	IRX1	IRX-5|IRXA1	iroquois homeobox 1	protein-coding
chr5	45877292	45877792	+	11.9	500	21	8.7	2.41	0.000298	Intergenic	Intergenic	-181322	NM_021072	348980	Hs.353176	NM_021072	ENSG00000164588	HCN1	BCNG-1|BCNG1|HAC-2	hyperpolarization activated cyclic nucleotide-gated potassium channel 1	protein-coding
chr5	135669591	135670091	+	11.3	500	20	8.7	2.29	0.000737	intron (NM_020389, intron 2 of 11)	intron (NM_020389, intron 2 of 11)	31323	NM_020389	57113	Hs.591263	NM_001167576	ENSG00000069018	TRPC7	TRP7	transient receptor potential cation channel, subfamily C, member 7	protein-coding
chr5	135706789	135707289	+	11.9	500	21	9.3	2.25	0.000701	Intergenic	ERV3-16A3_I-int|LTR|ERVL	-5875	NM_001167576	57113	Hs.591263	NM_001167576	ENSG00000069018	TRPC7	TRP7	transient receptor potential cation channel, subfamily C, member 7	protein-coding
chr5	158046119	158046619	+	11.3	500	20	8.7	2.29	0.000737	Intergenic	Intergenic	480419	NM_024007	1879	Hs.573143	NM_024007	ENSG00000164330	EBF1	COE1|EBF|O/E-1|OLF1	early B-cell factor 1	protein-coding
chr5	164321674	164322174	+	11.3	500	20	10.3	1.95	0.00463	Intergenic	MLT1J|LTR|ERVL-MaLR	1389339	NM_013283	27430	Hs.54642	NM_013283	ENSG00000038274	MAT2B	MAT-II|MATIIbeta|Nbla02999|SDR23E1|TGR	methionine adenosyltransferase II, beta	protein-coding
chr6	123237747	123238247	+	13	500	23	14.9	1.54	0.0317	Intergenic	L1MA7|LINE|L1	-79585	NM_001010852	134829	Hs.486361	NM_001010852	ENSG00000146352	CLVS2	C6orf212|C6orf213|RLBP1L2|bA160A10.4	clavesin 2	protein-coding
chr6	334765	335265	+	11.9	500	21	13.1	1.61	0.0265	intron (NM_020185, intron 3 of 7)	intron (NM_020185, intron 3 of 7)	42914	NM_020185	56940	Hs.29106	NM_020185		DUSP22	JKAP|JSP1|LMWDSP2|MKPX|VHX	dual specificity phosphatase 22	protein-coding
chr6	51156626	51157126	+	12.4	500	22	9.3	2.35	0.000289	Intergenic	Intergenic	370437	NM_003221	7021	Hs.33102	NM_003221	ENSG00000008196	TFAP2B	AP-2B|AP2-B	transcription factor AP-2 beta (activating enhancer binding protein 2 beta)	protein-coding
chr6	51176194	51176694	+	11.3	500	20	8.7	2.29	0.000737	Intergenic	LTR16E2|LTR|ERVL	390005	NM_003221	7021	Hs.33102	NM_003221	ENSG00000008196	TFAP2B	AP-2B|AP2-B	transcription factor AP-2 beta (activating enhancer binding protein 2 beta)	protein-coding
chr6	87166862	87167362	+	12.4	500	22	10.3	2.14	0.000987	Intergenic	L1ME3D|LINE|L1	-479912	NM_000865	3354	Hs.1611	NM_000865	ENSG00000168830	HTR1E	5-HT1E	5-hydroxytryptamine (serotonin) receptor 1E, G protein-coupled	protein-coding
chr6	87220457	87220957	+	11.9	500	21	9.3	2.25	0.000701	Intergenic	L1MA3|LINE|L1	-426317	NM_000865	3354	Hs.1611	NM_000865	ENSG00000168830	HTR1E	5-HT1E	5-hydroxytryptamine (serotonin) receptor 1E, G protein-coupled	protein-coding
chr6	97084784	97085284	+	11.9	500	21	13.1	1.61	0.0265	Intergenic	L1MC4|LINE|L1	74610	NM_001170807	9457	Hs.632608	NM_001170807	ENSG00000112214	FHL5	ACT|RP3-393D12.2|dJ393D12.2	four and a half LIM domains 5	protein-coding
chr6	97159423	97159923	+	11.3	500	20	8.7	2.29	0.000737	Intergenic	Intergenic	125680	NM_001143957	81491	Hs.632612	NM_001143957	ENSG00000112218	GPR63	PSP24(beta)|PSP24B	G protein-coupled receptor 63	protein-coding
chr6	97163414	97163914	+	11.9	500	21	8.7	2.41	0.000298	Intergenic	Intergenic	121689	NM_001143957	81491	Hs.632612	NM_001143957	ENSG00000112218	GPR63	PSP24(beta)|PSP24B	G protein-coupled receptor 63	protein-coding
chr6	98652656	98653156	+	11.9	500	21	9.3	2.25	0.000701	Intergenic	Intergenic	180499	NR_031579	100302164		NR_031579		MIR2113	hsa-mir-2113	microRNA 2113	miscRNA
chr6	98700436	98700936	+	11.9	500	21	8.7	2.41	0.000298	Intergenic	Intergenic	228279	NR_031579	100302164		NR_031579		MIR2113	hsa-mir-2113	microRNA 2113	miscRNA
chr6	98777728	98778228	+	11.3	500	20	12.1	1.65	0.0237	Intergenic	MADE2|DNA|TcMar-Mariner	305571	NR_031579	100302164		NR_031579		MIR2113	hsa-mir-2113	microRNA 2113	miscRNA
chr6	99091850	99092350	+	12.4	500	22	8.7	2.52	0.000115	Intergenic	Intergenic	-190480	NM_005604	5454	Hs.182505	NM_005604	ENSG00000184486	POU3F2	BRN2|N-Oct3|OCT7|OTF-7|OTF7|POUF3|brn-2|oct-7	POU class 3 homeobox 2	protein-coding
chr6	123409783	123410409	+	14.1	626	25	14	1.78	0.00508	Intergenic	MLT1B|LTR|ERVL-MaLR	92514	NM_001010852	134829	Hs.486361	NM_001010852	ENSG00000146352	CLVS2	C6orf212|C6orf213|RLBP1L2|bA160A10.4	clavesin 2	protein-coding
chr6	328687	329187	+	11.3	500	20	11.2	1.78	0.0112	intron (NM_020185, intron 3 of 7)	intron (NM_020185, intron 3 of 7)	36836	NM_020185	56940	Hs.29106	NM_020185		DUSP22	JKAP|JSP1|LMWDSP2|MKPX|VHX	dual specificity phosphatase 22	protein-coding
chr6	367306	367806	+	11.3	500	20	13.1	1.53	0.0449	Intergenic	(CATA)n|Simple_repeat|Simple_repeat	-24183	NR_046000	3662	Hs.401013	NM_001195286	ENSG00000137265	IRF4	LSIRF|MUM1|NF-EM5	interferon regulatory factor 4	protein-coding
chr6	1570761	1571388	+	14.1	627	25	11.2	2.23	0.000262	Intergenic	L1M4b|LINE|L1	-39607	NM_001453	2296	Hs.348883	NM_001453	ENSG00000054598	FOXC1	ARA|FKHL7|FREAC-3|FREAC3|IGDA|IHG1|IRID1|RIEG3	forkhead box C1	protein-coding
chr6	50228549	50229049	+	11.9	500	21	8.7	2.41	0.000298	Intergenic	L1M2c|LINE|L1	-212435	NM_001037498	245915	Hs.571092	NM_001037498	ENSG00000180872	DEFB112	DEFB-12	defensin, beta 112	protein-coding
chr6	50249122	50249622	+	11.9	500	21	9.3	2.25	0.000701	Intergenic	Intergenic	-233008	NM_001037498	245915	Hs.571092	NM_001037498	ENSG00000180872	DEFB112	DEFB-12	defensin, beta 112	protein-coding
chr6	51162252	51162752	+	11.3	500	20	8.7	2.29	0.000737	Intergenic	MLT1D|LTR|ERVL-MaLR	376063	NM_003221	7021	Hs.33102	NM_003221	ENSG00000008196	TFAP2B	AP-2B|AP2-B	transcription factor AP-2 beta (activating enhancer binding protein 2 beta)	protein-coding
chr6	57275581	57276081	+	11.3	500	20	9.3	2.14	0.00163	intron (NM_000947, intron 7 of 14)	MSTA|LTR|ERVL-MaLR	93409	NM_000947	5558	Hs.654580	NM_000947		PRIM2	PRIM2A|p58	primase, DNA, polypeptide 2 (58kDa)	protein-coding
chr6	57385599	57386099	+	11.9	500	21	12.1	1.73	0.0131	intron (NM_000947, intron 8 of 14)	intron (NM_000947, intron 8 of 14)	203427	NM_000947	5558	Hs.654580	NM_000947		PRIM2	PRIM2A|p58	primase, DNA, polypeptide 2 (58kDa)	protein-coding
chr6	57542342	57543168	+	17.5	826	31	14.9	2.07	0.000186	Intergenic	MLT1D|LTR|ERVL-MaLR	360333	NM_000947	5558	Hs.654580	NM_000947		PRIM2	PRIM2A|p58	primase, DNA, polypeptide 2 (58kDa)	protein-coding
chr6	57581022	57581522	+	11.3	500	20	12.1	1.65	0.0237	Intergenic	L1MEe|LINE|L1	398850	NM_000947	5558	Hs.654580	NM_000947		PRIM2	PRIM2A|p58	primase, DNA, polypeptide 2 (58kDa)	protein-coding
chr6	87273661	87274161	+	11.3	500	20	8.7	2.29	0.000737	Intergenic	L1PB3|LINE|L1	-373113	NM_000865	3354	Hs.1611	NM_000865	ENSG00000168830	HTR1E	5-HT1E	5-hydroxytryptamine (serotonin) receptor 1E, G protein-coupled	protein-coding
chr6	96227680	96228180	+	11.3	500	20	8.7	2.29	0.000737	Intergenic	L1MC4|LINE|L1	202557	NM_024641	79694	Hs.734632	NM_024641	ENSG00000172469	MANEA	ENDO|hEndo	mannosidase, endo-alpha	protein-coding
chr6	97068570	97069070	+	11.9	500	21	9.3	2.25	0.000701	Intergenic	Intergenic	58396	NM_001170807	9457	Hs.632608	NM_001170807	ENSG00000112214	FHL5	ACT|RP3-393D12.2|dJ393D12.2	four and a half LIM domains 5	protein-coding
chr6	97134957	97135457	+	11.9	500	21	8.7	2.41	0.000298	Intergenic	Intergenic	124783	NM_001170807	9457	Hs.632608	NM_001170807	ENSG00000112214	FHL5	ACT|RP3-393D12.2|dJ393D12.2	four and a half LIM domains 5	protein-coding
chr6	98257032	98257532	+	11.3	500	20	8.7	2.29	0.000737	Intergenic	L1MEf|LINE|L1	-215125	NR_031579	100302164		NR_031579		MIR2113	hsa-mir-2113	microRNA 2113	miscRNA
chr6	99069143	99069643	+	11.9	500	21	10.3	2.04	0.00218	Intergenic	Intergenic	-213187	NM_005604	5454	Hs.182505	NM_005604	ENSG00000184486	POU3F2	BRN2|N-Oct3|OCT7|OTF-7|OTF7|POUF3|brn-2|oct-7	POU class 3 homeobox 2	protein-coding
chr6	121068943	121069443	+	11.9	500	21	8.7	2.41	0.000298	Intergenic	L1MB8|LINE|L1	586451	NM_152730	221322	Hs.121396	NM_152730	ENSG00000146350	C6orf170	BROMI|C6orf171|bA301B7.2|bA57L9.1|dJ310J6.1	chromosome 6 open reading frame 170	protein-coding
chr6	123443821	123444321	+	11.9	500	21	10.3	2.04	0.00218	Intergenic	Intergenic	126489	NM_001010852	134829	Hs.486361	NM_001010852	ENSG00000146352	CLVS2	C6orf212|C6orf213|RLBP1L2|bA160A10.4	clavesin 2	protein-coding
chr6	308807	309307	+	11.3	500	20	10.3	1.95	0.00463	intron (NM_020185, intron 2 of 7)	intron (NM_020185, intron 2 of 7)	16956	NM_020185	56940	Hs.29106	NM_020185		DUSP22	JKAP|JSP1|LMWDSP2|MKPX|VHX	dual specificity phosphatase 22	protein-coding
chr6	50561896	50562396	+	11.3	500	20	8.7	2.29	0.000737	Intergenic	Intergenic	-119111	NM_172238	83741	Hs.434107	NM_172238	ENSG00000008197	TFAP2D	TFAP2BL1	transcription factor AP-2 delta (activating enhancer binding protein 2 delta)	protein-coding
chr6	51537812	51538312	+	11.3	500	20	9.3	2.14	0.00163	intron (NM_138694, intron 60 of 66)	MER89|LTR|ERV1	414361	NM_170724	5314	Hs.662050	NM_138694	ENSG00000170927	PKHD1	ARPKD|FCYT|TIGM1	polycystic kidney and hepatic disease 1 (autosomal recessive)	protein-coding
chr6	51695115	51695615	+	11.3	500	20	8.7	2.29	0.000737	intron (NM_170724, intron 52 of 60)	intron (NM_170724, intron 52 of 60)	257058	NM_170724	5314	Hs.662050	NM_138694	ENSG00000170927	PKHD1	ARPKD|FCYT|TIGM1	polycystic kidney and hepatic disease 1 (autosomal recessive)	protein-coding
chr6	57369322	57369822	+	11.3	500	20	11.2	1.78	0.0112	intron (NM_000947, intron 7 of 14)	intron (NM_000947, intron 7 of 14)	187150	NM_000947	5558	Hs.654580	NM_000947		PRIM2	PRIM2A|p58	primase, DNA, polypeptide 2 (58kDa)	protein-coding
chr6	57413061	57413561	+	11.3	500	20	10.3	1.95	0.00463	intron (NM_000947, intron 10 of 14)	intron (NM_000947, intron 10 of 14)	230889	NM_000947	5558	Hs.654580	NM_000947		PRIM2	PRIM2A|p58	primase, DNA, polypeptide 2 (58kDa)	protein-coding
chr6	76832046	76832546	+	11.3	500	20	8.7	2.29	0.000737	Intergenic	LTR82B|LTR|ERVL	-49961	NM_001563	3617	Hs.590893	NM_001563	ENSG00000112706	IMPG1	GP147|IPM150|SPACR	interphotoreceptor matrix proteoglycan 1	protein-coding
chr6	86846576	86847076	+	11.3	500	20	9.3	2.14	0.00163	Intergenic	L1PB1|LINE|L1	-458375	NR_003038	387066	Hs.292457	NR_003038		SNHG5	C6orf160|LINC00044|NCRNA00044|U50HG|bA33E24.2	small nucleolar RNA host gene 5 (non-protein coding)	miscRNA
chr6	87258771	87259271	+	11.3	500	20	8.7	2.29	0.000737	Intergenic	Intergenic	-388003	NM_000865	3354	Hs.1611	NM_000865	ENSG00000168830	HTR1E	5-HT1E	5-hydroxytryptamine (serotonin) receptor 1E, G protein-coupled	protein-coding
chr6	87343246	87343746	+	11.3	500	20	8.7	2.29	0.000737	Intergenic	L1PA12|LINE|L1	-303528	NM_000865	3354	Hs.1611	NM_000865	ENSG00000168830	HTR1E	5-HT1E	5-hydroxytryptamine (serotonin) receptor 1E, G protein-coupled	protein-coding
chr6	87479425	87479925	+	11.3	500	20	8.7	2.29	0.000737	Intergenic	L1P4|LINE|L1	-167349	NM_000865	3354	Hs.1611	NM_000865	ENSG00000168830	HTR1E	5-HT1E	5-hydroxytryptamine (serotonin) receptor 1E, G protein-coupled	protein-coding
chr6	96238632	96239132	+	11.3	500	20	13.1	1.53	0.0449	Intergenic	AluJr4|SINE|Alu	213509	NM_024641	79694	Hs.734632	NM_024641	ENSG00000172469	MANEA	ENDO|hEndo	mannosidase, endo-alpha	protein-coding
chr6	96279488	96279988	+	11.3	500	20	8.7	2.29	0.000737	Intergenic	Intergenic	-184107	NM_006581	10690	Hs.49117	NM_006581	ENSG00000172461	FUT9	Fuc-TIX	fucosyltransferase 9 (alpha (1,3) fucosyltransferase)	protein-coding
chr6	97176199	97176699	+	11.3	500	20	12.1	1.65	0.0237	Intergenic	Intergenic	108904	NM_001143957	81491	Hs.632612	NM_001143957	ENSG00000112218	GPR63	PSP24(beta)|PSP24B	G protein-coupled receptor 63	protein-coding
chr6	102276600	102277100	+	11.3	500	20	8.7	2.29	0.000737	intron (NM_001166247, intron 9 of 16)	L1PA17|LINE|L1	429989	NM_021956	2898	Hs.98262	NM_001166247	ENSG00000164418	GRIK2	EAA4|GLR6|GLUK6|GLUR6|GluK2|MRT6	glutamate receptor, ionotropic, kainate 2	protein-coding
chr6	102747603	102748103	+	11.3	500	20	8.7	2.29	0.000737	Intergenic	L1MA3|LINE|L1	900992	NM_021956	2898	Hs.98262	NM_001166247	ENSG00000164418	GRIK2	EAA4|GLR6|GLUK6|GLUR6|GluK2|MRT6	glutamate receptor, ionotropic, kainate 2	protein-coding
chr6	268485	269112	+	13.5	627	24	8.7	2.75	1.52e-05	Intergenic	L1M4c|LINE|L1	-23303	NM_020185	56940	Hs.29106	NM_020185		DUSP22	JKAP|JSP1|LMWDSP2|MKPX|VHX	dual specificity phosphatase 22	protein-coding
chr6	57397239	57397739	+	12.4	500	22	14	1.57	0.0291	intron (NM_000947, intron 9 of 14)	L1MD2|LINE|L1	215067	NM_000947	5558	Hs.654580	NM_000947		PRIM2	PRIM2A|p58	primase, DNA, polypeptide 2 (58kDa)	protein-coding
chr6	57510495	57511386	+	21.4	891	38	25.2	1.51	0.0105	intron (NM_000947, intron 13 of 14)	L2c|LINE|L2	328518	NM_000947	5558	Hs.654580	NM_000947		PRIM2	PRIM2A|p58	primase, DNA, polypeptide 2 (58kDa)	protein-coding
chr6	57526514	57527604	+	28.8	1090	51	24.3	2.1	1.53e-06	Intergenic	Intergenic	344637	NM_000947	5558	Hs.654580	NM_000947		PRIM2	PRIM2A|p58	primase, DNA, polypeptide 2 (58kDa)	protein-coding
chr6	96181731	96182658	+	23.1	927	41	24.3	1.69	0.00123	Intergenic	Intergenic	156821	NM_024641	79694	Hs.734632	NM_024641	ENSG00000172469	MANEA	ENDO|hEndo	mannosidase, endo-alpha	protein-coding
chr6	123377647	123378147	+	13	500	23	8.7	2.63	4.27e-05	intron (NM_001010852, intron 5 of 5)	Charlie15a|DNA|hAT-Charlie	60315	NM_001010852	134829	Hs.486361	NM_001010852	ENSG00000146352	CLVS2	C6orf212|C6orf213|RLBP1L2|bA160A10.4	clavesin 2	protein-coding
chr6	97129735	97130235	+	11.9	500	21	13.1	1.61	0.0265	Intergenic	Intergenic	119561	NM_001170807	9457	Hs.632608	NM_001170807	ENSG00000112214	FHL5	ACT|RP3-393D12.2|dJ393D12.2	four and a half LIM domains 5	protein-coding
chr6	4384183	4384808	+	15.2	625	27	15.9	1.7	0.00682	Intergenic	LTR10B1|LTR|ERV1	-248664	NM_006117	10455	Hs.15250	NM_001166010	ENSG00000198721	ECI2	ACBD2|DRS-1|DRS1|HCA88|PECI|dJ1013A10.3	enoyl-CoA delta isomerase 2	protein-coding
chr6	86882677	86883177	+	11.9	500	21	10.3	2.04	0.00218	Intergenic	Intergenic	-494476	NR_003038	387066	Hs.292457	NR_003038		SNHG5	C6orf160|LINC00044|NCRNA00044|U50HG|bA33E24.2	small nucleolar RNA host gene 5 (non-protein coding)	miscRNA
chr6	94880520	94881165	+	14.1	645	25	13.1	1.91	0.00216	Intergenic	L1P4a|LINE|L1	464041	NR_015362	643432	Hs.509936	NR_015362		TSG1	-	tumor suppressor TSG1	miscRNA
chr7	57551120	57551937	+	20.3	817	36	19.6	1.83	0.000578	Intergenic	(GAGTG)n|Simple_repeat|Simple_repeat	41645	NM_001159279	441234	Hs.533121	NM_001159279	ENSG00000182111	ZNF716	-	zinc finger protein 716	protein-coding
chr7	6730291	6730791	+	13	500	23	10.3	2.24	0.000428	exon (NM_006956, exon 6 of 6)	exon (NM_006956, exon 6 of 6)	16025	NM_006956	7559	Hs.431471	NM_006956	ENSG00000164631	ZNF12	GIOT-3|HZF11|KOX3|ZNF325	zinc finger protein 12	protein-coding
chr7	61739645	61740145	+	12.4	500	22	8.7	2.52	0.000115	Intergenic	HSATII|Satellite|Satellite	1024539	NR_003952	643955	Hs.583308	NR_003952		LOC643955	-	zinc finger protein 479 pseudogene	pseudo
chr7	152102997	152103497	+	11.9	500	21	12.1	1.73	0.0131	intron (NM_170606, intron 1 of 58)	intron (NM_170606, intron 1 of 58)	29843	NM_170606	58508	Hs.647120	NM_170606	ENSG00000055609	MLL3	HALR|KMT2C	myeloid/lymphoid or mixed-lineage leukemia 3	protein-coding
chr7	151979293	151979793	+	11.3	500	20	9.3	2.14	0.00163	intron (NM_170606, intron 6 of 58)	L1ME3A|LINE|L1	153547	NM_170606	58508	Hs.647120	NM_170606	ENSG00000055609	MLL3	HALR|KMT2C	myeloid/lymphoid or mixed-lineage leukemia 3	protein-coding
chr7	111437203	111437703	+	11.3	500	20	8.7	2.29	0.000737	intron (NM_014705, intron 30 of 51)	HUERS-P3-int|LTR|ERV1	-234880	NM_001244606	83943	Hs.731706	NM_001244606	ENSG00000184903	IMMP2L	IMP2|IMP2-LIKE	IMP2 inner mitochondrial membrane peptidase-like (S. cerevisiae)	protein-coding
chr7	57547349	57548271	+	20.3	922	36	22.4	1.61	0.00501	Intergenic	AluSc|SINE|Alu	37927	NM_001159279	441234	Hs.533121	NM_001159279	ENSG00000182111	ZNF716	-	zinc finger protein 716	protein-coding
chr7	61795691	61796325	+	17.5	634	31	19.6	1.58	0.0106	Intergenic	HSATII|Satellite|Satellite	968426	NR_003952	643955	Hs.583308	NR_003952		LOC643955	-	zinc finger protein 479 pseudogene	pseudo
chr8	35954620	35955249	+	14.1	629	25	8.7	2.86	5.22e-06	Intergenic	Intergenic	-686908	NM_001031836	157855	Hs.13861	NM_001031836	ENSG00000215262	KCNU1	KCNMC1|KCa5|KCa5.1|Kcnma3|Slo3	potassium channel, subfamily U, member 1	protein-coding
chr8	20638860	20639494	+	13.5	634	24	14	1.71	0.00944	Intergenic	Intergenic	-192320	NR_033894	286114	Hs.651884	NR_033894		LOC286114	-	uncharacterized LOC286114	miscRNA
chr8	34017020	34017520	+	11.3	500	20	8.7	2.29	0.000737	Intergenic	L1P1|LINE|L1	-559831	NM_024025	78986	Hs.8719	NM_024025	ENSG00000133878	DUSP26	DUSP24|LDP-4|MKP8|NATA1|SKRP3	dual specificity phosphatase 26 (putative)	protein-coding
chr8	34498982	34499482	+	11.3	500	20	11.2	1.78	0.0112	Intergenic	Intergenic	-593743	NM_080872	137970	Hs.238889	NM_080872	ENSG00000156687	UNC5D	PRO34692|Unc5h4	unc-5 homolog D (C. elegans)	protein-coding
chr8	35208139	35208639	+	11.3	500	20	10.3	1.95	0.00463	intron (NM_080872, intron 1 of 16)	intron (NM_080872, intron 1 of 16)	115414	NM_080872	137970	Hs.238889	NM_080872	ENSG00000156687	UNC5D	PRO34692|Unc5h4	unc-5 homolog D (C. elegans)	protein-coding
chr8	35348933	35349560	+	13.5	627	24	8.7	2.75	1.52e-05	intron (NM_080872, intron 1 of 16)	intron (NM_080872, intron 1 of 16)	256271	NM_080872	137970	Hs.238889	NM_080872	ENSG00000156687	UNC5D	PRO34692|Unc5h4	unc-5 homolog D (C. elegans)	protein-coding
chr8	36456934	36457434	+	11.9	500	21	10.3	2.04	0.00218	Intergenic	AluJo|SINE|Alu	-184658	NM_001031836	157855	Hs.13861	NM_001031836	ENSG00000215262	KCNU1	KCNMC1|KCa5|KCa5.1|Kcnma3|Slo3	potassium channel, subfamily U, member 1	protein-coding
chr8	57349322	57349822	+	11.9	500	21	8.7	2.41	0.000298	Intergenic	L2a|LINE|L2	9021	NM_006211	5179	Hs.339831	NM_001135690	ENSG00000181195	PENK	-	proenkephalin	protein-coding
chr8	64389449	64389949	+	11.9	500	21	8.7	2.41	0.000298	Intergenic	Intergenic	-292289	NR_038875	286184	Hs.586402	NR_038875		LOC286184	-	uncharacterized LOC286184	miscRNA
chr8	64622240	64622740	+	11.3	500	20	9.3	2.14	0.00163	Intergenic	Intergenic	-59498	NR_038875	286184	Hs.586402	NR_038875		LOC286184	-	uncharacterized LOC286184	miscRNA
chr8	65367515	65368015	+	11.3	500	20	8.7	2.29	0.000737	Intergenic	Intergenic	76059	NR_029669	406908		NR_029669		MIR124-2	MIRN124-2|MIRN124A2	microRNA 124-2	miscRNA
chr8	65455589	65456089	+	11.9	500	21	8.7	2.41	0.000298	Intergenic	Intergenic	33981	NR_015374	401463	Hs.651960	NR_015374		LOC401463	-	uncharacterized LOC401463	miscRNA
chr8	69943659	69944159	+	11.3	500	20	8.7	2.29	0.000737	intron (NR_039986, intron 2 of 4)	MER5B|DNA|hAT-Charlie	72516	NR_039986	100505718	Hs.122386	NR_039986		LOC100505718	-	uncharacterized LOC100505718	miscRNA
chr8	84854251	84854751	+	11.3	500	20	11.2	1.78	0.0112	Intergenic	Intergenic	-240952	NM_001100393	138046	Hs.121663	NM_001100391	ENSG00000184672	RALYL	HNRPCL3	RALY RNA binding protein-like	protein-coding
chr8	84977826	84978326	+	11.3	500	20	11.2	1.78	0.0112	Intergenic	Intergenic	-117377	NM_001100393	138046	Hs.121663	NM_001100391	ENSG00000184672	RALYL	HNRPCL3	RALY RNA binding protein-like	protein-coding
chr8	85421566	85422066	+	11.3	500	20	8.7	2.29	0.000737	intron (NM_001100392, intron 2 of 9)	L1MC|LINE|L1	324716	NM_001100391	138046	Hs.121663	NM_001100391	ENSG00000184672	RALYL	HNRPCL3	RALY RNA binding protein-like	protein-coding
chr8	92773827	92774327	+	11.9	500	21	8.7	2.41	0.000298	Intergenic	Intergenic	255831	NM_175636	862	Hs.739194	NM_001198625	ENSG00000079102	RUNX1T1	AML1T1|CBFA2T1|CDR|ETO|MTG8|ZMYND2	runt-related transcription factor 1; translocated to, 1 (cyclin D-related)	protein-coding
chr8	110925842	110926342	+	11.3	500	20	8.7	2.29	0.000737	Intergenic	MLT1G|LTR|ERVL-MaLR	60867	NM_014379	27012	Hs.13285	NM_014379	ENSG00000164794	KCNV1	HNKA|KCNB3|KV2.3|KV8.1	potassium channel, subfamily V, member 1	protein-coding
chr8	113390525	113391025	+	11.3	500	20	8.7	2.29	0.000737	intron (NM_198123, intron 38 of 70)	L1MA4|LINE|L1	-264947	NR_031745	100302225		NR_031745		MIR2053	hsa-mir-2053	microRNA 2053	miscRNA
chr8	135328616	135329116	+	11.9	500	21	8.7	2.41	0.000298	Intergenic	MER82|DNA|TcMar-Tigger	-281448	NR_002438	594840	Hs.626298	NR_002438		ZFAT-AS1	NCRNA00070|SAS-ZFAT|ZFAT-AS|ZFATAS	ZFAT antisense RNA 1	miscRNA
chr8	136382628	136383128	+	11.3	500	20	8.7	2.29	0.000737	Intergenic	Intergenic	-86838	NM_006558	10656	Hs.444558	NM_006558	ENSG00000131773	KHDRBS3	Etle|SALP|SLM-2|SLM2|T-STAR|TSTAR|etoile	KH domain containing, RNA binding, signal transduction associated 3	protein-coding
chr8	136906145	136906867	+	16.4	722	29	8.7	3.32	5e-08	Intergenic	Intergenic	436790	NM_006558	10656	Hs.444558	NM_006558	ENSG00000131773	KHDRBS3	Etle|SALP|SLM-2|SLM2|T-STAR|TSTAR|etoile	KH domain containing, RNA binding, signal transduction associated 3	protein-coding
chr8	138226623	138227123	+	11.3	500	20	9.3	2.14	0.00163	Intergenic	Intergenic	1282192	NM_015912	51059	Hs.126024	NM_015912	ENSG00000147724	FAM135B	C8ORFK32	family with sequence similarity 135, member B	protein-coding
chr8	4384272	4384772	+	13.5	500	24	8.7	2.75	1.52e-05	intron (NM_033225, intron 2 of 69)	L5|LINE|RTE	467806	NM_033225	64478	Hs.571466	NM_033225	ENSG00000183117	CSMD1	PPP1R24	CUB and Sushi multiple domains 1	protein-coding
chr8	138584936	138585436	+	11.3	500	20	10.3	1.95	0.00463	Intergenic	MLT1E2|LTR|ERVL-MaLR	923879	NM_015912	51059	Hs.126024	NM_015912	ENSG00000147724	FAM135B	C8ORFK32	family with sequence similarity 135, member B	protein-coding
chr8	139121908	139122408	+	11.3	500	20	8.7	2.29	0.000737	Intergenic	L1M4b|LINE|L1	386907	NM_015912	51059	Hs.126024	NM_015912	ENSG00000147724	FAM135B	C8ORFK32	family with sequence similarity 135, member B	protein-coding
chr8	139359782	139360282	+	11.3	500	20	8.7	2.29	0.000737	intron (NM_015912, intron 2 of 19)	intron (NM_015912, intron 2 of 19)	149033	NM_015912	51059	Hs.126024	NM_015912	ENSG00000147724	FAM135B	C8ORFK32	family with sequence similarity 135, member B	protein-coding
chr8	139538671	139539171	+	11.3	500	20	8.7	2.29	0.000737	Intergenic	Intergenic	-29856	NM_015912	51059	Hs.126024	NM_015912	ENSG00000147724	FAM135B	C8ORFK32	family with sequence similarity 135, member B	protein-coding
chr8	139607647	139608147	+	11.3	500	20	11.2	1.78	0.0112	intron (NM_152888, intron 62 of 64)	intron (NM_152888, intron 62 of 64)	-98832	NM_015912	51059	Hs.126024	NM_015912	ENSG00000147724	FAM135B	C8ORFK32	family with sequence similarity 135, member B	protein-coding
chr8	139671761	139672261	+	11.3	500	20	8.7	2.29	0.000737	intron (NM_152888, intron 44 of 64)	intron (NM_152888, intron 44 of 64)	-162946	NM_015912	51059	Hs.126024	NM_015912	ENSG00000147724	FAM135B	C8ORFK32	family with sequence similarity 135, member B	protein-coding
chr8	140309356	140309856	+	11.9	500	21	8.7	2.41	0.000298	Intergenic	Intergenic	-383370	NM_152888	169044	Hs.117169	NM_152888	ENSG00000169436	COL22A1	-	collagen, type XXII, alpha 1	protein-coding
chr8	140520037	140520537	+	11.9	500	21	8.7	2.41	0.000298	Intergenic	Intergenic	195012	NM_016601	51305	Hs.493037	NM_016601	ENSG00000169427	KCNK9	K2p9.1|KT3.2|TASK-3|TASK3	potassium channel, subfamily K, member 9	protein-coding
chr8	2731008	2731947	+	20.3	939	36	8.7	4.12	4.27e-12	Intergenic	Intergenic	738319	NM_003970	9172	Hs.443683	NM_003970	ENSG00000036448	MYOM2	TTNAP	myomesin (M-protein) 2, 165kDa	protein-coding
chr8	4271091	4271591	+	11.3	500	20	8.7	2.29	0.000737	intron (NM_033225, intron 3 of 69)	intron (NM_033225, intron 3 of 69)	580987	NM_033225	64478	Hs.571466	NM_033225	ENSG00000183117	CSMD1	PPP1R24	CUB and Sushi multiple domains 1	protein-coding
chr8	4552609	4553239	+	13.5	630	24	8.7	2.75	1.52e-05	intron (NM_033225, intron 1 of 69)	intron (NM_033225, intron 1 of 69)	299404	NM_033225	64478	Hs.571466	NM_033225	ENSG00000183117	CSMD1	PPP1R24	CUB and Sushi multiple domains 1	protein-coding
chr8	64483889	64484389	+	14.1	500	25	8.7	2.86	5.22e-06	Intergenic	Intergenic	-197849	NR_038875	286184	Hs.586402	NR_038875		LOC286184	-	uncharacterized LOC286184	miscRNA
chr8	5119668	5120168	+	11.3	500	20	13.1	1.53	0.0449	Intergenic	Intergenic	-267590	NM_033225	64478	Hs.571466	NM_033225	ENSG00000183117	CSMD1	PPP1R24	CUB and Sushi multiple domains 1	protein-coding
chr8	5370346	5370846	+	11.3	500	20	8.7	2.29	0.000737	Intergenic	Intergenic	-518268	NM_033225	64478	Hs.571466	NM_033225	ENSG00000183117	CSMD1	PPP1R24	CUB and Sushi multiple domains 1	protein-coding
chr8	5840936	5841436	+	11.3	500	20	10.3	1.95	0.00463	Intergenic	L1MB7|LINE|L1	422883	NR_040040	100287015	Hs.156928	NR_040040		LOC100287015	-	uncharacterized LOC100287015	miscRNA
chr8	13898126	13898626	+	11.3	500	20	10.3	1.95	0.00463	Intergenic	L2a|LINE|L2	474024	NM_001007090	157773	Hs.104941	NM_001007090	ENSG00000164743	C8orf48	-	chromosome 8 open reading frame 48	protein-coding
chr8	14956742	14957242	+	11.3	500	20	8.7	2.29	0.000737	intron (NM_139167, intron 1 of 7)	L1MC2|LINE|L1	138800	NM_139167	137868	Hs.676196	NM_139167	ENSG00000185053	SGCZ	ZSG1	sarcoglycan, zeta	protein-coding
chr8	137841445	137842075	+	15.8	630	28	8.7	3.21	1.68e-07	Intergenic	L2c|LINE|L2	1372044	NM_006558	10656	Hs.444558	NM_006558	ENSG00000131773	KHDRBS3	Etle|SALP|SLM-2|SLM2|T-STAR|TSTAR|etoile	KH domain containing, RNA binding, signal transduction associated 3	protein-coding
chr8	33805698	33806198	+	11.3	500	20	11.2	1.78	0.0112	Intergenic	HERV16-int|LTR|ERVL	-348509	NM_024025	78986	Hs.8719	NM_024025	ENSG00000133878	DUSP26	DUSP24|LDP-4|MKP8|NATA1|SKRP3	dual specificity phosphatase 26 (putative)	protein-coding
chr8	34128336	34128836	+	11.3	500	20	9.3	2.14	0.00163	Intergenic	Intergenic	-671147	NM_024025	78986	Hs.8719	NM_024025	ENSG00000133878	DUSP26	DUSP24|LDP-4|MKP8|NATA1|SKRP3	dual specificity phosphatase 26 (putative)	protein-coding
chr8	140534990	140535859	+	21.4	869	38	10.3	3.7	2.52e-11	Intergenic	L1MA5A|LINE|L1	179875	NM_016601	51305	Hs.493037	NM_016601	ENSG00000169427	KCNK9	K2p9.1|KT3.2|TASK-3|TASK3	potassium channel, subfamily K, member 9	protein-coding
chr8	36076074	36076574	+	11.3	500	20	8.7	2.29	0.000737	Intergenic	Intergenic	-565518	NM_001031836	157855	Hs.13861	NM_001031836	ENSG00000215262	KCNU1	KCNMC1|KCa5|KCa5.1|Kcnma3|Slo3	potassium channel, subfamily U, member 1	protein-coding
chr8	57516985	57517485	+	11.3	500	20	8.7	2.29	0.000737	Intergenic	Intergenic	-44853	NR_038236	100507632	Hs.583755	NR_038236		LOC100507632	-	uncharacterized LOC100507632	miscRNA
chr8	63657739	63658239	+	11.3	500	20	8.7	2.29	0.000737	intron (NM_173688, intron 3 of 5)	intron (NM_173688, intron 3 of 5)	-232431	NR_027378	643763	Hs.491856	NM_001039769		UG0898H09	-	uncharacterized LOC643763	miscRNA
chr8	64330742	64331242	+	11.3	500	20	8.7	2.29	0.000737	Intergenic	Intergenic	249871	NM_152758	253943	Hs.491861	NM_152758		YTHDF3	-	YTH domain family, member 3	protein-coding
chr8	17084754	17085396	+	15.8	642	28	12.1	2.31	6.83e-05	Intergenic	Cheshire|DNA|hAT-Charlie	19312	NM_013354	29883	Hs.729775	NM_013354	ENSG00000198791	CNOT7	CAF1|hCAF-1	CCR4-NOT transcription complex, subunit 7	protein-coding
chr8	85073373	85073873	+	11.3	500	20	8.7	2.29	0.000737	Intergenic	L1MC3|LINE|L1	-21830	NM_001100393	138046	Hs.121663	NM_001100391	ENSG00000184672	RALYL	HNRPCL3	RALY RNA binding protein-like	protein-coding
chr8	112064291	112064791	+	11.3	500	20	8.7	2.29	0.000737	Intergenic	Intergenic	-1077582	NM_014379	27012	Hs.13285	NM_014379	ENSG00000164794	KCNV1	HNKA|KCNB3|KV2.3|KV8.1	potassium channel, subfamily V, member 1	protein-coding
chr8	113138481	113138981	+	11.3	500	20	11.2	1.78	0.0112	Intergenic	Intergenic	-516991	NR_031745	100302225		NR_031745		MIR2053	hsa-mir-2053	microRNA 2053	miscRNA
chr8	135042838	135043338	+	13.5	500	24	10.3	2.34	0.000179	Intergenic	Intergenic	-458905	NM_003033	6482	Hs.374257	NM_003033	ENSG00000008513	ST3GAL1	Gal-NAc6S|SIAT4A|SIATFL|ST3GalA|ST3GalA.1|ST3GalIA|ST3GalIA,1|ST3O	ST3 beta-galactoside alpha-2,3-sialyltransferase 1	protein-coding
chr8	135968899	135969399	+	11.3	500	20	8.7	2.29	0.000737	Intergenic	Intergenic	-151961	NR_029599	407033		NR_029599		MIR30D	MIRN30D	microRNA 30d	miscRNA
chr8	137131603	137132269	+	16.9	666	30	14	2.14	0.000138	Intergenic	MIRc|SINE|MIR	662220	NM_006558	10656	Hs.444558	NM_006558	ENSG00000131773	KHDRBS3	Etle|SALP|SLM-2|SLM2|T-STAR|TSTAR|etoile	KH domain containing, RNA binding, signal transduction associated 3	protein-coding
chr8	136253959	136254459	+	11.3	500	20	9.3	2.14	0.00163	intron (NR_026706, intron 2 of 5)	intron (NR_026706, intron 2 of 5)	7835	NR_026706	286094	Hs.440978	NR_026706		LOC286094	-	uncharacterized LOC286094	miscRNA
chr8	136284358	136284858	+	11.3	500	20	8.7	2.29	0.000737	intron (NR_026706, intron 2 of 5)	L2b|LINE|L2	38234	NR_026706	286094	Hs.440978	NR_026706		LOC286094	-	uncharacterized LOC286094	miscRNA
chr8	136738800	136739300	+	11.3	500	20	8.7	2.29	0.000737	Intergenic	Intergenic	269334	NM_006558	10656	Hs.444558	NM_006558	ENSG00000131773	KHDRBS3	Etle|SALP|SLM-2|SLM2|T-STAR|TSTAR|etoile	KH domain containing, RNA binding, signal transduction associated 3	protein-coding
chr8	137036115	137036615	+	11.3	500	20	8.7	2.29	0.000737	Intergenic	MIRc|SINE|MIR	566649	NM_006558	10656	Hs.444558	NM_006558	ENSG00000131773	KHDRBS3	Etle|SALP|SLM-2|SLM2|T-STAR|TSTAR|etoile	KH domain containing, RNA binding, signal transduction associated 3	protein-coding
chr8	137307092	137307592	+	11.3	500	20	12.1	1.65	0.0237	Intergenic	Intergenic	837626	NM_006558	10656	Hs.444558	NM_006558	ENSG00000131773	KHDRBS3	Etle|SALP|SLM-2|SLM2|T-STAR|TSTAR|etoile	KH domain containing, RNA binding, signal transduction associated 3	protein-coding
chr8	137947806	137948435	+	14.7	629	26	13.1	1.99	0.00105	Intergenic	MER45R|DNA|hAT-Tip100	1478404	NM_006558	10656	Hs.444558	NM_006558	ENSG00000131773	KHDRBS3	Etle|SALP|SLM-2|SLM2|T-STAR|TSTAR|etoile	KH domain containing, RNA binding, signal transduction associated 3	protein-coding
chr8	137898284	137898784	+	11.3	500	20	11.2	1.78	0.0112	Intergenic	Intergenic	1428818	NM_006558	10656	Hs.444558	NM_006558	ENSG00000131773	KHDRBS3	Etle|SALP|SLM-2|SLM2|T-STAR|TSTAR|etoile	KH domain containing, RNA binding, signal transduction associated 3	protein-coding
chr8	138269993	138270493	+	11.3	500	20	8.7	2.29	0.000737	Intergenic	Intergenic	1238822	NM_015912	51059	Hs.126024	NM_015912	ENSG00000147724	FAM135B	C8ORFK32	family with sequence similarity 135, member B	protein-coding
chr8	138318422	138318922	+	11.3	500	20	8.7	2.29	0.000737	Intergenic	L1ME1|LINE|L1	1190393	NM_015912	51059	Hs.126024	NM_015912	ENSG00000147724	FAM135B	C8ORFK32	family with sequence similarity 135, member B	protein-coding
chr8	138490719	138491364	+	13	645	23	10.3	2.24	0.000428	Intergenic	L2a|LINE|L2	1018024	NM_015912	51059	Hs.126024	NM_015912	ENSG00000147724	FAM135B	C8ORFK32	family with sequence similarity 135, member B	protein-coding
chr8	3890937	3891564	+	14.1	627	25	14	1.78	0.00508	intron (NM_033225, intron 3 of 69)	MER4B|LTR|ERV1	961078	NM_033225	64478	Hs.571466	NM_033225	ENSG00000183117	CSMD1	PPP1R24	CUB and Sushi multiple domains 1	protein-coding
chr8	138533901	138534401	+	11.3	500	20	13.1	1.53	0.0449	Intergenic	Intergenic	974914	NM_015912	51059	Hs.126024	NM_015912	ENSG00000147724	FAM135B	C8ORFK32	family with sequence similarity 135, member B	protein-coding
chr8	138969141	138969641	+	11.3	500	20	8.7	2.29	0.000737	Intergenic	Intergenic	539674	NM_015912	51059	Hs.126024	NM_015912	ENSG00000147724	FAM135B	C8ORFK32	family with sequence similarity 135, member B	protein-coding
chr8	139140410	139140910	+	11.3	500	20	8.7	2.29	0.000737	Intergenic	Intergenic	368405	NM_015912	51059	Hs.126024	NM_015912	ENSG00000147724	FAM135B	C8ORFK32	family with sequence similarity 135, member B	protein-coding
chr8	139292503	139293003	+	11.3	500	20	10.3	1.95	0.00463	intron (NM_015912, intron 3 of 19)	intron (NM_015912, intron 3 of 19)	216312	NM_015912	51059	Hs.126024	NM_015912	ENSG00000147724	FAM135B	C8ORFK32	family with sequence similarity 135, member B	protein-coding
chr8	139302496	139302996	+	11.3	500	20	9.3	2.14	0.00163	intron (NM_015912, intron 3 of 19)	intron (NM_015912, intron 3 of 19)	206319	NM_015912	51059	Hs.126024	NM_015912	ENSG00000147724	FAM135B	C8ORFK32	family with sequence similarity 135, member B	protein-coding
chr8	4347077	4347577	+	13	500	23	12.1	1.89	0.00352	intron (NM_033225, intron 2 of 69)	MLT1E1A|LTR|ERVL-MaLR	505001	NM_033225	64478	Hs.571466	NM_033225	ENSG00000183117	CSMD1	PPP1R24	CUB and Sushi multiple domains 1	protein-coding
chr8	140181917	140182417	+	11.3	500	20	8.7	2.29	0.000737	Intergenic	Intergenic	-255931	NM_152888	169044	Hs.117169	NM_152888	ENSG00000169436	COL22A1	-	collagen, type XXII, alpha 1	protein-coding
chr8	140266802	140267302	+	11.3	500	20	8.7	2.29	0.000737	Intergenic	Intergenic	-340816	NM_152888	169044	Hs.117169	NM_152888	ENSG00000169436	COL22A1	-	collagen, type XXII, alpha 1	protein-coding
chr8	140564058	140564558	+	11.3	500	20	8.7	2.29	0.000737	Intergenic	Intergenic	150991	NM_016601	51305	Hs.493037	NM_016601	ENSG00000169427	KCNK9	K2p9.1|KT3.2|TASK-3|TASK3	potassium channel, subfamily K, member 9	protein-coding
chr8	4953940	4954782	+	19.8	842	35	12.1	2.88	6.95e-08	Intergenic	L1MCa|LINE|L1	-102033	NM_033225	64478	Hs.571466	NM_033225	ENSG00000183117	CSMD1	PPP1R24	CUB and Sushi multiple domains 1	protein-coding
chr8	146202135	146202635	+	11.3	500	20	10.3	1.95	0.00463	non-coding (NR_023392, exon 5 of 5)	non-coding (NR_023392, exon 5 of 5)	-17866	NR_002807	286102	Hs.641757	NR_002807		TMED10P1	TMED10P|Tmp21-II	transmembrane emp24-like trafficking protein 10 (yeast) pseudogene 1	pseudo
chr8	64646870	64647370	+	13.5	500	24	8.7	2.75	1.52e-05	Intergenic	Intergenic	-34868	NR_038875	286184	Hs.586402	NR_038875		LOC286184	-	uncharacterized LOC286184	miscRNA
chr8	3962662	3963162	+	13	500	23	8.7	2.63	4.27e-05	intron (NM_033225, intron 3 of 69)	intron (NM_033225, intron 3 of 69)	889416	NM_033225	64478	Hs.571466	NM_033225	ENSG00000183117	CSMD1	PPP1R24	CUB and Sushi multiple domains 1	protein-coding
chr8	35470712	35471212	+	11.9	500	21	12.1	1.73	0.0131	intron (NM_080872, intron 4 of 16)	MLT1N2|LTR|ERVL-MaLR	377987	NM_080872	137970	Hs.238889	NM_080872	ENSG00000156687	UNC5D	PRO34692|Unc5h4	unc-5 homolog D (C. elegans)	protein-coding
chr8	84883304	84883804	+	11.9	500	21	8.7	2.41	0.000298	Intergenic	Intergenic	-211899	NM_001100393	138046	Hs.121663	NM_001100391	ENSG00000184672	RALYL	HNRPCL3	RALY RNA binding protein-like	protein-coding
chr8	113954722	113955222	+	12.4	500	22	8.7	2.52	0.000115	intron (NM_198123, intron 9 of 70)	L1PA15|LINE|L1	299250	NR_031745	100302225		NR_031745		MIR2053	hsa-mir-2053	microRNA 2053	miscRNA
chr8	115922011	115922511	+	11.9	500	21	8.7	2.41	0.000298	Intergenic	L1P4b|LINE|L1	758967	NM_014112	7227	Hs.657018	NM_014112	ENSG00000104447	TRPS1	GC79|LGCR	trichorhinophalangeal syndrome I	protein-coding
chr8	135153618	135154244	+	13.5	626	24	10.3	2.34	0.000179	Intergenic	MER90a|LTR|ERV1	-456383	NR_002438	594840	Hs.626298	NR_002438		ZFAT-AS1	NCRNA00070|SAS-ZFAT|ZFAT-AS|ZFATAS	ZFAT antisense RNA 1	miscRNA
chr8	137027812	137028437	+	13	625	23	14.9	1.54	0.0317	Intergenic	Intergenic	558408	NM_006558	10656	Hs.444558	NM_006558	ENSG00000131773	KHDRBS3	Etle|SALP|SLM-2|SLM2|T-STAR|TSTAR|etoile	KH domain containing, RNA binding, signal transduction associated 3	protein-coding
chr8	138885443	138885943	+	11.9	500	21	8.7	2.41	0.000298	Intergenic	Intergenic	623372	NM_015912	51059	Hs.126024	NM_015912	ENSG00000147724	FAM135B	C8ORFK32	family with sequence similarity 135, member B	protein-coding
chr8	139139272	139139772	+	11.9	500	21	8.7	2.41	0.000298	Intergenic	Intergenic	369543	NM_015912	51059	Hs.126024	NM_015912	ENSG00000147724	FAM135B	C8ORFK32	family with sequence similarity 135, member B	protein-coding
chr8	139502549	139503049	+	13	500	23	11.2	2.05	0.00133	intron (NM_015912, intron 1 of 19)	intron (NM_015912, intron 1 of 19)	6266	NM_015912	51059	Hs.126024	NM_015912	ENSG00000147724	FAM135B	C8ORFK32	family with sequence similarity 135, member B	protein-coding
chr8	139817998	139818498	+	12.4	500	22	11.2	1.96	0.00282	intron (NM_152888, intron 10 of 64)	(TG)n|Simple_repeat|Simple_repeat	107988	NM_152888	169044	Hs.117169	NM_152888	ENSG00000169436	COL22A1	-	collagen, type XXII, alpha 1	protein-coding
chr8	2883106	2883606	+	11.3	500	20	8.7	2.29	0.000737	intron (NM_033225, intron 51 of 69)	Charlie1a|DNA|hAT-Charlie	890198	NM_003970	9172	Hs.443683	NM_003970	ENSG00000036448	MYOM2	TTNAP	myomesin (M-protein) 2, 165kDa	protein-coding
chr8	4247397	4247897	+	12.4	500	22	8.7	2.52	0.000115	intron (NM_033225, intron 3 of 69)	L1M5|LINE|L1	604681	NM_033225	64478	Hs.571466	NM_033225	ENSG00000183117	CSMD1	PPP1R24	CUB and Sushi multiple domains 1	protein-coding
chr8	4626254	4626754	+	11.3	500	20	9.3	2.14	0.00163	intron (NM_033225, intron 1 of 69)	intron (NM_033225, intron 1 of 69)	225824	NM_033225	64478	Hs.571466	NM_033225	ENSG00000183117	CSMD1	PPP1R24	CUB and Sushi multiple domains 1	protein-coding
chr8	5142371	5143004	+	13.5	633	24	8.7	2.75	1.52e-05	Intergenic	Intergenic	-290359	NM_033225	64478	Hs.571466	NM_033225	ENSG00000183117	CSMD1	PPP1R24	CUB and Sushi multiple domains 1	protein-coding
chr8	55813056	55813556	+	11.9	500	21	8.7	2.41	0.000298	Intergenic	Intergenic	-201711	NM_052898	114786	Hs.130197	NM_052898	ENSG00000206579	XKR4	XRG4	XK, Kell blood group complex subunit-related family, member 4	protein-coding
chr8	65541842	65542342	+	12.4	500	22	8.7	2.52	0.000115	intron (NM_004820, intron 1 of 5)	intron (NM_004820, intron 1 of 5)	49297	NM_152414	27319	Hs.741446	NM_152414	ENSG00000180828	BHLHE22	BHLHB5|Beta3|CAGL85|TNRC20	basic helix-loop-helix family, member e22	protein-coding
chr8	84305458	84305958	+	11.9	500	21	8.7	2.41	0.000298	Intergenic	L1MA5A|LINE|L1	-789745	NM_001100393	138046	Hs.121663	NM_001100391	ENSG00000184672	RALYL	HNRPCL3	RALY RNA binding protein-like	protein-coding
chr8	110893279	110893779	+	11.3	500	20	8.7	2.29	0.000737	Intergenic	MER77|LTR|ERVL	93430	NM_014379	27012	Hs.13285	NM_014379	ENSG00000164794	KCNV1	HNKA|KCNB3|KV2.3|KV8.1	potassium channel, subfamily V, member 1	protein-coding
chr8	110970535	110971035	+	11.9	500	21	9.3	2.25	0.000701	Intergenic	Intergenic	16174	NM_014379	27012	Hs.13285	NM_014379	ENSG00000164794	KCNV1	HNKA|KCNB3|KV2.3|KV8.1	potassium channel, subfamily V, member 1	protein-coding
chr8	111015596	111016224	+	13	628	23	13.1	1.76	0.00816	Intergenic	MSTA|LTR|ERVL-MaLR	-28951	NM_014379	27012	Hs.13285	NM_014379	ENSG00000164794	KCNV1	HNKA|KCNB3|KV2.3|KV8.1	potassium channel, subfamily V, member 1	protein-coding
chr8	135239357	135239990	+	14.7	633	26	8.7	2.98	1.72e-06	Intergenic	Intergenic	-370641	NR_002438	594840	Hs.626298	NR_002438		ZFAT-AS1	NCRNA00070|SAS-ZFAT|ZFAT-AS|ZFATAS	ZFAT antisense RNA 1	miscRNA
chr8	136066572	136067072	+	12.4	500	22	8.7	2.52	0.000115	Intergenic	Intergenic	-179552	NR_026706	286094	Hs.440978	NR_026706		LOC286094	-	uncharacterized LOC286094	miscRNA
chr8	137072291	137072791	+	11.9	500	21	8.7	2.41	0.000298	Intergenic	L1PA16|LINE|L1	602825	NM_006558	10656	Hs.444558	NM_006558	ENSG00000131773	KHDRBS3	Etle|SALP|SLM-2|SLM2|T-STAR|TSTAR|etoile	KH domain containing, RNA binding, signal transduction associated 3	protein-coding
chr8	137427624	137428254	+	14.7	630	26	11.2	2.32	0.00011	Intergenic	Intergenic	958223	NM_006558	10656	Hs.444558	NM_006558	ENSG00000131773	KHDRBS3	Etle|SALP|SLM-2|SLM2|T-STAR|TSTAR|etoile	KH domain containing, RNA binding, signal transduction associated 3	protein-coding
chr8	137776741	137777372	+	13.5	631	24	13.1	1.83	0.00428	Intergenic	(TG)n|Simple_repeat|Simple_repeat	1307340	NM_006558	10656	Hs.444558	NM_006558	ENSG00000131773	KHDRBS3	Etle|SALP|SLM-2|SLM2|T-STAR|TSTAR|etoile	KH domain containing, RNA binding, signal transduction associated 3	protein-coding
chr8	138464186	138465088	+	20.9	902	37	9.3	3.96	6.81e-12	Intergenic	Intergenic	1044428	NM_015912	51059	Hs.126024	NM_015912	ENSG00000147724	FAM135B	C8ORFK32	family with sequence similarity 135, member B	protein-coding
chr8	139006866	139007366	+	12.4	500	22	8.7	2.52	0.000115	Intergenic	L1PA15|LINE|L1	501949	NM_015912	51059	Hs.126024	NM_015912	ENSG00000147724	FAM135B	C8ORFK32	family with sequence similarity 135, member B	protein-coding
chr8	139816342	139816842	+	12.4	500	22	9.3	2.35	0.000289	intron (NM_152888, intron 10 of 64)	intron (NM_152888, intron 10 of 64)	109644	NM_152888	169044	Hs.117169	NM_152888	ENSG00000169436	COL22A1	-	collagen, type XXII, alpha 1	protein-coding
chr8	2895345	2895845	+	11.9	500	21	8.7	2.41	0.000298	intron (NM_033225, intron 50 of 69)	intron (NM_033225, intron 50 of 69)	902437	NM_003970	9172	Hs.443683	NM_003970	ENSG00000036448	MYOM2	TTNAP	myomesin (M-protein) 2, 165kDa	protein-coding
chr8	3167983	3168616	+	13	633	23	8.7	2.63	4.27e-05	intron (NM_033225, intron 23 of 69)	intron (NM_033225, intron 23 of 69)	1175141	NM_003970	9172	Hs.443683	NM_003970	ENSG00000036448	MYOM2	TTNAP	myomesin (M-protein) 2, 165kDa	protein-coding
chr8	3393502	3394002	+	11.9	500	21	8.7	2.41	0.000298	intron (NM_033225, intron 10 of 69)	intron (NM_033225, intron 10 of 69)	1400594	NM_003970	9172	Hs.443683	NM_003970	ENSG00000036448	MYOM2	TTNAP	myomesin (M-protein) 2, 165kDa	protein-coding
chr8	4530380	4530880	+	11.9	500	21	12.1	1.73	0.0131	intron (NM_033225, intron 1 of 69)	intron (NM_033225, intron 1 of 69)	321698	NM_033225	64478	Hs.571466	NM_033225	ENSG00000183117	CSMD1	PPP1R24	CUB and Sushi multiple domains 1	protein-coding
chr8	4590107	4590607	+	11.3	500	20	11.2	1.78	0.0112	intron (NM_033225, intron 1 of 69)	intron (NM_033225, intron 1 of 69)	261971	NM_033225	64478	Hs.571466	NM_033225	ENSG00000183117	CSMD1	PPP1R24	CUB and Sushi multiple domains 1	protein-coding
chr8	4652072	4652572	+	11.3	500	20	10.3	1.95	0.00463	intron (NM_033225, intron 1 of 69)	intron (NM_033225, intron 1 of 69)	200006	NM_033225	64478	Hs.571466	NM_033225	ENSG00000183117	CSMD1	PPP1R24	CUB and Sushi multiple domains 1	protein-coding
chr8	4923461	4923961	+	11.3	500	20	8.7	2.29	0.000737	Intergenic	Intergenic	-71383	NM_033225	64478	Hs.571466	NM_033225	ENSG00000183117	CSMD1	PPP1R24	CUB and Sushi multiple domains 1	protein-coding
chr8	14596348	14596848	+	11.3	500	20	8.7	2.29	0.000737	intron (NM_139167, intron 1 of 7)	intron (NM_139167, intron 1 of 7)	114421	NR_029875	494332		NR_029875		MIR383	MIRN383|hsa-mir-383	microRNA 383	miscRNA
chr9	109561956	109562590	+	15.8	634	28	8.7	3.21	1.68e-07	Intergenic	LTR16A2|LTR|ERVL	-63105	NM_021224	58499	Hs.370379	NM_021224	ENSG00000148143	ZNF462	Zfp462	zinc finger protein 462	protein-coding
chr9	104566599	104567099	+	12.4	500	22	8.7	2.52	0.000115	Intergenic	Intergenic	-65987	NM_133445	116443	Hs.654783	NM_133445	ENSG00000198785	GRIN3A	GluN3A|NMDAR-L|NR3A	glutamate receptor, ionotropic, N-methyl-D-aspartate 3A	protein-coding
chr9	122092486	122093113	+	13.5	627	24	8.7	2.75	1.52e-05	intron (NM_014618, intron 1 of 7)	L2b|LINE|L2	38940	NM_014618	1620	Hs.532316	NM_014618	ENSG00000078725	DBC1	DBCCR1|FAM5A	deleted in bladder cancer 1	protein-coding
chr9	122456220	122456720	+	12.4	500	22	8.7	2.52	0.000115	Intergenic	Intergenic	-324731	NM_014618	1620	Hs.532316	NM_014618	ENSG00000078725	DBC1	DBCCR1|FAM5A	deleted in bladder cancer 1	protein-coding
chr9	87789121	87789621	+	11.9	500	21	8.7	2.41	0.000298	Intergenic	Intergenic	504745	NM_001007097	4915	Hs.494312	NM_001007097	ENSG00000148053	NTRK2	GP145-TrkB|TRKB|trk-B	neurotrophic tyrosine kinase, receptor, type 2	protein-coding
chr9	120600343	120600843	+	11.3	500	20	8.7	2.29	0.000737	Intergenic	Intergenic	134140	NM_138554	7099	Hs.174312	NM_003266	ENSG00000136869	TLR4	ARMD10|CD284|TLR-4|TOLL	toll-like receptor 4	protein-coding
chr9	121086365	121086998	+	13.5	633	24	8.7	2.75	1.52e-05	Intergenic	Intergenic	620228	NM_138554	7099	Hs.174312	NM_003266	ENSG00000136869	TLR4	ARMD10|CD284|TLR-4|TOLL	toll-like receptor 4	protein-coding
chr9	122604074	122604574	+	12.4	500	22	10.3	2.14	0.000987	Intergenic	L2c|LINE|L2	403004	NR_029604	406939		NR_029604		MIR147A	MIR147|MIRN147|hsa-mir-147a	microRNA 147a	miscRNA
chr9	121759096	121759596	+	11.3	500	20	8.7	2.29	0.000737	Intergenic	Intergenic	372393	NM_014618	1620	Hs.532316	NM_014618	ENSG00000078725	DBC1	DBCCR1|FAM5A	deleted in bladder cancer 1	protein-coding
chr9	122364250	122364750	+	11.3	500	20	8.7	2.29	0.000737	Intergenic	Intergenic	-232761	NM_014618	1620	Hs.532316	NM_014618	ENSG00000078725	DBC1	DBCCR1|FAM5A	deleted in bladder cancer 1	protein-coding
chr9	122376241	122376741	+	11.3	500	20	8.7	2.29	0.000737	Intergenic	L2|LINE|L2	-244752	NM_014618	1620	Hs.532316	NM_014618	ENSG00000078725	DBC1	DBCCR1|FAM5A	deleted in bladder cancer 1	protein-coding
chr9	105163415	105163915	+	11.3	500	20	9.3	2.14	0.00163	Intergenic	Tigger2|DNA|TcMar-Tigger	-593928	NM_001340	1539	Hs.3232	NM_001340	ENSG00000155833	CYLC2	-	cylicin, basic protein of sperm head cytoskeleton 2	protein-coding
chr9	105526372	105526872	+	11.3	500	20	8.7	2.29	0.000737	Intergenic	L1MC1|LINE|L1	-230971	NM_001340	1539	Hs.3232	NM_001340	ENSG00000155833	CYLC2	-	cylicin, basic protein of sperm head cytoskeleton 2	protein-coding
chr9	121090805	121091305	+	11.3	500	20	8.7	2.29	0.000737	Intergenic	MIR3|SINE|MIR	624602	NM_138554	7099	Hs.174312	NM_003266	ENSG00000136869	TLR4	ARMD10|CD284|TLR-4|TOLL	toll-like receptor 4	protein-coding
chr9	122264025	122264525	+	11.3	500	20	8.7	2.29	0.000737	Intergenic	Intergenic	-132536	NM_014618	1620	Hs.532316	NM_014618	ENSG00000078725	DBC1	DBCCR1|FAM5A	deleted in bladder cancer 1	protein-coding
chr9	122692529	122693029	+	11.3	500	20	11.2	1.78	0.0112	Intergenic	L1MD2|LINE|L1	314549	NR_029604	406939		NR_029604		MIR147A	MIR147|MIRN147|hsa-mir-147a	microRNA 147a	miscRNA
chrX	7558765	7559265	+	13.5	500	24	8.7	2.75	1.52e-05	Intergenic	LTR48|LTR|ERV1	-251288	NM_013452	26609	Hs.567503	NM_013452	ENSG00000182583	VCX	VCX-10r|VCX-B1|VCX1|VCX10R|VCXB1	variable charge, X-linked	protein-coding
chrX	127490492	127490992	+	11.3	500	20	10.3	1.95	0.00463	Intergenic	Intergenic	-304360	NM_138289	139741	Hs.680125	NM_138289	ENSG00000123165	ACTRT1	AIP1|ARIP1|ARPT1|HSD27	actin-related protein T1	protein-coding
chrX	136954022	136954522	+	11.3	500	20	8.7	2.29	0.000737	Intergenic	MIRc|SINE|MIR	305926	NM_003413	7547	Hs.111227	NM_003413	ENSG00000156925	ZIC3	HTX|HTX1|VACTERLX|ZNF203	Zic family member 3	protein-coding
chrX	137226303	137226803	+	11.3	500	20	8.7	2.29	0.000737	Intergenic	L2c|LINE|L2	473246	NR_026935	158696	Hs.558664	NR_026935		LOC158696	-	uncharacterized LOC158696	miscRNA
chrX	137411889	137412389	+	11.3	500	20	8.7	2.29	0.000737	Intergenic	MLT1B|LTR|ERVL-MaLR	287660	NR_026935	158696	Hs.558664	NR_026935		LOC158696	-	uncharacterized LOC158696	miscRNA
chrX	137432338	137432838	+	11.3	500	20	8.7	2.29	0.000737	Intergenic	MER45C|DNA|hAT-Tip100	267211	NR_026935	158696	Hs.558664	NR_026935		LOC158696	-	uncharacterized LOC158696	miscRNA
chrX	137823033	137823533	+	11.3	500	20	8.7	2.29	0.000737	intron (NM_001139498, intron 2 of 5)	intron (NM_001139498, intron 2 of 5)	-1768	NM_033642	2258	Hs.6540	NM_001139498	ENSG00000129682	FGF13	FGF-13|FGF2|FHF-2|FHF2	fibroblast growth factor 13	protein-coding
chrX	146664562	146665062	+	11.3	500	20	8.7	2.29	0.000737	Intergenic	LTR16A|LTR|ERVL	-298566	NR_030239	574517		NR_030239		MIR514A2	MIR514-2|MIRN514-2|hsa-mir-514a-2	microRNA 514a-2	miscRNA
chrX	148160660	148161160	+	11.3	500	20	8.7	2.29	0.000737	Intergenic	HERVL18-int|LTR|ERVL	360295	NM_001170628	2334	Hs.496911	NM_001169122	ENSG00000155966	AFF2	FMR2|FMR2P|FRAXE|MRX2|OX19	AF4/FMR2 family, member 2	protein-coding
chrX	75686842	75687507	+	16.9	665	30	9.3	3.21	6.12e-08	Intergenic	L1PB1|LINE|L1	39128	NM_020932	57692	Hs.8453	NM_020932	ENSG00000198934	MAGEE1	DAMAGE|HCA1	melanoma antigen family E, 1	protein-coding
chrX	65763050	65763550	+	13.5	500	24	8.7	2.75	1.52e-05	Intergenic	L1MA3|LINE|L1	72572	NM_001242310	60401	Hs.302017	NM_001199687	ENSG00000131080	EDA2R	EDA-A2R|EDAA2R|TNFRSF27|XEDAR	ectodysplasin A2 receptor	protein-coding
chrX	30822569	30823225	+	16.4	656	29	8.7	3.32	5e-08	Intergenic	(CCTTG)n|Simple_repeat|Simple_repeat	84614	NM_152787	257397	Hs.188256	NM_152787	ENSG00000157625	TAB3	MAP3K7IP3|NAP1	TGF-beta activated kinase 1/MAP3K7 binding protein 3	protein-coding
chrX	69107416	69107916	+	12.4	500	22	8.7	2.52	0.000115	intron (NM_001005612, intron 1 of 7)	L1M1|LINE|L1	-135041	NR_037494	100500887		NR_037494		MIR676	hsa-mir-676	microRNA 676	miscRNA
chrX	104779387	104779887	+	11.9	500	21	8.7	2.41	0.000298	intron (NM_017416, intron 6 of 10)	L1ME1|LINE|L1	-286899	NM_198465	203447	Hs.209527	NM_198465	ENSG00000123572	NRK	NESK	Nik related kinase	protein-coding
chrX	138392761	138393261	+	12.4	500	22	8.7	2.52	0.000115	Intergenic	Intergenic	-105826	NM_001139500	2258	Hs.6540	NM_001139498	ENSG00000129682	FGF13	FGF-13|FGF2|FHF-2|FHF2	fibroblast growth factor 13	protein-coding
chrX	147747058	147747558	+	12.4	500	22	8.7	2.52	0.000115	intron (NM_001169122, intron 3 of 19)	intron (NM_001169122, intron 3 of 19)	-53307	NM_001170628	2334	Hs.496911	NM_001169122	ENSG00000155966	AFF2	FMR2|FMR2P|FRAXE|MRX2|OX19	AF4/FMR2 family, member 2	protein-coding
chrX	8084609	8085109	+	11.9	500	21	12.1	1.73	0.0131	Intergenic	Intergenic	-10147	NR_030380	723779		NR_030380		MIR651	MIRN651|hsa-mir-651	microRNA 651	miscRNA
chrX	11288159	11288659	+	11.9	500	21	8.7	2.41	0.000298	intron (NM_006125, intron 1 of 10)	intron (NM_006125, intron 1 of 10)	-4314	NM_013423	395	Hs.435291	NM_006125	ENSG00000047648	ARHGAP6	RHOGAP6|RHOGAPX-1	Rho GTPase activating protein 6	protein-coding
chrX	11920617	11921390	+	16.4	773	29	12.1	2.39	2.8e-05	Intergenic	L2|LINE|L2	143268	NM_006800	10943	Hs.655288	NM_001193270	ENSG00000005302	MSL3	MSL3L1	male-specific lethal 3 homolog (Drosophila)	protein-coding
chrX	12515151	12515651	+	11.3	500	20	8.7	2.29	0.000737	intron (NM_014728, intron 1 of 16)	intron (NM_014728, intron 1 of 16)	-294073	NM_002765	5634	Hs.654581	NM_001039091	ENSG00000101911	PRPS2	PRSII	phosphoribosyl pyrophosphate synthetase 2	protein-coding
chrX	65565304	65565804	+	12.4	500	22	8.7	2.52	0.000115	Intergenic	L1MDb|LINE|L1	181445	NM_014799	9843	Hs.31720	NM_001130860	ENSG00000089472	HEPH	CPL	hephaestin	protein-coding
chrX	65749319	65749819	+	11.9	500	21	8.7	2.41	0.000298	Intergenic	L1M3a|LINE|L1	86303	NM_001242310	60401	Hs.302017	NM_001199687	ENSG00000131080	EDA2R	EDA-A2R|EDAA2R|TNFRSF27|XEDAR	ectodysplasin A2 receptor	protein-coding
chrX	66034928	66035428	+	12.4	500	22	9.3	2.35	0.000289	Intergenic	L1PB1|LINE|L1	-176038	NM_001199687	60401	Hs.302017	NM_001199687	ENSG00000131080	EDA2R	EDA-A2R|EDAA2R|TNFRSF27|XEDAR	ectodysplasin A2 receptor	protein-coding
chrX	108368250	108368750	+	11.9	500	21	8.7	2.41	0.000298	Intergenic	Intergenic	356785	NM_001522	2986	Hs.123074	NM_001522	ENSG00000101890	GUCY2F	CYGF|GC-F|GUC2DL|GUC2F|RETGC-2|ROS-GC2	guanylate cyclase 2F, retinal	protein-coding
chrX	111823739	111824239	+	11.9	500	21	12.1	1.73	0.0131	Intergenic	L1M3c|LINE|L1	99386	NM_178175	340596	Hs.297420	NM_178175	ENSG00000182508	LHFPL1	-	lipoma HMGIC fusion partner-like 1	protein-coding
chrX	126579307	126579807	+	11.9	500	21	8.7	2.41	0.000298	Intergenic	Intergenic	606825	NM_138289	139741	Hs.680125	NM_138289	ENSG00000123165	ACTRT1	AIP1|ARIP1|ARPT1|HSD27	actin-related protein T1	protein-coding
chrX	147278505	147279149	+	14.7	644	26	13.1	1.99	0.00105	Intergenic	MIRb|SINE|MIR	215978	NM_152578	158521	Hs.128580	NM_152578	ENSG00000176988	FMR1NB	CT37|NY-SAR-35|NYSAR35	fragile X mental retardation 1 neighbor	protein-coding
chrX	150494349	150494980	+	13	631	23	8.7	2.63	4.27e-05	Intergenic	Intergenic	-70993	NM_001017980	203547	Hs.58633	NM_001017980	ENSG00000160131	VMA21	MEAX|XMEA	VMA21 vacuolar H+-ATPase homolog (S. cerevisiae)	protein-coding
chrX	7613042	7613542	+	11.3	500	20	8.7	2.29	0.000737	Intergenic	L1M6|LINE|L1	-197011	NM_013452	26609	Hs.567503	NM_013452	ENSG00000182583	VCX	VCX-10r|VCX-B1|VCX1|VCX10R|VCXB1	variable charge, X-linked	protein-coding
chrX	8025172	8025672	+	11.9	500	21	8.7	2.41	0.000298	Intergenic	Intergenic	-69584	NR_030380	723779		NR_030380		MIR651	MIRN651|hsa-mir-651	microRNA 651	miscRNA
chrX	66565251	66565751	+	11.3	500	20	9.3	2.14	0.00163	Intergenic	Intergenic	-198373	NM_000044	367	Hs.76704	NM_000044	ENSG00000169083	AR	AIS|DHTR|HUMARA|HYSP1|KD|NR3C4|SBMA|SMAX1|TFM	androgen receptor	protein-coding
chrX	69050282	69050782	+	11.9	500	21	8.7	2.41	0.000298	intron (NM_001005613, intron 2 of 2)	intron (NM_001005613, intron 2 of 2)	-192175	NR_037494	100500887		NR_037494		MIR676	hsa-mir-676	microRNA 676	miscRNA
chrX	75968032	75968532	+	11.3	500	20	8.7	2.29	0.000737	Intergenic	L1M1|LINE|L1	171503	NR_029909	494333		NR_029909		MIR384	MIRN384|hsa-mir-384	microRNA 384	miscRNA
chrX	76072662	76073162	+	11.9	500	21	8.7	2.41	0.000298	Intergenic	L1PA16|LINE|L1	66873	NR_029909	494333		NR_029909		MIR384	MIRN384|hsa-mir-384	microRNA 384	miscRNA
chrX	105775015	105775515	+	11.9	500	21	8.7	2.41	0.000298	Intergenic	L1M3b|LINE|L1	-79895	NM_018015	55086	Hs.274267	NM_001184782	ENSG00000147231	CXorf57	-	chromosome X open reading frame 57	protein-coding
chrX	141222908	141223408	+	11.9	500	21	8.7	2.41	0.000298	Intergenic	Intergenic	69918	NM_016249	51438	Hs.123536	NM_016249	ENSG00000046774	MAGEC2	CT10|HCA587|MAGEE1	melanoma antigen family C, 2	protein-coding
chrX	141262792	141263292	+	11.3	500	20	8.7	2.29	0.000737	Intergenic	Intergenic	30034	NM_016249	51438	Hs.123536	NM_016249	ENSG00000046774	MAGEC2	CT10|HCA587|MAGEE1	melanoma antigen family C, 2	protein-coding
chrX	141419572	141420072	+	11.9	500	21	8.7	2.41	0.000298	Intergenic	Intergenic	-126746	NM_016249	51438	Hs.123536	NM_016249	ENSG00000046774	MAGEC2	CT10|HCA587|MAGEE1	melanoma antigen family C, 2	protein-coding
chrX	147151019	147151519	+	11.9	500	21	9.3	2.25	0.000701	Intergenic	L1MA4|LINE|L1	88420	NM_152578	158521	Hs.128580	NM_152578	ENSG00000176988	FMR1NB	CT37|NY-SAR-35|NYSAR35	fragile X mental retardation 1 neighbor	protein-coding
chrX	147793001	147793501	+	11.9	500	21	8.7	2.41	0.000298	intron (NM_001169122, intron 3 of 19)	intron (NM_001169122, intron 3 of 19)	-7364	NM_001170628	2334	Hs.496911	NM_001169122	ENSG00000155966	AFF2	FMR2|FMR2P|FRAXE|MRX2|OX19	AF4/FMR2 family, member 2	protein-coding
chrX	4791913	4792413	+	11.3	500	20	8.7	2.29	0.000737	Intergenic	L1MA9|LINE|L1	-1030228	NR_034031	389906	Hs.657302	NR_034031		LOC389906	-	zinc finger protein 839 pseudogene	pseudo
chrX	7782636	7783136	+	11.3	500	20	8.7	2.29	0.000737	Intergenic	Intergenic	-27417	NM_013452	26609	Hs.567503	NM_013452	ENSG00000182583	VCX	VCX-10r|VCX-B1|VCX1|VCX10R|VCXB1	variable charge, X-linked	protein-coding
chrX	8151781	8152281	+	11.3	500	20	8.7	2.29	0.000737	Intergenic	Intergenic	-12723	NM_016378	51480	Hs.279737	NM_016378	ENSG00000177504	VCX2	VCX-2r|VCX2R|VCXB	variable charge, X-linked 2	protein-coding
chrX	11829931	11830431	+	11.3	500	20	8.7	2.29	0.000737	Intergenic	L2|LINE|L2	52446	NM_006800	10943	Hs.655288	NM_001193270	ENSG00000005302	MSL3	MSL3L1	male-specific lethal 3 homolog (Drosophila)	protein-coding
chrX	12302135	12302635	+	11.3	500	20	8.7	2.29	0.000737	intron (NM_014728, intron 1 of 16)	intron (NM_014728, intron 1 of 16)	145800	NM_014728	9758	Hs.657507	NM_014728	ENSG00000169933	FRMPD4	PDZD10|PDZK10	FERM and PDZ domain containing 4	protein-coding
chrX	32695859	32696492	+	15.8	633	28	11.2	2.5	1.76e-05	intron (NM_004007, intron 8 of 77)	L1MB1|LINE|L1	-265804	NM_004011	1756	Hs.495912	NM_000109	ENSG00000198947	DMD	BMD|CMD3B|DXS142|DXS164|DXS206|DXS230|DXS239|DXS268|DXS269|DXS270|DXS272	dystrophin	protein-coding
chrX	65520432	65520932	+	11.3	500	20	8.7	2.29	0.000737	Intergenic	MLT1B|LTR|ERVL-MaLR	136573	NM_014799	9843	Hs.31720	NM_001130860	ENSG00000089472	HEPH	CPL	hephaestin	protein-coding
chrX	65538019	65538519	+	11.3	500	20	10.3	1.95	0.00463	Intergenic	Intergenic	154160	NM_014799	9843	Hs.31720	NM_001130860	ENSG00000089472	HEPH	CPL	hephaestin	protein-coding
chrX	65624293	65624793	+	11.3	500	20	8.7	2.29	0.000737	Intergenic	L1PA12|LINE|L1	211329	NM_001242310	60401	Hs.302017	NM_001199687	ENSG00000131080	EDA2R	EDA-A2R|EDAA2R|TNFRSF27|XEDAR	ectodysplasin A2 receptor	protein-coding
chrX	65843533	65844033	+	11.3	500	20	8.7	2.29	0.000737	intron (NM_001199687, intron 1 of 6)	L2a|LINE|L2	-7911	NM_001242310	60401	Hs.302017	NM_001199687	ENSG00000131080	EDA2R	EDA-A2R|EDAA2R|TNFRSF27|XEDAR	ectodysplasin A2 receptor	protein-coding
chrX	66753006	66753506	+	11.3	500	20	8.7	2.29	0.000737	Intergenic	Intergenic	-10618	NM_000044	367	Hs.76704	NM_000044	ENSG00000169083	AR	AIS|DHTR|HUMARA|HYSP1|KD|NR3C4|SBMA|SMAX1|TFM	androgen receptor	protein-coding
chrX	83579694	83580194	+	11.3	500	20	11.2	1.78	0.0112	intron (NM_144657, intron 9 of 9)	intron (NM_144657, intron 9 of 9)	-137001	NM_014496	27330	Hs.234478	NM_014496	ENSG00000072133	RPS6KA6	PP90RSK4|RSK4	ribosomal protein S6 kinase, 90kDa, polypeptide 6	protein-coding
chrY	13810732	13811232	+	19.2	500	34	22.4	1.52	0.0135	Intergenic	Intergenic	722407	NR_033667	352887	Hs.546221	NR_033667		GYG2P1	GYG2P	glycogenin 2 pseudogene 1	pseudo
chrY	9958043	9959297	+	30.5	1254	54	32.7	1.65	0.000397	Intergenic	L1MA2|LINE|L1	210263	NR_001540	252955	Hs.741140	NR_001540		TTTY23	NCRNA00148	testis-specific transcript, Y-linked 23 (non-protein coding)	miscRNA
chrY	13141614	13142114	+	17.5	500	31	18.7	1.66	0.00559	Intergenic	AluYa8|SINE|Alu	1391525	NR_033667	352887	Hs.546221	NR_033667		GYG2P1	GYG2P	glycogenin 2 pseudogene 1	pseudo
chrY	13456097	13456728	+	17.5	631	31	17.8	1.75	0.00273	Intergenic	(CATTC)n|Satellite|Satellite	1076977	NR_033667	352887	Hs.546221	NR_033667		GYG2P1	GYG2P	glycogenin 2 pseudogene 1	pseudo
chrY	9961414	9961914	+	11.9	500	21	10.3	2.04	0.00218	Intergenic	Intergenic	213257	NR_001540	252955	Hs.741140	NR_001540		TTTY23	NCRNA00148	testis-specific transcript, Y-linked 23 (non-protein coding)	miscRNA
chrY	59023760	59024892	+	37.8	1132	67	36.4	1.84	3.66e-06	Intergenic	Intergenic	-76131	NM_005840	10251	Hs.381912	NM_005840	ENSG00000168939	SPRY3	HSPRY3|spry-3	sprouty homolog 3 (Drosophila)	protein-coding
chrY	13255032	13255659	+	15.2	627	27	8.7	3.09	5.48e-07	Intergenic	GSATII|Satellite|centr	1278044	NR_033667	352887	Hs.546221	NR_033667		GYG2P1	GYG2P	glycogenin 2 pseudogene 1	pseudo
chrY	9953448	9954276	+	16.9	828	30	17.8	1.69	0.00494	Intergenic	MSTA-int|LTR|ERVL-MaLR	205455	NR_001540	252955	Hs.741140	NR_001540		TTTY23	NCRNA00148	testis-specific transcript, Y-linked 23 (non-protein coding)	miscRNA
chrY	9973435	9973935	+	12.4	500	22	11.2	1.96	0.00282	Intergenic	L1M1|LINE|L1	225278	NR_001540	252955	Hs.741140	NR_001540		TTTY23	NCRNA00148	testis-specific transcript, Y-linked 23 (non-protein coding)	miscRNA
chrY	13292165	13292794	+	13	629	23	14	1.64	0.0169	Intergenic	SATR1|Satellite|Satellite	1240910	NR_033667	352887	Hs.546221	NR_033667		GYG2P1	GYG2P	glycogenin 2 pseudogene 1	pseudo
chrY	59012261	59012761	+	11.3	500	20	8.7	2.29	0.000737	Intergenic	Intergenic	-87946	NM_005840	10251	Hs.381912	NM_005840	ENSG00000168939	SPRY3	HSPRY3|spry-3	sprouty homolog 3 (Drosophila)	protein-coding
