# Supplementary material for: C/EBPβ enhances platinum resistance of ovarian cancer cells by reprogramming H3K79 methylation
Source: Nat Commun. 2018 Apr 30;9:1739. doi: 10.1038/s41467-018-03590-5 (PMC5928165; doi:10.1038/s41467-018-03590-5)
Supplement: Supplementary file 7 — Supplementary Data 4(XLSX 392 kb) [file 41467_2018_3590_MOESM7_ESM.xlsx]

## Sheet: Data S4 RNA-seq
Supplementary Data 4. Lists of genes up and down regulated in C/EBPβ knockdown cells
List of genes down regulated in C/EBPβ knockdown cells
gene_symbol	locus	C13*-shcontrol(1)	C13*-shcontrol(2)	C13*-shcontrol(normalized average)	C13*-shCEBPB(1)	C13*-shCEBPB(2)	C13*-shCEBPB(average)	C13*_log2.FC	C13*_p_value	C13*_q_value	SKOV3-shcontrol(1)	SKOV3-shcontrol(2)	SKOV3-shcontrol(average)	SKOV3-shCEBPB(1)	SKOV3-shCEBPB(2)	SKOV3-shCEBPB(average)	SKOV3_log2.FC	SKOV3_p_value	SKOV3_q_value
DGKH	chr13:42614171-42803891	7.71381	6.35481	7.46312	1.27868	3.99547	2.72554	-1.45324	0	0	10.1459	5.9922	7.81897	3.18937	1.68346	2.50088	-1.64454	0	0
MBNL3	chrX:131503342-131623996	2.35841	2.36116	2.43627	0.59219	1.08895	0.85826	-1.50519	0	0	2.3061	1.92974	2.12151	1.02733	0.854621	0.955945	-1.15009	0	0
KAT6A	chr8:41786996-41909505	8.35881	8.1254	8.54368	3.48503	6.02774	4.84608	-0.81804	0	0	15.5203	13.4464	14.5639	8.4309	7.08874	7.87611	-0.886841	0	0
SLC16A7	chr12:59989820-60183635	2.58495	2.64922	2.69094	0.826908	1.7189	1.30244	-1.04689	0	0	4.08043	3.34031	3.70883	1.78885	2.32629	2.04128	-0.861489	0	0
ARHGAP32	chr11:128834954-129062093	4.47814	5.04652	4.84424	2.34784	2.99765	2.68922	-0.849083	0	0	12.7882	11.3809	12.1837	8.17566	5.88622	7.19511	-0.759866	0	0
CCDC88A	chr2:55514977-55647057	10.9901	11.8139	11.6707	5.79091	8.69823	7.35361	-0.666366	0	0	16.5175	14.5527	15.6465	9.97628	9.71931	9.92081	-0.657314	0	0
MGA	chr15:41952609-42062141	11.9316	10.6903	11.8434	5.09653	8.6707	7.01219	-0.756151	0	0	9.21204	8.05405	8.68891	6.23193	4.97073	5.70059	-0.608065	0	0
DENND4C	chr9:19230762-19374137	12.717	12.6061	13.0929	6.00128	9.486	7.86829	-0.73466	0	0	7.51157	6.37559	6.96652	5.02629	4.15224	4.66043	-0.579976	0	0
CANT1	chr17:76987797-77005899	20.9866	18.8447	20.8433	12.7967	11.9282	12.3519	-0.754847	0	0	14.9298	16.7989	16.351	9.36457	12.96	11.0293	-0.568035	0	0
FAM135A	chr6:71123106-71270877	4.78545	5.01009	5.02963	1.79462	3.11206	2.49793	-1.00972	0	0	9.90716	8.41553	9.19019	6.86846	5.8042	6.42445	-0.516522	0	0
BBX	chr3:107241782-107530176	14.3893	14.469	14.8938	8.09769	12.7043	10.41	-0.516734	0	0	27.3233	24.3614	26.0019	19.7241	17.7237	18.9435	-0.456918	0	0
PUM1	chr1:31404352-31538564	26.1318	24.3229	26.2934	15.3298	21.7933	18.8064	-0.483479	0	0	29.8568	28.0443	29.3459	24.0335	19.8809	22.3177	-0.394974	0	0
HIPK2	chr7:139246315-139477693	4.07323	3.92724	4.15056	1.79707	2.77622	2.32247	-0.837643	0	0	4.64137	4.043	4.36867	2.34362	1.90303	2.15847	-1.01718	2.22045e-16	1.64944e-14
NF1	chr17:29421944-29704695	35.0547	30.0537	34.2783	14.0559	25.9501	20.4479	-0.745343	0	0	13.0488	10.9169	12.0126	8.58687	6.623	7.74392	-0.633418	1.11022e-15	7.49746e-14
LNPEP	chr5:96271345-96365115	5.19239	4.85075	5.22657	1.16123	3.26792	2.28502	-1.19366	0	0	3.25954	2.59632	2.9115	1.06282	0.712996	0.907661	-1.68154	3.2907e-13	1.60695e-11
ZNF678	chr1:227751219-227850164	2.2958	3.2001	2.71916	1.16313	1.80473	1.50778	-0.850731	0	0	1.22641	1.00253	1.11156	0.562927	0.498084	0.53421	-1.05711	1.60481e-11	6.08017e-10
KIAA0586	chr14:58862643-59015549	13.0558	14.2626	13.9459	7.67519	12.1493	10.0336	-0.475005	0	0	4.60011	4.13937	4.42663	3.28615	2.70143	3.04221	-0.541089	1.69202e-11	6.36833e-10
FYB	chr5:39105353-39270759	9.01959	7.09903	8.57235	2.34472	3.13915	2.76684	-1.63145	0	0	1.36607	1.2595	1.32642	0.174521	0.589128	0.35856	-1.88726	8.92244e-11	2.88833e-09
LRBA	chr4:151185810-151936649	17.9591	17.9772	18.5595	8.94234	15.3448	12.3763	-0.584582	0	0	10.3716	9.25381	9.89703	7.82067	6.22574	7.14982	-0.469089	4.17554e-10	1.20519e-08
HIPK1	chr1:114471995-114520491	8.76382	8.32075	8.87745	4.06049	6.7236	5.20546	-0.770121	0	0	23.1554	18.8221	20.6447	15.6085	12.771	14.4261	-0.517091	6.87187e-10	1.88696e-08
ZFHX3	chr16:72816785-73092534	2.7047	3.11283	2.95045	1.18794	1.99222	1.61867	-0.866129	0	0	6.56402	5.79209	6.22273	4.537	3.49638	4.09652	-0.603148	2.26292e-09	5.6033e-08
DROSHA	chr5:31400601-31532282	45.9107	46.2319	47.5495	35.1607	41.3684	38.5441	-0.302922	0	0	11.0913	10.9729	11.2367	8.22237	7.78058	8.06943	-0.477681	3.83455e-09	9.08067e-08
NOS1	chr12:117645946-117799607	6.94368	7.13741	7.24615	3.23639	5.25025	4.31799	-0.746856	0	0	1.43064	1.40237	1.43977	1.03278	0.77965	0.923731	-0.640293	6.68838e-09	1.52258e-07
ATXN7	chr3:63850232-63989136	6.11141	6.0712	6.29299	3.21476	5.26584	4.31293	-0.545078	0	0	9.56401	8.9018	9.35082	7.63321	5.78066	6.83865	-0.451381	6.78013e-09	1.5385e-07
SOCS4	chr14:55493843-55516206	14.5718	15.977	15.5963	7.33384	12.0144	9.84079	-0.664357	0	0	10.3595	8.95463	9.70946	8.13702	6.1308	7.27971	-0.415509	1.92497e-06	2.59742e-05
PTPRU	chr1:29563027-29653325	7.71473	10.2463	8.94982	5.20416	3.43431	4.2694	-1.06783	0	0	11.7812	12.3363	12.3509	10.0734	10.6984	10.4136	-0.246139	7.81765e-06	9.19486e-05
GOLGA4	chr3:37284681-37408370	18.9614	21.0881	20.41	12.1237	17.9294	15.244	-0.421035	0	0	12.8665	11.4932	12.2843	10.5346	8.88884	9.85514	-0.317861	2.08955e-05	0.000219761
LMLN	chr3:197687070-197770591	2.81118	2.73832	2.87049	1.27126	1.94241	1.63051	-0.815973	0	0	2.9758	2.78862	2.91058	2.48061	2.01077	2.27622	-0.354669	3.12736e-05	0.000312603
SCAI	chr9:127704887-127905838	3.1737	3.54758	3.42114	1.78894	2.53842	2.19231	-0.642028	0	0	1.64188	1.42866	1.54295	0.87686	1.13154	0.997236	-0.629681	5.06686e-05	0.000477714
IL1RAP	chr3:190231839-190374986	10.7967	12.1357	11.6573	6.28334	7.32479	6.86683	-0.763513	0	0	7.23799	6.41925	6.87669	5.1354	5.14836	5.162	-0.413784	5.33235e-05	0.000498086
TGFBR3	chr1:92145899-92371559	4.32796	4.50268	4.53736	2.31918	3.17947	2.78086	-0.706321	0	0	1.36464	1.30361	1.35263	0.880407	1.17517	1.01515	-0.414085	0.00404991	0.0189148
FOXO3	chr6:108881025-109005971	8.41336	8.37257	8.67403	4.84826	6.01581	5.47591	-0.663603	0	0	11.4945	10.5943	11.1736	10.3798	9.01945	9.83161	-0.184593	0.00535577	0.0234683
ARHGEF12	chr11:120207617-120360645	14.8216	14.6811	15.2551	7.7203	14.0269	11.0949	-0.459388	0	0	46.6579	39.7191	43.3574	39.0754	28.9671	34.761	-0.318812	0.00542391	0.0237006
FAM217B	chr20:58508818-58523702	10.4527	10.6557	10.8667	5.86028	8.01379	6.99086	-0.636366	0	0	2.62409	2.41359	2.54512	2.17457	1.80451	2.01705	-0.335488	0.00745823	0.0304764
ATF2	chr2:175936977-176032934	12.4268	12.5628	12.8769	7.42078	9.9601	8.78454	-0.551741	0	0	19.0588	17.8588	18.7272	19.0138	15.5246	17.5542	-0.0933114	0.0115769	0.0431352
SCD	chr10:102106771-102124588	10.1642	19.3695	14.0647	3.97181	3.95045	3.9712	-1.82444	0	0	11.321	11.174	11.4575	9.3345	9.32428	9.38995	-0.287106	0.0428806	0.116321
HSPA8	chr11:122928199-122932901	611.053	484.882	582.402	135.13	176.479	157.457	-1.88705	0	0	222.324	226.753	229.408	104.15	270.445	179.76	-0.351845	0.0460454	0.122875
APAF1	chr12:99039077-100378432	7.13056	6.96465	7.3001	3.95817	5.71647	4.79528	-0.606302	2.22045e-16	3.97575e-14	2.94457	2.62819	2.78905	1.66423	2.4348	2.02201	-0.463983	0.000124482	0.00101846
TCF12	chr15:57210832-57580714	11.4596	12.6389	12.245	7.0997	9.57464	8.43351	-0.537982	2.22045e-16	3.97575e-14	39.8309	37.3993	39.0745	39.7054	30.2342	35.6794	-0.131134	0.0420062	0.114433
SMARCAD1	chr4:95128758-95212443	15.053	13.8533	15.0723	8.92252	13.3377	11.2124	-0.426795	4.44089e-16	7.65332e-14	12.8253	11.6294	12.344	11.2949	9.83903	10.7108	-0.204742	0.000226466	0.00169784
ZNF704	chr8:81540685-81787016	2.90437	3.10843	3.07952	0.884097	0.919135	0.904838	-1.76698	4.44089e-16	7.65332e-14	4.22374	3.80675	4.05471	3.3776	2.81749	3.14687	-0.365682	0.011024	0.0416469
TRRAP	chr7:98476112-98610866	11.4028	10.6254	11.4775	5.29326	8.1891	6.85067	-0.744494	3.10862e-15	4.70974e-13	7.98315	6.95265	7.51338	4.16805	3.81145	4.03229	-0.897864	9.37028e-14	5.04779e-12
SBNO1	chr12:123773655-123834988	11.0986	11.3438	11.5593	6.52603	9.56538	8.1588	-0.50262	3.33067e-15	4.9913e-13	11.9397	11.0515	11.6331	7.97403	8.52963	8.27453	-0.491483	0	0
ENTPD4	chr8:23286664-23315244	9.20136	9.65047	9.67942	6.43376	8.02098	7.28944	-0.409112	1.24345e-14	1.76737e-12	13.6506	14.1172	14.2013	12.9895	11.459	12.3799	-0.19802	0.0430626	0.116635
MYPN	chr10:69865873-69971773	2.85276	3.13823	3.05758	2.12769	1.64429	1.86842	-0.710568	2.06501e-14	2.87579e-12	0.740022	0.526208	0.626967	0.154847	0.574688	0.341974	-0.874502	0.00477809	0.0214361
NARG2	chr15:60711807-60771359	10.0319	10.2688	10.4524	6.01558	8.6172	7.37947	-0.502242	3.79696e-14	5.18304e-12	12.0115	10.9179	11.5722	10.568	8.944	9.89847	-0.22539	2.3481e-06	3.08003e-05
TMEM164	chrX:109245862-109421016	10.533	7.83288	9.83327	4.67897	6.42256	5.61627	-0.808059	7.14984e-14	9.57037e-12	9.03474	9.03872	9.21886	7.47936	8.36904	7.92451	-0.218266	0.00253373	0.0129804
SLC7A11-AS1	chr4:138948576-139163503	1.57068	1.63655	1.64748	0.0454864	0.580303	0.322554	-2.35265	1.0969e-13	1.44028e-11	1.34392	0.751556	1.00736	0.252267	0.096595	0.18229	-2.46628	6.03739e-13	2.83096e-11
ITGBL1	chr13:102104943-103054124	3.17009	3.03374	3.20517	0.952171	1.56601	1.26069	-1.34619	1.18128e-13	1.53644e-11	0.141587	0.355898	0.241033	0.0618438	0.127257	0.0837302	-1.52541	0.0412509	1
ZBTB43	chr9:129567284-129600487	5.74254	6.67765	6.28977	3.58715	4.7585	4.2194	-0.575968	2.60458e-13	3.26449e-11	5.76558	4.94721	5.38603	4.45266	3.51406	4.05319	-0.410164	9.37664e-07	1.34085e-05
ZNF507	chr19:32836513-32878573	5.99866	5.72917	6.09052	2.98136	4.66043	3.8792	-0.650804	3.03757e-13	3.77288e-11	6.42049	5.25525	5.83569	4.38936	3.60277	4.05944	-0.523622	6.87383e-12	2.82027e-10
PASK	chr2:242045513-242089394	5.78305	6.86508	6.38755	4.42829	5.32406	4.90661	-0.380537	3.10862e-13	3.82666e-11	3.93987	3.62918	3.82284	1.74372	2.85566	2.25067	-0.764294	8.80629e-13	4.0486e-11
FOXN3	chr14:89622515-90085494	2.47168	2.38581	2.5194	1.23862	1.81654	1.54879	-0.70194	4.10116e-13	4.95989e-11	8.06881	7.37356	7.80802	5.46417	5.3218	5.4365	-0.522278	4.90885e-08	9.28733e-07
PPIP5K2	chr5:102455957-102539224	8.10031	8.5641	8.54578	4.86344	7.17459	6.09718	-0.48707	4.42091e-13	5.30009e-11	7.15979	6.25017	6.73958	4.7432	4.44411	4.63494	-0.540106	3.25606e-12	1.4011e-10
FZD3	chr8:28351721-28431785	1.77663	1.91615	1.88883	0.835504	1.20683	1.03363	-0.869778	5.01821e-13	5.96431e-11	2.27221	1.96813	2.13233	1.9605	1.76733	1.88429	-0.178409	0.0411792	0.11268
GK5	chr3:141876368-141944449	3.72931	4.02321	3.96637	1.8257	2.9122	2.40805	-0.719952	8.37996e-13	9.70879e-11	3.14997	2.92794	3.07671	2.58553	2.35619	2.49697	-0.301212	8.09346e-05	0.000711277
KAT6B	chr10:76586170-76792380	3.70017	3.12103	3.59607	1.82469	3.16393	2.53931	-0.501982	9.91429e-13	1.1204e-10	3.91866	3.66991	3.84186	3.65277	2.49262	3.15024	-0.286343	0.00509754	0.0225821
MST1R	chr3:49924435-49941306	33.3711	28.5975	32.6243	20.2746	26.7145	23.7458	-0.458277	1.75615e-12	1.92159e-10	12.6403	14.1788	13.8242	10.2148	10.5153	10.4116	-0.409003	3.00994e-05	0.000303879
MKI67	chr10:129894924-129924468	60.7915	64.2269	64.1269	40.1396	51.9123	46.5177	-0.463149	2.77001e-12	2.96047e-10	50.8475	47.9906	50.1152	31.0753	26.1134	29.0305	-0.787681	1.40565e-09	3.62031e-08
GIGYF2	chr2:233562014-233725289	10.4368	10.5268	10.8141	6.7828	9.09516	8.03043	-0.429369	5.24003e-12	5.51483e-10	10.5564	10.3951	10.6615	9.44024	8.4169	9.03965	-0.238077	0.00917617	0.0359575
MLH3	chr14:75480466-75518235	4.16571	3.67206	4.11035	2.36451	3.2819	2.85709	-0.524714	8.30958e-12	8.54956e-10	2.96117	2.8319	2.93977	2.42223	2.40947	2.42898	-0.275352	0.0220468	0.0708196
TGOLN2	chr2:85545140-85555419	22.1079	20.5308	22.2263	14.0372	20.0194	17.25	-0.365671	8.49032e-12	8.67082e-10	56.3448	54.8428	56.5365	41.566	39.9067	41.0592	-0.461477	0	0
LIFR	chr5:38475064-38595507	3.83754	3.9625	4.01069	2.13502	3.17947	2.69455	-0.573806	9.66449e-12	9.65539e-10	3.90236	3.25988	3.58794	2.49512	2.04599	2.30875	-0.63604	1.27901e-08	2.74346e-07
AHI1	chr6:135605109-135818903	6.46475	7.51141	7.07398	4.01276	5.25944	4.6545	-0.603896	1.29379e-11	1.2741e-09	10.9027	9.67149	10.3672	6.89833	6.84114	6.91772	-0.58366	6.66134e-16	4.67752e-14
CLASP1	chr2:122095351-122407052	9.96174	10.4843	10.4925	6.12755	8.12003	7.20117	-0.543054	1.34492e-11	1.31507e-09	15.5455	14.1888	15.0281	12.8325	9.75639	11.526	-0.382769	0	0
CPD	chr17:28705941-28796675	22.6899	22.5614	23.388	13.8723	20.5743	17.4749	-0.420482	1.85747e-11	1.79083e-09	27.486	24.931	26.4751	20.7134	20.2568	20.637	-0.359406	8.30507e-05	0.000727157
SECISBP2L	chr15:49280834-49338760	4.66789	4.84779	4.88881	2.13477	4.10839	3.19109	-0.615434	2.39497e-11	2.27721e-09	15.4363	13.3119	14.4452	10.9593	8.68685	10.0007	-0.530493	0	0
NIPBL	chr5:36876860-37065921	24.8002	34.6291	29.4218	11.4229	21.1965	16.6498	-0.82138	3.45663e-11	3.19843e-09	18.3325	15.1187	16.7351	13.1067	9.70635	11.6476	-0.522843	0	0
LARP4	chr12:50794591-50873788	14.4931	14.5418	14.9613	6.0471	11.9809	9.13486	-0.711777	4.07367e-11	3.71945e-09	14.9072	13.6924	14.4523	11.676	9.7663	10.8842	-0.409057	1.4877e-14	8.82243e-13
VPS13B	chr8:100025493-100889814	3.03463	3.23135	3.21052	0.993655	2.18524	1.62555	-0.981879	6.38476e-11	5.71602e-09	4.72091	3.78257	4.2395	2.3473	1.81162	2.12142	-0.998863	2.00542e-11	7.37096e-10
BPTF	chr17:65821779-65980494	9.67465	9.57014	9.95219	5.7888	8.77593	7.3917	-0.429109	6.65767e-11	5.92189e-09	11.2321	9.92331	10.6573	7.06893	6.08492	6.66556	-0.677045	0	0
RC3H2	chr9:125611731-125667562	19.8563	18.4125	19.9446	7.16586	15.9228	11.8513	-0.750952	7.78586e-11	6.7939e-09	18.0825	14.4079	16.2048	7.25213	4.51896	6.06977	-1.4167	0	0
PDE5A	chr4:120375937-120549981	3.68413	3.37008	3.68007	1.76782	2.53883	2.18044	-0.755114	7.91591e-11	6.80866e-09	0.618548	0.480088	0.544533	0.170555	0.314425	0.23716	-1.19916	5.48172e-06	6.66974e-05
TJP1	chr15:29992356-30114706	25.2922	20	24.078	15.0209	24.8576	20.2923	-0.24678	7.95093e-11	6.80866e-09	29.9335	27.5655	29.0821	23.2483	19.6605	21.7734	-0.417568	0	0
HMGA2	chr12:66151799-66360071	18.1868	16.7205	18.1995	6.31193	9.17394	7.80325	-1.22175	8.18463e-11	6.96552e-09	9.13146	8.54735	8.96133	3.90616	5.85607	4.80813	-0.898238	8.39249e-09	1.8772e-07
ZBED6	chr1:203764750-203823256	12.1476	12.5108	12.6919	1.77483	7.43608	4.73491	-1.42249	9.20695e-11	7.7875e-09	6.23267	4.21071	5.11903	1.66934	0.827247	1.29256	-1.98564	0	0
ANKRD12	chr18:9136750-9285983	3.91544	4.60969	4.31008	2.00002	4.04614	3.09354	-0.478456	9.40219e-11	7.90415e-09	8.7093	7.49196	8.13817	6.3226	4.92837	5.73278	-0.50547	4.67325e-10	1.33249e-08
RPGRIP1L	chr16:53633817-53737771	4.82135	5.08326	5.07911	2.78881	4.23188	3.56116	-0.512229	1.02242e-10	8.49163e-09	3.44348	3.15523	3.33525	2.20907	2.35634	2.28682	-0.54445	1.94639e-06	2.62132e-05
EDNRA	chr4:148402068-148466106	1.82512	1.35716	1.69536	0.607718	0.911835	0.765838	-1.14648	1.14841e-10	9.31359e-09	2.97777	3.1164	3.09323	1.91533	1.93543	1.90599	-0.698569	7.0749e-05	0.000631195
TTC14	chr3:180319917-180328918	17.5624	21.6683	19.7303	11.5151	15.1788	13.4989	-0.547565	1.74534e-10	1.36722e-08	10.0163	8.5793	9.33672	7.11128	6.15717	6.7365	-0.470917	1.80599e-07	3.04111e-06
LCOR	chr10:98592016-98724198	4.36133	5.19224	4.82841	2.76802	3.67085	3.26096	-0.566249	1.89746e-10	1.47798e-08	2.47771	2.04474	2.26103	2.11686	1.53374	1.8658	-0.277189	0.032445	0.0944963
RECQL	chr12:21590537-21654603	21.2398	19.8704	21.4097	12.4744	18.9129	15.9372	-0.425867	2.10395e-10	1.62002e-08	11.9157	10.7099	11.412	6.71509	8.087	7.37671	-0.629496	7.77156e-15	4.78986e-13
OSBPL8	chr12:76745577-76953589	7.20243	7.37022	7.501	2.46357	5.19314	3.92232	-0.935376	2.11506e-10	1.62002e-08	20.4908	17.4632	19.0523	12.0684	11.1633	11.7345	-0.699208	4.95892e-12	2.08304e-10
WNK1	chr12:862088-1020618	21.3449	20.0607	21.5505	10.5916	17.1318	14.1005	-0.611971	2.47114e-10	1.86173e-08	26.8992	24.3102	25.8541	18.2585	15.4832	17.1193	-0.594769	2.68896e-13	1.34582e-11
ATE1	chr10:123502624-123687546	10.8976	9.65565	10.7643	4.53068	8.58548	6.69494	-0.685109	2.54271e-10	1.90524e-08	11.8733	10.6339	11.3555	8.44721	5.69753	7.25282	-0.646781	1.66729e-11	6.29201e-10
TMED7-TICAM2	chr5:114914338-114961876	6.02801	6.55138	6.43101	1.9818	3.13794	2.74128	-1.2302	2.74093e-10	2.01007e-08	7.70311	7.60991	7.78774	1.81379	5.08147e-05	1.2902	-2.59361	0	0
RBBP5	chr1:205055269-205091150	11.0943	10.2077	11.1156	7.0834	9.55967	8.41285	-0.401918	3.09752e-10	2.21007e-08	5.49514	5.10954	5.36842	4.03051	3.95096	4.02288	-0.416269	4.70142e-05	0.000446841
ZNF28	chr19:53300660-53324922	8.5133	9.31989	9.10653	5.74023	7.79885	6.84895	-0.411018	3.10565e-10	2.21007e-08	7.92132	7.08161	7.56266	5.86377	5.42949	5.69871	-0.40826	1.11734e-05	0.000126872
GSTCD	chr4:106629940-106768882	11.8923	11.3373	12.0696	5.67709	10.3882	8.19729	-0.558162	7.96037e-10	5.25118e-08	12.6524	12.4376	12.7715	8.63016	9.09788	8.89417	-0.521999	2.44249e-15	1.6109e-13
NXPE3	chr3:101498028-101579869	7.19136	5.34081	6.70774	3.56676	6.16414	4.95213	-0.437779	8.30058e-10	5.4237e-08	6.00948	5.37272	5.73902	5.00616	4.55072	4.80521	-0.256206	0.00731193	0.0299914
TMEM194A	chr12:57449425-57472574	23.9766	24.4449	24.9381	15.5008	20.2046	18.0287	-0.468053	9.39351e-10	6.10888e-08	13.7076	12.5426	13.268	7.32912	8.45557	7.87998	-0.751688	0	0
FAM63B	chr15:59063392-59149734	7.12866	6.8959	7.27165	1.53971	5.68638	3.75257	-0.954404	1.38251e-09	8.70352e-08	15.7575	11.5057	13.4846	5.15806	3.36182	4.37636	-1.62351	0	0
RNF6	chr13:26786904-26796508	15.7473	14.7046	15.8511	8.71339	12.6919	10.85	-0.546889	1.54576e-09	9.64319e-08	28.8546	26.454	27.9611	27.6867	16.3331	22.7326	-0.298655	2.59082e-05	0.000266328
RASA1	chr5:86564069-86687743	13.1897	13.6085	13.7835	7.64766	11.3423	9.63341	-0.516822	1.57093e-09	9.75604e-08	16.9059	16.2596	16.8438	13.3664	12.0875	12.8706	-0.388139	1.22458e-07	2.13116e-06
NIN	chr14:51186480-51297839	27.8243	26.5977	28.2685	13.0596	23.9189	18.8582	-0.584003	1.62697e-09	1.00587e-07	24.0944	20.0714	22.1092	14.94	13.4926	14.3813	-0.620451	2.80773e-09	6.81224e-08
INTS2	chr17:59942727-60005377	7.18305	7.40961	7.50678	3.51531	5.127	4.38068	-0.777038	1.7506e-09	1.07269e-07	6.58594	5.88892	6.28786	4.59093	4.26051	4.46975	-0.492374	1.48734e-05	0.000163364
FKBP14	chr7:30050198-30066417	3.02002	4.17926	3.56708	2.12005	2.56859	2.35957	-0.596218	1.90163e-09	1.15228e-07	2.31923	2.17994	2.27739	1.49697	1.55898	1.53061	-0.573276	0.00432696	0.0198798
HMBOX1	chr8:28747910-28910242	4.9087	4.91894	5.07021	1.08284	2.59008	1.88612	-1.42663	2.22247e-09	1.32646e-07	3.6873	3.07408	3.37871	1.78421	1.34517	1.59086	-1.08666	1.23823e-06	1.73205e-05
HIPK3	chr11:33279167-33375939	8.45152	8.37558	8.70003	2.67369	7.02792	4.99572	-0.800328	2.30128e-09	1.36758e-07	21.2446	17.3018	19.26	10.845	7.08044	9.2135	-1.06379	0	0
AP3M1	chr10:75880014-75910826	17.1817	17.6753	17.9349	12.4791	16.88	14.8392	-0.273357	3.14965e-09	1.84784e-07	12.4166	12.2726	12.5697	11.3886	10.1887	10.9178	-0.203268	0.00165727	0.00908024
ZFP91-CNTF	chr11:58346586-58393205	0.877185	0.292413	0.735879	2.7301e-34	9.52216e-05	0	-1.79769e+308	3.41898e-09	1.98893e-07	1.99018	0.805419	1.38198	2.6128e-90	1.21163e-56	0	-1.79769e+308	9.85558e-16	6.71989e-14
TGFBI	chr5:135364583-135399507	92.7094	106.239	101.004	48.2444	44.0793	46.1277	-1.13071	4.04433e-09	2.3233e-07	12.2912	12.6368	12.7494	15.6501	2.03951	9.61424	-0.40718	0.0225081	0.0718896
SPATA13	chr13:24734860-24881212	3.3813	3.20924	3.42454	1.8437	2.69078	2.29881	-0.575024	4.39666e-09	2.50483e-07	6.43533	5.83365	6.19336	5.40346	4.28273	4.93034	-0.329033	0.000151246	0.00120332
GOLGA8A	chr15:34671269-34729667	20.2717	21.4873	21.4084	14.0004	15.194	14.6838	-0.543949	5.14552e-09	2.89556e-07	25.7647	25.8015	26.3004	19.3243	16.483	18.168	-0.533685	0	0
STIL	chr1:47715810-47779819	11.6114	10.889	11.7144	6.98323	10.4989	8.86502	-0.40209	5.3756e-09	3.01274e-07	12.6105	11.6619	12.2818	6.81682	8.37607	7.56102	-0.699872	7.64322e-12	3.0999e-10
ZNF322	chr6:26634610-26659980	4.38261	5.07545	4.79192	2.66485	3.88345	3.32675	-0.526491	5.49822e-09	3.06899e-07	7.82359	7.52766	7.8062	7.32583	5.80007	6.68071	-0.22462	0.000563626	0.00366591
CLCN5	chrX:49687224-49863892	1.50499	1.69759	1.7047	0.518882	0.743317	0.636505	-1.42127	5.63784e-09	3.13423e-07	2.78776	1.62925	2.13842	0.802791	0.851617	0.829564	-1.36612	1.3756e-07	2.36483e-06
HSPA1B	chr6_qbl_hap6:3089162-3091686	123.046	106.746	120.801	60.197	50.7717	55.2938	-1.12745	6.4261e-09	1	52.7469	59.05	57.6194	27.9503	58.7749	42.0111	-0.455786	0.00149839	1
FNDC3B	chr3:171757417-172118492	7.7183	7.52207	7.89765	3.55581	6.15293	4.9463	-0.675075	6.88864e-09	3.81421e-07	19.9894	17.9106	19.1197	15.4625	12.4317	14.1913	-0.430053	0	0
ELMSAN1	chr14:74181824-74253896	7.00818	7.21867	7.31829	4.15186	5.81401	5.04388	-0.536972	7.62852e-09	4.17359e-07	11.6337	11.586	11.8336	10.6549	10.3122	10.5616	-0.164067	0.0258623	0.0796632
NSD1	chr5:176560079-176727214	14.329	14.7234	14.9533	7.73556	11.8724	9.95669	-0.586721	7.73179e-09	4.21337e-07	13.1248	11.7661	12.5569	9.49065	6.58944	8.24177	-0.607452	4.8338e-10	1.37272e-08
CCDC144B	chr17:18441114-18528930	3.6441	3.99539	3.89932	0.460857	2.29505	1.43899	-1.43817	8.00439e-09	4.32771e-07	2.27654	1.3997	1.78836	0.30426	0.165271	0.241957	-2.88581	0	0
ARHGEF11	chr1:156904631-157015162	5.16676	5.14148	5.3247	3.79782	4.07055	3.95	-0.430847	8.10172e-09	4.36322e-07	8.48134	8.85001	8.86852	8.04138	5.81177	7.08459	-0.32401	8.50824e-05	0.000742642
INVS	chr9:102861501-103063426	5.99617	5.37375	5.9445	4.02876	4.71941	4.40637	-0.431966	9.31883e-09	4.90506e-07	9.9866	9.40004	9.82157	6.54591	6.17908	6.4411	-0.608646	4.17444e-14	2.32878e-12
SRSF10	chr1_gl000191_random:36272-50281	48.6012	48.0111	49.7832	36.2001	45.5178	41.208	-0.272733	9.86534e-09	1	59.8863	56.2204	58.8324	42.1217	42.8385	42.6497	-0.464076	0	1
HSPA1A	chr6_qbl_hap6:3076937-3079366	110.261	98.1128	109.199	55.2133	46.5199	50.6833	-1.10738	1.02394e-08	1	54.3471	60.7044	59.2845	28.2845	59.9235	42.7146	-0.472926	0.000988567	1
PPFIBP1	chr12:27677044-27848497	11.6662	11.8428	12.1196	7.09421	10.6609	9.00093	-0.429192	1.15186e-08	5.97017e-07	18.0749	16.4889	17.4639	12.9088	10.9638	12.1051	-0.528765	0	0
PTPN11	chr12:112856535-112947717	25.8539	33.9787	29.8391	9.97204	16.9387	13.6904	-1.12404	1.25028e-08	6.40802e-07	47.6564	43.9001	46.3077	33.0012	33.5492	33.4539	-0.469077	0.00117245	0.00686069
CLMP	chr11:122943032-123066007	4.19876	4.17215	4.32995	0.95373	1.89596	1.46283	-1.56559	1.36038e-08	6.89542e-07	42.1754	36.6291	39.6369	22.4616	21.5021	22.1678	-0.838379	2.2181e-09	5.51167e-08
PTPRF	chr1:43996546-44089343	78.9556	79.1369	81.6312	65.4272	60.5406	62.9541	-0.374819	1.56853e-08	7.92137e-07	68.7656	70.6	71.2404	45.2305	53.093	49.0553	-0.538286	0.000341837	0.00241597
ATRX	chrX:76760355-77041719	8.82878	8.57791	9.0221	3.62989	7.15157	5.51318	-0.710579	1.63734e-08	8.19037e-07	13.9591	11.4329	12.691	8.9979	6.71352	8.02278	-0.661629	0	0
EHBP1	chr2:62900985-63275656	16.0261	17.4212	17.0924	9.43102	12.7005	11.1872	-0.611512	1.63962e-08	8.19037e-07	14.2798	13.67	14.1875	11.3275	11.7012	11.5564	-0.295931	4.16564e-05	0.000402422
GTF2A1	chr14:81641795-81687575	8.80392	8.47518	8.96312	5.92264	8.03009	7.05705	-0.344936	2.62986e-08	1.2546e-06	11.1878	10.3067	10.8739	9.67806	7.9361	8.95249	-0.280515	0.000735736	0.00461724
CLCN3	chr4:170541671-170644338	11.6532	11.8656	12.1173	7.26874	10.1531	8.81851	-0.458459	3.10307e-08	1.45517e-06	20.58	17.975	19.4015	14.673	14.7277	14.7957	-0.390994	5.45941e-12	2.27971e-10
ANKRD50	chr4:125585203-125633887	5.78078	6.35916	6.18297	2.56111	4.26175	3.47329	-0.831998	3.3544e-08	1.54313e-06	9.39627	7.90745	8.62279	6.83521	5.56845	6.30428	-0.451822	9.10123e-10	2.42277e-08
AGPAT9	chr4:84457066-84527027	7.55233	7.33809	7.7139	4.30725	5.99036	5.20477	-0.567625	3.35778e-08	1.54313e-06	57.1942	57.5919	58.5672	43.7334	54.6721	48.9183	-0.259718	1.05089e-10	3.31819e-09
CCDC144C	chr17:20224486-20305504	1.51763	1.55855	1.58036	0.130925	0.710168	0.438938	-1.84816	3.4412e-08	1.57621e-06	0.736386	0.52628	0.618992	0.0654906	0.0654874	0.0615433	-3.33025	2.00356e-08	4.14029e-07
VPS13C	chr15:62144589-62352664	6.58537	7.07269	6.9886	2.50276	4.32911	3.48386	-1.00432	3.55815e-08	1.61902e-06	8.26029	6.71122	7.48032	5.25093	3.69478	4.58136	-0.707325	6.47652e-08	1.19178e-06
ZNF621	chr3:40566375-40581043	3.5319	3.51101	3.63792	1.85052	3.2326	2.58735	-0.491637	3.66401e-08	1.6617e-06	3.94676	3.3709	3.67351	2.72487	2.13225	2.47154	-0.571749	3.26287e-07	5.20643e-06
PPP2R1B	chr11:111473169-111637169	17.6343	16.1346	17.5951	9.05121	15.4032	12.3849	-0.506595	3.8929e-08	1.75397e-06	13.9207	12.2662	13.0395	11.3153	10.4077	10.9601	-0.250633	0.00172956	0.00942873
P2RY1	chr3:152552735-152555843	3.07664	3.10182	3.1916	0.501641	1.52554	1.0514	-1.60197	4.45812e-08	2.00209e-06	1.45912	1.15667	1.30429	0.401797	0.34098	0.379741	-1.78018	1.95987e-08	4.05596e-07
KCTD12	chr13:77454303-77460540	5.31363	4.97293	5.35954	2.15884	2.51617	2.3543	-1.18681	5.21727e-08	2.32785e-06	4.08248	4.16394	4.21494	2.87879	2.83694	2.87991	-0.549488	0.000864653	0.00530945
LMBRD2	chr5:36103413-36152015	10.4133	9.60081	10.4463	2.0248	6.21474	4.26404	-1.2927	5.2616e-08	2.34005e-06	6.06524	4.69528	5.35349	2.4841	2.19205	2.37202	-1.17436	4.63567e-09	1.08684e-07
WHSC1L1	chr8:38132560-38239790	18.9668	19.0944	19.6391	10.6429	15.2281	13.1472	-0.578975	5.3869e-08	2.38808e-06	36.2276	32.2789	34.5369	25.6507	20.4875	23.4813	-0.556626	8.36787e-10	2.24533e-08
PPP1R9A	chr7:94536948-94925727	0.836901	0.684078	0.807456	0.354341	0.60628	0.485584	-0.733663	5.54524e-08	2.44256e-06	2.95959	2.60366	2.79773	2.37659	1.88027	2.16357	-0.370842	1.67621e-06	2.27521e-05
ZCCHC6	chr9:88902647-88969402	6.19968	6.3941	6.46155	3.52437	5.8003	4.74083	-0.446741	5.86425e-08	2.57486e-06	7.2225	6.06773	6.63471	3.59092	3.43682	3.5412	-0.905797	0	0
ZNF37A	chr10:38383263-38412278	1.81779	2.01044	1.95038	0.970061	1.42144	1.21002	-0.688721	6.34543e-08	2.75976e-06	8.14664	6.9303	7.57047	5.81568	4.05316	5.05595	-0.582401	2.33257e-08	4.71661e-07
VPRBP	chr3:51428698-51534018	11.9641	11.4791	12.1699	7.37504	10.9193	9.25064	-0.395697	6.49311e-08	2.80629e-06	8.45605	8.45628	8.62542	7.30708	5.95875	6.73328	-0.357285	0.00147644	0.00828241
MRE11A	chr11:94150468-94227040	10.0871	11.7758	11.0723	6.93053	9.02577	8.0589	-0.458297	7.35486e-08	3.11048e-06	7.28497	6.45288	6.921	3.79874	4.96942	4.34812	-0.670589	3.19716e-10	9.38145e-09
JMJD1C	chr10:64926987-65226322	9.3273	8.72752	9.39988	4.45354	8.2735	6.50077	-0.532032	7.61188e-08	3.20933e-06	12.5871	10.8236	11.7612	10.4192	6.89769	8.89146	-0.40354	4.16911e-12	1.76705e-10
CREBZF	chr11:85368607-85376182	12.4992	14.4405	13.6652	7.88144	9.91468	8.92513	-0.614559	8.06098e-08	3.36778e-06	13.7479	12.6719	13.3625	12.6577	11.178	12.0631	-0.147583	0.0306085	0.090265
WDR4	chr21:44263189-44299699	12.5404	13.8579	13.4584	8.2096	10.0122	9.15783	-0.555429	8.62629e-08	3.59253e-06	10.34	10.2879	10.4988	6.59444	7.27529	6.91306	-0.602834	3.57806e-07	5.64886e-06
REST	chr4:57774041-57802010	6.84217	7.26078	7.23066	3.92212	5.98579	5.02781	-0.524197	9.87245e-08	4.03892e-06	14.7023	13.3871	14.1919	13.4243	10.128	12.0204	-0.239586	0.00358666	0.0171194
SLC4A7	chr3:27414211-27525911	25.3684	23.8165	25.6054	9.4158	17.3601	13.6562	-0.906892	1.02809e-07	4.16889e-06	7.82214	6.58071	7.22411	5.79607	4.60287	5.29139	-0.449173	7.07938e-09	1.59869e-07
ZNF623	chr8:144718182-144735900	6.93587	8.04301	7.58812	3.73288	4.96235	4.39365	-0.788321	1.07071e-07	4.29125e-06	10.9752	10.0301	10.6082	7.52804	5.45437	6.64739	-0.674317	0	0
FAM83A	chr8:124194751-124222318	107.602	82.6801	101.514	72.1965	61.0596	66.4823	-0.610632	1.11047e-07	4.4169e-06	6.79149	6.54068	6.77006	2.09927	5.23131	3.52655	-0.940912	1.16467e-09	3.0441e-08
ATP11A	chr13:113344642-113541482	5.99775	5.42764	5.97319	2.97255	4.87833	3.99398	-0.580676	1.19568e-07	4.72347e-06	10.7588	9.79223	10.3802	8.03242	5.31214	6.85282	-0.599066	0	0
TNPO1	chr5:72112417-72210215	21.7577	19.0989	21.4466	10.9051	19.2589	15.3806	-0.479639	1.20049e-07	4.72889e-06	42.2926	37.8655	40.4359	32.9816	28.4335	31.1355	-0.377076	1.24915e-07	2.16061e-06
PPARGC1B	chr5:149109814-149234585	1.67295	1.6962	1.73558	0.649443	0.844589	0.753102	-1.2045	1.22896e-07	4.7999e-06	1.00798	0.810697	0.904042	0.782738	0.655338	0.729226	-0.310024	0.0212638	0.0688196
AOX1	chr2:201450730-201536217	3.06402	2.70118	3.02555	0.9241	1.43796	1.20022	-1.3339	1.32053e-07	5.12851e-06	0.939678	1.05657	1.0312	0.430005	0.904818	0.647425	-0.671545	0.00883178	0.0348774
AGAP1	chr2:236402732-237040444	4.58544	3.74577	4.27446	2.8069	3.23353	3.06576	-0.479498	1.48096e-07	5.70334e-06	9.99162	9.59776	9.95265	6.11268	6.52275	6.33075	-0.652705	9.14097e-07	1.30848e-05
GCC2	chr2:109065576-109125854	8.82711	8.84526	9.12269	4.71072	7.496	6.20347	-0.556384	1.53774e-07	5.8728e-06	10.3696	9.03366	9.76212	7.39059	6.49354	7.02832	-0.474014	4.20496e-08	8.04183e-07
NCR3LG1	chr11:17373308-17398868	3.87244	3.67396	3.92433	0.827549	2.3064	1.62004	-1.27642	1.54768e-07	5.87427e-06	0.808482	0.638012	0.721224	0.361519	0.154544	0.271186	-1.41117	2.15925e-06	2.87236e-05
SLC7A11	chr4:138948576-139163503	51.3894	47.5589	51.6034	17.4143	30.031	24.1811	-1.09358	1.55517e-07	5.87427e-06	70.0937	59.4489	65.0066	52.1717	39.2254	46.6632	-0.478302	0.00487773	0.0218276
NUP155	chr5:37291940-37371197	69.569	65.9831	70.4903	37.1751	59.3285	49.0419	-0.52341	1.64609e-07	6.18384e-06	12.1013	10.8264	11.5564	6.92398	7.973	7.43585	-0.636125	4.44089e-16	3.21429e-14
DCAF17	chr2:172173912-172341562	5.13217	5.67018	5.52247	3.19304	4.68114	3.98748	-0.469838	1.67228e-07	6.26513e-06	3.98127	3.81696	3.94774	3.13864	2.57207	2.90997	-0.440024	1.37864e-06	1.91328e-05
SLC33A1	chr3:155544300-155572248	12.3467	13.0295	13.0155	8.66425	9.54865	9.12656	-0.512084	1.6823e-07	6.28558e-06	9.48591	9.48151	9.66602	7.42018	6.12418	6.83046	-0.500939	4.75163e-05	0.000450702
KIAA0754	chr1:39547088-39952810	3.49056	2.90062	3.37442	0.577592	2.23226	1.44503	-1.22354	1.70004e-07	6.33471e-06	20.124	15.1798	17.501	4.89572	2.79764	3.95889	-2.14427	0	0
FNDC3A	chr13:49550047-49783915	12.1531	12.3085	12.6121	6.19212	10.8178	8.66932	-0.540813	1.81573e-07	6.72942e-06	20.8148	18.4188	19.7691	15.9185	11.4495	13.9996	-0.497862	5.18832e-09	1.20639e-07
NR3C1	chr5:142657495-142815077	20.0364	18.4567	20.0767	10.4684	17.7691	14.3779	-0.481667	1.86387e-07	6.87089e-06	18.1701	15.8642	17.1181	15.0317	12.6123	14.0289	-0.287125	0.00451263	0.0205455
EGFR	chr7:55086724-55275031	49.3758	45.7829	49.633	15.3581	31.1018	23.7685	-1.06225	2.06512e-07	7.55219e-06	35.6322	29.6907	32.7129	15.1478	12.1325	13.8829	-1.23655	0	0
KITLG	chr12:88886569-88974250	18.7023	20.4918	20.0085	11.3996	15.3941	13.5448	-0.562877	2.1779e-07	7.90177e-06	6.83163	6.19384	6.57578	2.66421	5.77576	4.08194	-0.687906	2.18138e-10	6.57864e-09
SMEK2	chr2:55775513-55844796	24.2035	24.0789	24.9472	14.456	20.6108	17.7616	-0.490116	2.27763e-07	8.2419e-06	29.5988	27.4496	28.8733	27.113	21.7621	24.872	-0.21521	0.00195346	0.0104278
DENND2C	chr1:115127195-115212732	1.89788	2.12766	2.04524	0.764987	1.52628	1.169	-0.806997	2.52851e-07	9.10196e-06	2.34801	1.89446	2.10898	0.839432	0.965867	0.89803	-1.23171	2.31652e-11	8.40499e-10
CCDC144A	chr17:16593638-16678311	2.47537	2.69099	2.63946	0.314875	1.55362	0.976518	-1.43452	2.56227e-07	9.19948e-06	1.43836	0.899114	1.13894	0.240144	0.167848	0.20541	-2.47112	6.66134e-16	4.67752e-14
CDK6	chr7:92234234-92465941	15.5971	13.2304	15.1966	7.36543	13.1454	10.463	-0.538445	2.64899e-07	9.48614e-06	13.3721	11.3667	12.4143	8.39782	7.24026	7.92716	-0.647124	1.81817e-10	5.56651e-09
VWA8	chr13:42140960-42535221	6.89818	7.6732	7.42311	3.27181	5.14978	4.27381	-0.7965	2.69415e-07	9.59801e-06	5.93873	5.42582	5.72997	4.62398	2.96328	3.90282	-0.554009	0.00015252	0.00121107
ARHGAP5	chr14:32546494-32628934	17.0815	17.6876	17.878	8.04276	14.5261	11.5153	-0.634638	2.74281e-07	9.74615e-06	17.4979	14.7251	16.1567	14.2641	11.0007	12.8793	-0.327087	1.98846e-05	0.000210226
NBEAL1	chr2:203879601-204082717	2.7133	2.6227	2.76941	0.435486	1.73676	1.13136	-1.29152	2.77844e-07	9.84739e-06	2.73111	1.9782	2.32872	0.591094	0.451302	0.533277	-2.12658	0	0
C17orf80	chr17:71228775-71258019	9.86522	10.0812	10.2681	6.59504	9.40844	7.99206	-0.361532	3.8176e-07	1.32244e-05	20.9621	20.7931	21.2891	17.3324	14.1254	15.9751	-0.414284	0.000105248	0.000886321
ZNF519	chr18:14075988-14132489	5.82052	8.54154	7.06562	3.79825	3.95797	3.89027	-0.860944	3.90744e-07	1.35017e-05	1.97626	2.22503	2.16676	0.932621	1.13679	1.02662	-1.07763	1.44327e-06	1.98155e-05
SLTM	chr15:59171243-59225852	29.1502	28.2681	29.7462	21.1402	24.2413	22.832	-0.38165	3.93299e-07	1.3556e-05	38.6767	39.3548	39.8506	35.5348	34.2388	35.1657	-0.180432	6.3721e-06	7.65411e-05
HECTD4	chr12:112597991-112819896	2.86088	3.80449	3.32092	1.31883	1.85803	1.60871	-1.04568	4.0997e-07	1.40954e-05	6.58592	5.94064	6.32328	3.88744	3.12647	3.56855	-0.825334	5.4372e-09	1.25189e-07
OSMR	chr5:38845959-38935743	38.0901	41.0712	40.488	23.0921	29.2524	26.4994	-0.611533	4.20431e-07	1.4381e-05	27.6579	24.5136	26.2533	17.5605	18.6553	18.1745	-0.530581	1.83938e-05	0.00019608
GOLGA8B	chr15:34817483-34875771	17.3779	18.7619	18.4576	12.4065	13.0546	12.8003	-0.52803	4.5405e-07	1.53808e-05	24.0431	23.4715	24.1696	18.0277	14.6645	16.6311	-0.53931	0	0
DSP	chr6:7541869-7586946	51.3629	51.8472	53.2454	31.1444	53.4879	43.1249	-0.304136	5.1051e-07	1.72088e-05	67.4953	62.9265	66.0478	48.8809	39.016	44.7403	-0.561935	0	0
CHD9	chr16:53088944-53361414	11.6364	12.0325	12.173	3.26	8.21033	5.90645	-1.04332	5.66561e-07	1.89447e-05	8.88838	6.98985	7.91013	4.82042	3.83198	4.40389	-0.844924	2.84253e-09	6.88155e-08
QTRTD1	chr3:113775581-113807268	11.611	11.6386	12.0014	9.05756	10.4007	9.78905	-0.293968	5.70057e-07	1.89447e-05	7.40187	6.98144	7.28892	6.82	5.65232	6.31315	-0.207344	0.0157586	0.0547017
NCOR1	chr17:15933407-16118874	25.8111	21.257	24.903	13.2904	19.9602	16.663	-0.579672	5.77286e-07	1.91323e-05	12.8202	11.5348	12.2775	8.82342	6.59251	7.87112	-0.641381	1.76281e-12	7.7751e-11
PRKAR2B	chr7:106685177-106802256	0.818041	0.19909	0.60564	0.123937	0.163353	0.145773	-2.05474	6.167e-07	2.03896e-05	11.7386	10.9849	11.515	8.2354	10.7104	9.40398	-0.292169	0.04832	0.127594
PTAR1	chr9:72324437-72374876	10.0967	12.1081	11.2089	3.81997	7.12896	5.59385	-1.00273	6.47377e-07	2.13016e-05	11.8272	10.0211	10.9633	7.43739	5.60205	6.65799	-0.719523	3.35579e-07	5.34578e-06
DIAPH2	chrX:95939661-96855597	3.82021	4.13117	4.06429	2.20235	2.95757	2.6069	-0.640669	6.57406e-07	2.15801e-05	4.7272	3.88746	4.30962	3.6824	2.62602	3.22152	-0.419819	0.00037371	0.002606
NT5E	chr6:86159301-86205509	10.946	8.7141	10.4415	3.7626	7.88275	5.97109	-0.806257	6.64629e-07	2.17654e-05	15.3492	14.4616	15.11	7.34216	7.76092	7.57329	-0.996511	0	0
INTS6	chr13:51915167-52027275	5.08155	5.3064	5.33477	3.30692	4.63312	4.01445	-0.410224	6.74332e-07	2.20308e-05	6.74855	6.207	6.54625	6.75836	4.54238	5.79283	-0.176401	0.0471643	0.125198
ITPRIPL2	chr16:19125253-19132952	10.0327	10.484	10.5374	7.37862	8.65566	8.07468	-0.384048	7.0218e-07	2.28612e-05	19.8117	19.1246	19.7851	19.8934	15.4787	18.0275	-0.134217	0.0210587	0.0683426
SPAG9	chr17:49039534-49198226	26.202	23.4035	25.9809	16.7738	25.3818	21.3937	-0.280266	7.03064e-07	2.28612e-05	23.3459	21.3232	22.5766	18.2791	14.8875	16.8594	-0.421278	0	0
TTN	chr2:179059207-179672150	0.466465	0.422475	0.464995	0.138629	0.316673	0.232291	-1.00128	7.86859e-07	2.52289e-05	0.187207	0.124759	0.152205	0.09775	0.0827685	0.0911313	-0.740001	1.00839e-08	1
LATS1	chr6:149979288-150039392	3.95729	4.10681	4.15146	1.45215	2.73981	1.9819	-1.06673	8.46871e-07	2.69649e-05	11.4772	9.6506	10.5667	7.89524	5.57016	6.89715	-0.615455	1.27716e-09	3.31357e-08
CCDC68	chr18:52568739-52626739	1.14874	1.01719	1.13199	0.351137	0.671232	0.516535	-1.13192	8.55803e-07	2.71865e-05	5.832	5.5257	5.75438	3.83603	4.7317	4.25803	-0.434473	6.77622e-05	0.000609811
ASXL2	chr2:25962252-26101312	9.27032	8.69802	9.35575	2.0612	6.46486	4.41495	-1.08346	8.66455e-07	2.74616e-05	11.2335	9.25526	10.2535	4.97396	3.31802	4.25885	-1.26758	0	0
TTPAL	chr20:43104525-43123244	7.43701	6.64542	7.37565	4.47845	6.67552	5.65569	-0.383069	8.70513e-07	2.7527e-05	5.89078	5.56871	5.80638	5.21527	4.07756	4.73316	-0.294836	0.000544012	0.00355636
BACE1	chr11:117103403-117186972	2.49461	3.20902	2.84775	2.00786	2.32516	2.18155	-0.38447	9.13599e-07	2.87575e-05	7.59847	7.37346	7.60272	5.32008	6.01314	5.66548	-0.424319	2.91598e-11	1.04193e-09
SLC11A2	chr12:51373565-51422058	16.5568	16.7144	17.1971	13.939	15.2056	14.598	-0.236393	9.74962e-07	3.04803e-05	21.3572	20.3257	21.1302	19.6002	17.7404	18.8785	-0.162555	0.0258156	0.0795376
CLINT1	chr5:157212750-157286183	38.0597	35.6968	38.4012	23.2324	33.0085	28.4833	-0.431034	9.95887e-07	3.1064e-05	36.2566	34.5886	35.9555	33.7139	30.9639	32.6464	-0.139291	0.000131946	0.00107028
MLL3	chr7:151832009-152133090	3.98139	3.60979	3.96947	1.15217	2.63887	1.94813	-1.02686	1.28383e-06	3.94214e-05	4.87589	3.81745	4.32782	2.51736	2.08877	2.34007	-0.887088	8.90516e-10	2.38496e-08
BIRC6	chr2:32582095-32843965	9.8107	9.57739	10.044	3.28769	6.6504	5.08813	-0.981131	1.33458e-06	4.0798e-05	10.804	8.64517	9.70482	5.51266	4.27805	4.99134	-0.959275	7.22511e-12	2.94726e-10
ANKRD26	chr10:27293044-27389427	1.95656	1.99297	2.03392	0.920951	1.80287	1.39122	-0.54791	1.41202e-06	4.30697e-05	2.85563	2.3395	2.59678	2.08473	1.47902	1.82271	-0.51064	3.09275e-06	3.97189e-05
DMXL2	chr15:51739920-51914967	7.36167	7.40791	7.62209	3.38631	6.46556	5.04052	-0.596616	1.43086e-06	4.3452e-05	7.22503	6.10354	6.6839	3.79712	3.68514	3.76798	-0.826899	0	0
TCERG1	chr5:145826872-145891069	47.2411	53.8738	51.3588	37.3031	40.8468	39.269	-0.38722	1.47805e-06	4.44932e-05	20.2333	19.5588	20.2206	15.3909	14.0783	14.8925	-0.441239	3.24311e-06	4.14613e-05
PHIP	chr6:79644135-79788011	12.9951	12.7811	13.3413	4.36843	8.878	6.78294	-0.975914	1.53219e-06	4.60224e-05	15.0529	12.5618	13.836	7.90138	7.10405	7.59169	-0.865938	4.07473e-10	1.1785e-08
RAI14	chr5:34656432-34832717	30.5988	29.5494	31.2008	16.303	18.833	17.6906	-0.818602	1.5417e-06	4.62073e-05	56.5508	54.3216	56.3097	45.7997	42.9927	44.8145	-0.329417	0	0
DCAF8	chr1:160185504-160232350	22.4017	21.4322	22.7471	16.8066	17.9455	17.3835	-0.387962	1.76335e-06	5.27362e-05	23.1983	23.3775	23.8087	24.0996	19.5477	22.1803	-0.102207	0.00983003	0.0379074
ZMAT3	chr3:178735010-178789656	3.66055	5.77172	4.59753	3.47953	3.62952	3.56518	-0.366883	1.80116e-06	5.35186e-05	1.82603	1.52895	1.68236	1.28275	1.31937	1.30691	-0.364327	0.0396628	0.109421
ZDBF2	chr2:207139522-207179148	3.82087	3.86753	3.96559	1.19795	2.54281	1.91786	-1.04804	1.85111e-06	5.47666e-05	3.63101	3.11021	3.38684	2.34703	1.74281	2.08951	-0.696772	1.35031e-05	0.000149829
NIPA1	chr15:23043278-23086843	8.76718	9.25906	9.244	6.39532	8.11409	7.32404	-0.335878	1.87388e-06	5.53216e-05	12.6995	11.9211	12.4726	11.4014	10.0127	10.846	-0.201596	0.000157123	0.00124377
CDC7	chr1:91966403-91991321	15.0606	16.0772	15.9427	10.7673	13.2482	12.1032	-0.397506	1.88335e-06	5.54823e-05	5.44862	5.66584	5.6798	3.77848	4.85318	4.28436	-0.40676	0.000185255	0.0014327
BDP1	chr5:70751441-70863649	7.99922	8.05619	8.28607	2.48804	5.65025	4.18016	-0.987129	2.06454e-06	6.04327e-05	5.38347	4.20789	4.77511	2.88238	2.13383	2.56394	-0.897169	3.54231e-09	8.44223e-08
ANKRD17	chr4:73940501-74124502	29.2002	27.0529	29.3212	15.4801	23.6037	19.8189	-0.56507	2.29764e-06	6.66897e-05	23.255	20.8869	22.268	16.5213	13.2893	15.165	-0.554222	0	0
ARID4B	chr1:235330209-235491532	11.197	10.9549	11.4692	5.60313	9.03034	7.41211	-0.629807	2.40004e-06	6.95154e-05	10.7532	9.49262	10.2212	7.92699	6.3775	7.27659	-0.490231	2.88658e-14	1.64944e-12
C14orf132	chr14:96505660-96560226	0.864794	1.012	0.951178	0.282559	0.451201	0.374163	-1.34605	2.53943e-06	7.29398e-05	3.081	3.1448	3.18251	1.9832	2.55903	2.25694	-0.495796	0.00288083	0.014444
RICTOR	chr5:38938021-39074501	13.617	15.2216	14.6868	5.32713	9.66714	7.65376	-0.940282	2.58068e-06	7.39705e-05	7.14106	6.15311	6.68232	4.5773	4.19225	4.43294	-0.592083	3.80819e-05	0.000372738
ZNF468	chr19:53341784-53360902	8.24418	9.46472	8.97965	4.99887	6.17986	5.6381	-0.67145	2.59861e-06	7.43299e-05	12.0708	10.9201	11.6061	8.6303	7.86456	8.3369	-0.477301	1.71042e-05	0.00018358
ZKSCAN1	chr7:99613218-99635403	8.43322	9.86931	9.26758	2.57547	6.29392	4.56268	-1.02231	2.63435e-06	7.51963e-05	8.00948	6.61162	7.31961	2.98068	2.19929	2.65008	-1.46573	0	0
SACS	chr13:23902964-24007841	3.91371	3.35261	3.82674	1.4026	2.42205	1.94959	-0.972947	2.7247e-06	7.74451e-05	12.6602	10.272	11.459	5.78352	4.78577	5.37002	-1.09348	3.9968e-15	2.57584e-13
ELF1	chr13:41506054-41593508	13.4432	12.3139	13.445	7.66492	13.1578	10.6083	-0.341867	2.72998e-06	7.74451e-05	24.0736	22.3881	23.5121	24.4065	15.5088	20.5489	-0.194342	0.000167389	0.00131337
CDK17	chr12:96672038-96794366	5.52335	5.49755	5.70391	3.16637	4.53415	3.90082	-0.548171	2.86424e-06	8.01209e-05	22.5514	20.0562	21.4819	19.0329	15.7694	17.6789	-0.281096	1.64168e-08	3.45832e-07
MFAP3	chr5:153418518-153437014	12.7671	12.3289	13.0158	6.37446	8.42872	7.4357	-0.807722	2.86499e-06	8.01209e-05	12.186	11.0954	11.7215	9.7011	8.09728	9.03741	-0.375172	7.22164e-08	1.31348e-06
CHORDC1	chr11:89933596-89956532	11.0071	9.28943	10.7016	4.40693	7.84004	6.24322	-0.777462	3.33289e-06	9.17177e-05	13.819	13.013	13.5933	11.8023	11.8349	11.8848	-0.19378	0.0397678	0.109614
UNC5B	chr10:72972291-73062635	3.23847	5.09531	4.05683	2.96897	2.26937	2.60135	-0.641094	3.40089e-06	9.32167e-05	3.40553	3.97374	3.81582	2.54036	1.98257	2.30154	-0.729395	9.09608e-06	0.000105145
MAP3K9	chr14:71194853-71275888	7.67083	7.16422	7.72828	2.62015	4.94319	3.86517	-0.999615	3.5807e-06	9.75635e-05	5.90506	4.65553	5.263	1.83482	1.35656	1.63256	-1.68875	0	0
LEMD3	chr12:65563350-65642141	9.89801	9.37426	10.0179	3.78255	6.23412	5.09353	-0.975845	3.67202e-06	9.96577e-05	8.57608	8.50696	8.69966	6.20816	6.42386	6.33716	-0.457123	0.00142415	0.00805629
SREK1	chr5:65440045-65479444	22.2321	21.8438	22.8111	12.314	19.9599	16.3823	-0.477595	3.70125e-06	0.000100057	22.3807	20.4258	21.6248	19.2322	14.9086	17.3905	-0.314387	2.42209e-05	0.000251002
PHF8	chrX:53963112-54071569	6.08091	6.07421	6.28787	4.9054	5.47605	5.20211	-0.273474	3.82456e-06	0.000102987	11.188	11.0588	11.3278	9.25859	7.87109	8.67634	-0.384708	1.04554e-11	4.15684e-10
PLA2G4A	chr1:186798031-186958113	3.99661	3.78782	4.04623	1.2898	2.14432	1.75288	-1.20685	4.30491e-06	0.000114358	0.480576	0.489167	0.49768	0.0244772	0.311585	0.159822	-1.63875	0.000524384	0.00345115
RBM12B	chr8:94743730-94753224	12.3262	13.2967	13.1121	5.30771	8.25107	6.89301	-0.927698	5.12175e-06	0.000135016	7.34862	6.5244	6.99418	3.38328	3.0546	3.2603	-1.10115	3.53599e-11	1.24768e-09
AGPAT5	chr8:6565877-6619021	17.9909	17.0822	18.2368	8.32955	11.074	9.81114	-0.894356	5.33982e-06	0.000139962	14.0122	13.6676	14.085	11.1014	11.7631	11.4702	-0.296279	0.0337904	0.0970923
GPR63	chr6:97241997-97285353	0.990552	1.27241	1.13564	0.539884	0.5579	0.548673	-1.04949	5.38618e-06	0.000140909	1.2546	1.24199	1.26974	0.433646	0.453918	0.443758	-1.51669	9.4369e-14	5.06435e-12
ANKHD1-EIF4EBP3	chr5:139781398-139929163	5.17557	3.63213	4.76668	1.02346	3.74271	2.31272	-1.04339	5.5411e-06	0.000144414	10.1059	10.6402	10.6724	6.98599	5.14327	6.18534	-0.786958	1.62173e-07	2.74779e-06
C17orf51	chr17:21431570-21454941	1.21422	1.21951	1.25751	0.4076	0.655234	0.541221	-1.21627	5.68825e-06	0.000147691	1.8412	1.83659	1.87539	1.5396	1.29372	1.44058	-0.380539	0.0389379	0.10814
CRYBG3	chr3:97540883-97691295	6.06343	5.231	5.93949	1.9419	4.15735	3.13356	-0.922537	5.85384e-06	0.000151705	5.78293	4.60806	5.18097	2.59613	2.00783	2.34644	-1.14275	3.89022e-13	1.86757e-11
RBAK	chr7:5085451-5112854	5.0806	5.77902	5.51728	3.23411	4.33697	3.83063	-0.526375	5.96896e-06	0.000154398	5.58934	4.8098	5.22023	4.38183	3.65531	4.08214	-0.35479	0.00660533	0.0276722
XIST	chrX:73012039-73072588	79.2962	89.2494	85.7661	27.5888	51.6603	40.483	-1.08309	6.05843e-06	0.000156126	13.2342	10.2814	11.6998	6.86893	4.72736	5.94528	-0.97667	8.51341e-12	3.43309e-10
ZNF81	chrX:47696300-47781655	0.799833	0.884241	0.858131	0.2326	0.438618	0.34293	-1.32329	6.1326e-06	0.000157743	1.15797	0.962127	1.06062	0.400629	0.29411	0.354648	-1.58045	3.89492e-10	1.13113e-08
SLC6A15	chr12:85253266-85306608	13.8502	14.6369	14.6079	8.23335	9.95041	9.14317	-0.675984	6.14989e-06	0.000157893	0.457205	0.463794	0.462877	0.201539	0.30239	0.246123	-0.91125	0.00569278	0.0245862
TTBK2	chr15:43036541-43213007	4.53326	4.66435	4.73477	1.28032	3.13857	2.27421	-1.05793	6.51043e-06	0.000164394	11.1139	8.12112	9.514	4.35989	2.65495	3.62085	-1.39372	0	0
UBXN7	chr3:196080368-196159345	11.3577	11.7835	11.8972	2.88066	8.65558	5.96689	-0.995574	6.59883e-06	0.000166018	13.3896	9.99876	11.5908	5.07993	3.88928	4.57511	-1.3411	0	0
ERN1	chr17:62120389-62207502	0.823008	1.07716	0.948752	0.187866	0.452835	0.330357	-1.52201	6.8303e-06	0.000171529	2.77326	2.80439	2.84766	1.24541	0.930371	1.11399	-1.35404	3.2438e-09	7.773e-08
MLL2	chr12:49412757-49449107	6.5311	6.51109	6.73918	2.55806	4.54162	3.62188	-0.895837	7.45627e-06	0.000185559	11.9264	10.8865	11.5297	6.22094	4.40741	5.44288	-1.08291	2.42029e-14	1.38861e-12
PPFIA1	chr11:70116805-70230607	22.6725	21.1493	22.8197	13.0539	18.7444	15.964	-0.515458	7.97367e-06	0.000197366	28.4704	28.1477	28.8305	26.9233	19.8367	23.8917	-0.271089	0.038261	0.106723
PFKFB2	chr1:207226619-207254368	12.1385	12.5104	12.6804	4.87608	9.15213	7.17372	-0.821811	8.02505e-06	0.000198282	5.41678	4.73002	5.1045	3.85012	3.18223	3.57453	-0.514014	0.000137048	0.0011051
AKAP11	chr13:42846288-42897403	9.40778	9.74878	9.85111	3.29237	6.90565	5.22688	-0.914337	8.29441e-06	0.000203479	11.8661	9.48481	10.6533	7.61315	5.05888	6.51034	-0.710493	6.46416e-07	9.67499e-06
CENPJ	chr13:25456411-25497027	9.94192	11.2374	10.7692	7.84888	8.06318	7.97155	-0.433976	8.32543e-06	0.000203877	7.77683	6.99102	7.45165	3.41434	3.63192	3.52925	-1.0782	0	0
NR2C1	chr12:95414004-95467404	14.0196	14.6647	14.7152	10.2797	12.6306	11.5272	-0.352266	8.50011e-06	0.000207418	24.2564	24.3959	24.8101	23.5407	20.1168	22.0848	-0.167873	0.0147264	0.0521184
DIAPH3	chr13:60239720-60738119	16.9136	14.8587	16.6575	10.0373	14.5113	12.4802	-0.416535	9.01925e-06	0.000218155	14.5002	14.0941	14.4697	8.82276	8.236	8.58823	-0.752601	0	0
XRN1	chr3:142025448-142166853	5.98107	5.78292	6.09976	2.25497	4.2026	3.29765	-0.887313	9.38848e-06	0.000225897	8.59103	7.23512	7.93579	5.32053	4.52023	4.99005	-0.66932	1.25038e-06	1.74732e-05
FAM73A	chr1:78245308-78345225	4.5458	5.17971	4.93724	2.28353	3.79342	3.0907	-0.675773	9.44316e-06	0.000226817	3.32073	2.96171	3.16697	2.35331	2.14351	2.26967	-0.480621	8.57276e-06	0.000100162
CLASP2	chr3:33537738-33759705	9.97251	9.34223	10.0558	4.98181	8.2187	6.7073	-0.584226	9.84707e-06	0.000235697	8.38687	7.67687	8.11676	6.75116	5.49954	6.22543	-0.382729	4.34996e-05	0.000417939
RAB27B	chr18:52495707-52562747	2.49181	2.56761	2.60439	0.705749	1.66828	1.22236	-1.09127	1.02138e-05	0.00024363	3.46038	2.8456	3.15585	1.39734	1.80996	1.59417	-0.985223	5.46965e-08	1.02521e-06
ATP2A2	chr12:110719031-110788897	81.4589	74.6986	81.5407	47.4716	74.7804	62.0647	-0.393747	1.03371e-05	0.000246145	57.1195	54.558	56.694	44.9713	46.3495	45.8664	-0.305759	2.30742e-07	3.80455e-06
ATP13A3	chr3:194123402-194188968	38.7351	40.7707	40.8023	15.5157	27.7243	22.0607	-0.887173	1.17678e-05	0.000274415	27.4258	23.2081	25.4012	14.4262	15.3942	14.9528	-0.764483	2.97284e-08	5.86835e-07
KIAA1211	chr4:57036360-57196890	1.45173	1.86636	1.66084	0.616623	0.882641	0.760451	-1.12699	1.17831e-05	0.000274415	1.16357	1.37383	1.31527	0.680508	0.971164	0.815965	-0.688783	0.00149954	0.00837201
EPT1	chr2:26531040-26618759	11.2689	11.364	11.6739	4.78533	7.74984	6.3715	-0.873583	1.21452e-05	0.000281796	9.09146	8.10933	8.67323	6.16219	5.63028	5.95663	-0.542073	0.000137547	0.0011051
NHLRC2	chr10:115614390-115672265	7.22684	7.74361	7.66631	2.47402	5.32577	4.00077	-0.938255	1.24045e-05	0.000286948	9.2519	6.92156	8.0194	5.34615	4.04023	4.79045	-0.743332	8.11789e-07	1.17998e-05
BMP2K	chr4:79697531-79833341	8.09664	7.79908	8.24325	3.89117	6.59613	5.34193	-0.62585	1.34183e-05	0.000308331	12.2492	10.1202	11.1847	8.63072	6.71285	7.81813	-0.516631	7.51715e-07	1.10288e-05
CDK12	chr17:37617738-37690800	24.3577	19.7573	23.3798	14.7776	23.8861	19.6638	-0.249716	1.3592e-05	0.000311802	17.4889	15.8322	16.8272	14.1869	10.6959	12.698	-0.406198	4.1444e-11	1.4443e-09
FAM13B	chr5:137225124-137368802	6.1434	5.91387	6.25146	4.14844	5.60453	4.93288	-0.341765	1.43338e-05	0.000326106	17.1001	15.3397	16.367	15.8233	9.43135	13.0333	-0.32858	1.92861e-11	7.16327e-10
NEDD4	chr15:56119121-56285835	7.76312	7.55879	7.93827	3.03065	5.69487	4.45619	-0.833016	1.44069e-05	0.000327228	12.7111	11.3299	12.1219	9.40468	7.52196	8.6107	-0.493417	5.44165e-05	0.000506619
KRIT1	chr7:91828282-91875414	10.2707	9.90546	10.4542	6.36425	9.18602	7.87917	-0.407971	1.45826e-05	0.000330675	5.24146	5.00363	5.19232	4.32517	4.04633	4.21957	-0.299284	4.01301e-05	0.000389008
HLTF	chr3:148747903-148820610	22.9074	25.4626	24.6529	16.878	21.3581	19.3092	-0.352469	1.47097e-05	0.000332668	28.068	25.6695	27.1581	20.9237	20.0031	20.7376	-0.389134	0.000178649	0.00139076
FAM161A	chr2:62051982-62081278	4.16476	4.27552	4.33886	2.47645	3.78784	3.16905	-0.453267	1.51569e-05	0.000340894	1.97066	1.92405	1.97678	1.14011	1.48389	1.29596	-0.609126	0.0031127	0.0153236
ZBTB37	chr1:173837492-173855774	1.64356	1.29622	1.55622	0.388521	0.793697	0.592955	-1.39205	1.52028e-05	0.000341371	1.46277	1.13512	1.28422	0.62089	0.338403	0.471342	-1.44605	9.97917e-05	0.000845922
CFH	chr1:196621007-196716634	8.21121	8.27463	8.50115	5.71608	5.23875	5.49417	-0.629757	1.62073e-05	0.000362743	3.37105	3.21416	3.32688	0.705577	2.05232	1.31351	-1.34074	1.85499e-10	5.66695e-09
PHF20L1	chr8:133787603-133861052	8.03683	7.22937	7.98629	3.80726	6.4017	5.17235	-0.626705	1.66619e-05	0.00037171	8.95153	7.80856	8.4276	7.15037	4.87244	6.13529	-0.457991	0.000363719	0.00254387
BAZ1A	chr14:35221936-35344853	24.9447	24.2728	25.5079	15.7466	23.9629	20.1633	-0.339216	1.7518e-05	0.000387674	12.174	11.72	12.135	11.9949	9.83036	11.0879	-0.13018	0.00747312	0.0305244
ABCC5	chr3:183637723-183735727	14.7353	14.5764	15.159	7.88962	11.0031	9.57181	-0.663311	1.7691e-05	0.000390249	11.6634	10.6441	11.2646	9.07585	8.78261	8.99188	-0.325107	0.00673475	0.0281072
ENTPD7	chr10:101419262-101515894	1.92082	2.1874	2.08591	0.746705	1.2881	1.03024	-1.01769	1.77739e-05	0.000391452	0.853571	0.584614	0.705477	0.473743	0.41206	0.448094	-0.654798	0.00816905	0.0327087
ZSCAN23	chr6:28400431-28411279	1.23568	1.38465	1.33863	0.202855	0.725242	0.485944	-1.4619	1.8048e-05	0.000396854	1.50286	0.891848	1.16527	0.394595	0.358787	0.383118	-1.60481	4.79461e-07	7.35555e-06
MDN1	chr6:90353230-90529442	8.21376	8.09266	8.43779	3.37661	5.79352	4.67287	-0.852556	1.83378e-05	0.000401944	6.6924	5.75605	6.25552	3.28765	2.75136	3.06646	-1.02856	3.13527e-13	1.5365e-11
UBN2	chr7:138916230-138992982	2.68517	2.86347	2.84301	1.20542	1.79512	1.52307	-0.900443	1.91664e-05	0.000418112	1.69809	1.382	1.5404	1.15874	0.777241	0.995115	-0.630369	0.00029576	0.00213413
RBM12B-AS1	chr8:94743730-94753224	3.27294	4.08893	3.69605	0.282994	1.95694	1.16196	-1.66943	2.02712e-05	0.000440819	2.38912	2.14522	2.28944	0.726635	1.05111	0.883227	-1.37414	0.00326476	0.0159222
TBC1D5	chr3:17198653-17784240	10.9444	12.0388	11.7284	8.66109	11.0422	9.94015	-0.238665	2.09324e-05	0.000453054	14.2688	12.9146	13.7242	8.8132	8.59755	8.77078	-0.645942	0	0
SCML2	chrX:18257432-18372844	3.83539	4.46204	4.20572	2.27553	2.99735	2.65668	-0.66273	2.13971e-05	0.000460222	4.85691	4.25155	4.57901	3.49726	3.1255	3.35066	-0.450592	0.00890188	0.0350855
SUGP2	chr19:19101696-19144380	21.932	26.199	24.3024	19.9879	18.8896	19.449	-0.321403	2.15177e-05	0.000462095	54.5576	54.9798	55.8902	48.6156	41.6723	45.7822	-0.287807	6.62459e-08	1.2127e-06
UVSSA	chr4:1341103-1381837	4.28407	4.33192	4.44237	1.99126	2.47312	2.25543	-0.977928	2.20827e-05	0.000472023	6.90345	6.0483	6.52008	3.93816	3.55135	3.79164	-0.782068	2.20713e-06	2.92777e-05
MAN2A1	chr5:109025155-109203429	16.2025	15.8579	16.6045	6.29952	11.6154	9.15065	-0.859633	2.37589e-05	0.000500897	8.36002	6.8325	7.59933	3.67615	3.12403	3.45148	-1.13866	4.19509e-12	1.77274e-10
DST	chr6:56137688-56615138	39.0859	35.1044	38.8336	17.0083	30.6689	24.3274	-0.674722	2.37606e-05	0.000500897	24.0705	19.928	22.0251	15.0508	12.1175	13.8219	-0.672191	4.40782e-06	5.49576e-05
GREB1L	chr18:18822202-19102791	3.71868	3.60686	3.79907	0.923091	2.68745	1.86666	-1.02519	2.40634e-05	0.000506507	2.72136	2.39703	2.57831	1.27687	1.02797	1.17416	-1.1348	2.46298e-08	4.95193e-07
ZNF780A	chr19:40575058-40596845	4.06526	3.7862	4.08436	2.17067	3.25473	2.75336	-0.568916	2.44555e-05	0.000511636	8.54499	7.33873	7.97882	5.17405	4.07635	4.69716	-0.764387	1.28766e-11	4.95205e-10
KIF16B	chr20:16252748-16554079	4.00337	4.37704	4.26455	2.20345	3.26426	2.76553	-0.624834	2.45016e-05	0.000511824	4.79787	4.54697	4.73608	3.91604	3.15344	3.58546	-0.401536	0.00223845	0.0116754
SLC39A10	chr2:196521531-196602426	16.8596	14.2072	16.3853	9.09107	9.35573	9.24818	-0.825161	2.45969e-05	0.000513036	10.5111	9.86391	10.3205	6.84563	7.73857	7.28495	-0.502517	0.000493481	0.00328693
CASP8AP2	chr6:90539618-90584155	7.93508	7.01634	7.84026	3.83217	7.29161	5.68441	-0.463892	2.47779e-05	0.000516032	6.80931	6.45142	6.72022	3.52099	3.60795	3.58096	-0.908163	6.66134e-16	4.67752e-14
BVES	chr6:105544698-105585049	1.93795	1.94694	1.99938	1.05653	1.41314	1.2475	-0.68051	2.65748e-05	0.000551127	3.08657	2.74971	2.94056	2.19781	1.80426	2.03064	-0.534159	8.82146e-06	0.000102474
MYO9A	chr15:72118360-72433311	3.18479	2.85725	3.16459	0.702773	2.40497	1.60894	-0.975911	2.77795e-05	0.000572491	8.642	6.5456	7.5393	3.795	2.527	3.24874	-1.21455	1.55431e-15	1.02993e-13
LOC100190986	chr16:21443344-21445776	7.28668	7.10119	7.45309	1.60263	5.21821	3.53779	-1.07499	2.8362e-05	0.000581886	12.8675	10.8985	11.9238	5.89569	4.34933	5.23932	-1.18639	3.66989e-11	1.29169e-09
RGPD2	chr2:88047605-88285309	2.12201	2.25537	4.5134	0.785573	1.84987	2.62699	-0.780801	3.30228e-05	0.000667573	2.3672	1.98363	4.35581	1.56874	1.1176	2.70521	-0.687198	3.40776e-06	4.33698e-05
DMXL1	chr5:118407083-118584822	3.58859	4.01599	3.87288	1.32274	2.74715	2.08635	-0.892427	3.44961e-05	0.000694303	5.79071	4.80545	5.3067	3.38237	2.47582	2.99533	-0.825102	3.02029e-08	5.95369e-07
PIKFYVE	chr2:209130990-209223475	6.09434	6.03154	6.26749	2.17753	4.66636	3.50432	-0.838754	3.52827e-05	0.000708067	6.52726	5.55071	6.06149	3.85676	3.08302	3.5346	-0.778123	6.54599e-08	1.20247e-06
REV1	chr2:100016937-100106480	18.1749	19.7335	19.3709	16.8486	17.3132	17.1263	-0.177674	3.54766e-05	0.000709892	16.6669	15.8066	16.4674	16.5033	13.0646	15.0546	-0.12941	0.0141276	0.0504549
CRK	chr17:1324646-1359561	10.5195	9.33817	10.4069	5.85497	9.64738	7.87922	-0.401414	3.59666e-05	0.000717614	23.5529	23.6124	24.0508	18.1992	16.4968	17.5358	-0.455782	5.10703e-15	3.23231e-13
VPS13D	chr1:12290112-12572098	6.50048	7.21442	6.99142	3.60011	5.0237	4.36555	-0.679424	3.6301e-05	0.000722197	5.51378	4.64544	5.09414	3.21211	2.93475	3.10726	-0.713196	9.58167e-12	3.83104e-10
CLOCK	chr4:56294067-56413076	7.93017	7.33089	7.958	3.54703	6.10891	4.92029	-0.693661	3.63695e-05	0.000722517	13.6144	11.3883	12.5288	9.37578	7.20111	8.45293	-0.567728	1.67616e-05	0.00018059
LIN54	chr4:83845755-83934040	4.11645	4.32902	4.33296	2.54785	3.92306	3.27994	-0.401684	3.65989e-05	0.000726028	7.63095	6.79331	7.27048	4.80955	5.22434	5.02171	-0.533872	2.75207e-11	9.88363e-10
APC	chr5:112043201-112181936	4.24788	3.70913	4.17667	1.69317	3.28592	2.54511	-0.714627	3.78387e-05	0.000747395	5.44128	4.70346	5.09717	3.58208	3.07436	3.37337	-0.595507	7.61851e-10	2.06387e-08
TP53I11	chr11:44785975-44972857	4.28487	4.6065	4.5475	3.30378	1.63776	2.41175	-0.91499	3.86263e-05	0.000759688	19.4434	20.1672	20.2573	13.968	15.6727	14.8264	-0.450271	7.01421e-05	0.000627765
ZMYND8	chr20:45838380-45985474	13.0851	12.3954	13.2482	9.37229	11.8138	10.6908	-0.309431	4.07297e-05	0.000799241	16.4175	16.321	16.6824	12.6098	13.9021	13.2712	-0.330028	3.45815e-07	5.49024e-06
OXR1	chr8:107282405-107764921	10.4164	11.7569	11.2841	7.7048	9.77605	8.69512	-0.376018	4.07534e-05	0.000799241	13.6334	12.5078	13.213	12.87	11.1911	12.1694	-0.118694	0.00806886	0.0324363
PRKAR2A	chr3:48788092-48885270	16.7504	16.9426	17.383	5.61597	12.5086	9.30413	-0.901736	4.10624e-05	0.000804158	12.3593	10.9413	11.7399	6.35543	5.4097	5.97354	-0.974761	2.41933e-08	4.87807e-07
E2F7	chr12:77415025-77459360	9.73077	11.2628	10.6459	4.60132	7.14952	5.97172	-0.834082	4.12279e-05	0.000806254	17.2765	15.4708	16.5204	6.21317	7.81073	6.9753	-1.24392	0	0
ROCK2	chr2:11321777-11484711	6.27544	5.26943	6.0946	1.70072	4.54856	3.22322	-0.91903	4.34911e-05	0.000845715	15.6698	12.8779	14.2831	8.29483	5.86038	7.25032	-0.97819	1.27118e-11	4.92898e-10
ZNF573	chr19:38229202-38270230	1.02539	1.72461	1.31159	0.257534	0.937844	0.616124	-1.09003	4.41317e-05	0.000856964	0.975643	0.594946	0.758682	0.300164	0.212207	0.257575	-1.5585	0.000469978	0.0031512
CDK13	chr7:39989958-40136733	6.96745	6.95619	7.19128	4.25527	6.02042	5.20387	-0.466663	4.47045e-05	0.000866865	6.88317	6.81845	6.97801	6.73653	5.81052	6.35946	-0.133912	0.0292873	0.0872807
CEP290	chr12:88429267-88535993	5.0042	6.03631	5.56668	2.30723	3.79925	3.09975	-0.844664	4.74423e-05	0.00091353	6.079	5.40303	5.78502	3.88704	3.93791	3.93338	-0.556551	0.00019855	0.00152549
IKZF2	chr2:213864410-214016333	1.20765	1.63329	1.41123	0.814812	0.985882	0.906325	-0.638854	4.88707e-05	0.000935807	0.729389	0.544988	0.628278	0.347161	0.487163	0.410111	-0.615388	0.0104162	0.039712
PGAP1	chr2:197697727-197791454	5.75544	6.05562	6.06224	2.53828	4.18995	3.42494	-0.823774	4.96907e-05	0.000948871	1.55668	1.16535	1.35008	0.675305	0.823329	0.746435	-0.854955	1.17235e-05	0.00013195
SHPRH	chr6:145946439-146285233	2.69987	3.00561	2.90225	1.0741	1.94249	1.54738	-0.907338	5.06692e-05	0.000966219	6.99346	6.24665	6.67864	3.82376	2.66727	3.32582	-1.00585	2.07401e-10	6.26823e-09
RCAN3	chr1:24822822-24863510	6.38399	5.77236	6.33751	4.32676	5.67917	4.96557	-0.351956	5.12551e-05	0.000976041	4.95639	5.27666	5.24391	4.36208	4.0311	4.21269	-0.315902	0.00302307	0.0149711
PSD3	chr8:18384812-18871196	4.29175	4.11289	4.36323	2.05363	2.84287	2.46619	-0.823113	5.15522e-05	0.000980346	2.69677	2.39728	2.56018	1.64166	1.76654	1.70643	-0.585262	2.57448e-09	6.30837e-08
RHOBTB1	chr10:62629197-62761198	0.581283	0.570711	0.591893	0.221379	0.239156	0.224674	-1.39751	5.19853e-05	0.000987219	1.02526	1.02088	1.03654	0.752228	0.693046	0.726026	-0.513676	0.0200278	0.0659372
FIGNL1	chr7:50511831-50518088	14.3524	12.7662	14.2144	8.86019	11.888	10.4938	-0.437818	5.35682e-05	0.00101309	3.17882	3.01009	3.1331	1.97818	2.7482	2.33043	-0.426996	0.0307511	0.0906098
RALGAPA1	chr14:36007557-36278432	4.89735	4.8713	5.04799	2.07408	3.39516	2.78208	-0.859546	5.43066e-05	0.00102145	3.16968	2.67426	2.9281	2.44255	1.85406	2.19249	-0.417395	0.0129519	0.0471384
FAM169A	chr5:74073398-74162663	7.5355	8.29559	8.07744	4.16579	6.80651	5.5793	-0.533814	5.48231e-05	0.00102976	8.27591	7.41486	7.9113	7.60702	5.12055	6.52993	-0.276847	3.83368e-05	0.000374973
UCHL5	chr1:192981495-193060906	31.3205	29.4059	31.6089	19.6419	31.008	25.7081	-0.298108	5.71205e-05	0.00107	30.4009	30.1676	30.8336	26.7593	25.0581	26.1312	-0.23873	0.00237028	0.0122453
SEC24A	chr5:133984474-134063601	7.23383	8.05679	7.79512	4.06822	5.84812	5.01359	-0.636728	5.84251e-05	0.00109147	8.14153	7.07388	7.64583	6.31478	4.65434	5.59695	-0.450032	2.77562e-05	0.000283057
ANAPC1P1	chr2:87042459-87122165	7.85287	7.22989	7.8688	2.10267	5.26783	3.78533	-1.05572	5.92931e-05	0.00110469	3.14778	2.34757	2.72662	1.23418	0.805101	1.04077	-1.38946	2.24577e-06	2.96786e-05
GALNT1	chr18:33234532-33291798	20.8046	19.0271	20.8002	10.2337	13.4873	11.9888	-0.794913	6.0665e-05	0.00112873	39.3114	37.4299	38.9442	29.7132	32.6875	31.2367	-0.318169	0.0215548	0.0695369
MLL5	chr7:104654636-104754532	7.91356	8.76763	8.50465	5.32968	7.4925	6.49225	-0.389533	6.14048e-05	0.00114095	7.31427	7.16442	7.36116	5.32446	4.32844	4.90625	-0.585313	4.80482e-12	2.02434e-10
PPIP5K1	chr15:43663312-43910998	12.0723	12.3526	12.5763	8.68287	10.7171	9.78557	-0.361982	6.40944e-05	0.0011798	8.06161	7.87636	8.10592	5.98452	6.01718	6.02999	-0.426821	1.14776e-10	3.60791e-09
UTP20	chr12:101673904-101780397	9.28687	8.65112	9.34777	3.83695	6.64847	5.34521	-0.806376	6.5145e-05	0.00119754	5.66803	5.25142	5.52697	4.24501	3.17706	3.79125	-0.543813	0.000265266	0.00194189
INPP4A	chr2:99061320-99207496	7.84629	8.21383	8.248	4.23211	6.77866	5.5109	-0.581757	6.55817e-05	0.00120354	9.73524	9.0352	9.5099	5.78597	5.79096	5.82534	-0.707087	0	0
RASAL2	chr1:178060642-178448648	5.2103	5.0016	5.29644	3.27093	5.28315	4.34554	-0.285487	6.58349e-05	0.0012054	5.90342	5.35989	5.68793	4.74567	3.42175	4.17545	-0.445972	2.73292e-09	6.65042e-08
ZNF397	chr18:32820993-32870196	9.64305	10.1369	10.1456	3.9684	7.50759	5.84772	-0.794914	6.65562e-05	0.00121538	8.37869	6.59807	7.44536	4.06657	3.97674	4.0519	-0.877743	7.98415e-08	1.44103e-06
SGK196	chr8:42948656-42978323	5.09123	3.85411	4.78335	0.749129	3.14019	2.03594	-1.23233	6.82358e-05	0.0012444	5.49413	3.65989	4.49034	0.968846	0.852279	0.928469	-2.2739	1.08802e-14	6.56252e-13
PLEKHA1	chr10:124134093-124191871	19.0047	19.7906	19.9293	12.6344	15.2669	14.0614	-0.503152	6.87932e-05	0.00125291	24.2629	22.742	23.8172	21.6962	20.6142	21.3375	-0.158609	0.00233816	0.0121015
ZKSCAN8	chr6:28109715-28125236	6.40916	6.5913	6.69341	2.03779	4.97801	3.6106	-0.890505	6.95255e-05	0.00126125	11.2532	9.05187	10.1396	5.11217	3.24281	4.30416	-1.2362	5.9952e-15	3.77751e-13
ZNF141	chr4:331595-367691	5.42501	6.36366	5.95691	0.990083	4.08867	2.64754	-1.16991	7.15098e-05	0.00129214	3.36243	2.39414	2.83755	1.30619	0.647728	1.01403	-1.48455	1.22199e-06	1.71273e-05
ACACA	chr17:35441926-35766902	16.1055	16.3111	16.7134	11.1144	13.7275	12.5284	-0.415803	7.18197e-05	0.00129472	13.4781	12.5175	13.1598	7.95596	7.22981	7.67677	-0.77756	0	0
CCP110	chr16:19535178-19564728	9.70095	10.571	10.3569	5.68141	8.49466	7.18897	-0.526736	7.25948e-05	0.00130661	10.1579	9.14786	9.74269	6.73524	7.20257	6.98708	-0.479631	1.30166e-07	2.24317e-06
RCBTB1	chr13:50106081-50159719	8.66008	9.0846	9.11143	4.25202	5.79958	5.08534	-0.841334	7.36707e-05	0.0013208	11.7766	11.208	11.6623	8.30586	7.01911	7.77382	-0.585161	9.91909e-05	0.000842673
CSRNP3	chr2:166326156-166545917	0.058413	0.152731	0.0945002	0.013265	0.0175368	0.0125037	-2.91796	7.49245e-05	1	0.057171	0.0581234	0.0569912	0.0209007	0.0251482	0.0209605	-1.44307	0.0383891	1
PIK3C2A	chr11:17108123-17191354	10.9769	10.6352	11.2075	3.85461	8.53019	6.35719	-0.818008	7.51256e-05	0.00134266	11.6327	9.8525	10.7804	8.29659	6.3133	7.45603	-0.531932	0.000171185	0.00133857
ZNF281	chr1:200375419-200379166	10.8496	10.2698	10.9857	3.87507	7.90286	6.03207	-0.864902	7.58837e-05	0.00134662	11.1541	10.0761	10.7207	5.87948	5.1388	5.58364	-0.941116	6.19904e-09	1.42035e-07
FAM160A1	chr4:152330397-152584784	3.90382	3.82077	4.00355	1.20209	2.77517	2.04442	-0.969585	7.61455e-05	0.00134938	5.04268	4.40635	4.75573	2.82885	2.61259	2.7519	-0.789236	9.42596e-06	0.000108494
SH3D21	chr1:36771993-36786948	20.5493	18.2088	20.3137	14.6717	16.7992	15.8331	-0.35951	7.63507e-05	0.00135128	1.17603	1.3221	1.27668	0.492486	0.900735	0.669756	-0.930686	0.00182103	0.00983623
FSD1L	chr9:108210314-108311385	1.44864	1.48694	1.52343	0.372597	1.09349	0.704177	-1.11332	7.75442e-05	0.00136897	5.38333	4.35022	4.83273	2.83073	1.73527	2.26986	-1.09024	7.45845e-08	1.35307e-06
C5orf42	chr5:37106329-37249530	8.94685	8.86791	9.21208	3.66269	6.72846	5.30574	-0.795972	7.75486e-05	0.00136897	9.1292	7.09394	8.07212	5.80282	4.28384	5.15446	-0.647127	5.2495e-06	6.42597e-05
PANK3	chr5:167982627-168006614	16.5743	19.336	18.1913	7.07138	13.1646	10.3389	-0.815174	8.13169e-05	0.00142636	16.2883	14.1197	15.292	11.9398	10.6215	11.4217	-0.420997	0.00400855	0.018754
CEBPB	chr20:48807119-48809227	33.7439	33.9103	34.9217	23.615	17.4002	20.3457	-0.7794	8.22199e-05	0.00144036	41.2734	43.4802	43.4353	29.5403	37.8561	33.4765	-0.37572	0.00699047	0.0289506
PRKAR1A	chr17:66507920-66597095	85.865	77.9953	85.6484	42.9161	82.0876	63.1479	-0.439693	8.25807e-05	0.00144337	141.433	131.403	138.09	98.8887	88.6655	94.5747	-0.546085	5.11047e-06	6.26665e-05
ASH1L	chr1:155305051-155533735	9.64138	9.60924	9.9441	3.87931	7.39785	5.75739	-0.788427	8.52305e-05	0.00148368	9.69986	8.73999	9.30795	6.40425	4.78988	5.71156	-0.70458	6.01131e-07	9.06448e-06
KIF1B	chr1:10270763-10441661	8.66975	7.83208	8.6329	3.98273	7.63094	5.93525	-0.540536	8.55191e-05	0.00148683	15.9126	14.2945	15.2391	9.77357	8.83091	9.40532	-0.696231	3.34399e-13	1.62189e-11
DPP8	chr15:65737997-65810035	7.91376	8.44534	8.37819	4.10241	6.99275	5.63278	-0.572791	9.27402e-05	0.00159429	13.3756	12.3677	13.0243	8.20608	6.57621	7.52176	-0.792059	1.50834e-10	4.68915e-09
AKAP13	chr15:85923846-86292589	6.30122	5.86899	6.34305	4.32007	5.91574	5.18965	-0.289541	9.35914e-05	0.0016069	12.6259	12.2231	12.6099	10.5612	9.4728	10.1408	-0.314374	0.000331927	0.0023613
AGL	chr1:100315639-100389579	6.45952	6.44607	6.65956	2.80158	4.81669	3.87802	-0.780106	9.51786e-05	0.0016301	7.33379	6.49179	6.96521	5.3439	4.60385	5.04134	-0.466359	4.82077e-10	1.37178e-08
P4HA1	chr10:74766979-74856732	22.5037	22.7381	23.3352	17.5161	19.5365	18.6218	-0.325518	9.57493e-05	0.00163784	44.0499	43.6309	44.6563	34.4234	44.9786	39.3894	-0.181058	4.68792e-05	0.000445858
HELZ	chr17:65066553-65241319	6.17737	5.79994	6.2359	2.47965	4.57614	3.6039	-0.791038	9.64611e-05	0.00164797	6.49175	5.50822	6.0221	3.71847	3.31394	3.56011	-0.758345	8.68465e-08	1.55948e-06
NCOA2	chr8:71024266-71316020	4.14913	3.95589	4.21247	1.10352	3.18985	2.22039	-0.923856	9.74061e-05	0.00166205	7.01902	5.41359	6.18153	3.55025	1.94245	2.84971	-1.11715	3.12961e-11	1.10705e-09
KIAA1598	chr10:118642887-118886097	20.9555	20.1205	21.3255	11.8998	16.6673	14.1418	-0.592612	9.79194e-05	0.00166875	24.0056	20.9828	22.6221	21.4919	15.4659	18.86	-0.262402	0.0132192	0.0479012
FNIP2	chr4:159690181-159956333	1.78431	1.61947	1.78	0.537268	1.14238	0.861315	-1.04726	9.84052e-05	0.00167289	2.99916	2.27754	2.62007	1.43925	1.26701	1.37343	-0.931821	2.63923e-06	3.43003e-05
MIB1	chr18:19321544-19450912	19.7705	20.4746	20.6954	8.57595	15.1057	12.0764	-0.777117	9.99089e-05	0.00169012	20.7275	17.4315	19.1339	14.653	11.8803	13.494	-0.503814	0.000350949	0.00246678
N4BP2	chr4:40044536-40159872	3.51431	3.5538	3.64432	1.19332	2.75277	2.0227	-0.849365	0.000100828	0.00170357	3.18194	2.53939	2.85147	1.96231	1.36033	1.70196	-0.744507	8.86874e-06	0.000102854
ENAH	chr1:225674533-225840845	15.7272	15.2108	16.0446	7.3561	12.4328	10.079	-0.67074	0.000102551	0.00172845	16.0836	14.9586	15.7162	14.7352	11.1749	13.2203	-0.249497	0.000708074	0.00446948
PPP1R12B	chr1:202317829-202557697	3.32648	4.2415	3.78823	3.11795	2.71281	2.85285	-0.409117	0.000104494	0.00175904	1.39402	1.05101	1.22445	0.559273	0.779179	0.658875	-0.894059	1.45425e-08	3.07264e-07
KIF2A	chr5:61601988-61683011	19.2854	18.0881	19.4645	10.8476	17.7908	14.5698	-0.417869	0.000105001	0.00176542	24.4532	22.0394	23.4678	19.7546	17.9306	19.0493	-0.300947	0.000798789	0.0049622
DPY19L3	chr19:32896654-32976799	3.28988	2.77618	3.19823	1.67241	2.42192	2.07468	-0.624385	0.000111635	0.00186107	3.93176	3.57531	3.7914	3.36477	2.46526	2.97965	-0.347585	0.000130537	0.00106007
RNF145	chr5:158584416-158637061	32.3906	34.156	34.1391	31.1781	29.7136	30.4522	-0.164879	0.000112203	0.00186604	35.3357	33.9024	35.1599	29.4752	29.0256	29.4488	-0.255724	0.00125057	0.00723677
MED23	chr6:131894343-131949379	4.56902	4.64601	4.74511	2.42323	3.70846	3.04551	-0.639758	0.000114793	0.00190285	7.5265	7.44815	7.62678	5.77231	4.73371	5.33719	-0.514992	0.000394867	0.00273194
TAF1L	chr9:32629451-32635667	2.05212	2.20641	2.18125	0.774387	1.40797	1.11301	-0.970688	0.000114831	0.00190285	3.38625	2.65946	3.01221	1.46937	1.17639	1.34726	-1.16079	2.70571e-09	6.59557e-08
USP53	chr4:120133781-120216673	6.88764	7.20039	7.23726	3.14177	5.03298	4.1571	-0.799864	0.000119854	0.00196718	16.4069	15.1146	15.9453	13.6763	9.99459	12.1031	-0.397757	0.00488223	0.0218408
ASPH	chr8:62200524-62627199	131.907	132.212	136.364	90.3827	105.655	98.4892	-0.469429	0.000120515	0.00197568	133.206	123.52	129.945	75.1245	118.212	94.9935	-0.452003	0	0
FKTN	chr9:108320410-108403399	7.83781	8.06697	8.18417	4.50204	6.43479	5.53107	-0.565276	0.000121633	0.00198456	5.13933	4.45634	4.82352	3.68328	3.28591	3.52985	-0.450478	3.93738e-07	6.17469e-06
ZNF619	chr3:40518603-40531728	2.3891	2.60515	2.54386	1.1485	1.78734	1.48909	-0.772589	0.000122588	0.00199542	1.04112	1.04195	1.06092	0.633151	0.415481	0.518642	-1.0325	9.96747e-05	0.000845438
FGD5-AS1	chr3:14984285-15106816	31.0441	30.2049	31.7384	23.0321	28.5278	26.0132	-0.286988	0.000123067	0.00200086	19.2247	19.088	19.5189	15.2756	15.2965	15.3868	-0.34318	2.17784e-09	5.43075e-08
SLC26A6	chr3:48663155-48672926	6.76437	8.08279	7.49264	6.34617	5.7725	6.03665	-0.311727	0.000124695	0.00202493	4.26698	5.18815	4.89654	3.66402	4.03389	3.83431	-0.352797	0.00702184	0.0290634
C1RL-AS1	chr12:7247145-7274447	2.07538	1.93622	2.09067	0.718359	1.36595	1.05368	-0.988523	0.000126378	0.00204567	1.22515	0.943531	1.07675	0.391019	0.277644	0.340423	-1.66128	5.28815e-09	1.22557e-07
KIAA1244	chr6:138483052-138665800	4.05589	4.44484	4.341	1.90108	3.0775	2.53308	-0.777134	0.000126417	0.00204567	2.51807	2.23902	2.39952	1.6147	1.70323	1.66562	-0.526687	0.000629801	0.00403495
SLC5A3	chr21:35445822-35515334	6.87618	7.09158	7.18327	2.90549	5.36841	4.21595	-0.768783	0.000127091	0.00205388	19.6876	16.8291	18.3297	8.65091	11.1834	9.84584	-0.896598	9.18796e-11	2.96071e-09
WDR67	chr8:124084919-124164392	14.6011	15.3418	15.3662	10.713	13.1745	12.0329	-0.352779	0.000127858	0.00206173	6.55007	6.23579	6.48393	5.28785	5.68742	5.493	-0.239273	0.013772	0.0494223
CEP97	chr3:101443493-101486181	8.22692	6.46202	7.81644	2.1726	6.07658	4.26113	-0.875275	0.000129862	0.0020843	6.78805	5.77347	6.30597	3.44694	2.78231	3.17205	-0.991303	1.19537e-08	2.58368e-07
LOC202181	chr5:177045500-177099278	3.33003	3.96328	3.68383	1.13052	2.39317	1.80631	-1.02816	0.000130274	0.00208847	2.59276	2.24971	2.434	1.54147	1.51964	1.54012	-0.660282	0.00489669	0.0218847
SGOL1	chr3:20202084-20227919	8.19846	8.24407	8.47561	5.65589	7.94581	6.85063	-0.30708	0.000133254	0.00212881	5.85765	5.72084	5.84986	4.83968	5.03877	4.92774	-0.247477	0.0320787	0.0937581
SKIL	chr3:170075472-170114637	3.28418	3.23596	3.37056	2.52042	2.5336	2.5003	-0.430886	0.000135693	0.00215778	16.8823	15.2608	16.2265	14.0537	11.4062	12.9433	-0.326151	7.46296e-09	1.67994e-07
SMA4	chr5:69423288-69586004	5.64891	7.00423	6.36256	2.78608	4.42434	3.6483	-0.802381	0.000136559	0.00216888	5.26304	4.24413	4.74107	2.59721	2.20975	2.42801	-0.96544	7.09799e-06	8.43275e-05
MAN1A2	chr1:117910084-118068320	7.27009	6.56456	7.2397	1.98901	5.72593	3.98628	-0.860887	0.000136705	0.00216888	13.549	11.0252	12.2846	7.90952	5.8187	7.01754	-0.807817	4.00193e-08	7.69526e-07
NUP50	chr22:45559725-45583890	22.4234	20.1632	22.2867	16.947	21.8026	19.566	-0.187834	0.000138573	0.00219095	28.4085	28.3716	28.946	21.8676	23.217	22.608	-0.356531	9.40461e-09	2.08378e-07
CEP350	chr1:179923907-180084015	5.31754	5.30128	5.48686	2.14014	4.10702	3.19439	-0.780443	0.000139276	0.00219954	5.90558	4.58498	5.21997	3.41592	2.70302	3.11613	-0.744289	2.61937e-07	4.27396e-06
PRDM10	chr11:129769600-129875381	4.11272	3.97952	4.20147	2.2335	3.04241	2.65904	-0.659986	0.000141777	0.00223392	2.47023	2.28624	2.41281	1.5222	1.83058	1.66715	-0.53333	1.15844e-05	0.000130697
FAM155B	chrX:68725077-68752351	0.577271	0.626751	0.616426	0.291995	0.199699	0.245802	-1.32643	0.00014231	0.00223975	0.975207	0.924091	0.96364	0.550513	0.713756	0.629874	-0.613431	0.0246249	0.076893
BZW1	chr2:201676268-201688569	126.631	121.606	128.834	77.2911	111.243	94.0428	-0.454129	0.000143098	0.00224959	95.5094	92.5589	95.5963	79.8244	90.7787	85.2965	-0.164468	0.0388537	0.107992
GM2A	chr5:150632612-150649953	63.2241	83.4908	73.1562	43.0473	44.7904	44.0652	-0.731339	0.000145317	0.00227752	5.59643	5.7686	5.80789	3.64566	5.39999	4.45296	-0.38325	0.0240063	0.0753614
MYCBP2	chr13:77618791-77901177	8.05241	8.27417	8.40276	3.1623	6.45732	4.92444	-0.770903	0.00014543	0.00227752	9.64273	7.84709	8.73985	4.34978	3.37837	3.9378	-1.15022	2.22045e-16	1.64944e-14
PHC3	chr3:169805367-169899537	5.69407	6.23619	6.09215	2.5519	4.46485	3.57789	-0.767843	0.000145536	0.00227752	7.49807	6.13337	6.81752	4.53173	3.71817	4.19375	-0.701007	7.44298e-07	1.09656e-05
NR2C2	chr3:14984285-15106816	8.73544	8.34386	8.87183	3.84993	6.52037	5.2707	-0.751236	0.000149151	0.00233146	5.97204	4.95498	5.46664	3.39211	2.60841	3.05433	-0.839799	6.17444e-08	1.1512e-06
FAM157B	chr9:141106636-141134172	2.34011	1.98285	2.2772	0.65182	1.13018	0.90307	-1.33435	0.000158576	0.00245375	1.01122	1.1634	1.12129	0.482489	0.282598	0.384633	-1.54361	0.0018159	0.00981829
ABLIM1	chr10:116190868-116444414	25.7923	24.2381	26.0395	13.3541	19.274	16.5358	-0.655105	0.000159142	0.00245975	21.8866	20.5762	21.5178	21.4731	14.4751	18.4537	-0.22162	0.0484421	0.127868
PPM1L	chr3:160473995-160788817	0.754667	0.849893	0.820763	0.160247	0.435337	0.312084	-1.39503	0.000160794	0.00247092	2.50037	1.99538	2.24762	0.888384	0.942395	0.919902	-1.28884	4.13494e-07	6.44867e-06
DIP2B	chr12:50898767-51142450	11.5729	10.6173	11.5857	4.83911	8.59285	6.85155	-0.757845	0.000162706	0.00249524	7.79909	7.01847	7.48007	6.3685	5.03975	5.81041	-0.364412	0.0108984	0.0412276
BRCA2	chr13:32889616-32973809	4.27441	4.03615	4.32369	1.65002	3.21965	2.49102	-0.795524	0.000164484	0.00251972	3.03735	2.63125	2.85138	0.977792	0.973992	0.982442	-1.53722	0	0
PM20D2	chr6:89855768-89875288	21.1119	20.5837	21.6053	11.145	14.5296	12.974	-0.735758	0.000166287	0.00253887	13.0898	12.4569	12.9617	9.33973	10.0174	9.70235	-0.417844	0.00342431	0.0165346
LOC100129917	chr4:773936-775636	7.26032	6.79971	7.31228	2.54998	4.72344	3.72394	-0.973494	0.000166568	0.00254035	1.83492	1.85777	1.86844	0.770212	0.77341	0.750471	-1.31596	0.017516	0.0593141
DENND4A	chr15:65952956-66084631	4.55264	4.37126	4.6329	2.66687	4.13962	3.45762	-0.422138	0.000169246	0.0025755	6.53166	5.68028	6.14335	4.33788	3.64323	4.04836	-0.601688	5.65259e-12	2.34649e-10
CNOT1	chr16:58549382-58663790	75.4256	76.9613	78.5066	50.8791	66.7433	59.3769	-0.402912	0.000170824	0.00259099	36.3427	32.9535	34.9503	24.5161	21.7286	23.3956	-0.579071	1.20943e-08	2.60609e-07
IRAK4	chr12:44152746-44183346	3.27991	3.20067	3.34905	2.4468	2.62578	2.53262	-0.403121	0.000171044	0.00259099	5.30203	5.39202	5.45776	4.40346	3.89925	4.19868	-0.378373	9.84948e-07	1.4042e-05
HEATR5A	chr14:31760993-31889788	6.00475	6.08402	6.23548	2.12246	4.82013	3.56528	-0.806486	0.000171204	0.00259099	11.1515	9.76006	10.5261	9.11594	6.76772	8.11411	-0.375469	0.00813925	0.0326196
TRIM33	chr1:114935398-115053781	8.55661	8.11261	8.66525	3.9428	6.96472	5.56077	-0.639955	0.000173765	0.00261825	18.1618	16.1278	17.281	13.9725	12.0856	13.2074	-0.387838	3.40582e-10	9.93176e-09
FOXN2	chr2:48541794-48606434	4.02575	3.94235	4.12786	1.83572	2.67191	2.28714	-0.851848	0.000176056	0.00264987	9.94315	8.26046	9.11739	6.85857	5.91054	6.474	-0.493964	0.000810619	0.00502904
THSD4	chr15:71433787-72075722	6.20785	5.71818	6.22414	3.29027	4.02983	3.69183	-0.753539	0.000178358	0.00267576	1.9841	1.80372	1.91372	1.25271	1.04806	1.16976	-0.710174	0.000125163	0.0010229
KIAA1432	chr9:5629118-5776556	13.5817	11.4249	13.1794	6.54675	11.6095	9.1315	-0.529363	0.000178597	0.00267643	6.42636	5.31026	5.85971	4.7476	4.37115	4.59832	-0.349725	0.00132773	0.00760228
HERC2P3	chr15:20613649-20711433	6.44928	5.84217	6.42765	2.14997	4.76118	3.54646	-0.857911	0.000179131	0.00268153	11.6376	10.9599	11.4549	5.04438	4.01547	4.61207	-1.31248	4.44089e-16	3.21429e-14
MMP16	chr8:89049459-89339717	0.959205	0.619693	0.859901	0.153734	0.566062	0.376297	-1.1923	0.000185079	0.00276221	3.18006	2.84779	3.04153	1.76165	1.38426	1.60359	-0.923495	8.27355e-07	1.20013e-05
PTCH1	chr9:98205263-98279247	1.5026	1.65469	1.6106	0.996069	1.50881	1.26832	-0.344685	0.000187553	0.00279243	1.42495	1.42393	1.44483	1.07557	0.846354	0.97454	-0.568112	1.43116e-05	0.000158055
SLC26A2	chr5:149340299-149366963	3.82794	3.55363	3.84982	1.62203	2.6742	2.18698	-0.815847	0.000189186	0.0028137	24.232	20.758	22.5993	17.3277	12.6647	15.3329	-0.559646	8.42468e-05	0.000735804
TRIM56	chr7:100728785-100733889	14.204	14.2039	14.6753	5.53564	11.0644	8.49707	-0.788353	0.000189859	0.00282068	3.4936	3.14101	3.35037	2.01648	1.66018	1.87354	-0.838549	6.61507e-05	0.000597894
ZNF790	chr19:37288451-37407193	2.43899	2.49072	2.53439	1.43638	1.71541	1.57097	-0.689979	0.000190279	0.00282344	3.89178	3.03602	3.43593	3.08369	2.11758	2.64588	-0.376949	0.012629	0.0462473
EEA1	chr12:93166284-93323107	6.62918	7.53403	7.19954	2.73201	5.46651	4.19769	-0.778309	0.000190454	0.00282344	6.75767	5.99357	6.42753	4.93248	3.6681	4.39434	-0.54862	0.000222901	0.00167698
MANEA	chr6:96025372-96057328	4.46401	4.68441	4.699	1.80621	3.24245	2.57846	-0.865842	0.000190812	0.00282569	9.04918	7.55626	8.32072	6.10508	5.77893	5.99711	-0.47244	0.00194462	0.0103849
WRN	chr8:30853320-31031277	9.60277	9.74257	9.97249	4.38585	7.16343	5.87365	-0.763695	0.000193857	0.00286156	7.27385	6.33993	6.84641	5.26974	4.31207	4.86595	-0.492625	0.00124457	0.00721065
CREB1	chr2:208394615-208470284	5.80326	5.47143	5.86483	3.60933	5.76607	4.77003	-0.298089	0.000198691	0.00292042	9.70585	9.03437	9.48865	7.0767	6.52645	6.87607	-0.464617	0	0
PDZD2	chr5:31799030-32111038	2.87261	3.02378	3.0266	1.03128	2.30396	1.71284	-0.821312	0.000200235	0.00293651	2.35201	2.08943	2.23911	1.11037	0.893453	1.021	-1.13294	2.39865e-10	7.2031e-09
PHF6	chrX:133507341-133562822	22.8473	23.3913	23.8026	11.6555	20.4118	15.9696	-0.575792	0.000201537	0.00294498	30.3338	24.5508	27.2436	19.3316	18.3088	18.9696	-0.522232	7.63316e-08	1.38298e-06
BEND3P3	chr10:81442730-81448650	1.21273	1.42106	1.33351	0.314823	0.91322	0.63229	-1.07657	0.000201677	0.00294498	2.77819	2.28243	2.5306	1.10224	0.835181	0.989912	-1.35411	1.92421e-10	5.85307e-09
LTN1	chr21:30300465-30365277	7.52531	7.65035	7.82283	2.9197	6.00024	4.56904	-0.7758	0.000201857	0.00294498	4.543	3.84829	4.21099	2.1982	1.84487	2.05265	-1.03667	6.62135e-10	1.82527e-08
EDEM3	chr1:184659624-184724041	5.18174	6.24688	5.76622	2.55049	4.02077	3.34176	-0.787017	0.000202964	0.00295799	4.30853	3.90373	4.14875	2.49962	2.39854	2.46972	-0.748329	7.77922e-06	9.16493e-05
ATRN	chr20:3451664-3631769	13.4733	14.944	14.4894	9.91901	11.5739	10.8245	-0.420698	0.000206263	0.00299973	26.3977	22.8245	24.7412	19.5687	16.8686	18.4667	-0.421986	2.24539e-08	4.55992e-07
IRS1	chr2:227596032-227663506	9.80511	7.48943	9.23339	4.72008	6.2502	5.54633	-0.735328	0.000208016	0.00301568	2.37394	2.40422	2.44029	1.1682	1.2931	1.23261	-0.985335	7.18067e-08	1.30772e-06
ZNF121	chr19:9676291-9695209	7.77978	8.07704	8.15719	2.2854	5.81078	4.17436	-0.966516	0.000211207	0.00305069	5.67072	3.93239	4.73541	2.23007	1.76264	2.0409	-1.21428	8.58369e-07	1.23749e-05
ARHGAP11A	chr15:32907690-32931868	31.6177	32.4439	32.9884	17.0709	27.2114	21.674	-0.605992	0.000211316	0.00305069	26.1373	23.6243	25.108	13.8118	11.771	12.9726	-0.952678	1.92069e-13	9.78648e-12
CASC5	chr15:40886446-40954881	9.30273	9.30857	9.60865	3.33342	7.81702	5.72948	-0.74593	0.000211831	0.00305493	12.875	10.7199	11.8162	4.79559	4.68113	4.76938	-1.30889	0	0
WDFY3	chr4:85590692-85887544	5.57825	5.03355	5.55203	2.26254	4.18632	3.29344	-0.753419	0.00021448	0.00308025	10.4275	8.70492	9.58548	7.01025	4.86827	6.08861	-0.654737	3.7996e-06	4.79674e-05
ADCY1	chr7:45614124-45762714	0.778573	0.820528	0.820734	0.485543	0.369496	0.425405	-0.948077	0.000219321	0.00313669	0.498728	0.42672	0.465993	0.3796	0.270369	0.333876	-0.480996	0.0441428	0.11899
TMC7	chr16:18995255-19075262	1.66715	1.83833	1.7841	0.953279	0.86101	0.901774	-0.984363	0.000221531	0.00316175	2.03229	1.8462	1.95828	1.40661	1.39936	1.40846	-0.475472	0.0265748	0.0812557
ZNF714	chr19:21264952-21307883	3.78705	3.8218	3.9259	1.4186	2.94868	2.23742	-0.811187	0.000225811	0.0032195	1.52817	1.47144	1.52298	0.729821	0.649291	0.696528	-1.12865	8.02801e-08	1.44709e-06
LOC100271836	chr16:21458003-21513602	5.03198	4.61556	5.03405	1.80594	3.6688	2.80308	-0.844706	0.000226541	0.00322656	10.5608	7.74327	9.0538	3.42449	2.58145	3.06589	-1.56222	0	0
MAP3K7	chr6:91223291-91297020	9.46021	9.51321	9.78978	6.87969	8.774	7.89168	-0.310944	0.00022786	0.003242	17.7444	17.347	17.8477	15.6026	14.8404	15.3541	-0.217112	8.06059e-05	0.000708829
SMG1P1	chr16:22430866-22503541	5.25205	4.7918	5.24244	1.88186	3.83785	2.92367	-0.84246	0.000232311	0.00329852	10.8969	8.04957	9.37859	3.65854	2.94176	3.35485	-1.48312	0	0
KIF27	chr9:86451614-86536380	2.31504	2.68749	2.52335	1.04178	1.63484	1.34728	-0.905296	0.000233836	0.00331336	2.92415	2.37772	2.65663	2.09003	1.40785	1.79131	-0.568584	4.12212e-05	0.000398763
TAOK1	chr17:27717942-27878921	15.4861	13.0241	15.0432	5.1585	12.1511	8.83891	-0.767175	0.000235265	0.00333018	25.4378	19.9234	22.5848	13.3711	11.6382	12.6737	-0.833516	0	0
LIG4	chr13:108859791-108870716	3.29679	3.25689	3.3848	1.80929	3.04013	2.46579	-0.457024	0.000237058	0.00335212	6.33846	5.9709	6.23408	6.24783	3.66477	5.11078	-0.286634	0.00795151	0.0320832
STOX2	chr4:184826508-184938875	2.00205	1.66345	1.9387	0.359441	1.41399	0.924354	-1.06857	0.000238764	0.0033699	2.01268	1.41601	1.69049	0.801566	0.58011	0.707096	-1.25747	3.25844e-07	5.20643e-06
CDYL2	chr16:80637675-80838175	1.56504	2.16123	1.84919	0.562594	1.04207	0.820827	-1.17174	0.000238804	0.0033699	8.05732	7.02583	7.59591	2.7742	2.08961	2.48348	-1.61286	1.24345e-13	6.52418e-12
PVRL3	chr3:110790605-110913016	4.14008	3.19572	3.91049	1.64125	3.17401	2.46838	-0.663787	0.000240714	0.00338991	23.3912	19.209	21.3034	13.2618	10.7645	12.2008	-0.804106	9.12603e-13	4.18198e-11
ZBTB41	chr1:197122813-197169672	4.55103	4.94652	4.85507	2.10326	3.47658	2.84022	-0.773491	0.000245227	0.00344536	3.60708	2.92008	3.26107	2.00331	2.04386	2.03559	-0.679899	3.84356e-05	0.000375679
GPR180	chr13:95254103-95286899	4.72728	4.84618	4.93045	2.44737	3.31579	2.91699	-0.757239	0.000247609	0.00346722	4.83066	4.3152	4.61448	3.8021	2.86284	3.40434	-0.438794	0.00382081	0.0180659
QSER1	chr11:32914791-33001814	12.4336	12.3819	12.8251	5.59886	9.58037	7.73481	-0.729535	0.000247964	0.00346722	16.351	14.0242	15.26	10.5244	8.42065	9.64291	-0.662213	2.17617e-06	2.89213e-05
CYP1B1	chr2:38294745-38303323	0.895029	1.26407	1.06806	0.438623	0.564436	0.50905	-1.06912	0.000248809	0.00346849	127.558	118.258	124.427	93.9857	102.894	98.5909	-0.335779	0.0448503	0.120437
KBTBD7	chr13:41765710-41768702	5.56554	5.73338	5.81525	2.40768	3.82581	3.16894	-0.875843	0.000251108	0.00349699	3.87991	3.32564	3.6215	1.75779	1.52218	1.6618	-1.12384	5.26223e-07	7.99474e-06
JARID2	chr6:15246205-15522273	10.5173	11.7833	11.3481	8.7039	10.2752	9.55616	-0.247945	0.000255331	0.00354149	11.4217	11.0504	11.4056	10.6466	8.91541	9.93033	-0.199823	0.000393719	0.00272533
DPY19L4	chr8:95732102-95806076	7.57807	7.26757	7.70718	3.5667	5.42456	4.56511	-0.755552	0.00025857	0.00358281	6.71802	6.03189	6.43329	5.26843	4.32594	4.87453	-0.400296	0.00809837	0.0324852
MTR	chr1:236958580-237067281	10.134	11.4351	10.9714	5.31007	7.88805	6.69574	-0.712432	0.000278336	0.00383273	6.47069	5.89246	6.24669	4.48473	3.907	4.25298	-0.554618	0.000109689	0.000916605
ANP32A-IT1	chr15:69070874-69113261	0.406673	0.351289	0.398701	0.037132	0.20175	0.122886	-1.69798	0.000284898	0.00391224	0.145544	0.10826	0.125514	0.0325032	0	0.0176686	-2.8286	0.0369499	1
KIAA1109	chr4:123091757-123283914	6.58854	6.95261	6.94698	2.95253	5.28829	4.2044	-0.724485	0.000294897	0.0040415	6.66234	5.20432	5.90724	3.58692	2.8894	3.2947	-0.842338	2.91372e-09	7.04182e-08
BICD1	chr12:32260184-32531141	3.50866	4.14567	3.86383	1.91861	3.25066	2.62972	-0.555125	0.0002959	0.00405122	18.4139	15.5226	17.0132	11.8575	10.835	11.4676	-0.569093	2.57339e-11	9.2892e-10
FNBP1L	chr1:93913687-94020218	9.33351	9.45103	9.68755	5.78373	9.49533	7.77489	-0.317309	0.000302472	0.00413298	18.4573	16.419	17.5762	14.3977	13.7786	14.2055	-0.307172	0.00121637	0.00708539
DYNLL2	chr17:56160779-56167618	51.6381	52.8942	53.8381	33.0989	32.8047	33.0191	-0.705327	0.000313429	0.00427	58.218	59.5737	60.1996	44.8286	48.869	46.928	-0.359305	0.00997072	0.0383347
KIAA1551	chr12:32112352-32146043	7.85597	9.12823	8.60653	3.8427	6.28628	5.15464	-0.739559	0.000318053	0.00432445	226.128	199.247	214.254	175.477	136.814	159.144	-0.42899	0.0407134	0.111557
ALMS1	chr2:73612885-73837046	3.58304	3.52549	3.67929	1.33171	2.8796	2.16086	-0.767822	0.000322758	0.00437674	3.9841	3.25193	3.61756	2.27505	1.77388	2.06287	-0.810362	1.20441e-07	2.10124e-06
ANKRD32	chr5:93954390-94031573	6.87196	7.47842	7.33511	3.49819	4.89438	4.25207	-0.786654	0.000330513	0.00445433	3.80852	3.19205	3.512	1.5426	2.54767	2.0096	-0.805381	6.61691e-05	0.000597894
CEP78	chr9:80850990-80881983	12.1487	11.6587	12.3606	7.2538	11.3591	9.45026	-0.387328	0.000332083	0.00447112	28.1532	25.5288	27.1112	22.5563	23.0954	22.9347	-0.241356	0.000214321	0.00162631
BAZ2A	chr12:56915608-57030163	13.0304	12.7775	13.3618	7.14518	9.23189	8.26424	-0.693163	0.000341409	0.00457435	25.3488	24.3001	25.2133	18.3606	16.4153	17.5953	-0.518999	0.000253908	0.00187038
MMS22L	chr6:97372495-97862283	7.52606	7.38438	7.71868	3.61799	5.59355	4.68053	-0.721684	0.000341824	0.00457547	4.72265	4.3549	4.59439	2.17255	2.80327	2.47324	-0.893473	1.42216e-08	3.01825e-07
CD109	chr6:74405507-74538041	27.5813	28.0775	28.6807	12.27	21.8474	17.3819	-0.722491	0.00034577	0.00461932	17.1653	14.7391	16.0275	8.68345	9.74045	9.21353	-0.798726	2.93987e-13	1.45591e-11
TMED8	chr14:77808113-77843396	6.72806	6.51962	6.88652	0.922955	4.92352	3.0704	-1.16535	0.000355587	0.00472756	7.96995	6.09943	7.008	1.93896	1.23411	1.63481	-2.09988	5.52758e-12	2.30136e-10
PTGS2	chr1:186640943-186649559	2.4098	2.38265	2.48201	0.958975	1.61181	1.31069	-0.921177	0.000368043	0.00486968	0.883485	1.01612	0.985087	0.225402	0.420497	0.318767	-1.62775	6.56017e-08	1.20247e-06
PFN1P2	chr1:144610814-144612727	2.47805	2.44203	2.54339	0.618024	1.6409	1.15701	-1.13635	0.000373167	0.00493275	1.83067	1.43335	1.62335	0.607383	0.546756	0.577893	-1.4901	8.71015e-06	0.000101348
TAF1	chrX:70430034-70948962	6.47867	6.87593	6.84371	3.31598	5.02662	4.20728	-0.70189	0.000381287	0.00501026	9.73767	8.85614	9.38475	7.22434	5.56252	6.49933	-0.530027	3.35287e-14	1.8929e-12
SATB2	chr2:200134222-200337481	1.29593	1.45042	1.39786	0.797087	0.921536	0.863209	-0.695439	0.000381746	0.00501026	3.05057	2.93536	3.0403	2.70949	2.22132	2.505	-0.279398	0.0208644	0.0680092
PHACTR2	chr6:143929316-144152322	5.85135	4.98413	5.70664	2.81117	4.4368	3.67803	-0.633706	0.000383569	0.00502653	7.51038	6.29217	6.91207	5.81563	4.98751	5.46712	-0.338337	0.00707561	0.029226
RAD54L2	chr3:51575595-51697612	3.69741	3.59483	3.78141	1.19302	2.82728	2.06973	-0.869479	0.000383908	0.00502653	3.32155	2.89243	3.12637	1.34055	0.824949	1.1183	-1.48318	1.60685e-11	6.08017e-10
CHFR	chr12:133416937-133464204	4.74975	5.16655	5.07337	3.69298	4.18986	3.97075	-0.353533	0.000385606	0.00503919	12.0478	12.2913	12.4116	12.5228	9.45469	11.1888	-0.14964	0.00101659	0.00607718
LRRC58	chr3:120043575-120068186	13.9997	13.2122	14.1573	5.89259	10.9972	8.62646	-0.714706	0.000388794	0.00507605	16.5204	14.3836	15.546	10.452	9.75411	10.2016	-0.607742	1.15593e-05	0.000130519
NUP62CL	chrX:106366656-106449670	8.41725	8.17559	8.60061	5.16315	6.98418	6.12989	-0.488579	0.000394155	0.00512215	4.61551	3.98709	4.31898	3.17876	2.86831	3.03939	-0.506907	0.0155885	0.0542932
ALG10	chr12:34175215-34181236	4.61493	4.49362	4.71832	1.98375	3.09883	2.58278	-0.869348	0.000394183	0.00512215	2.67534	2.17483	2.42662	1.40285	1.48814	1.45262	-0.740289	0.00135077	0.00769981
UGGT2	chr13:96453835-96705736	5.54004	5.69114	5.78186	3.17966	3.58898	3.40461	-0.764042	0.000402251	0.00521225	7.79354	6.63268	7.24194	5.1856	3.99654	4.68462	-0.628446	7.06666e-05	0.000630859
UGT8	chr4:115519610-115598202	12.7544	12.0257	12.8878	6.14209	8.97086	7.65684	-0.751189	0.000402839	0.00521497	6.00514	4.97263	5.48521	2.76383	2.97113	2.86579	-0.936615	2.05093e-06	2.74117e-05
HDAC9	chr7:18126571-19036992	4.9104	3.82757	4.64058	2.82383	3.525	3.18694	-0.542132	0.000410988	0.00530551	1.89597	1.67964	1.77995	1.41825	1.27383	1.34742	-0.401636	0.00609505	0.0260289
LYST	chr1:235824344-236030220	1.57815	1.75703	1.69926	0.609009	1.27553	0.965377	-0.815741	0.000420217	0.00541451	2.55125	2.14369	2.35425	1.58734	1.2469	1.44443	-0.704763	1.37179e-05	0.000152093
BRWD3	chrX:79924986-80065233	5.21793	4.8104	5.2331	2.31411	3.93559	3.18394	-0.71685	0.000421999	0.0054324	5.00174	3.98861	4.48536	2.84118	2.51394	2.71116	-0.726311	7.45978e-07	1.09789e-05
DNAJC10	chr2:183580767-183644750	13.9522	14.3107	14.5431	7.79214	12.3289	10.2172	-0.509333	0.000431115	0.0055394	19.233	18.1313	18.9365	17.1108	14.0416	15.8239	-0.259064	0.0172294	0.0586389
DNAJB14	chr4:100820709-100867879	10.3548	11.6985	11.2216	4.12526	8.58001	6.50864	-0.785853	0.000436864	0.00560283	12.075	10.3154	11.2414	7.41719	5.56291	6.63094	-0.761533	4.64856e-06	5.7502e-05
USP15	chr12:62654120-62803501	11.1663	13.0841	12.2624	7.50177	9.66243	8.68867	-0.497031	0.000444895	0.00568996	12.8373	11.7386	12.4161	10.0005	10.3095	10.209	-0.282366	0.00215747	0.011341
GDA	chr9:74729510-74867140	39.1045	35.8457	39.1524	23.1977	36.1499	30.1196	-0.378399	0.000464877	0.00589628	98.3407	86.1806	92.8408	83.3925	77.6398	81.2658	-0.192111	1.21912e-06	1.7104e-05
IL18BP	chr11:71709957-71823822	5.57902	6.12891	5.90955	4.77363	4.26251	4.37865	-0.432563	0.000466493	0.00591134	2.84291	3.27594	3.11714	2.15304	1.70339	1.95118	-0.675874	0.000623103	0.00399749
JHDM1D	chr7:139784545-139876741	1.58669	1.94528	1.77896	0.786123	1.18218	0.999768	-0.831367	0.000475269	0.0060115	2.94409	2.6446	2.8217	2.30676	1.71014	2.0534	-0.458547	0.00536817	0.0235153
ZNF236	chr18:74536115-74682682	1.95925	1.92734	2.0129	0.970207	1.27555	1.13544	-0.826029	0.000477978	0.00604022	4.58329	4.21675	4.45117	3.23288	2.64352	2.98866	-0.574688	0.000231938	0.00173297
DGKE	chr17:54911459-54946036	2.41844	2.41617	2.49899	1.24986	1.58907	1.43424	-0.801057	0.000479483	0.0060537	6.80369	5.95839	6.42337	5.01816	3.8631	4.52836	-0.504341	0.000675765	0.00429241
CACNG8	chr19:54466289-54493469	0.638278	0.56714	0.631832	0.377612	0.254191	0.314132	-1.00817	0.000491313	0.00617478	1.28161	1.19026	1.25174	0.725431	1.00122	0.855964	-0.548311	0.00679851	0.0283218
BTBD7	chr14:93703895-93799385	7.27773	7.055	7.42794	3.74917	6.35941	5.14631	-0.529423	0.000491975	0.00617747	13.1494	11.5789	12.4492	9.96353	8.29192	9.26011	-0.426958	0.000304161	0.00219027
ZC3H12C	chr11:109964086-110042566	3.47022	3.6586	3.65859	1.79941	2.50896	2.18304	-0.744947	0.000492897	0.00618163	5.85783	5.0914	5.50894	4.85122	3.66232	4.34681	-0.341818	0.0203662	0.0667245
MYSM1	chr1:59120410-59165747	6.8947	8.4003	7.70618	3.53434	5.73707	4.71785	-0.707887	0.000493203	0.00618163	6.78092	5.6697	6.24117	4.19551	3.40806	3.86811	-0.690189	4.56508e-06	5.66183e-05
PURA	chr5:139493707-139499001	5.20174	5.55327	5.51195	2.58689	3.83605	3.25865	-0.758287	0.000500023	0.00626142	16.3304	15.6516	16.2425	14.1988	11.5605	13.0984	-0.310389	0.027397	0.0830145
SLC1A1	chr9:4490426-4587469	7.02999	5.59652	6.70786	3.58759	4.22257	3.93473	-0.769588	0.000503297	0.00629669	2.36803	2.1595	2.29142	1.47116	1.76068	1.61351	-0.506045	0.0192203	0.0638445
ONECUT2	chr18:55102916-55158530	0.254674	0.261305	0.266437	0.0753585	0.166614	0.124864	-1.09343	0.000510632	1	2.5383	2.19537	2.38074	2.10667	1.62608	1.90358	-0.322698	0.0327726	0.0951362
XIAP	chrX:122993661-123047829	4.76229	5.11918	5.05513	2.55014	4.56277	3.61627	-0.483245	0.000511488	0.00637126	10.9157	9.51073	10.2641	9.25555	7.13079	8.34973	-0.297798	1.88154e-07	3.15392e-06
MACF1	chr1:39547088-39952810	6.69686	6.18065	6.71803	3.24887	4.93798	4.1618	-0.690832	0.000511603	0.00637126	25.4807	23.5541	24.818	17.7415	15.6631	16.922	-0.552487	0.000355982	0.00249718
PPARA	chr22:46546498-46639653	2.42544	3.11373	2.77082	1.8601	2.30665	2.10149	-0.398898	0.00051203	0.00637126	3.27633	2.98865	3.16267	2.81392	2.39823	2.64287	-0.259037	0.00907099	0.0356128
MAGI3	chr1:113933474-114228545	4.82833	4.36741	4.80747	1.92605	3.81875	2.93664	-0.711111	0.000512728	0.00637419	6.54098	5.81927	6.22941	3.92392	3.69768	3.84339	-0.696717	2.07207e-06	2.76682e-05
MICAL2	chr11:12132137-12285331	8.9168	9.07433	9.26848	3.55786	7.16159	5.48786	-0.75609	0.000527674	0.0065247	35.5126	32.177	34.1855	24.1911	15.25	20.3086	-0.751292	1.55988e-07	2.64936e-06
MAPK14	chr6:35995453-36079013	20.2772	19.324	20.5559	13.3486	17.7425	15.4658	-0.410473	0.000529041	0.00653574	25.9157	24.8753	25.7961	21.718	23.5328	22.666	-0.186623	0.000371492	0.00259181
RNF24	chr20:3912068-3996216	3.50185	3.22987	3.5058	1.64438	3.15701	2.45186	-0.515868	0.000547598	0.0067335	4.52797	4.36045	4.50977	2.9149	2.36616	2.67413	-0.753982	1.20616e-09	3.14092e-08
ETV5	chr3:185764105-185826901	8.54529	8.9994	9.00381	5.47373	5.45803	5.47314	-0.718167	0.000558082	0.00683328	11.1616	11.679	11.6998	8.50091	6.33237	7.57834	-0.626529	3.6039e-05	0.00035526
LIN9	chr1:226418849-226497449	7.90534	8.16522	8.26359	5.41142	7.15342	6.35067	-0.379861	0.000561813	0.00687286	5.48289	4.74855	5.15155	3.99747	4.10331	4.0619	-0.342852	0.00494274	0.0220347
ANKRD36BP1	chr1:168214818-168216668	6.55387	5.57255	6.39269	1.35372	4.98918	3.29604	-0.95569	0.000563647	0.00688919	6.44685	4.72272	5.52824	2.16738	1.28924	1.79294	-1.62449	7.78695e-11	2.56189e-09
DDI2	chr1:15943952-15988217	8.27681	7.74372	8.34002	2.00641	6.88122	4.58914	-0.861826	0.000566906	0.00692289	9.38881	7.57715	8.471	3.19833	2.19348	2.76232	-1.61665	6.06182e-14	3.31614e-12
PRKDC	chr8:48685668-48872743	73.9892	67.7604	74.021	29.3387	56.1885	43.7201	-0.759636	0.000573686	0.00698187	41.9367	36.0903	39.2088	19.2098	20.5456	19.93	-0.976232	2.12295e-11	7.74245e-10
C5orf24	chr5:134181369-134195425	10.5046	11.0537	11.0432	6.30495	8.69496	7.5894	-0.541101	0.000608401	0.00737733	13.7401	12.6007	13.3164	10.5933	9.58493	10.2014	-0.384447	1.78921e-08	3.74118e-07
ZNF189	chr9:104161162-104172942	4.28927	4.23576	4.40511	2.73675	3.89951	3.35563	-0.392596	0.000610542	0.00739679	7.40453	7.07629	7.34902	6.55887	5.52396	6.12235	-0.263467	0.0093387	0.0364408
GABRE	chrX:151121595-151143151	1.06967	1.41109	1.24176	0.726696	0.469018	0.591864	-1.06905	0.000617648	0.00746848	6.32194	7.2884	7.03738	3.59612	4.22262	3.90339	-0.85031	2.23929e-06	2.96207e-05
NCEH1	chr3:172348434-172429008	5.71107	5.67947	5.88481	2.84263	4.30587	3.5967	-0.710321	0.000618085	0.00746848	46.2764	44.0377	45.8332	23.1039	31.5846	27.066	-0.759913	0	0
ATP11C	chrX:138808504-138914447	5.30207	6.49079	5.93558	2.80799	4.27483	3.59276	-0.724295	0.000625242	0.00754174	7.56847	6.6433	7.15252	4.91915	5.0477	5.00625	-0.514721	1.51247e-09	3.86643e-08
GNL3L	chrX:54556643-54593720	4.30937	4.23553	4.42244	2.36433	4.57153	3.54415	-0.319402	0.000628646	0.00756955	2.95755	2.69406	2.85572	2.47313	2.03552	2.28966	-0.318726	0.000336785	0.0023896
RASSF8	chr12:26107587-26232825	3.57144	3.72029	3.74773	1.69219	3.60331	2.70498	-0.470401	0.000630303	0.00758288	26.1744	23.2942	24.9351	20.5361	16.2698	18.7442	-0.411732	2.87609e-05	0.000291408
SMAD5	chr5:135465202-135518422	11.5994	13.9626	12.8951	6.73711	10.4663	8.7233	-0.563873	0.000640176	0.00767604	16.3065	14.4959	15.5373	11.7012	9.40807	10.7368	-0.533173	1.51906e-10	4.71209e-09
TMEM131	chr2:98372800-98612354	15.2593	14.6569	15.5303	8.97791	10.5184	9.81696	-0.661742	0.000641296	0.00767604	11.1505	10.0043	10.6727	8.88698	7.91496	8.5039	-0.327722	0.0202594	0.0664516
BIVM	chr13:103436630-103528351	6.44228	8.2789	7.35301	5.20778	5.64996	5.45661	-0.430331	0.000646211	0.00772707	10.1091	9.80537	10.1218	9.02414	7.63889	8.45119	-0.260243	0.00467702	0.0211379
CANX	chr5:179125929-179158639	223.582	213.107	226.905	135.685	194.288	167.204	-0.440478	0.000655187	0.00781407	141.896	135.971	141.103	113.797	109.511	112.569	-0.325946	0.0295954	0.0880398
LRP6	chr12:12268960-12419811	3.90603	3.95187	4.05342	1.60746	3.17022	2.44537	-0.729087	0.000657169	0.00783094	7.05728	5.95101	6.5247	5.45959	4.20225	4.92704	-0.405191	0.00472489	0.021265
LOC100288069	chr1:700244-714068	14.7624	14.514	15.1399	6.61409	10.5122	8.70323	-0.798732	0.000665117	0.0079188	8.69534	6.62222	7.59775	3.51922	1.93487	2.83398	-1.42274	7.11826e-09	1.60491e-07
BTRC	chr10:103113789-103317078	5.09733	5.57391	5.45058	3.87089	4.87939	4.41374	-0.304406	0.00066627	0.00792568	2.79216	2.55191	2.6939	2.379	2.09812	2.26363	-0.25106	0.0060115	0.0257344
HERC1	chr15:63900816-64126147	4.85638	4.98713	5.06748	2.14307	4.00082	3.13829	-0.691289	0.000670378	0.00795397	8.11458	7.34607	7.80749	4.082	3.52671	3.85795	-1.01703	4.09228e-13	1.9513e-11
NEU3	chr11:74699949-74718743	7.93908	8.7555	8.52028	3.92988	5.92317	5.00339	-0.767994	0.000679751	0.00805824	3.07396	2.55345	2.81842	1.3891	1.19552	1.31311	-1.1019	5.7083e-06	6.90969e-05
DHX33	chr17:5344231-5372380	18.3129	17.8189	18.7222	12.2585	15.2863	13.8846	-0.431265	0.00068249	0.00808375	3.81018	3.68319	3.80542	3.28598	2.45718	2.92969	-0.37731	0.000601038	0.00387354
SOGA1	chr20:35405844-35492087	11.1877	12.8867	12.2143	7.13957	10.303	8.947	-0.44909	0.000685942	0.00811766	4.96906	4.10304	4.53773	2.99579	1.75839	2.45421	-0.886711	7.84595e-11	2.57529e-09
EIF2AK2	chr2:37332283-37384190	16.8465	15.641	16.9027	5.61096	14.8445	10.5229	-0.683722	0.000689154	0.00814869	14.3232	11.8151	13.0795	8.14414	7.94232	8.1024	-0.690885	5.10308e-09	1.18853e-07
RBM15	chr1:110881944-110889303	12.078	12.7005	12.7122	8.2328	9.67685	9.04313	-0.491323	0.000692953	0.00818149	4.41564	4.25973	4.41947	2.94427	3.43014	3.17448	-0.47735	0.00867119	0.0343682
TET2	chr4:106067031-106200960	3.75664	3.65225	3.83889	1.55271	3.05009	2.35383	-0.705681	0.000699643	0.00824443	4.34278	3.88698	4.14986	3.2814	2.25673	2.83822	-0.548077	0.000162377	0.0012789
ERV3-1	chr7:64434829-64467124	2.48065	2.54727	2.58709	0.893939	1.74442	1.34722	-0.941342	0.000706589	0.00831916	2.22196	1.58776	1.87732	0.559243	0.404513	0.491476	-1.93348	1.56405e-10	4.83041e-09
RBM26	chr13:79894099-79979923	25.6234	24.8406	26.1676	12.1828	20.0227	16.3903	-0.674938	0.000716194	0.0084204	21.3826	19.9992	20.9627	16.2138	12.0369	14.4323	-0.538526	0.000177894	0.00138565
SGOL2	chr2:201390864-201448818	11.4339	12.0812	12.0582	8.21663	11.4383	9.94258	-0.278321	0.000716409	0.0084204	9.73478	9.36532	9.6886	5.60988	6.26319	5.93307	-0.707508	0	0
BOD1L1	chr4:13570365-13629328	10.0093	10.2901	10.4477	4.54748	8.24778	6.53161	-0.67767	0.000718049	0.00843249	10.2403	8.9195	9.63952	6.4457	5.2573	5.9507	-0.695903	7.37339e-07	1.08858e-05
PPP6R3	chr11:68228185-68382801	40.4437	37.2051	40.5882	26.1891	38.5509	32.1227	-0.337467	0.000726231	0.00849962	28.4681	26.3531	27.7318	24.9236	23.7799	24.5609	-0.175174	0.000223373	0.00167874
SMG1	chr16:18816174-18937726	17.9746	17.004	18.1919	6.87882	14.8701	11.155	-0.705605	0.000728436	0.00851819	39.9737	32.0479	35.9432	20.2281	15.9076	18.4061	-0.965537	5.66506e-10	1.5833e-08
ITSN2	chr2:24425734-24583397	2.96426	2.70546	2.95965	0.999967	2.48534	1.70943	-0.79191	0.000754723	0.00879574	12.0875	9.90992	10.9985	7.27694	5.70088	6.61354	-0.733819	1.85632e-07	3.11907e-06
EPG5	chr18:43427573-43547305	3.73541	4.00813	3.9644	1.87679	2.95607	2.45611	-0.690729	0.000765488	0.00889114	3.41315	3.05031	3.26063	2.02236	1.81418	1.94193	-0.747659	1.27391e-06	1.77493e-05
FRYL	chr4:48499379-48782316	12.7021	11.0967	12.4998	5.29158	10.0059	7.81706	-0.677203	0.000780736	0.00906061	11.1166	9.35134	10.2638	6.11216	5.64447	5.93981	-0.789069	1.31936e-08	2.81663e-07
SEC16A	chr9:139334547-139380519	20.46	19.1992	20.6459	14.1681	16.8442	15.6207	-0.4024	0.000792731	0.00917688	17.0991	15.9993	16.7678	11.4724	10.2334	10.9816	-0.610608	0	0
ZCCHC11	chr1:52888947-53018762	8.47135	8.76549	8.86115	6.20863	8.07746	7.2158	-0.296334	0.000799718	0.00924201	15.4191	14.727	15.3003	12.5178	11.0127	11.9135	-0.360963	5.76582e-05	0.000531193
PHLDB2	chr3:111393522-111695364	20.5813	21.9191	21.7726	12.7722	20.2198	16.7648	-0.377076	0.000802945	0.00927153	9.17574	8.49788	8.94047	8.5681	6.27298	7.57902	-0.238339	0.0086497	0.0343023
PDZD8	chr10:119042605-119134937	11.4281	10.9361	11.6188	4.15909	9.52214	7.02967	-0.724927	0.000804245	0.00927713	20.377	18.1929	19.4551	14.4707	11.1843	13.0803	-0.572756	6.54528e-05	0.000594467
KIAA1958	chr9:115249247-115422706	2.43308	2.28592	2.45729	0.702883	1.69606	1.23957	-0.987231	0.00080771	0.00928766	5.62821	4.97206	5.34138	3.80589	2.61067	3.29114	-0.698627	0.000426431	0.00290335
GABBR1	chr6_qbl_hap6:873335-904294	2.97983	2.56969	2.91853	2.40808	2.20586	2.29598	-0.34613	0.000816238	1	12.7605	12.9479	13.1243	10.1605	10.7598	10.4874	-0.323594	1.90489e-10	1
FEM1B	chr15:68570140-68583640	18.9062	19.0139	19.5771	7.83565	15.6011	11.9947	-0.706776	0.000823749	0.00943539	21.4163	18.578	20.1167	12.2738	7.14822	10.0455	-1.00185	2.47076e-10	7.38819e-09
BRD3	chr9:136890560-136933141	9.09798	8.4919	9.16118	5.15463	6.21639	5.7301	-0.676972	0.000827766	0.00946302	14.2376	14.6313	14.7573	11.0401	10.2386	10.7354	-0.459057	0.00112595	0.0066298
C9orf41	chr9:77597872-77643310	12.6966	12.9119	13.2039	5.19901	10.1726	7.86257	-0.747894	0.000860704	0.00979086	7.77715	7.16027	7.55778	4.77719	4.10745	4.51143	-0.744377	0.000105668	0.000888268
FAT4	chr4:126237566-126414087	1.02104	0.673317	0.920546	0.348347	0.670508	0.521105	-0.820914	0.000862794	0.00979847	0.844573	0.659633	0.749525	0.142507	0.282334	0.206716	-1.85832	8.65974e-15	5.29106e-13
REL	chr2:61108751-61150178	3.773	3.79961	3.9133	0.51443	3.26144	1.97896	-0.983644	0.000872484	0.00989221	6.91028	4.54543	5.61409	2.28961	1.21444	1.81715	-1.62737	1.23568e-12	5.5999e-11
ULK2	chr17:19674142-19771239	7.28554	8.11719	7.8457	5.91668	5.15249	5.51344	-0.50895	0.000877638	0.00991831	5.63989	5.05765	5.39284	3.65671	2.60015	3.19647	-0.754565	4.23752e-11	1.46949e-09
BMS1P1	chr10:48927373-48952629	1.86046	1.64593	1.83377	0.606785	1.2721	0.960187	-0.933425	0.000885536	0.00996644	2.56811	2.08912	2.32512	1.06798	0.793897	0.948615	-1.29341	3.55964e-08	6.9107e-07
DOCK5	chr8:25042286-25270619	17.5524	14.1507	16.8152	7.26962	13.4379	10.5753	-0.669066	0.000895735	0.010073	8.05518	6.87618	7.49733	4.28988	3.66556	4.03418	-0.894103	2.23648e-09	5.54757e-08
CHML	chr1:241695433-241803701	18.1505	16.5864	18.1462	8.49945	14.0831	11.4966	-0.658459	0.000897562	0.0100853	4.1063	3.35343	3.73169	2.64271	2.64878	2.66077	-0.487988	0.00273873	0.0138795
RFX7	chr15:56382730-56535483	4.0485	4.19774	4.24172	2.00598	3.07541	2.58134	-0.716529	0.000924296	0.0103272	9.30272	8.50085	8.9999	6.45626	5.3819	6.01325	-0.581764	5.54964e-05	0.000514975
MAP9	chr4:156263811-156298122	5.66719	6.07534	6.01185	2.5488	4.70323	3.70468	-0.698461	0.000924333	0.0103272	8.48237	7.48179	8.04137	6.41256	5.50743	6.04473	-0.411765	0.00423841	0.0195621
ITGA6	chr2:173292313-173371181	59.6692	54.9167	59.7916	26.5308	52.2896	40.3193	-0.568472	0.00093319	0.0103841	57.679	53.0085	55.975	39.5317	40.1611	40.064	-0.482476	0	0
OBSCN	chr1:228391206-228566575	4.64338	4.6923	4.81427	3.53648	3.846	3.71828	-0.37268	0.000946916	0.0105029	1.36366	1.21045	1.2975	0.950221	0.730734	0.855244	-0.601329	1.36203e-08	2.89951e-07
NKTR	chr3:42589458-42690233	17.7625	19.5954	19.0533	9.65087	14.4694	12.2214	-0.640636	0.000954404	0.0105775	13.3997	11.8238	12.7016	8.15394	6.84381	7.60341	-0.740291	1.43978e-07	2.46018e-06
TCP11L1	chr11:33060962-33095109	4.05909	4.72753	4.44439	2.44545	4.11291	3.33605	-0.413844	0.000964204	0.0106689	5.56949	5.21948	5.45076	4.51964	3.3273	4.00089	-0.446135	9.36353e-05	0.000803385
KLHL11	chr17:40009798-40021629	4.44655	4.39949	4.57696	1.3327	3.44427	2.46402	-0.893374	0.000977989	0.0108041	5.39009	3.88555	4.5874	1.77538	1.49998	1.66687	-1.46054	7.10279e-10	1.94331e-08
DOCK7	chr1:62920396-63154039	4.43144	4.9139	4.77363	2.306	3.81967	3.11832	-0.614319	0.000979082	0.0108075	16.4574	14.8529	15.7939	13.1885	10.6183	12.1078	-0.383438	0	0
RAPH1	chr2:204298538-204400058	4.73952	4.23523	4.69977	2.10566	3.94252	3.07656	-0.611274	0.000983098	0.0108259	11.4061	9.4942	10.4128	5.29752	5.2516	5.30456	-0.973059	3.10418e-13	1.52766e-11
THUMPD3	chr3:9404716-9428475	19.0179	20.6624	20.2774	15.5841	16.6706	16.1973	-0.324118	0.000989449	0.0108871	23.7873	23.0116	23.7865	21.4412	21.1681	21.4518	-0.149041	0.0377807	0.105753
RNF213	chr17:78234659-78411884	8.05661	8.50387	8.49489	4.64444	6.57975	5.67852	-0.58108	0.000990868	0.010894	22.4387	19.8665	21.3429	12.084	10.3936	11.4006	-0.90465	9.9476e-14	5.3182e-12
BTAF1	chr10:93683735-93790080	11.6226	15.4434	13.4841	6.45713	10.4167	8.58179	-0.651911	0.000991668	0.0108941	10.3985	9.13888	9.83878	7.65332	6.15752	7.02844	-0.485274	0.000693961	0.00439955
ATP7B	chr13:52506805-52585630	1.87557	1.87513	1.93633	1.30128	1.67772	1.49784	-0.37044	0.0010358	0.0113158	5.25237	5.34532	5.39195	5.02566	3.51338	4.37011	-0.303137	9.0706e-05	0.000781578
CALU	chr7:128379345-128415844	26.4508	28.5114	28.1191	19.6258	25.2648	22.6656	-0.311045	0.00104052	0.0113494	30.2246	30.2175	30.8221	20.7798	24.3236	22.4991	-0.4541	1.57652e-14	9.27123e-13
NOP9	chr14:24769097-24774374	15.6447	17.0277	16.6987	7.95144	12.2036	10.2424	-0.70518	0.00104353	0.0113642	14.1323	13.5723	14.0766	10.1486	8.78905	9.60073	-0.552078	0.000807629	0.0050127
SRGAP1	chr12:64238540-64541613	6.18934	5.6488	6.18468	3.37724	4.3597	3.90793	-0.662294	0.0010523	0.0114273	14.7847	14.0902	14.6546	12.5585	9.64947	11.3262	-0.371695	0.00827464	0.0330751
ARL5B	chr10:18948312-18966940	5.87028	5.60264	5.96443	1.89861	4.82651	3.4677	-0.782406	0.001053	0.0114273	8.74194	6.8066	7.74138	5.51514	4.10576	4.91626	-0.65503	9.02709e-05	0.000778304
PCLO	chr7:82383320-82792197	0.692702	0.767312	0.743326	0.425373	0.443873	0.435664	-0.770779	0.00107032	0.0115829	0.525397	0.370469	0.440891	0.197898	0.206182	0.201839	-1.12721	3.61376e-09	8.57221e-08
LOC731275	chr1:243219615-243265046	7.08003	6.2661	6.99459	3.61477	4.80536	4.2561	-0.716707	0.00107633	0.0116304	3.42996	3.08226	3.28594	1.94909	1.36121	1.69354	-0.956259	5.96686e-06	7.19182e-05
SCEL	chr13:78109808-78219398	8.34749	5.59486	7.55048	5.0477	5.86995	5.49551	-0.458317	0.0010805	0.0116602	12.9905	11.7373	12.4808	10.1795	12.299	11.2076	-0.155233	0.0039902	0.0187102
SSH1	chr12:109176465-109251359	20.6048	22.9294	22.1835	14.8972	14.8048	14.813	-0.582627	0.00108085	0.0116602	12.2553	11.6826	12.168	10.3689	8.62056	9.64301	-0.33553	0.0155948	0.0542932
SLC30A4	chr15:45774679-45848928	1.4448	1.37477	1.46435	0.575893	0.955758	0.775136	-0.917739	0.0011094	0.0119402	2.26742	1.70628	1.96765	1.23901	1.01779	1.14351	-0.783005	0.000525733	0.00345322
ZNF280C	chrX:129336672-129402922	3.18741	2.97562	3.21112	1.52004	2.15502	1.86396	-0.784706	0.00111245	0.0119636	5.91388	5.19613	5.59075	3.45906	3.31502	3.41924	-0.709368	2.60758e-05	0.000267856
MKLN1	chr7:130794854-131181398	7.44716	8.2943	8.02	4.16337	6.29286	5.30622	-0.595916	0.00111476	0.0119682	5.28973	4.74136	5.05898	3.92485	3.79409	3.88941	-0.379296	0.00659872	0.0276609
ZNF142	chr2:219502639-219524355	4.98358	4.69536	5.03093	4.10949	4.20737	4.16323	-0.273121	0.00111577	0.0119682	3.95073	3.59627	3.81199	2.49381	1.99665	2.28278	-0.739749	1.48441e-11	5.66243e-10
BARD1	chr2:215593274-215674428	15.1317	15.268	15.6876	6.44204	12.4445	9.65947	-0.699606	0.00111635	0.0119682	6.19819	5.56378	5.93773	2.27373	2.47115	2.37962	-1.31918	4.23967e-10	1.2212e-08
ASPM	chr1:197053256-197115824	22.7337	25.1726	24.4263	12.051	19.3724	15.4942	-0.656702	0.00112764	0.0120611	11.1231	9.197	10.1709	5.55114	4.92882	5.30503	-0.939011	0	0
KLF13	chr15:31619082-31670102	7.9673	8.65992	8.49922	4.95373	5.81764	5.4254	-0.647601	0.00114524	0.0122209	24.7854	24.3955	25.0399	16.5968	16.1048	16.4805	-0.603465	1.37763e-05	0.000152621
ZNF638	chr2:71558884-71662191	22.266	22.5356	23.0994	15.6526	18.4442	17.1743	-0.427608	0.00116746	0.0124232	23.2839	21.4648	22.6326	20.863	18.1935	19.7881	-0.193771	6.05674e-06	7.29392e-05
AZIN1	chr8:103838535-103876397	55.6905	55.8807	57.5998	42.0056	53.6649	48.299	-0.254073	0.00117687	0.0124908	56.6633	52.1704	55.0493	49.6043	39.7276	45.4516	-0.276394	4.77952e-05	0.000452739
ATM	chr11:108093558-108239826	6.2314	6.19795	6.42446	2.82014	5.17513	4.08231	-0.654189	0.00120519	0.0127581	5.79641	4.84868	5.33306	2.52653	2.37414	2.47367	-1.10831	4.75175e-14	2.63005e-12
HSPH1	chr13:31710762-31736117	57.4744	43.1115	53.8144	20.9174	45.0919	33.858	-0.668495	0.00120881	0.0127708	55.1695	54.4126	55.7977	33.9627	38.0393	36.0148	-0.631615	5.43423e-06	6.61767e-05
RAB11FIP2	chr10:119764426-119806114	3.58905	3.62369	3.72319	1.72631	2.68813	2.24302	-0.731097	0.00121003	0.0127738	13.2918	11.5212	12.4796	10.7912	8.04206	9.61984	-0.375492	0.0084109	0.0335248
SMC5	chr9:72873877-72969789	12.1846	13.5197	13.1045	6.10806	10.2967	8.35413	-0.649503	0.00121399	0.0128059	9.07666	7.67553	8.40484	5.72275	5.40571	5.61555	-0.581792	8.22221e-05	0.00072035
MED13	chr17:60019965-60142643	9.89903	9.7289	10.1606	4.77923	7.99896	6.5076	-0.642784	0.00122684	0.0129118	16.1203	14.0342	15.1698	11.0942	7.84347	9.69884	-0.645321	5.33951e-06	6.50793e-05
POLR1A	chr2:86253450-86333278	11.7325	10.1471	11.5078	5.45665	8.94758	7.3318	-0.650376	0.00122918	0.0129265	13.1458	12.3105	12.9002	8.98025	6.25553	7.80834	-0.724308	4.87089e-07	7.44829e-06
ZFX	chrX:24164341-24234372	5.34622	5.20406	5.46506	3.35657	4.89399	4.15103	-0.396766	0.00123448	0.0129723	8.42796	7.44526	7.99786	7.17479	6.23852	6.79239	-0.235695	5.88942e-10	1.64275e-08
ITPR1	chr3:4535031-4889524	0.360812	0.226179	0.317982	0.0986873	0.200575	0.150564	-1.07857	0.00125935	0.0132036	1.25908	1.06532	1.16464	0.568626	0.606786	0.5867	-0.989184	3.17911e-06	4.07539e-05
TANC2	chr17:60778674-61505067	2.15708	1.99752	2.16736	1.13324	1.49104	1.3281	-0.70657	0.00126625	0.0132658	8.842	8.02441	8.52185	7.10697	5.07913	6.23768	-0.450158	0.00148915	0.0083272
ZNF594	chr17:5082830-5095178	4.63773	4.1564	4.60484	2.07207	3.38136	2.77374	-0.731318	0.00129909	0.013572	2.86021	2.26323	2.5478	2.11875	1.37728	1.79668	-0.503918	0.0110595	0.0417544
NAB1	chr2:191513847-191557492	22.3735	23.9606	23.7234	12.9788	17.4062	15.3661	-0.626552	0.00130081	0.013572	36.3244	34.1719	35.7311	29.2223	27.8427	28.7805	-0.312091	0.0253119	0.0783447
LONRF3	chrX:118108712-118151949	1.66822	1.44506	1.61607	0.70195	0.916444	0.815782	-0.986235	0.00130098	0.013572	2.3413	1.81369	2.06129	1.11119	0.657501	0.905636	-1.18654	6.38652e-07	9.56893e-06
ATR	chr3:142168076-142297668	9.28279	8.82406	9.41264	4.54671	7.30013	6.02389	-0.643903	0.00130138	0.013572	4.90991	4.55325	4.79109	3.15245	2.79921	3.01491	-0.668237	1.55785e-05	0.000169657
DOCK9	chr13:99445740-99738660	14.45	13.4428	14.5314	7.04507	11.3492	9.35054	-0.636056	0.00131585	0.0136918	10.5787	9.81293	10.3218	8.11304	5.58729	7.02319	-0.555498	0.000108949	0.00091096
TCF20	chr22:42556018-42611445	9.78133	9.89482	10.1457	6.56215	7.97956	7.32981	-0.469023	0.00131946	0.0136984	14.011	13.5628	14.0127	12.2687	10.2681	11.44	-0.29264	2.14917e-05	0.000225863
RIMKLB	chr12:8850517-8929787	8.85178	8.90726	9.16569	3.92438	7.37745	5.77331	-0.666845	0.00133898	0.0138697	8.47402	8.06694	8.39365	7.9754	5.36782	6.84835	-0.293543	0.0479247	0.126765
DCAF7	chr17:61627795-61671642	35.5009	43.3142	39.6677	27.1764	33.3432	30.5456	-0.377003	0.00134041	0.013874	37.8819	35.6536	37.2695	23.5462	23.8057	23.8656	-0.643064	1.2278e-11	4.81364e-10
KIRREL	chr1:157963062-158065844	9.52439	9.35159	9.77329	4.05655	7.74977	6.0361	-0.695228	0.00136351	0.0140184	39.0715	35.5274	37.6869	22.3616	13.3756	18.4521	-1.03028	9.44134e-13	4.31246e-11
SUPT20H	chr13:37574677-37633850	21.5005	19.8424	21.5622	15.4789	19.7221	17.7385	-0.281618	0.00141034	0.0144434	34.5844	35.0018	35.5164	33.2181	24.751	29.5952	-0.263122	6.2306e-05	0.000568447
ZNF605	chr12:133498018-133532892	3.23703	3.50751	3.4455	2.16673	2.86122	2.54039	-0.439661	0.00141113	0.0144434	6.47588	6.03027	6.32899	4.49536	4.5852	4.56224	-0.472233	4.67102e-11	1.60797e-09
ZNF268	chr12:133757994-133783697	5.77977	4.99595	5.66722	3.61577	5.69689	4.72901	-0.261104	0.00143879	0.0146584	7.12061	6.22254	6.70945	5.83002	5.27904	5.61292	-0.257444	1.52078e-07	2.58918e-06
FAM106CP	chr17:16690205-16707819	1.27166	1.34828	1.33912	0.202544	1.0164	0.617562	-1.11663	0.00143958	0.0146584	0.775479	0.410849	0.561994	0.0670049	0.136471	0.0923694	-2.60507	0.0015045	0.00839308
TTN-AS1	chr2:179059207-179672150	4.54968	3.62852	4.34749	1.84037	3.44397	2.6871	-0.694132	0.00145166	0.0147379	2.33982	1.83752	2.07086	1.70981	1.26823	1.51105	-0.454687	0.0438616	0.118345
ATG2B	chr14:96747594-96829678	4.66952	4.29278	4.67834	2.1339	3.68257	2.96534	-0.657801	0.0014532	0.0147427	6.26319	5.20751	5.74601	4.57411	3.64158	4.18242	-0.458222	0.0014333	0.00809833
ELK3	chr12:96588206-96661606	10.9781	10.9191	11.3229	5.57527	8.0441	6.90459	-0.713622	0.00145916	0.0147922	37.9375	36.0605	37.5503	21.9355	21.3073	21.7979	-0.784635	4.03928e-08	7.75652e-07
SLC12A2	chr5:127419482-127525380	3.01721	2.52929	2.92562	1.20154	2.2425	1.75592	-0.736516	0.00146748	0.0148438	4.50251	4.27418	4.45207	3.37007	2.56419	3.02499	-0.557545	0.000325966	0.00232946
IPP	chr1:46153846-46216485	7.48303	7.63392	7.78219	4.18013	7.04134	5.69438	-0.450638	0.00147096	0.0148651	4.88619	4.73537	4.8854	3.01314	3.29169	3.15826	-0.629346	8.75576e-05	0.00075955
NUPL1	chr13:25875665-25916561	28.3954	30.6286	30.1939	17.6789	23.4791	20.8037	-0.537419	0.00148566	0.0149715	28.1023	25.0441	26.7987	20.3278	17.2939	19.0823	-0.489928	0.000368025	0.00257144
VCPIP1	chr8:67542487-67579452	3.7763	3.63596	3.84675	1.9311	2.79958	2.39979	-0.680731	0.00149303	0.0149922	5.52646	4.75278	5.16698	4.40311	3.41106	3.98347	-0.375295	0.0123649	0.0453882
GNAQ	chr9:80335190-80646219	14.3612	15.0631	15.1078	6.59652	11.7298	9.35193	-0.691953	0.00150606	0.0151121	34.5899	28.5561	31.6079	18.2766	14.1325	16.5293	-0.935257	2.75588e-10	8.15441e-09
UBR2	chr6:42531759-42661243	5.67099	6.26995	6.08511	3.00572	4.87232	3.97366	-0.614816	0.00150965	0.0151253	11.0823	9.65337	10.4212	7.81257	6.84068	7.42431	-0.489189	0.000375689	0.00261721
HOMER1	chr5:78669785-78809700	5.82897	5.88102	6.04148	2.25085	4.87634	3.65488	-0.725078	0.00151315	0.0151282	5.97903	5.24721	5.65017	4.75523	4.136	4.50669	-0.326227	0.0477328	0.126422
CCDC132	chr7:92861652-92990435	6.0111	6.71708	6.47567	2.55225	6.11575	4.29269	-0.593148	0.0015144	0.0151297	3.22992	2.75805	2.99642	1.94954	1.72125	1.8552	-0.691659	0.00113637	0.00667725
CEP135	chr4:56814973-56899529	5.65115	5.8566	5.91937	2.55619	4.65419	3.68083	-0.685415	0.00153105	0.0152547	6.79477	5.7564	6.30015	3.29679	3.45247	3.38845	-0.894763	2.66903e-08	5.3358e-07
ACAP2	chr3:194995464-195163817	11.1545	11.8767	11.8038	6.42497	8.72873	7.6689	-0.622158	0.00153133	0.0152547	16.4816	14.1698	15.4037	11.9826	10.305	11.3007	-0.446869	0.00133431	0.00763067
ARFGEF2	chr20:47538274-47653230	21.8424	21.6686	22.4965	9.46098	18.6893	14.4035	-0.643287	0.00154472	0.0153769	12.6786	11.1629	12.0092	9.70494	6.99592	8.54321	-0.491286	0.000511234	0.00338661
BMS1P5	chr10:46737612-46762892	1.81329	1.63319	1.79936	0.613978	1.28173	0.972393	-0.887873	0.00155467	0.0154536	2.55474	2.06053	2.30173	1.07237	0.779494	0.945258	-1.28394	4.81638e-08	9.13688e-07
LBR	chr1:225589203-225616557	33.9314	33.3136	34.8091	21.6652	26.3893	24.2229	-0.523093	0.00155993	0.0154948	25.8435	25.4607	26.1173	18.8764	19.3674	19.2137	-0.442868	0.00114221	0.00670316
BANP	chr16:87985037-88110924	4.9445	4.06408	4.75332	2.70458	3.08173	2.88924	-0.718244	0.00158206	0.015692	6.52945	7.25608	7.08416	5.30023	6.14067	5.70034	-0.313548	0.0149335	0.0526009
LUST	chr3:50126340-50156397	4.99776	5.72426	5.44394	1.51245	4.26036	2.94253	-0.887597	0.00161427	0.0159357	2.09168	1.73307	1.91125	1.04693	0.630724	0.863828	-1.1457	0.00107107	0.00635547
G3BP1	chr5:151151475-151184915	63.7203	61.8748	65.1154	47.1262	62.3281	55.3728	-0.233821	0.00162291	0.0159936	81.2986	81.2643	82.8844	71.6337	70.9184	71.7522	-0.208079	7.05609e-11	2.34881e-09
PAXBP1	chr21:34100424-34144169	18.0497	19.5299	19.2082	13.4543	17.1899	15.3824	-0.320448	0.00162788	0.0160169	17.9967	16.3829	17.379	13.7649	12.6691	13.3497	-0.380542	2.8789e-06	3.71755e-05
STARD4-AS1	chr5:110834021-111353003	0.471261	0.531989	0.509531	0.187383	0.28798	0.240956	-1.0804	0.00163165	0.0160169	0.241064	0.267453	0.261189	0.0791422	0.111804	0.0942567	-1.47043	0.0012028	1
XRCC2	chr7:152343586-152373250	10.596	8.52896	10.1465	3.9581	8.21417	6.23998	-0.701375	0.00164439	0.0161131	2.39282	1.96695	2.18301	0.619308	0.987493	0.79411	-1.45891	2.95429e-08	5.85478e-07
SGMS2	chr4:108745720-108836204	4.51998	4.34908	4.59916	3.42765	4.35072	3.92361	-0.229188	0.00167614	0.0163893	10.3939	8.92742	9.7071	7.20621	7.96701	7.59112	-0.354729	7.59392e-07	1.11183e-05
MAPK1	chr22:22113946-22221970	37.7089	35.576	38.1078	21.3109	33.604	27.163	-0.488447	0.00167958	0.0164113	63.7612	57.1922	60.8933	46.3231	43.8176	45.3975	-0.423672	0.00305134	0.0150694
GPR107	chr9:132815984-132902448	26.2012	29.8838	28.4901	23.6685	23.9561	23.8731	-0.255073	0.0017068	0.0166419	18.7899	18.6951	19.1013	16.4536	13.4891	15.2153	-0.328149	0.000137673	0.0011053
CEP152	chr15:49030134-49103343	10.6109	12.2887	11.6072	6.63477	8.43067	7.6042	-0.610152	0.00172568	0.0168023	6.2351	5.82002	6.10194	2.64665	3.52781	3.05591	-0.997667	9.41121e-11	3.01201e-09
ZNF354C	chr5:178487606-178507691	6.4272	5.81437	6.40115	1.75161	5.32115	3.66061	-0.806248	0.00173522	0.0168712	7.24281	6.13077	6.71051	3.12027	2.29904	2.77627	-1.27327	1.38212e-09	3.56623e-08
TSC1	chr9:135766734-135820020	5.57069	5.26484	5.63316	4.19026	5.21648	4.74431	-0.247744	0.00174507	0.0169456	6.00176	5.79678	5.99165	4.62937	3.94823	4.34663	-0.463055	0	0
GPATCH2L	chr14:76618258-76669134	10.6806	10.5583	10.975	4.35207	8.80984	6.73375	-0.704735	0.00178397	0.0172405	7.054	5.30529	6.12066	3.18569	3.41052	3.29672	-0.892658	7.3708e-06	8.72015e-05
WHAMMP1	chr15:32812048-32825942	3.6576	4.17827	3.97334	1.54072	2.63083	2.11326	-0.910885	0.00179747	0.0173056	5.10348	4.36596	4.76027	3.15978	2.92387	3.06527	-0.635026	0.00662642	0.0277359
ZFC3H1	chr12:72003378-72074428	9.73068	11.2472	10.6407	5.29013	8.32987	6.92299	-0.62012	0.00183098	0.0176038	8.37142	7.44422	7.97416	5.25864	5.22474	5.27401	-0.596433	4.00516e-05	0.000388515
ATP7A	chrX:77166193-77305892	2.26563	1.65264	2.10424	0.792993	1.72684	1.28177	-0.71516	0.0018723	0.0179152	2.3369	2.00039	2.17765	1.23134	1.1568	1.20009	-0.859627	3.86467e-06	4.86149e-05
SF3B1	chr2:198256697-198299771	105.217	106.072	109.001	57.9598	89.1936	73.2858	-0.572736	0.00187843	0.0179597	90.5933	80.3172	85.9132	66.8629	60.3416	64.2626	-0.418902	0.00317335	0.015557
NHLRC3	chr13:39612447-39624244	8.01011	9.04343	8.66773	6.15113	6.12763	6.14863	-0.49539	0.00188784	0.0180372	6.39623	6.16861	6.38373	5.43455	3.69335	4.66887	-0.451328	6.59495e-09	1.50373e-07
MOB1B	chr4:71768056-71853891	7.62967	8.70116	8.29547	4.29125	6.43554	5.43651	-0.609644	0.00189227	0.0180669	8.4544	7.2509	7.88552	6.81462	5.6306	6.31928	-0.319446	0.0162615	0.0560611
FNIP1	chr5:130977406-131132756	5.20615	5.65134	5.54576	3.16065	4.27011	3.75473	-0.562675	0.0019419	0.0185024	5.86952	5.47225	5.74059	5.53213	3.73968	4.7555	-0.271602	0.0114318	0.0427171
PDS5A	chr4:39824482-39979576	31.9378	31.5018	32.8214	19.0011	27.4598	23.6498	-0.472809	0.00199736	0.0189703	43.8164	40.4149	42.5791	35.7276	33.5857	34.972	-0.283945	0.0467022	0.124252
WASF3	chr13:27131839-27263082	5.46995	5.28443	5.58038	3.22023	3.74795	3.51022	-0.668803	0.00200735	0.0190339	14.4933	14.293	14.6606	13.9536	9.16529	11.8824	-0.303126	0.0360679	0.101935
HMGXB4	chr22:35653444-35691800	15.14	17.4158	16.5133	11.7482	14.7	13.3347	-0.308444	0.00200884	0.019035	8.02761	7.74446	8.01125	6.08594	6.54174	6.3245	-0.341075	4.0421e-05	0.000391291
SLC35A3	chr1:100435344-100492534	5.61727	6.61573	6.18457	3.57967	4.58484	4.11352	-0.588301	0.0021293	0.0199705	14.4848	13.2377	14.01	13.0601	11.7017	12.5257	-0.161568	0.014906	0.0525565
AHNAK2	chr14:105403590-105444694	5.80526	5.01408	5.69155	2.7815	4.5469	3.72869	-0.610151	0.00215362	0.0201742	29.4139	26.5723	28.2679	19.0198	17.7086	18.5477	-0.607923	0.000104393	0.000880698
SLC35D1	chr1:67465014-67520080	3.94016	4.30353	4.21273	2.08645	3.13006	2.64796	-0.669878	0.00216671	0.02028	3.8984	3.58955	3.7892	2.81346	2.58319	2.72845	-0.473811	0.00430319	0.0197983
TAF2	chr8:120743013-120845074	23.1305	22.8309	23.7807	12.0157	18.7776	15.6465	-0.603948	0.00218304	0.0203607	12.4243	11.5795	12.1585	9.92602	8.6424	9.4092	-0.369827	0.00989793	0.0381068
PRPF38B	chr1:109234931-109244422	21.9674	20.3001	22.0406	13.7836	18.505	16.3249	-0.433086	0.0021842	0.0203607	29.0565	28.6126	29.3584	24.2185	22.5632	23.6163	-0.313986	0.00924659	0.0361514
DIXDC1	chr11:111797867-111893307	1.72039	2.01195	1.89054	1.12869	1.55192	1.36122	-0.473897	0.0021984	0.0204372	3.74711	3.36209	3.58766	2.58541	2.58574	2.60539	-0.461547	0.000161759	0.00127605
ZBTB6	chr9:125670334-125675607	8.04039	8.12134	8.33725	4.61403	5.93275	5.3302	-0.645381	0.0022036	0.0204586	4.28394	4.13539	4.28161	3.01739	2.81093	2.94499	-0.53989	0.00291596	0.0145839
ZNF618	chr9:116638561-116818875	3.16283	3.69469	3.47322	1.89149	2.49246	2.21606	-0.648274	0.00223061	0.0206676	6.47631	6.06309	6.35479	4.81181	3.7072	4.34446	-0.548669	0.000177138	0.00138052
ZYG11B	chr1:53192130-53293013	4.86118	4.89622	5.03558	2.38014	3.96203	3.22804	-0.641501	0.00223767	0.0207191	9.01735	7.75847	8.4295	7.09279	6.08811	6.68269	-0.335017	0.0180503	0.0607443
TRIP11	chr14:92434242-92506403	6.06255	6.11096	6.28187	3.14815	4.87075	4.0735	-0.624924	0.00224931	0.0207981	9.86993	8.83709	9.43657	7.08641	5.99226	6.63536	-0.508088	0.000337566	0.00239177
DIP2A	chr21:47878861-47989926	12.5876	11.5839	12.6276	8.10589	11.3419	9.71452	-0.378366	0.00226839	0.0209469	11.7623	10.8887	11.4388	6.92747	6.51481	6.77935	-0.754722	5.41905e-09	1.24975e-07
RBM41	chrX:106305117-106362057	5.41514	5.89627	5.77936	3.35813	4.80039	4.13911	-0.481588	0.00227004	0.0209469	13.5772	11.7502	12.73	10.1988	8.52948	9.51085	-0.420582	0.000121377	0.00100006
CGGBP1	chr3:88101099-88207115	18.4028	20.4636	19.7971	13.6059	17.2173	15.5491	-0.348461	0.00228639	0.021029	55.3299	51.3896	54.0174	48.6135	40.1919	45.1009	-0.260268	0.0327953	0.0951825
RERE	chr1:8412463-8877699	7.27806	6.34023	7.15491	6.28787	5.77263	6.0234	-0.248357	0.00230251	0.0211252	12.5157	13.0401	13.0802	12.5291	11.1423	11.9798	-0.126779	0.0397714	0.109614
ANO6	chr12:45566816-45834187	11.7471	11.7948	12.1507	8.02256	11.4884	9.88387	-0.297892	0.00231108	0.0211713	27.8844	26.1534	27.3734	23.7895	19.8287	22.149	-0.305533	6.60953e-05	0.000597894
ASCC3	chr6:100956607-101329224	23.9404	21.9333	23.9507	11.7421	20.8406	16.6407	-0.525348	0.00233355	0.0213064	14.5797	12.9304	13.8629	10.8988	8.69271	9.9659	-0.476154	0.000108094	0.000905161
ZNF609	chr15:64791618-64978266	10.9313	10.5424	11.1431	6.57937	8.07921	7.39378	-0.591764	0.00233536	0.0213088	23.1335	22.0925	22.9585	18.2107	14.8036	16.7893	-0.451488	0.00151101	0.00841942
LMBR1	chr7:156473569-156685902	12.6961	10.7687	12.3683	5.884	9.91523	8.04424	-0.620624	0.00238519	0.0216967	9.61534	9.46611	9.71539	7.40563	6.66352	7.11969	-0.448457	0.00243802	0.0125493
MAP3K2	chr2:128056244-128100805	4.35216	4.38802	4.51076	2.05654	3.66376	2.91805	-0.628364	0.00246975	0.0223135	32.5567	28.9752	31.0228	25.2055	20.6676	23.3185	-0.411852	0.00634238	0.0268095
RDX	chr11:110045604-110167437	27.1853	26.5046	27.8196	15.7794	22.552	19.3143	-0.526432	0.0025228	0.0227332	62.1083	57.3407	60.3637	54.0772	47.6559	51.5304	-0.228259	0.00156153	0.00863954
SLFN5	chr17:33570085-33594761	17.6864	13.9994	16.8436	6.44155	14.7528	10.8888	-0.629353	0.00257067	0.0231042	17.2278	13.6013	15.3631	8.23837	5.26901	6.95457	-1.14344	3.68594e-14	2.07264e-12
FANCM	chr14:45605135-45670093	5.19363	5.22699	5.37921	2.68128	4.1443	3.46861	-0.633036	0.00257314	0.0231113	1.05469	0.881964	0.97271	0.539216	0.760962	0.643862	-0.595258	0.00962018	0.037343
PDP2	chr16:66914382-66925002	6.10407	7.28691	6.76353	4.01391	4.79145	4.43813	-0.607825	0.00260122	0.02332	3.06569	2.65948	2.87954	1.92412	1.73374	1.84885	-0.63921	0.000302806	0.00218163
LCA5	chr6:80194707-80247147	1.63577	1.60767	1.67787	0.799287	1.25248	1.04056	-0.689266	0.00261561	0.0234317	2.97935	2.67127	2.84788	1.75095	2.02764	1.88158	-0.597943	0.00122926	0.00713985
STT3B	chr3:31574490-31677556	60.3876	60.3772	62.3791	32.2743	49.2991	41.4202	-0.590728	0.00263057	0.0235144	32.6502	29.9434	31.6544	24.1294	21.4494	23.0655	-0.456671	0.00124112	0.00719684
TNRC6B	chr22:40440820-40731812	1.99932	1.79847	1.98748	1.17811	1.66094	1.42966	-0.475265	0.00264297	0.0235849	3.25165	2.98715	3.1528	2.19258	2.00882	2.1238	-0.569988	0	0
XPO4	chr13:21351467-21476913	7.29977	7.15872	7.48712	3.64355	6.03296	4.92649	-0.603852	0.00264885	0.023622	6.65012	5.93511	6.34625	4.05276	2.88193	3.55154	-0.83746	1.70682e-08	3.57951e-07
PTPN14	chr1:214522038-214725024	10.9612	9.73969	10.8497	5.62634	8.56095	7.20316	-0.59095	0.00268137	0.0238504	13.9576	12.3732	13.2688	8.49028	7.13412	7.93227	-0.742237	1.07865e-07	1.89826e-06
IBTK	chr6:82879955-82957448	16.4589	18.061	17.6236	9.7053	13.4976	11.7488	-0.584989	0.00274128	0.0242892	32.3758	29.1284	31.0417	27.1224	22.792	25.335	-0.293079	0.0387135	0.10775
CHD8	chr14:21853352-21905457	17.0358	14.925	16.7791	12.3132	16.9787	14.8285	-0.178296	0.00274852	0.0243378	15.2399	15.0609	15.4262	13.1741	12.3933	12.9056	-0.257388	0.000778508	0.00486188
NUFIP2	chr17:27582853-27621166	23.7023	23.0956	24.2505	12.6059	19.002	16.0436	-0.596013	0.00275537	0.0243694	18.5781	16.7672	17.8441	13.7655	12.2783	13.1808	-0.437016	0.00194468	0.0103849
ROCK1	chr18:18529702-18691812	9.90668	9.80958	10.196	4.36141	8.64332	6.65528	-0.615429	0.00276548	0.0244092	28.4723	25.3069	27.1097	19.43	17.2419	18.5656	-0.546181	9.37796e-05	0.000804134
TMTC2	chr12:83080933-83528067	2.61155	2.71887	2.7385	1.28094	1.95287	1.64482	-0.735456	0.00276683	0.0244092	4.64947	4.26135	4.50617	2.21378	3.17944	2.66512	-0.757704	1.84569e-05	0.000196308
ZCCHC14	chr16:87439851-87525460	5.96986	6.00654	6.18293	3.76453	4.29101	4.05397	-0.608955	0.00282845	0.0248223	16.3836	15.6441	16.2585	13.0368	10.1124	11.802	-0.462165	0.00100749	0.00603295
SLC35B4	chr7:133974089-134001827	4.75818	4.47867	4.80742	2.6959	3.45279	3.10674	-0.629861	0.00287762	0.0251737	3.72031	3.12387	3.43202	2.06233	2.23051	2.15113	-0.673962	8.38689e-05	0.000733411
COL4A4	chr2:227867426-228029275	0.296234	0.23909	0.284617	0.146511	0.144735	0.145945	-0.963593	0.00288106	1	4.51601	4.23602	4.43657	3.05821	2.6895	2.9116	-0.607631	5.19818e-05	0.000487489
LDLR	chr19:11200037-11244505	21.783	24.6504	23.6119	15.8766	18.1262	17.0197	-0.47231	0.00288322	0.0252067	13.9521	14.2979	14.4361	6.3558	11.5595	8.74611	-0.722972	0	0
NKD1	chr16:50582240-50674771	0.158756	0.161607	0.16566	0.0603979	0.0828688	0.0729269	-1.1837	0.00289304	1	0.768891	0.723939	0.757181	0.348542	0.282492	0.321701	-1.23492	1.21198e-06	1.70377e-05
SYNM	chr15:99645285-99675800	2.95748	2.54693	2.8935	1.47038	2.1428	1.8137	-0.673879	0.00292437	0.0255017	9.52227	9.26668	9.55765	7.59196	8.77533	8.17137	-0.226078	0.00112163	0.00661539
WDR27	chr6:169857302-170102159	2.70046	2.96397	2.88266	2.02916	2.2923	2.15303	-0.421037	0.00292933	0.0255289	4.28468	4.63663	4.58034	3.30379	3.32491	3.34782	-0.452235	0.000184745	0.00143033
ZNF117	chr7:64434829-64467124	1.64477	1.95044	1.81608	0.82081	1.29415	1.07581	-0.755401	0.0029852	0.0259665	2.46011	2.0544	2.26021	1.25082	0.906753	1.10018	-1.03871	5.25187e-07	7.98759e-06
ZAK	chr2:173940564-174146764	15.3416	14.8382	15.6479	8.27146	13.7016	11.1921	-0.48349	0.00300695	0.0260899	20.0756	18.0835	19.2649	15.5743	14.0562	14.9863	-0.362328	0.000201049	0.00154011
GAN	chr16:81348570-81413803	2.82548	2.83011	2.92351	0.756847	2.52908	1.70396	-0.778807	0.0030128	0.026116	2.61137	2.07871	2.34244	1.14449	1.21407	1.1851	-0.983006	6.76628e-06	8.07947e-05
EYA3	chr1:28296854-28415148	5.98333	6.17518	6.25608	4.04736	4.11945	4.0959	-0.611079	0.00301778	0.0261345	7.41363	7.26136	7.46917	6.00634	5.82485	5.96256	-0.325017	0.0271051	0.0823243
GJA1	chr6:121756744-121770873	24.4965	17.2172	22.4905	11.9781	17.3781	14.8835	-0.595602	0.00302324	0.0261489	8.44163	8.12117	8.41216	5.12712	6.47826	5.77008	-0.543885	0.00101948	0.00608668
CREB3L2	chr7:137559724-137686847	4.91765	5.61392	5.36794	3.10723	4.08218	3.62232	-0.567454	0.00304098	0.0262859	3.61815	2.9154	3.25338	1.9224	2.43716	2.16625	-0.586741	0.00147441	0.00827426
HCG18	chr6_ssto_hap7:1532220-1644613	3.91703	3.78945	4.00523	2.15964	3.08188	2.63995	-0.601378	0.00305624	1	4.80089	4.22314	4.54045	3.52862	3.05189	3.33317	-0.445943	1.44974e-08	1
MBNL2	chr13:97874549-98046374	14.2696	17.7003	16.0742	11.033	16.331	13.8785	-0.211891	0.00307914	0.0265326	21.2317	19.191	20.4111	20.1321	15.6083	18.2163	-0.164127	0.00254115	0.0130048
RAD50	chr5:131892615-131980313	16.8829	18.0235	17.8828	9.57426	14.035	11.9716	-0.578961	0.00308193	0.02654	20.3351	18.9482	19.8941	16.4669	13.3748	15.177	-0.390453	0.00531569	0.0233232
SIKE1	chr1:115312104-115323308	13.1794	13.9126	13.8883	8.43062	10.7145	9.66538	-0.522973	0.00311253	0.0267701	11.5479	9.91914	10.78	8.49203	6.84012	7.79932	-0.466941	8.74558e-06	0.000101676
ANKRD36	chr2:97779232-97930257	2.86649	3.0923	3.04666	1.48212	2.26536	1.90051	-0.68084	0.00311576	0.0267811	3.97167	3.28048	3.62931	2.28566	2.44033	2.37055	-0.614476	0.000330877	0.0023574
MTMR6	chr13:25820340-25861704	6.22388	5.86423	6.29156	3.1755	4.82095	4.06079	-0.631656	0.00312212	0.0268191	15.0579	13.6853	14.5214	12.7421	8.84416	11.0648	-0.392211	0.00628351	0.0266243
FGD4	chr12:32655040-32798984	2.80217	2.91861	2.93823	1.52851	2.16209	1.87063	-0.651424	0.0031382	0.0269319	11.2778	9.94095	10.6868	9.17933	7.96736	8.68878	-0.298602	0.0325958	0.0947009
TAF1A	chr1:222731243-222763275	11.3613	12.6573	12.2293	7.96029	9.37098	8.72154	-0.487683	0.00314741	0.0269612	6.37498	5.53165	5.97799	4.38879	4.18089	4.31208	-0.471276	0.00337106	0.0163558
ATP9A	chr20:50213313-50384908	15.7321	16.8603	16.6885	10.002	12.2907	11.2441	-0.569681	0.0031501	0.0269612	8.84981	8.44473	8.77902	6.92821	5.81051	6.46901	-0.440515	0.00206397	0.0109186
C10orf137	chr10:127408083-127452712	7.84253	7.7483	8.07126	4.53216	6.64916	5.66004	-0.511982	0.00315377	0.0269733	5.70859	5.55981	5.73002	4.76974	4.32444	4.59275	-0.319181	0.000102786	0.00086922
TEP1	chr14:20833825-20881579	3.2014	3.21276	3.31129	1.71803	2.52563	2.15206	-0.621672	0.00316807	0.027062	2.29531	1.96338	2.13966	1.59416	1.39557	1.51484	-0.498219	0.00312477	0.0153669
TNKS	chr8:9413444-9639856	6.68829	7.66251	7.28589	3.93688	5.64301	4.85578	-0.585402	0.00317355	0.0270753	13.8115	11.9686	12.965	9.85313	8.17881	9.16035	-0.501143	0.000327994	0.00234158
KIF14	chr1:200520624-200589862	15.1521	15.0253	15.6017	7.10632	13.1969	10.3688	-0.589447	0.0033224	0.0282056	6.68186	5.55574	6.12587	3.42007	2.95473	3.23012	-0.923329	3.02527e-09	7.28926e-08
TBC1D4	chr13:75858808-76056250	12.738	10.6198	12.3399	6.46923	9.73965	8.22782	-0.58475	0.00334103	0.0283	4.80993	4.1103	4.47988	3.65341	3.4851	3.60262	-0.314413	0.0462491	0.123279
TRIM23	chr5:64885506-64920187	4.20412	3.73788	4.15685	2.03253	3.61519	2.77069	-0.585245	0.00334557	0.0283139	4.63348	4.30435	4.50988	3.46358	3.06181	3.29744	-0.451741	0.0112815	0.0423989
TANC1	chr2:159825145-160089170	11.5974	10.4048	11.5162	5.88322	9.44763	7.79544	-0.562963	0.00337146	0.0284134	10.1552	9.6631	10.0546	8.36684	7.92782	8.21967	-0.290707	0.0309437	0.0910875
TARBP1	chr1:234527058-234614849	13.373	17.1569	15.278	9.99628	10.5338	10.3027	-0.568436	0.00337869	0.0284134	7.16782	6.35638	6.81627	5.00782	4.59441	4.85502	-0.489507	0.00162166	0.00891626
MAST4	chr5:65892175-66465423	3.25654	3.88452	3.60602	1.9672	2.72476	2.37315	-0.6036	0.00337931	0.0284134	1.31927	1.10882	1.21485	0.559396	0.731723	0.638081	-0.928968	1.32583e-06	1.84544e-05
BMS1P6	chr10:48185838-48203780	1.17628	0.929712	1.12153	0.387929	0.809545	0.611215	-0.87571	0.00345243	0.0289177	1.42871	1.19233	1.30805	0.524977	0.393516	0.466528	-1.48738	3.82819e-08	7.39138e-07
HEATR1	chr1:236681513-236767841	20.5722	21.067	21.4413	11.0025	17.4087	14.4392	-0.570408	0.00347329	0.0290749	7.2631	6.43777	6.90033	5.33992	4.3261	4.90531	-0.492321	0.000755666	0.00472938
GOLGA3	chr12:133345494-133405426	10.8842	11.6797	11.5493	6.87365	10.4358	8.62527	-0.421163	0.00349623	0.0291606	8.36406	7.60985	8.019	5.66619	5.14577	5.4627	-0.553808	5.46711e-05	0.000508654
NIPAL1	chr4:48018790-48039080	7.15817	6.08633	6.98076	2.24384	5.8684	4.18589	-0.737849	0.00351977	0.0293038	7.63277	6.70979	7.22711	3.45821	3.1164	3.32824	-1.11866	4.80435e-08	9.12632e-07
SETD7	chr4:140427191-140477577	17.2726	16.2032	17.4299	8.48296	14.402	11.6591	-0.580112	0.00352735	0.0293315	10.8987	10.2991	10.7502	7.86862	6.6589	7.37257	-0.544124	0.000129827	0.00105491
ZNF780B	chr19:40534166-40562115	2.3946	2.16413	2.38512	0.873277	2.01331	1.48241	-0.68611	0.00354547	0.0294576	4.82697	4.35885	4.63755	3.101	2.66673	2.92506	-0.664896	1.64e-05	0.0001771
RAB3GAP2	chr1:220321609-220445843	14.46	13.2665	14.4786	7.37595	11.7931	9.73779	-0.572261	0.00354892	0.0294576	9.14226	8.06436	8.66962	6.14768	5.4395	5.86693	-0.563363	8.86353e-05	0.000767187
ATAD2B	chr2:23971533-24149936	1.02514	1.08885	1.0801	0.419196	0.837382	0.640892	-0.753015	0.00355343	0.0294772	2.52791	2.2223	2.38902	1.80799	1.41082	1.63741	-0.544997	2.63726e-08	5.27976e-07
PAR5	chr15:25230006-25233379	2.45655	2.64621	2.60475	0.370463	2.36498	1.42348	-0.871718	0.00356581	0.0295444	1.05445	0.560543	0.772967	0.249789	0.100435	0.183912	-2.07139	4.0187e-07	6.29523e-06
FAM126A	chr7:22980877-23053770	5.67241	5.3753	5.74693	2.64633	4.66388	3.72965	-0.623752	0.00359064	0.0296788	3.52174	3.07127	3.31833	2.09643	2.22388	2.1679	-0.614159	0.000469723	0.00315098
ZNF772	chr19:57980953-57988938	1.11067	1.06284	1.12611	0.46003	0.809061	0.642016	-0.810671	0.00362096	0.0298756	6.03971	5.28602	5.69729	4.18989	3.39598	3.85433	-0.563796	0.000449745	0.00303427
INSR	chr19:7112265-7294011	0.757642	0.957986	0.855488	0.540869	0.467128	0.500202	-0.774236	0.00362737	0.0299106	2.38819	2.43408	2.46162	1.82034	2.20555	2.00428	-0.296526	0.00818107	0.0327475
MEGF9	chr9:123363195-123476765	2.53751	2.08864	2.44806	1.18414	1.78991	1.51108	-0.696054	0.0036442	0.0300314	4.86938	4.35366	4.65287	3.09709	3.50127	3.2991	-0.496046	0.00196219	0.0104546
USP34	chr2:61404554-61697849	11.802	11.1732	11.9483	5.85053	9.97188	8.04737	-0.570221	0.00368356	0.0302113	24.9745	21.6329	23.4341	17.0784	13.8881	15.7442	-0.573792	7.11561e-05	0.000634199
MSI2	chr17:55333930-55757299	21.0498	20.7537	21.6169	13.1887	16.9801	15.2165	-0.506519	0.00373729	0.0306156	22.6019	19.8309	21.3413	16.0327	11.611	14.1324	-0.59464	1.30324e-05	0.000145291
ZNF326	chr1:90460677-90494094	22.7476	18.7693	21.9562	10.5892	18.5503	14.8372	-0.565413	0.00374007	0.0306202	27.9452	28.2666	28.6879	22.3336	22.8872	22.7217	-0.336372	0.0137566	0.0493922
MCM2	chr3:127317199-127341278	69.4282	86.2518	78.2293	54.2038	52.0827	53.1847	-0.556697	0.00377376	0.0308046	31.1925	32.6187	32.6693	16.5924	31.2382	23.2985	-0.487696	0.000492009	0.00327867
LOC100505648	chr15:40985952-40987303	6.29211	6.19401	6.46101	1.93346	5.00242	3.58062	-0.851548	0.00378347	0.0308473	2.33183	2.14747	2.27531	1.18202	0.835922	1.04599	-1.12119	0.00134646	0.00768454
MLLT4	chr6:168227670-168372700	8.7019	8.05946	8.73731	4.2283	7.50847	5.98561	-0.545692	0.00379748	0.0309432	44.6779	40.6159	43.0903	34.3684	26.5273	31.0492	-0.472806	0.000437193	0.0029666
ADAM22	chr7:87563565-87832204	2.24066	2.32359	2.33892	1.28612	2.09135	1.70564	-0.455531	0.00380946	0.0310225	1.76744	1.31723	1.5249	0.672515	0.634975	0.624977	-1.28684	2.89538e-08	5.75373e-07
RSC1A1	chr1:15943952-15988217	10.1659	9.80097	10.3554	3.67192	8.35009	6.20293	-0.739359	0.00384963	0.0313311	10.0271	7.81041	8.87249	6.01084	4.61786	5.41712	-0.711812	0.000509338	0.00337978
NFX1	chr9:33290417-33371155	15.7687	15.9094	16.3381	12.2307	14.4342	13.423	-0.283538	0.00387167	0.0314179	23.0586	22.193	22.9783	19.7279	18.4246	19.2586	-0.25477	0.00405862	0.0189429
C10orf118	chr10:115881973-115934364	2.94248	3.4292	3.2248	1.22296	2.70423	2.01523	-0.678265	0.00387169	0.0314179	4.88347	4.00434	4.44188	3.13978	1.99723	2.64273	-0.749143	1.00536e-05	0.000114989
PTPLB	chr3:123213362-123303924	19.8383	20.7983	20.8715	6.2782	18.6636	12.9036	-0.693767	0.00387549	0.0314303	28.2539	23.1912	25.7458	15.5368	10.7957	13.5068	-0.93065	1.11317e-07	1.95447e-06
TRAPPC8	chr18:29409135-29523091	7.95425	7.57919	8.07302	3.90426	6.58988	5.34492	-0.594941	0.00391028	0.0316379	13.6459	12.2502	13.0686	10.469	8.0719	9.45623	-0.466772	0.00100612	0.00602952
SCAF11	chr12:46312913-46384401	19.5032	19.7274	20.2324	10.9811	16.0162	13.69	-0.563548	0.00395292	0.0319267	25.6998	23.7623	25.0294	20.1038	16.9011	18.7863	-0.413946	0.00347408	0.0167007
EML5	chr14:89081173-89259096	1.69538	1.33512	1.61271	0.651833	1.24331	0.968686	-0.735387	0.0039582	0.0319506	2.80834	2.33473	2.57728	0.990435	0.908533	0.960052	-1.42467	2.13363e-12	9.32322e-11
KIAA1524	chr3:108268717-108413693	16.6305	14.6447	16.4084	7.31802	14.1976	10.9768	-0.579985	0.00403093	0.0324591	18.3787	16.4565	17.57	10.0993	11.0799	10.6129	-0.727293	3.50267e-07	5.55468e-06
KIAA1671	chr22:25423940-25593415	13.4023	13.5401	13.8997	7.88557	10.7568	9.43414	-0.559093	0.00403355	0.0324591	7.62232	6.85975	7.31021	4.43488	3.94505	4.24352	-0.784653	4.08007e-08	7.81359e-07
LIMD1	chr3:45636322-45730374	7.27684	7.96495	7.78222	4.55966	5.71704	5.19409	-0.583311	0.00404003	0.0324591	2.86115	2.70091	2.82721	2.00645	2.28825	2.14063	-0.401348	0.0254309	0.0785408
DOPEY1	chr6:83777384-83906256	1.98015	2.02292	2.06225	0.813712	1.72092	1.29376	-0.672654	0.00407247	0.0326173	4.30017	3.42489	3.84749	2.73833	2.4801	2.63812	-0.54441	2.26186e-05	0.000236123
KLF12	chr13:74260148-74708066	1.43063	1.34006	1.44415	0.562954	1.17288	0.890617	-0.697343	0.00407929	0.0326414	5.53774	4.71912	5.15049	3.61836	2.83747	3.28955	-0.646821	1.14037e-05	0.000129065
MON2	chr12:62860596-62991363	6.03045	6.09655	6.25579	3.19999	5.05512	4.19542	-0.576377	0.00415451	0.0330886	7.56967	6.41896	7.02085	5.44163	4.19815	4.91625	-0.514089	0.000322792	0.00230912
CAMSAP2	chr1:200708685-200829831	18.5121	18.0971	18.9625	9.10763	15.9375	12.7692	-0.570485	0.00419078	0.0332633	16.9574	14.7935	15.9766	12.1876	9.7372	11.1608	-0.517518	0.000218082	0.0016487
ANKRD20A2	chr9:43089971-43133544	0.195172	0.334155	0.522053	0.106626	0.11963	0.213457	-1.29025	0.00420147	1	0.132979	0.157871	0.272176	0.00263718	0.0219763	0.0245687	-3.46965	0.034326	1
USP28	chr11:113668596-113746256	12.8632	14.3008	13.8437	7.37935	10.9688	9.30623	-0.57296	0.00421431	0.0334116	12.8129	11.1336	12.0453	9.83221	8.63308	9.35676	-0.364386	0.0116391	0.0432898
NHS	chrX:17393542-17754113	2.16568	2.22079	2.25464	1.28134	2.28682	1.81477	-0.313111	0.00424181	0.0335909	3.51905	2.95294	3.24196	2.54555	2.06949	2.34564	-0.466884	4.73599e-05	0.000449521
TRPC1	chr3:142443265-142526729	2.02366	2.25485	2.17582	1.27888	1.61371	1.45594	-0.579608	0.00426688	0.0337701	4.88966	4.78841	4.9198	4.15964	3.69891	3.97182	-0.308798	0.0487739	0.128408
WDR52	chr3:112931374-113160361	1.50468	1.18677	1.42179	0.736111	1.04075	0.895295	-0.667269	0.00427378	0.0338053	1.48359	1.32961	1.40885	0.574461	0.716797	0.645793	-1.12538	9.67715e-08	1.72236e-06
KIAA0947	chr5:5422785-5490347	26.4078	25.313	26.8569	13.2752	22.2436	18.086	-0.570425	0.00430885	0.0339651	12.2324	10.893	11.6614	9.06551	7.20564	8.28382	-0.493369	0.000459067	0.00308978
SZT2	chr1:43855555-43919918	4.76965	4.52989	4.83392	2.79451	3.66563	3.26347	-0.566786	0.00433498	0.0340938	5.67504	5.45216	5.65062	3.17117	2.72479	2.98821	-0.919129	1.86064e-10	5.67195e-09
RFX3	chr9:3224646-3525983	2.7073	1.93658	2.49528	1.09288	1.98259	1.56208	-0.675737	0.00436223	0.0342885	2.03231	1.27347	1.60319	0.862525	0.926765	0.891744	-0.846241	0.000834109	0.00515664
FAM178A	chr10:102672325-102724891	14.1577	14.4947	14.7174	8.93588	12.1845	10.6279	-0.469666	0.00438786	0.034429	3.84997	3.66327	3.79964	2.53005	2.01543	2.30784	-0.71932	2.5123e-05	0.00025958
UBR5	chr8:103264501-103424917	16.4173	14.8011	16.3347	7.55107	13.945	10.9762	-0.573567	0.00440971	0.0345239	28.8012	25.405	27.3069	18.8934	15.6358	17.5418	-0.638468	1.13774e-05	0.000128876
ZBTB34	chr9:129622943-129648156	2.75475	3.39941	3.09594	1.66188	2.25405	1.98322	-0.642533	0.00441353	0.0345342	3.09854	2.83734	3.00307	2.46908	2.0353	2.29155	-0.390114	0.0239462	0.0752396
TNRC6A	chr16:24741048-24837547	12.5214	11.4316	12.5138	6.78067	9.967	8.49288	-0.559192	0.00444292	0.0347051	11.2586	10.2917	10.8943	7.92198	6.43287	7.30027	-0.57755	4.1809e-05	0.000403344
GMCL1	chr2:70056817-70106727	7.10802	8.38547	7.83266	4.50753	5.37507	4.97727	-0.654149	0.0045215	0.0351993	11.6124	11.7595	11.9344	7.75636	9.03143	8.38135	-0.509877	0.0018333	0.00989869
DSG2	chr18:29078026-29136874	76.6413	66.9501	75.4191	36.663	61.6044	50.0403	-0.59184	0.00452458	0.0352034	71.5057	65.2822	69.1338	50.424	44.3293	47.9884	-0.526707	0.000485747	0.00324221
UFL1	chr6:96969701-97003151	13.4668	17.0278	15.2903	8.117	12.2006	10.3141	-0.568	0.00453255	0.0352256	16.6859	15.0832	16.0415	14.1395	11.2162	12.9078	-0.313562	0.0280573	0.0844172
KIF21A	chr12:39687029-39837192	3.79718	3.43787	3.78135	1.85116	3.04746	2.49171	-0.601765	0.00456969	0.0354543	9.64545	8.58872	9.18967	6.91063	6.06508	6.5701	-0.484097	0.000307259	0.0022092
GLI3	chr7:42000547-42276618	2.58057	2.23665	2.53294	1.49761	1.74012	1.63161	-0.634521	0.00457374	0.0354658	3.31563	2.94556	3.15807	2.14741	1.96011	2.07736	-0.60429	0.000280645	0.00203861
FAR1	chr11:13690205-13753893	25.9778	25.3708	26.6015	14.4305	21.2812	18.1144	-0.55437	0.00463906	0.0358714	42.3975	37.3451	40.1617	30.3447	29.1352	29.9902	-0.421326	0.00281874	0.0142085
KIAA1033	chr12:105501491-105562906	8.94778	8.83434	9.19965	4.38477	7.66593	6.1454	-0.582071	0.00468229	0.0361247	20.378	17.8184	19.2267	16.1203	13.4202	15.0067	-0.357499	0.0104471	0.0397978
OSBPL6	chr2:179059207-179672150	1.38687	1.54901	1.4893	1.03664	1.37443	1.21411	-0.294743	0.00472073	0.0363601	2.78091	2.63288	2.74485	2.14953	1.71684	1.96116	-0.485017	4.51134e-05	0.000431097
ACVR2B	chr3:38492517-38534633	1.35327	1.39875	1.41629	0.897571	0.896793	0.899917	-0.65425	0.00477865	0.0366833	0.656906	0.561656	0.613231	0.417836	0.243782	0.343064	-0.837955	0.000520876	0.00343449
PKN2	chr1:89149921-89301938	22.2257	20.9397	22.4637	10.9068	18.9476	15.2188	-0.561742	0.00480507	0.0368451	15.5771	13.5027	14.6262	11.3453	10.8903	11.2101	-0.38376	0.00582358	0.0251051
AHCTF1P1	chr2:162355577-162364413	11.4416	11.4195	11.8104	5.33046	10.2484	7.96381	-0.568527	0.0048223	0.0369361	7.52615	6.27374	6.91335	4.70877	3.88216	4.36371	-0.663829	5.26488e-06	6.42997e-05
KIAA1841	chr2:61293005-61365169	2.79465	3.19768	3.03966	1.61821	2.87506	2.28502	-0.411702	0.00491024	0.0374599	6.81108	5.90931	6.39078	4.53425	3.69679	4.18488	-0.610805	7.15812e-05	0.00063701
GABPA	chr21:27096790-27144771	8.72877	8.06461	8.75601	5.10908	7.11272	6.16713	-0.505675	0.00491242	0.0374599	13.3268	11.6194	12.5412	10.9535	9.51978	10.3552	-0.276316	0.0249993	0.0777214
BMS1P2	chr10:47225570-47243511	1.13728	0.929712	1.09647	0.387929	0.809545	0.611215	-0.843113	0.00492819	0.0375372	1.42358	1.19233	1.3094	0.520016	0.393516	0.463792	-1.49736	3.19497e-08	6.25435e-07
AP4E1	chr15:51200868-51298097	4.02003	3.35273	3.89201	1.89977	3.0992	2.53865	-0.61645	0.004941	0.0375947	4.78734	4.06414	4.44178	3.59034	2.82692	3.26659	-0.443356	0.000465424	0.00312512
KIF21B	chr1:200938513-200992828	0.0690117	0.176803	0.110532	0.0568091	0.0345219	0.0428958	-1.36555	0.00496007	1	2.84225	2.89767	2.93316	2.52958	2.03561	2.31855	-0.339234	0.029341	0.0873853
DSTYK	chr1:205111630-205180727	6.19052	6.01198	6.32503	4.55431	6.2698	5.47679	-0.207742	0.00498246	0.0378453	4.67632	4.20024	4.48037	3.62895	3.09251	3.4061	-0.395496	0.00185224	0.00998187
CHD6	chr20:40031169-40247133	11.8722	12.3484	12.448	6.5339	10.1751	8.49022	-0.552039	0.00498492	0.0378453	10.5384	9.36418	10.0323	6.22178	5.25296	5.82435	-0.78448	2.31033e-08	4.67833e-07
SON	chr21:34915349-34949812	42.5096	37.3429	41.9147	20.9412	38.1283	30.1186	-0.476801	0.00499276	0.0378637	36.8373	31.5872	34.3672	24.001	19.9107	22.3059	-0.623607	2.07516e-07	3.44574e-06
ZNF107	chr7:64126510-64171401	3.72628	3.4987	3.75945	1.74348	3.07316	2.45401	-0.615379	0.00502471	0.0380635	1.80718	1.64576	1.74209	0.828108	0.73088	0.787721	-1.14506	7.30838e-07	1.08011e-05
SFT2D2	chr1:168195254-168212088	8.83261	7.69003	8.68306	2.54216	6.88453	4.87163	-0.8338	0.00519941	0.0392576	12.7924	9.28606	10.9367	4.45052	3.52725	4.07316	-1.42496	2.16703e-08	4.44451e-07
NFIB	chr9:14081841-14398982	5.72889	4.81546	5.55184	4.17433	4.32325	4.25233	-0.384712	0.00540138	0.0404282	6.11599	6.21963	6.29883	5.71146	5.34604	5.57808	-0.175316	0.00720395	0.0296433
LOC283922	chr16:74366303-74402153	8.33875	8.56982	8.70257	4.08272	6.86002	5.574	-0.642729	0.00547338	0.0409227	4.13592	3.86269	4.05069	1.97231	1.52316	1.77521	-1.19018	4.63279e-07	7.13056e-06
REV3L	chr6:111620233-111804414	4.80367	5.14822	5.09569	2.48146	4.26302	3.43686	-0.568185	0.00548587	0.0409716	6.09048	5.26217	5.70825	4.24262	2.90717	3.66802	-0.638046	1.49538e-05	0.00016412
KIAA1549L	chr11:33563876-33695646	2.22492	2.40131	2.36678	1.351	1.74736	1.56526	-0.596527	0.00550266	0.0410458	2.17852	2.00836	2.11821	0.992789	1.1058	1.05045	-1.01184	1.09492e-08	2.38484e-07
NOTCH1	chr9:139388895-139440238	15.4562	23.5401	19.0948	14.0089	12.4983	13.2333	-0.52901	0.00550788	0.0410471	9.04824	8.64997	8.98526	6.8092	5.56227	6.28977	-0.514554	0.000273749	0.00199777
PCYOX1	chr2:70485230-70508317	12.4619	12.4099	12.8545	6.65884	10.5435	8.74206	-0.556233	0.00555607	0.0413839	29.299	27.0017	28.4811	21.9166	21.13	21.6975	-0.392481	0.00472332	0.0212647
ATP2B4	chr1:203595914-203713209	7.75223	8.44962	8.2783	3.7882	7.7145	5.88832	-0.491477	0.00560165	0.0415438	10.1567	8.9046	9.59701	4.77941	5.27002	5.02788	-0.932634	2.30926e-14	1.34127e-12
DCP1A	chr3:53317444-53381654	8.15212	8.21645	8.44729	4.88329	6.45964	5.73419	-0.558899	0.00562541	0.0416976	9.49548	8.93249	9.34333	7.9034	7.13981	7.60895	-0.296241	0.0391211	0.108521
TBCEL	chr11:120894802-120960354	2.9826	2.98296	3.07768	1.75904	2.71791	2.2686	-0.440042	0.00574771	0.042399	13.8107	12.5527	13.3119	12.8456	8.39417	10.9163	-0.286232	0.000128087	0.00104318
SCYL2	chr12:100661548-100733914	9.72081	9.03778	9.77577	4.35591	8.32923	6.48185	-0.592805	0.00578593	0.0425897	24.7168	21.223	23.0801	19.9589	15.1278	17.9035	-0.366409	0.00956414	0.0371561
ERCC6L2	chr9:98568369-98731122	1.93839	1.67153	1.89673	0.630306	1.58246	1.13211	-0.744498	0.00581565	0.0427401	2.26917	1.50918	1.84539	1.0082	0.671167	0.859279	-1.10272	3.61737e-06	4.58309e-05
MYO5A	chr15:52599479-52821247	7.67837	7.10996	7.71077	4.33898	7.05945	5.79819	-0.411273	0.00583393	0.0428516	11.0825	9.648	10.4295	7.49218	6.44165	7.06247	-0.562422	0	0
CDKL5	chrX:18443724-18690223	0.737747	0.823309	0.792217	0.0984631	0.647187	0.386426	-1.0357	0.00585799	0.0430054	2.1484	1.33341	1.68594	0.764617	0.318597	0.560059	-1.58991	4.92683e-08	9.29643e-07
DAAM1	chr14:59655380-59838123	8.92793	7.75286	8.76649	4.59181	7.12005	5.93195	-0.563492	0.00586886	0.0430622	5.2167	4.62311	4.95514	3.71307	4.09859	3.90493	-0.343628	0.0288101	0.0861679
RYR2	chr1:237205701-237997288	0.750984	0.374918	0.630296	0.289832	0.467886	0.385913	-0.707754	0.00592322	0.0433227	0.0362338	0.0223278	0.0292416	0.00206262	0.0131281	0.00794854	-1.87926	0.0432171	1
CDC42BPA	chr1:227177565-227505826	10.1025	9.5342	10.2158	5.41152	9.29938	7.48174	-0.449355	0.00597569	0.0436602	9.76046	8.46273	9.16344	6.62184	5.02013	5.93918	-0.625626	3.77629e-07	5.94187e-06
ZC3H6	chr2:113033177-113097640	1.01113	1.85792	1.37258	0.919702	0.846321	0.883184	-0.636109	0.00602998	0.043987	1.79295	1.62846	1.72938	1.22339	1.08251	1.16896	-0.565025	0.00127277	0.00734118
INHBA	chr7:41728600-41818976	0.215872	0.382252	0.291502	0.0434793	0.0859041	0.0669431	-2.1225	0.00614002	0.0447187	10.6099	9.09899	9.91274	7.76407	6.08287	7.06963	-0.48765	0.00515291	0.0227702
TENM3	chr4:183245136-183724177	1.83094	1.86519	1.90526	0.832116	1.57488	1.23081	-0.630383	0.00615132	0.0447773	15.6965	13.7303	14.8108	9.87838	7.08155	8.68002	-0.770878	4.90016e-08	9.28333e-07
FAM105B	chr5:14664782-14699842	16.4522	16.7211	17.0997	9.69135	13.6308	11.8144	-0.533421	0.00618932	0.0449827	8.11902	7.05489	7.63265	5.49948	5.75108	5.64811	-0.434415	0.00233906	0.0121017
ZNF445	chr3:44481261-44519162	3.46032	3.72027	3.67615	1.95906	2.9184	2.47507	-0.570726	0.00625018	0.0453294	6.50172	6.04689	6.35416	3.95235	4.34402	4.15194	-0.613914	1.75903e-05	0.000188351
BAGE5	chr21:11020841-11098937	0.589401	0.545355	0.608226	0.0510395	0.0784348	0.0852909	-2.83414	0.00630754	0.0455967	0.616997	0.441975	0.5446	0.00768813	0.0855719	0.0397226	-3.77716	0.0394124	0.109115
FER	chr5:108083522-108523373	5.14941	3.53083	4.69112	1.3627	4.18233	2.87059	-0.708583	0.00631019	0.0455967	6.5487	4.63008	5.50934	2.84089	1.84167	2.4112	-1.19213	7.84715e-09	1.76081e-07
LPHN3	chr4:62362838-62938168	0.405744	0.3319	0.392769	0.106125	0.281157	0.200272	-0.971721	0.00639114	0.046061	2.72853	2.45186	2.61488	0.861395	1.09891	0.976686	-1.42078	1.25808e-11	4.89162e-10
TIA1	chr2:70436575-70475779	11.7633	13.367	12.7749	9.18492	9.32669	9.27635	-0.461678	0.0064515	0.0463506	19.4582	18.2355	19.0959	17.3732	14.3241	16.104	-0.245847	0.0044863	0.0204587
PRRC2C	chr1:171454665-171562650	33.7551	32.2727	34.2944	16.6851	28.9245	23.2481	-0.560861	0.00648208	0.0464976	30.2311	27.302	29.0479	16.3791	12.6473	14.7996	-0.972879	1.28102e-11	4.9488e-10
KBTBD6	chr13:41701708-41706936	7.78058	7.6016	7.96949	4.84473	5.89707	5.41716	-0.55695	0.00651795	0.0467063	3.76426	3.67029	3.77953	2.65413	2.06235	2.40326	-0.653213	0.000277447	0.00201954
NCOA6	chr20:33302577-33413433	15.3915	15.074	15.7744	9.23324	12.4141	10.9436	-0.527496	0.00657609	0.0470008	16.0389	16.2851	16.4798	15.0765	11.3829	13.525	-0.285071	0.0402459	0.110497
NEK4	chr3:52744795-52804965	9.21608	9.65337	9.68334	5.52776	7.74792	6.69002	-0.533493	0.006644	0.0473134	8.59747	8.93785	8.9706	7.59527	7.02851	7.38109	-0.281369	0.0248163	0.0773195
FAM193A	chr4:2627158-2734302	4.11248	3.79421	4.11846	3.35516	3.51239	3.44807	-0.256316	0.0066757	0.0474667	12.9591	13.1355	13.3177	11.8207	10.1151	11.1259	-0.259425	0.0375284	0.105199
SESTD1	chr2:179966418-180129350	2.62849	3.17801	2.92874	1.64219	2.23924	1.96537	-0.575474	0.00668754	0.0475179	9.21005	8.5949	9.01886	6.93438	6.68975	6.86783	-0.39309	0.00467013	0.0211263
ARID2	chr12:46123619-46301819	5.01886	5.03852	5.19337	2.55471	4.34054	3.51285	-0.564031	0.00671255	0.0476304	9.7227	8.42268	9.12586	6.96391	5.19165	6.21047	-0.55526	0.000103748	0.000876298
RUFY3	chr4:71570653-71674336	7.53467	8.93419	8.32012	6.0255	6.76331	6.39556	-0.379534	0.00673334	0.0477288	12.8115	11.8562	12.477	11.1077	9.05954	10.2418	-0.284805	0.00829631	0.0331524
SYT16	chr14:62462540-62568427	0.750889	0.245692	0.582051	0.107127	0.413692	0.271152	-1.10205	0.0068325	0.0482333	8.29227	6.53064	7.38783	4.52383	5.23293	4.87521	-0.599688	0.000463805	0.00311573
UBASH3B	chr11:122526397-122685187	7.32555	6.44885	7.22916	3.72212	5.95563	4.92247	-0.554446	0.00691736	0.0487326	6.7464	6.48885	6.72442	3.42358	5.05697	4.18339	-0.684738	5.54458e-06	6.73463e-05
ZNF800	chr7:127010353-127032767	4.12425	4.10954	4.25792	2.08338	3.32952	2.75319	-0.629047	0.00693976	0.0488405	4.59651	4.0011	4.32875	3.55191	3.02836	3.34128	-0.37355	0.0336811	0.0968768
SERINC3	chr20:43124863-43150726	43.1301	40.59	43.5573	27.5588	42.7159	35.5324	-0.293779	0.00695932	0.0489032	49.6751	48.1447	49.7149	37.9878	33.0407	35.9825	-0.466383	0.000398718	0.00275049
ERCC6	chr10:50664490-50747147	5.94109	4.70687	5.65554	2.07894	5.22144	3.75411	-0.591193	0.00699556	0.0491328	3.0604	2.83333	2.98024	1.88016	1.2526	1.60703	-0.891035	1.42139e-06	1.95839e-05
NBPF9	chr1:144614958-144828810	8.36188	9.02374	8.89221	5.02727	6.67507	5.91419	-0.588362	0.00702647	0.0492839	9.64363	8.64995	9.23352	5.5735	4.51086	5.13051	-0.847779	8.96522e-07	1.28593e-05
GOLIM4	chr3:167727653-167813417	17.7109	16.353	17.7685	7.602	15.7803	11.9801	-0.568678	0.00702779	0.0492839	30.0989	27.5742	29.1576	17.226	17.0515	17.2575	-0.756651	9.79726e-08	1.74154e-06
ZXDA	chrX:57931863-57937067	1.2713	1.52631	1.41107	0.742623	0.942417	0.851723	-0.728333	0.0070321	0.0492868	1.51569	1.24914	1.38251	1.02008	0.799193	0.928798	-0.573848	0.0122175	0.0449879
ZNF41	chrX:47305560-47342345	2.47527	2.66465	2.62407	1.4409	1.86299	1.66293	-0.658079	0.00705704	0.0493803	3.2369	2.6975	2.96676	2.6459	1.94124	2.34196	-0.34117	0.0113648	0.0425924
USP49	chr6:41765382-41863099	1.64151	1.43228	1.61486	0.65333	1.15794	0.927886	-0.799393	0.00710558	0.0496459	1.48318	1.21385	1.35138	0.65038	0.392541	0.540929	-1.32093	8.91157e-06	0.000103266
ZNF426	chr19:9638680-9649303	8.18777	7.90846	8.35651	3.2465	7.18917	5.35602	-0.641741	0.00710822	0.0496459	10.1877	8.46063	9.34163	7.3188	5.42284	6.51504	-0.519901	0.00301343	0.0149425
ATP10D	chr4:47487409-47595503	9.20396	7.80886	8.96828	4.87434	7.26065	6.15757	-0.54247	0.00719222	0.0500804	12.1047	10.4235	11.3228	8.10531	7.16043	7.73121	-0.550469	0.000105034	0.000885133
NFYA	chr6:41040706-41108573	6.87625	6.56392	6.97784	4.3316	5.59359	5.01283	-0.477154	0.00727117	0.0505025	9.33114	8.62306	9.08165	6.7852	6.94435	6.90534	-0.395242	1.97473e-11	7.27712e-10
COL5A2	chr2:189896640-190044605	0.78133	0.832696	0.827318	0.411909	0.553739	0.488938	-0.758789	0.00744319	0.0514898	0.916736	0.862533	0.904005	0.341975	0.693987	0.50297	-0.845859	0.000601928	0.00387751
FBXO45	chr3:196295724-196315930	7.39577	7.82545	7.80762	4.8766	5.76667	5.36168	-0.542198	0.00745449	0.0515422	6.73492	6.41115	6.67178	5.29969	5.44281	5.39891	-0.305405	0.0416644	0.113765
SLC2A13	chr12:40148822-40499661	0.507932	0.578074	0.552766	0.222647	0.385945	0.310978	-0.829857	0.0074702	0.0516214	5.12724	4.35209	4.75923	3.38794	3.27145	3.35801	-0.50312	0.00128245	0.00738794
PPP4R2	chr3:73046118-73115011	27.1537	23.7591	26.7425	10.4315	24.1695	17.7779	-0.589048	0.00747629	0.0516214	29.6441	26.1685	28.1197	23.6339	20.6564	22.4332	-0.325948	0.0318556	0.0931448
ARL10	chr5:175792501-175800503	1.3418	0.922723	1.22832	0.272545	0.94875	0.638773	-0.943315	0.00748766	0.0516678	0.453919	0.416229	0.444996	0.151473	0.208886	0.185466	-1.26264	0.013158	0.0477777
UBR3	chr2:170684017-170940639	7.20804	7.30791	7.4851	3.68216	6.38294	5.13167	-0.544594	0.00750847	0.0517856	8.59717	7.49016	8.09573	6.45705	5.40759	6.02479	-0.42625	0.00289754	0.0145072
TPRG1	chr3:188889762-189041271	0.456605	0.417376	0.457835	0.231618	0.228809	0.230722	-0.988668	0.00754499	0.0519854	0.239888	0.228868	0.23405	0.0675815	0.0735571	0.0731811	-1.67727	0.0102791	1
LAMP2	chrX:119560002-119603204	31.418	32.1812	32.7488	22.6431	26.1571	24.5494	-0.415756	0.00775476	0.053218	28.7925	26.7151	28.0988	24.1837	20.9945	22.8926	-0.295628	0.016811	0.057506
CEP170B	chr14:105331649-105363107	10.1199	8.96453	10.0048	8.96172	8.90578	8.94949	-0.160813	0.0077741	0.0532852	17.7828	18.7989	18.7491	17.7162	15.9321	17.0193	-0.13965	0.00336868	0.0163556
OSBPL3	chr7:24836163-25019760	10.179	10.0316	10.4542	7.18081	9.34442	8.34635	-0.324865	0.00786509	0.0537078	3.16705	3.49687	3.42717	3.03328	2.91599	2.99649	-0.193744	0.0164714	0.0566189
ZFY	chrY:2803111-2850547	0.217852	0.149381	0.194682	0.0567435	0.0930975	0.0736772	-1.40183	0.00788523	1	0.239741	0.213901	0.223436	0.147068	0.0941243	0.117781	-0.92375	0.0417131	1
PKIA	chr8:79428335-79517502	1.54654	1.14322	1.4328	0.694219	1.00955	0.848701	-0.755515	0.00789195	0.0538379	12.6692	12.7995	13.0247	4.88245	9.04197	6.78457	-0.94092	0	0
DUSP4	chr8:29190578-29208267	21.2408	15.2508	19.6194	13.3657	14.1651	13.8168	-0.505854	0.00793437	0.0540262	8.79006	9.35695	9.30556	5.62592	7.55946	6.52939	-0.511144	0.000425264	0.0028982
CUL5	chr11:107879407-107978488	10.1023	10.9918	10.7817	5.89902	8.82567	7.47422	-0.528593	0.00795368	0.0540717	11.967	10.4962	11.3104	9.34877	8.64175	9.08945	-0.315383	0.0249547	0.0776135
RBP5	chr12:7276279-7281466	2.89148	2.76037	2.93942	1.08711	1.91773	1.54712	-0.925948	0.00801544	0.0543575	1.63887	1.20744	1.40991	0.634394	0.240344	0.472919	-1.57594	0.00350514	0.0168099
BICD2	chr9:95473644-95527083	15.8116	15.8596	16.3485	10.7778	15.0766	13.0855	-0.321187	0.0080291	0.0543972	22.2486	21.2125	22.0576	17.2787	18.7646	18.0552	-0.288862	0.0123127	0.0452439
STXBP5	chr6:147162524-147711612	1.78802	1.7968	1.84897	0.935022	1.55122	1.26383	-0.548921	0.00807138	0.0545491	7.47162	6.6826	7.13531	5.97449	4.42067	5.30683	-0.427126	0.000145273	0.00116038
ATF7IP	chr12:14518610-14651697	12.1507	12.9119	12.8482	6.36364	10.9839	8.84224	-0.539087	0.00810485	0.0546949	6.64686	5.71118	6.21149	2.68514	2.11051	2.44657	-1.34418	1.18128e-13	6.26788e-12
TNKS2	chr10:93558150-93625232	16.1488	16.2308	16.7132	8.67683	14.1636	11.6221	-0.524116	0.00814079	0.0548837	12.8708	11.3913	12.226	10.3521	7.80062	9.26687	-0.399802	0.00498276	0.0221711
LOC646214	chr15:21932513-21940739	3.69661	3.48673	3.7382	1.72324	3.18661	2.508	-0.575809	0.00814905	0.0549125	4.20382	3.64012	3.94491	3.24539	2.57431	2.96233	-0.413262	0.00830883	0.033193
PIK3CA	chr3:178866310-178952497	8.34684	7.91528	8.45935	3.96872	7.1569	5.68018	-0.57461	0.00821046	0.0551645	12.3248	10.4464	11.4283	8.25577	7.1131	7.7936	-0.55225	0.000280936	0.00203967
USP1	chr1:62901974-62917475	33.0694	31.9872	33.7353	23.8753	33.01	28.7985	-0.228266	0.00824441	0.0553657	48.2049	45.0268	47.2275	41.3302	39.4755	40.7482	-0.21289	0.000597658	0.00385704
STARD4	chr5:110834021-111353003	9.76098	12.7393	11.2152	5.6667	9.12403	7.4968	-0.581114	0.00842108	0.0562507	4.19969	3.81893	4.0386	2.41398	1.79284	2.13152	-0.921971	5.13093e-05	0.000481823
FAM13A	chr4:89630939-89978346	1.82127	1.67512	1.81019	1.07139	1.25947	1.17004	-0.629579	0.00846015	0.056457	1.69746	1.42628	1.56912	0.635072	0.983567	0.790753	-0.988659	1.46397e-07	2.49547e-06
ZNF791	chr19:12721731-12740676	5.71345	6.73431	6.29619	2.6807	5.22249	4.0424	-0.639267	0.00847457	0.0564985	7.8044	6.34953	7.07941	3.87087	3.02562	3.51753	-1.00906	2.74228e-07	4.46419e-06
SYDE2	chr1:85623355-85666728	1.02723	1.02469	1.06123	0.583041	0.657359	0.625545	-0.762553	0.00850977	0.0566783	0.963038	0.769876	0.865236	0.569532	0.408002	0.502319	-0.784489	0.00461616	0.0209426
ZNF559-ZNF177	chr19:9434447-9493293	0.131965	0.392858	0.181461	1.12276e-162	1.05092e-10	0	-1.79769e+308	0.00853041	1	0.705851	1.16851	1.13977	9.72919e-12	0.794151	0.231361	-2.30052	0.000339316	0.00240055
RPS6KA3	chrX:20168028-20284750	11.8289	11.4324	12.0658	6.18722	10.3073	8.39804	-0.522794	0.00864547	0.0573605	12.9415	11.5639	12.3604	9.47732	9.16782	9.39931	-0.395098	0.00443231	0.0202649
ANKRD52	chr12:56623819-56652143	11.3665	11.2804	11.7066	7.19106	9.10016	8.22389	-0.509429	0.00867566	0.0574502	24.5931	24.0771	24.7622	15.4671	13.8693	14.842	-0.73846	1.38855e-07	2.37695e-06
CPNE3	chr8:87526655-87573726	22.5122	23.6374	23.6931	12.608	19.9694	16.5597	-0.516789	0.00872663	0.0577396	39.5261	36.0623	38.2023	29.8736	29.5726	29.9275	-0.352188	0.0119456	0.0441708
PLEKHM3	chr2:208686011-208890284	1.21174	1.34719	1.30428	0.571048	1.05479	0.831247	-0.649902	0.00872773	0.0577396	1.34513	1.23135	1.30266	0.937242	0.854295	0.907264	-0.521863	0.00725695	0.0298353
ZNF273	chr7:64363619-64391955	1.23549	1.6767	1.44051	0.799409	1.06243	0.939643	-0.616397	0.00878371	0.0580542	0.480135	0.445686	0.467391	0.245535	0.218478	0.232186	-1.00935	0.00416103	0.0193005
PRPF4B	chr6:4021568-4065217	16.7829	16.3943	17.1873	9.52842	14.1969	12.0401	-0.513498	0.008793	0.0580599	15.9312	15.4159	15.9329	13.8736	11.1993	12.7553	-0.320917	0.0220863	0.0709112
TMF1	chr3:69068977-69101484	10.0137	10.7557	10.6327	5.45991	9.05433	7.38988	-0.524883	0.00882014	0.0581834	10.2644	8.58727	9.44745	7.38617	6.35188	6.96692	-0.439404	0.00210085	0.0110763
RRM2B	chr8:103216728-103251346	7.59763	11.0707	9.18834	7.24117	7.81184	7.54577	-0.284136	0.00884696	0.0583045	8.62047	8.04172	8.43307	7.51267	6.56428	7.12226	-0.243721	0.00323655	0.0158119
MKL2	chr16:14165195-14360630	8.3445	8.26385	8.58969	4.23171	7.45042	5.95768	-0.527855	0.0088672	0.0583542	7.39186	6.37798	6.9226	5.37389	4.11501	4.8417	-0.5158	0.000393422	0.00272461
FAM106A	chr17:18427879-18430160	0.578471	0.583648	0.593267	0.110518	0.407713	0.267279	-1.15033	0.00887994	0.0584102	0.365112	0.254143	0.304111	0.0321035	0.0862025	0.0557001	-2.44885	0.00711897	1
CACNA2D1	chr7:81579417-82073031	0.484199	0.362127	0.455963	0.0868425	0.335359	0.219809	-1.05267	0.0089372	0.0586469	2.87547	2.38616	2.63479	1.0412	0.615784	0.860347	-1.6147	6.39864e-11	2.15538e-09
RNF217	chr6:125304513-125404661	4.41979	3.93937	4.38247	2.02502	3.21506	2.66669	-0.716695	0.00894671	0.0586814	12.691	10.2443	11.4445	9.24278	7.25279	8.40593	-0.445173	0.011624	0.0432765
TMPO	chr12:98906750-98944157	75.319	74.7297	77.5638	50.4904	70.1192	60.8428	-0.350296	0.00895378	0.0586998	74.8858	69.723	73.2	57.0874	56.9403	57.3648	-0.351678	4.39311e-08	8.37897e-07
EXOC6B	chr2:72406443-73053177	13.341	13.7878	13.9556	5.18709	12.9758	9.34695	-0.578276	0.00897135	0.0587673	18.191	15.3439	16.8254	8.59273	6.83636	7.8614	-1.09778	1.10016e-11	4.3495e-10
POLQ	chr3:121150272-121264853	7.29689	7.48155	7.6094	3.99315	6.41005	5.29017	-0.524469	0.00898903	0.0588191	4.94309	4.30798	4.65449	1.80744	2.45748	2.11185	-1.14012	1.60849e-12	7.16159e-11
FUT10	chr8:33228343-33330664	3.50354	3.8898	3.76973	2.18734	2.64193	2.43492	-0.630585	0.00900111	0.0588702	3.84367	3.33812	3.61588	2.56286	2.87735	2.72142	-0.409991	0.0330176	0.0955722
ALG10B	chr12:38710556-38723528	2.36933	2.42903	2.47035	1.42372	1.87242	1.66573	-0.568563	0.00901357	0.0589237	2.60352	2.12047	2.36192	1.253	1.5943	1.41569	-0.738453	1.69679e-05	0.000182256
USP37	chr2:219314973-219433084	6.69733	6.36807	6.79175	3.1123	6.01575	4.66848	-0.54083	0.00905825	0.0591597	4.91526	4.16294	4.55545	3.42377	3.1847	3.33921	-0.448089	0.00339247	0.0164371
ZNF354B	chr5:178286953-178311424	7.10374	8.05372	7.70008	4.1566	5.80531	5.03913	-0.611699	0.00915199	0.0596588	7.95744	6.89516	7.47105	6.46277	4.81497	5.75302	-0.376991	0.0398378	0.109733
FBXO21	chr12:117581584-117628300	16.7522	17.1843	17.4852	12.3959	15.4073	14.023	-0.318341	0.00915918	0.0596775	20.1612	20.3255	20.6547	17.104	16.7134	17.0272	-0.278627	0.00170414	0.00930815
HECTD1	chr14:31569323-31676689	22.0457	21.907	22.7189	11.5749	19.5273	15.8415	-0.520181	0.00922123	0.0599445	35.3103	31.904	33.938	25.6636	24.217	25.171	-0.43114	0.00333652	0.0162385
ZNF160	chr19:53569866-53606687	6.61619	6.88113	6.93368	4.65734	6.31725	5.54803	-0.321646	0.0092219	0.0599445	11.588	10.847	11.363	8.59416	7.41317	8.11053	-0.486479	1.32053e-08	2.81663e-07
ARHGAP11B	chr15:30918878-30931013	16.9059	18.2575	17.9795	7.38074	15.2769	11.6025	-0.631919	0.00944011	0.0612186	15.2173	12.8772	14.1049	6.48124	4.83015	5.77585	-1.28809	7.97667e-09	1.78703e-07
CNTNAP3B	chr9:43684884-43922473	5.13386	5.66211	5.50522	3.74907	3.83306	3.79892	-0.535211	0.00955672	0.0618004	3.11227	2.65849	2.89808	1.56169	1.82651	1.68961	-0.778405	2.30188e-05	0.000239416
NR6A1	chr9:127284702-127533576	1.88158	2.12234	2.03173	0.866007	1.49254	1.18944	-0.772424	0.00956556	0.0618286	3.76505	3.28278	3.53635	1.96144	1.87489	1.92234	-0.879401	2.57061e-06	3.35095e-05
SLC36A1	chr5:150827162-150871940	4.1836	3.64642	4.11279	2.18999	3.25275	2.76263	-0.574075	0.00958242	0.0619085	2.28864	2.40747	2.4073	1.44261	1.52396	1.48778	-0.694251	0.000385391	0.00267556
PBRM1	chr3:52579367-52719866	10.5803	9.11028	10.3617	4.58847	9.41023	7.16958	-0.5313	0.00960766	0.0619845	8.05311	6.95261	7.54359	5.24223	4.06875	4.74528	-0.66876	5.84448e-06	7.06241e-05
FAM20A	chr17:66507920-66597095	0.164893	0.150489	0.156096	0.0326625	0.0580796	0.033234	-2.2317	0.00963148	1	0.770012	0.769427	0.779084	0.180234	0.477906	0.310725	-1.32614	1.47286e-05	0.0001619
ATL2	chr2:38522028-38604432	24.552	28.4698	26.8724	18.5544	22.9298	20.7393	-0.373759	0.0096462	0.062204	22.7214	20.3435	21.7093	18.874	18.1355	18.6547	-0.218775	7.8831e-05	0.000695823
FIGN	chr2:164464117-164592513	2.25353	1.95116	2.21188	1.00243	1.71996	1.38995	-0.670239	0.00966615	0.0622744	9.28207	7.563	8.42103	5.00313	3.60896	4.409	-0.933545	8.66703e-09	1.93249e-07
CBFA2T2	chr20:32077927-32237837	7.13276	8.17226	7.7657	5.10833	5.91838	5.54973	-0.484698	0.00970835	0.0624879	10.8376	10.0713	10.5836	9.0688	7.74948	8.5282	-0.311515	0.018996	0.0632632
C21orf91	chr21:19149720-19191703	6.61408	7.93624	7.34012	4.16774	5.85473	5.07167	-0.533344	0.00977575	0.0628337	10.3382	9.40142	9.97039	8.93719	7.12033	8.17746	-0.285998	0.00156301	0.00864435
MED1	chr17:37560537-37607527	17.3068	13.8777	16.5518	8.39877	14.3385	11.5845	-0.514791	0.00989123	0.0632968	32.1179	29.1064	30.9227	23.9605	18.847	21.8062	-0.503929	0.000515223	0.00340592
SMCHD1	chr18:2655885-2805015	8.62621	8.50524	8.86378	4.3274	7.78017	6.17931	-0.520478	0.00991073	0.0633469	20.8598	18.2952	19.7111	12.6718	10.9116	11.9593	-0.720875	2.27933e-07	3.76263e-06
POLR1B	chr2:113299491-113334727	16.8422	16.7951	17.3771	11.9338	13.0694	12.5455	-0.470019	0.0099257	0.0633838	11.1317	10.1102	10.7272	9.01189	7.64998	8.45099	-0.344087	0.0164334	0.0565297
ITGA1	chr5:52083773-52249485	1.55501	1.14935	1.45007	0.796916	0.984002	0.89414	-0.697554	0.010082	0.0643225	6.92443	5.86734	6.41394	4.77776	3.53964	4.23303	-0.599522	0.00019584	0.00150796
SOX7	chr8:10581277-10588022	14.2333	16.856	15.722	12.6793	9.4808	11.0033	-0.514853	0.0100968	0.0643872	1.49829	1.39168	1.46511	0.597685	0.622281	0.613886	-1.25497	8.59439e-06	0.000100332
KIAA1147	chr7:141356527-141401953	9.0191	9.32886	9.43782	5.27579	7.77396	6.62012	-0.511598	0.0101168	0.0644849	4.24026	3.78871	4.05099	2.97534	2.24376	2.66525	-0.604008	0.000215424	0.00163117
CCNT1	chr12:49082240-49110781	10.3303	10.5618	10.7618	5.76637	9.08231	7.54793	-0.511764	0.0101863	0.0647816	18.7741	16.691	17.8789	11.8891	9.25835	10.7787	-0.730067	1.94895e-07	3.25532e-06
ZNF37BP	chr10:43008960-43048280	3.77822	4.37446	4.13491	2.27332	3.3453	2.84906	-0.537372	0.0101869	0.0647816	4.25901	3.63195	3.96179	2.60994	2.22694	2.45337	-0.691387	1.38941e-05	0.000153804
C1orf192	chr1:161284165-161337673	5.49511	6.73749	6.15261	2.17287	4.83039	3.56407	-0.787673	0.0102307	0.0648994	5.54124	3.79122	4.57692	3.28736	2.44691	2.91807	-0.649366	0.032102	0.0937875
HEATR5B	chr2:37208152-37311485	5.03309	5.04615	5.20452	2.77902	4.27002	3.58075	-0.539501	0.0104258	0.0657807	4.13069	3.66145	3.92745	3.29405	2.41543	2.91967	-0.427788	0.00887653	0.0350051
PIGN	chr18:59711457-59854289	4.76831	4.80331	4.93398	3.0401	4.67209	3.9127	-0.334587	0.0104496	0.0658751	8.41931	7.79493	8.20204	5.84153	5.49597	5.71757	-0.520579	1.87053e-11	6.97438e-10
CSNK1A1	chr5:148875456-148931115	105.625	111.364	111.127	80.9113	100.299	91.3333	-0.283003	0.0105	0.0661123	101.128	97.6651	101.017	98.6208	82.273	92.0551	-0.134029	0.0412062	0.112732
PGM3	chr6:83777384-83906256	18.5893	20.125	19.7956	12.8607	17.5969	15.3845	-0.363699	0.0105016	0.0661123	23.0989	22.2263	23.0176	21.0223	18.0499	19.7856	-0.218288	0.0166154	0.0570168
PUM2	chr2:20448452-20527144	12.1009	12.8861	12.8018	7.68812	10.2077	9.04695	-0.500842	0.0106608	0.0669309	19.0264	17.8851	18.7091	15.54	14.1999	15.0298	-0.315914	0.0229424	0.0728478
ZNF841	chr19:52567718-52599018	7.37425	8.46689	8.04026	4.22381	6.60853	5.50433	-0.546674	0.0107231	0.0672913	8.01796	6.6727	7.35705	3.64962	3.81372	3.74507	-0.974135	1.38523e-08	2.94446e-07
ZC3H13	chr13:46536313-46626894	15.3014	13.9299	15.2743	7.94948	13.1643	10.7474	-0.507113	0.010803	0.0676081	17.4242	16.4774	17.1907	11.3679	7.93864	9.89256	-0.797216	2.16966e-08	4.44451e-07
SBF2	chr11:9776316-10315754	8.187	8.74574	8.67055	5.10908	6.94711	6.09892	-0.50757	0.0108416	0.0677881	12.7306	11.5849	12.2867	8.96862	7.44745	8.3335	-0.560097	7.11756e-05	0.000634199
RALGAPB	chr20:37101485-37207504	19.0534	17.6787	19.1512	9.91117	16.5704	13.4826	-0.506332	0.0108752	0.0679672	13.4621	12.3875	13.0763	10.4211	8.71873	9.71939	-0.428011	0.00217174	0.0114061
KLF5	chr13:73633141-73651676	71.948	66.8217	72.3375	36.599	62.8837	50.698	-0.512815	0.01089	0.0680291	150.454	143.934	149.469	108.182	105.384	107.597	-0.474209	0.00242529	0.0124929
BROX	chr1:222885905-222906106	17.455	15.9473	17.4524	7.52394	15.4386	11.7622	-0.569262	0.0109068	0.0680512	12.9231	11.3348	12.2094	6.95285	6.03455	6.59295	-0.889002	2.07862e-06	2.77293e-05
FAM208B	chr10:5726800-5805703	7.70468	7.26058	7.78887	3.48286	7.09232	5.41656	-0.524039	0.0109296	0.0681223	19.7426	17.2043	18.5886	15.2741	10.5681	13.2486	-0.488576	0.000620377	0.00398181
ZNF292	chr6:87865268-87973406	4.85771	4.63348	4.93172	2.08091	4.54473	3.39984	-0.536624	0.0110166	0.0685152	6.75625	5.46115	6.10289	4.05229	3.61616	3.88251	-0.652501	6.63557e-06	7.95029e-05
UBR1	chr15:43235097-43398286	6.68012	6.31076	6.75864	3.23075	5.9641	4.69563	-0.525415	0.0110438	0.0686481	6.19864	5.43301	5.85579	4.12874	3.53569	3.88803	-0.590826	8.56985e-05	0.000746635
SPECC1L	chr22:24666789-24813708	8.06132	7.132	7.96708	5.7022	7.10016	6.28359	-0.342461	0.0110991	0.0689296	17.8082	17.52	17.9855	16.7158	13.8809	15.5113	-0.213511	0.00466894	0.0211263
IPO8	chr12:30781914-30848929	23.8074	21.8603	23.825	14.7975	20.9602	17.9888	-0.405378	0.0112117	0.0695661	42.9676	40.2191	42.1524	33.281	31.7723	32.8158	-0.361226	2.53814e-07	4.15584e-06
SNX13	chr7:17830384-17980131	7.71811	7.8762	8.03573	4.37206	6.69819	5.62186	-0.515382	0.0112783	0.0699164	3.33465	3.14174	3.2845	2.61623	2.46565	2.56589	-0.356213	0.03519	0.099954
LOC100132077	chr9:97094757-97123230	1.53392	1.23802	1.47376	0.335555	1.19623	0.802652	-0.876656	0.0113195	0.0701136	2.09384	1.36115	1.69637	0.783266	0.541882	0.688004	-1.30196	3.08143e-05	0.000309075
SOS1	chr2:39208689-39347604	6.10966	6.34139	6.40267	3.58339	5.27167	4.49196	-0.511328	0.0113478	0.0702525	13.517	12.2059	12.9889	10.583	8.85562	9.8715	-0.395943	0.00457451	0.0207938
KIAA1377	chr11:101761404-101871793	1.69052	1.72887	1.76329	0.98561	1.28308	1.14975	-0.616951	0.0113945	0.0704882	2.08524	1.8305	1.97205	0.643403	1.20475	0.903571	-1.12598	7.28391e-08	1.3231e-06
SOCS5	chr2:46926098-46989927	4.46338	4.57155	4.64581	2.95255	3.98042	3.50611	-0.406059	0.0114129	0.0705604	8.45574	8.54811	8.67856	7.76122	7.3192	7.60707	-0.190115	0.0487404	0.128396
HERC2P2	chr15:23282264-23378259	11.022	10.1731	11.0557	5.69947	9.54238	7.76082	-0.51051	0.0114437	0.0706559	16.0354	15.7038	16.1519	9.22559	8.41198	8.91415	-0.857537	1.16349e-09	3.0441e-08
BAZ2B	chr2:160175489-160473059	3.69335	3.44393	3.72024	1.91705	3.09831	2.55227	-0.543619	0.0115375	0.0711076	4.33779	3.57238	3.95899	3.60592	2.42245	3.09692	-0.354299	0.0242899	0.0760995
IQGAP1	chr15:90931472-91045475	49.596	45.2908	49.5677	24.3546	43.4065	34.5679	-0.519967	0.0120981	0.0739651	71.2288	64.0947	68.3004	49.3285	44.8104	47.6015	-0.520889	0.000889938	0.00544656
KIAA1324L	chr7:86506222-86689014	1.55011	1.15787	1.44738	0.838727	1.19174	1.02848	-0.492934	0.0122458	0.074674	1.75117	1.77588	1.79827	1.34263	1.55483	1.44595	-0.314592	0.0370082	0.104113
ENDOD1	chr11:94822973-94865815	4.86687	5.82985	5.40066	3.32776	4.0354	3.71035	-0.541581	0.0123306	0.075116	3.68343	3.91429	3.89576	2.85166	3.21409	3.02956	-0.362797	0.03795	0.106044
GPD2	chr2:157291964-157442915	20.1042	18.6725	20.2111	10.3474	18.4051	14.665	-0.462765	0.012335	0.075116	2.37483	2.15527	2.28265	1.50092	1.47222	1.4938	-0.611721	0.000629504	0.00403488
ARHGEF26	chr3:153742189-153975616	1.27353	1.19369	1.27859	0.84115	1.09944	0.98387	-0.378015	0.0123704	0.075199	1.89698	1.74804	1.84536	1.11753	1.59215	1.32712	-0.4756	0.000788163	0.00490698
ZBTB11	chr3:101368282-101398057	12.9517	12.2702	13.1139	6.49111	11.5897	9.21731	-0.50868	0.0124707	0.0756419	9.96993	8.60193	9.3279	7.47367	6.77647	7.20896	-0.371762	0.0118563	0.0438867
ARID3A	chr19:926036-972803	4.29285	4.21074	4.40734	2.89372	2.86946	2.88849	-0.609596	0.0125019	0.0756712	3.23877	3.23836	3.30597	2.13641	2.71413	2.4163	-0.452273	0.0323289	0.0942963
TRPM7	chr15:50849351-50979012	6.33277	6.3937	6.56605	3.5341	5.59928	4.64332	-0.499869	0.012514	0.0757044	7.90648	6.90735	7.45545	4.86012	4.49338	4.72663	-0.657484	3.4749e-06	4.41845e-05
TICRR	chr15:90118817-90198682	9.69644	10.281	10.2438	6.82264	7.70746	7.30566	-0.48767	0.0125335	0.0757889	6.17204	5.79203	6.06339	2.07282	3.60456	2.7875	-1.12115	3.96549e-12	1.69091e-10
ATP11B	chr3:182511290-182639421	11.5207	11.9669	12.0742	6.42599	10.4123	8.56596	-0.495241	0.0126041	0.0761494	19.187	16.4339	17.8925	14.7656	12.8904	14.013	-0.352591	0.0113358	0.042529
TRIM44	chr11:35684352-35830930	26.4548	25.5422	26.9776	12.9304	24.3729	19.0623	-0.501041	0.0126871	0.0765501	31.6892	28.2693	30.2386	24.4961	17.5233	21.5082	-0.491506	0.000511574	0.00338666
RAD51D	chr17:33336130-33448541	7.91572	6.73859	7.72297	6.33292	6.63318	6.54121	-0.239598	0.0128695	0.0773432	4.43015	4.56375	4.59045	3.87179	2.53154	3.23665	-0.504133	0.000250272	0.0018494
WDFY2	chr13:52158483-52336171	4.05417	4.57017	4.38912	2.5909	3.24045	2.94349	-0.576403	0.0128738	0.0773432	4.75876	4.36602	4.61481	2.87594	2.83497	2.87642	-0.681996	0.000226827	0.00169928
VPS53	chr17:411907-618096	2.02748	2.15203	2.13779	1.045	1.90841	1.49629	-0.514728	0.0128746	0.0773432	2.5931	2.09557	2.34215	1.57238	1.22864	1.40387	-0.738425	7.31142e-05	0.000649598
SAFB	chr19:5623045-5668489	46.3134	42.5856	46.3951	42.4974	41.6454	42.1232	-0.139357	0.012897	0.0774102	43.4447	46.5804	46.2013	41.5578	45.3274	43.5186	-0.0863015	0.0251358	0.0780222
GAS2L3	chr12:100967488-101018685	7.72995	8.79069	8.39661	3.32188	7.53306	5.57985	-0.58958	0.0129175	0.077471	19.9505	17.8802	19.0915	12.5258	8.54186	10.8096	-0.820618	1.99069e-07	3.3211e-06
TTC37	chr5:94799598-94890709	21.5899	20.962	22.0605	12.1935	18.761	15.7224	-0.488643	0.0129371	0.0775497	22.4846	19.5923	21.1693	16.5284	13.4055	15.2238	-0.475648	0.00066793	0.00424647
BRIP1	chr17:59756546-59940920	5.73914	5.67676	5.90414	3.11731	5.03566	4.14694	-0.509681	0.0129784	0.0776654	3.02845	2.60075	2.82993	1.03831	1.63883	1.31718	-1.10331	1.58074e-09	4.01991e-08
MTMR9	chr8:11141999-11185654	3.56901	3.32939	3.59487	1.81262	3.0249	2.46455	-0.544615	0.0129894	0.0776654	6.06559	5.53536	5.86357	4.64311	3.84505	4.31385	-0.442803	0.00312384	0.0153669
G2E3	chr14:31028328-31089046	9.69921	10.6781	10.3959	6.25214	8.33832	7.37698	-0.494908	0.0130103	0.0777177	12.8577	11.0217	11.9973	8.85313	7.26056	8.19169	-0.550473	0.00012891	0.00104866
SNORA81	chr3:186501360-186524484	104.218	113.243	109.634	49.3738	66.1903	56.8086	-0.948508	0.0130574	0.077932	78.1852	60.6974	67.6464	11.5602	40.3301	24.3499	-1.4741	0.00602896	0.0257857
C12orf66	chr12:64586418-64616076	3.0501	3.33577	3.26482	1.54985	2.4968	2.06305	-0.662224	0.013158	0.0784306	2.76063	3.15148	3.05418	2.32369	2.06643	2.22909	-0.454328	0.0406313	0.111375
SEC24D	chr4:119643977-119757326	10.4215	14.2	12.2265	7.63853	9.52014	8.6614	-0.497339	0.0131716	0.0784775	18.9961	17.4582	18.4344	14.6512	14.6622	14.7513	-0.321556	0.0218052	0.0702486
GUSBP3	chr5:68935289-69006272	2.70223	3.1592	2.96876	1.26029	2.19645	1.7448	-0.766796	0.0132269	0.0787028	2.21605	1.6338	1.90708	0.818408	0.652808	0.741266	-1.3633	8.33226e-05	0.000729085
KIF3B	chr20:30865453-30922811	22.3358	22.3323	23.0711	13.9225	18.7564	16.5305	-0.480955	0.0132754	0.0789219	15.1103	14.6048	15.1034	11.6703	12.0228	11.9001	-0.343901	0.0131972	0.0478791
UEVLD	chr11:18552949-18610293	8.18881	7.40994	8.14271	4.38647	6.71553	5.5768	-0.546073	0.013295	0.0789396	12.3755	11.1034	11.851	8.99387	6.9968	8.09733	-0.549488	1.14493e-08	2.48608e-07
EP300	chr22:41488613-41576081	11.42	10.9851	11.63	6.22832	10.0502	8.28083	-0.49	0.0133278	0.0791006	24.8696	23.5795	24.5774	20.3481	13.8809	17.5587	-0.48515	0.000880286	0.00539955
SASS6	chr1:100549101-100598511	8.66053	8.56774	8.91272	5.15112	7.13636	6.22235	-0.518407	0.0135065	0.0799889	7.45309	6.4343	6.98057	4.3781	4.75918	4.57773	-0.60871	0.000228582	0.00170879
C9orf129	chr9:95947211-96108696	10.3034	9.81783	10.4487	4.97254	8.29935	6.75374	-0.629559	0.0136107	0.0804675	12.1514	12.3445	12.5004	7.6874	6.30533	7.11601	-0.81283	8.15855e-05	0.000716106
GAPVD1	chr9:128024110-128127290	17.2385	17.277	17.8214	9.97208	15.1271	12.741	-0.484134	0.013619	0.0804825	12.226	11.6388	12.112	9.58168	8.96609	9.36461	-0.371142	0.00795375	0.0320832
C4orf21	chr4:113460488-113578748	4.76152	4.82006	4.94018	2.75145	4.06972	3.45279	-0.516803	0.013631	0.0805186	2.05663	2.00222	2.06374	0.628052	1.33254	0.956861	-1.10888	9.25048e-08	1.65059e-06
EDEM1	chr3:5229358-5261650	12.4473	11.6719	12.5597	7.97952	9.8416	8.98991	-0.482421	0.0136894	0.0808293	16.3463	15.3138	16.0418	11.8795	11.6566	11.8546	-0.436382	0.00166815	0.00913275
USP9X	chrX:40944887-41095832	16.055	15.1426	16.231	8.90032	14.8113	12.0703	-0.427295	0.013761	0.0812169	40.5779	35.548	38.3208	27.8839	27.4148	27.8436	-0.46078	0.000191442	0.0014749
FANCB	chrX:14861528-14891184	4.40919	3.67976	4.26543	1.84389	3.60273	2.78068	-0.617255	0.0138236	0.0815211	1.73239	1.34557	1.52378	0.475889	0.73179	0.583042	-1.38599	1.95484e-06	2.62768e-05
CBL	chr11:119076985-119178859	8.26504	8.00459	8.43706	4.14418	7.58913	5.99067	-0.494023	0.0139175	0.0819649	17.1558	14.6292	15.9582	9.31682	7.27615	8.45486	-0.916441	6.09124e-11	2.06167e-09
DNA2	chr10:70173820-70231730	13.9758	13.8416	14.3839	8.02827	12.1047	10.2189	-0.493211	0.0140501	0.0826405	5.73993	5.60918	5.7767	2.90453	4.87408	3.81419	-0.598871	0.000406884	0.00279317
PLEKHA8	chr7:30067976-30157961	4.43203	4.79661	4.70719	2.67433	4.05324	3.4111	-0.464632	0.0142795	0.0837409	3.73445	3.69102	3.77977	3.06366	2.66578	2.89663	-0.383923	0.00991409	0.0381481
RBM33	chr7:155437202-155574179	6.87114	6.57242	6.98338	4.4926	5.44172	5.00874	-0.479477	0.0143796	0.0842188	5.28552	5.05451	5.25062	4.50564	3.81527	4.22383	-0.313938	0.0298317	0.0884919
USP24	chr1:55532031-55681039	13.5779	13.2114	13.8844	7.51895	12.0309	9.9418	-0.481887	0.0146681	0.0855451	21.4256	18.4883	20.0635	14.7045	11.9416	13.5503	-0.566246	6.89778e-05	0.000618521
WWC2	chr4:184020462-184241929	8.06522	7.08415	7.95068	4.30879	6.84064	5.6651	-0.488976	0.0147012	0.0856657	14.7209	13.2109	14.0911	12.4676	9.40423	11.1662	-0.335642	0.0172573	0.0586775
EP400	chr12:132434464-132565011	8.41097	8.38197	8.67707	5.62965	6.78874	6.25936	-0.471193	0.0147411	0.0858621	11.8551	11.1848	11.6805	8.4081	6.69871	7.69013	-0.603027	1.68495e-05	0.000181399
LYRM7	chr5:130506640-130541119	7.21642	7.21939	7.45239	4.56968	5.91204	5.2945	-0.49321	0.014891	0.0866617	1.85496	1.61679	1.74699	1.09287	1.14166	1.12412	-0.636072	0.00204174	0.0108254
ZNF275	chrX:152599612-152618384	1.92311	2.19031	2.09018	1.31695	1.45784	1.39579	-0.582548	0.0149156	0.0867683	3.97638	4.30258	4.2537	3.83171	2.66545	3.33182	-0.352407	0.030356	0.089689
NOM1	chr7:156742416-156765876	9.02205	8.34859	9.05814	5.94294	6.91822	6.4766	-0.483977	0.0149997	0.0870891	3.75967	3.43136	3.63512	2.68477	2.26997	2.51604	-0.530847	0.0019612	0.0104546
C6orf170	chr6:121400626-121655644	2.07699	2.06703	2.14321	1.24033	1.55166	1.40922	-0.604873	0.0151404	0.0876327	2.39063	2.26439	2.36322	1.63026	1.59304	1.62649	-0.538989	0.00653812	0.0274477
DCBLD2	chr3:98514813-98620533	49.2471	30.6395	43.6718	22.1794	38.4531	30.9048	-0.498869	0.0151707	0.0877708	37.2372	34.8473	36.5164	27.5748	30.1319	28.8993	-0.337508	0.0172356	0.0586459
ETV3	chr1:157094458-157108383	4.6142	3.6792	4.3994	1.85771	3.78651	2.88558	-0.608448	0.0153176	0.0883242	4.87454	4.27605	4.59796	3.25278	2.38939	2.88504	-0.672403	0.00135978	0.00774181
KIAA2026	chr9:5919007-6008003	6.08517	5.46501	6.04497	3.40701	5.03041	4.28077	-0.497865	0.0155029	0.0891689	3.98105	3.18025	3.57394	2.96206	2.14696	2.61327	-0.451658	0.00620158	0.026388
ZNF551	chr19:58193336-58201169	4.77917	5.01741	5.01996	2.50016	4.25605	3.42564	-0.551301	0.0156192	0.0896884	3.3254	2.89892	3.12611	1.40211	1.27687	1.35267	-1.20856	4.21885e-15	2.70658e-13
ARL13B	chr3:93698982-93774522	8.98371	8.20889	8.98145	4.83982	7.81468	6.43415	-0.481201	0.0156714	0.089876	12.0092	11.3249	11.8339	10.6314	8.87491	9.90534	-0.256652	0.0173828	0.0589902
PEAK1	chr15:77400497-77712446	2.45653	2.48298	2.54807	1.03049	2.38829	1.75795	-0.535509	0.015816	0.0903114	10.7701	9.07791	9.9544	6.19152	5.38955	5.86875	-0.76228	4.46802e-08	8.51034e-07
ADAM10	chr15:58888509-59042177	45.8307	44.4026	46.793	23.6224	41.988	33.4723	-0.483323	0.0158194	0.0903114	95.2396	84.9775	90.886	73.6757	63.4795	69.5362	-0.386295	0.0104701	0.0398528
DIS3	chr13:73302041-73590591	11.7071	11.2628	11.9227	7.76161	11.4752	9.75222	-0.289906	0.0158528	0.0904649	9.93484	8.51604	9.2667	8.2921	6.78811	7.66014	-0.274685	0.000937186	0.00568678
SLC6A6	chr3:14444105-14583588	10.445	13.1413	11.8229	7.85484	9.37578	8.6351	-0.453303	0.0159377	0.0907894	3.27249	3.48013	3.4568	2.26508	3.31468	2.74575	-0.332237	0.0499493	0.130649
TTF2	chr1:117602948-117645491	12.5774	13.0451	13.1726	7.26657	11.2804	9.42367	-0.483176	0.0159882	0.090936	5.99315	5.67708	5.91899	3.06835	3.55148	3.30732	-0.839687	5.67622e-07	8.58672e-06
ZNF138	chr7:64254765-64314178	4.4891	4.97051	4.82349	3.89644	4.27445	4.08756	-0.238839	0.016183	0.0917036	2.47293	2.33857	2.43632	1.54084	1.99689	1.74515	-0.481349	0.0214116	0.069154
CCSAP	chr1:229456751-229478688	7.00325	8.55972	7.83855	4.99567	6.06558	5.57773	-0.490909	0.0162042	0.0917862	5.8008	5.16555	5.53045	4.73224	3.97712	4.4241	-0.322011	0.0429186	0.116379
ATL3	chr11:63396436-63439083	44.2141	40.8346	44.3729	24.8627	38.0245	31.9336	-0.474604	0.0162479	0.0919959	36.3485	29.1415	32.6832	16.6373	15.908	16.4095	-0.994024	1.02454e-11	4.08483e-10
EXOC8	chr1:231468481-231473578	7.79967	7.91224	8.10178	4.93845	6.45863	5.76203	-0.491661	0.0163975	0.0925409	3.08359	2.80251	2.97437	2.37773	2.18261	2.30674	-0.366729	0.0451675	0.121197
ERCC4	chr16:14014013-14046205	2.09527	1.87815	2.08226	1.0977	1.6567	1.39721	-0.575604	0.0164772	0.0929123	2.93142	2.59503	2.78565	1.88613	1.68261	1.80691	-0.624486	0.000511327	0.00338661
KATNAL1	chr13:30776766-30881624	3.06791	2.95441	3.12203	1.9802	3.2611	2.66664	-0.227465	0.016551	0.0931002	7.05761	6.34104	6.75596	4.29511	4.12838	4.24303	-0.671066	0	0
HERC2	chr15:28356182-28567298	9.1951	7.97722	9.02656	4.93218	7.85284	6.49936	-0.473878	0.0165664	0.0931486	9.35124	8.97057	9.30417	5.49761	4.65744	5.15233	-0.852653	9.49524e-10	2.50966e-08
MAMLD1	chrX:149531550-149682448	1.38621	1.58083	1.50229	1.13095	1.09329	1.10978	-0.436893	0.0165889	0.0932057	2.50788	2.26747	2.40275	1.20155	1.63471	1.40578	-0.773316	9.6751e-09	2.14035e-07
TMEM154	chr4:153547265-153601317	5.41747	5.54618	5.64998	2.88294	4.66545	3.84285	-0.556071	0.0165972	0.0932076	1.01792	1.03224	1.04817	0.918664	0.363976	0.679664	-0.624985	0.0360132	0.101821
TPP2	chr13:103249285-103331523	16.0117	15.2962	16.2643	9.26734	13.7972	11.7018	-0.47497	0.0166227	0.0932494	15.4859	14.249	15.0372	12.9986	8.96235	11.261	-0.417197	0.00385569	0.0181943
ZIC5	chr13:100615274-100624178	2.47237	2.7885	2.67751	1.78802	1.7856	1.7917	-0.579565	0.0167818	0.0937232	5.37928	5.41526	5.50966	5.25881	3.21993	4.37339	-0.333213	0.0444121	0.119488
STX2	chr12:131274144-131323819	3.00074	2.91004	3.06414	1.94987	2.62322	2.31334	-0.405507	0.0168801	0.0940689	16.465	15.6	16.2601	12.9536	14.059	13.5295	-0.265228	0.0019894	0.0105697
DNHD1	chr11:6518525-6593254	1.69404	2.01503	1.87076	1.36074	1.2694	1.31753	-0.505795	0.0169707	0.0944974	2.81454	2.42182	2.61994	1.15918	0.970497	1.07332	-1.28746	7.32747e-15	4.53596e-13
LUZP1	chr1:23410515-23495351	10.7995	10.923	11.2031	6.53819	10.8215	8.83397	-0.342758	0.01698	0.0945108	17.7	16.1913	17.1354	12.5922	10.9307	11.921	-0.523468	6.25288e-08	1.16123e-06
CCDC18	chr1:93646280-93744287	7.04498	7.40351	7.41487	4.23927	6.07583	5.22656	-0.50456	0.0172297	0.0954251	3.18498	2.61379	2.90284	1.96287	1.55735	1.79623	-0.692488	0.000616875	0.00396113
FAM199X	chrX:103411155-103440582	12.0032	12.4245	12.5638	6.85759	10.9703	9.06711	-0.470553	0.0173573	0.0959141	20.0942	17.4719	18.8973	15.818	13.9831	15.0917	-0.324427	0.0200784	0.0660586
RANBP2	chr2:109335936-109402267	14.7411	15.1009	15.3667	8.69575	13.1888	11.1091	-0.468064	0.0173779	0.0959759	18.8792	16.7242	17.9418	14.0714	11.5398	13.0177	-0.462853	0.00117479	0.00687152
LOC652276	chr16:2653384-2680495	1.66188	1.89228	1.80091	0.861219	1.33416	1.1066	-0.702589	0.0174091	0.0960079	2.40877	2.0959	2.26075	1.39685	1.12718	1.28835	-0.811273	0.00112787	0.0066356
URB1	chr21:33664123-33765312	8.33531	8.5728	8.70159	5.50704	6.99247	6.31017	-0.463601	0.0174791	0.0961632	3.3483	3.39949	3.44186	2.79922	2.17863	2.53444	-0.441521	0.00416122	0.0193005
TULP4	chr6:158733691-158932856	0.96768	0.83419	0.945533	0.617362	0.773956	0.701909	-0.429844	0.017551	0.0963897	5.32295	5.09255	5.28699	5.41096	3.83635	4.73339	-0.159573	0.0447445	0.120182
RALGPS2	chr1:178694299-178889237	12.8082	13.5574	13.5248	6.16504	12.6919	9.66053	-0.485438	0.0175625	0.0963897	19.4664	17.5636	18.6956	13.3504	12.0994	12.8685	-0.538855	0.000106582	0.000894883
C11orf30	chr11:76156068-76262589	8.36062	8.36266	8.63867	4.67696	7.45408	6.16876	-0.485829	0.0178353	0.0975001	6.20531	5.59141	5.9558	3.42967	3.36499	3.42516	-0.798124	8.92023e-07	1.28078e-05
ANAPC1	chr2:112525213-112641741	29.9468	29.0005	30.5698	19.5328	24.4318	22.185	-0.462527	0.0179779	0.0979516	12.0386	11.3679	11.8673	9.5523	8.41786	9.09844	-0.383305	0.00608984	0.0260145
EVC	chr4:5712923-5816031	2.91811	3.47204	3.23086	2.11026	2.35659	2.24706	-0.523882	0.0179818	0.0979516	1.56577	1.2751	1.42045	1.02801	0.63045	0.85733	-0.728424	0.00100408	0.00602532
BACH2	chr6:90636246-91006627	0.416596	0.459775	0.444114	0.336803	0.231342	0.27812	-0.675221	0.0180771	0.0982762	0.236025	0.212008	0.223121	0.142352	0.123236	0.131577	-0.761916	0.0249762	1
XYLB	chr3:38388250-38456467	3.15796	2.3255	2.94183	1.35469	2.4332	1.93519	-0.604242	0.0182124	0.0988952	0.534701	0.7261	0.663276	0.277888	0.335442	0.310081	-1.09696	0.00108078	0.00640125
RFC1	chr4:39289068-39368001	31.922	30.3303	32.3533	22.203	31.2788	27.0859	-0.256368	0.0183099	0.0992748	27.7046	25.9421	27.1788	20.9702	22.8347	21.9396	-0.308949	2.86996e-05	0.000291047
MUM1	chr19:1354975-1378430	7.08543	5.7642	6.80416	5.36421	5.84475	5.62814	-0.273758	0.0185929	0.100565	12.3799	13.3267	13.2011	10.3709	12.0203	11.1748	-0.240417	8.75212e-05	0.00075955
MOB1A	chr2:74383210-74405995	59.5877	61.8551	62.4303	33.954	54.6913	45.0852	-0.469594	0.0187456	0.101232	78.102	67.9464	73.4828	53.7964	47.2047	51.1655	-0.522236	0.000202764	0.00154776
ALDH6A1	chr14:74486058-74551196	5.52158	6.13086	5.93009	3.47137	4.42392	3.98168	-0.574677	0.0189445	0.102106	4.8779	5.04777	5.06877	3.15726	3.65803	3.39677	-0.577472	0.00612035	0.0261132
BMPR2	chr2:203241049-203432474	3.14227	2.77947	3.10635	1.67284	2.67025	2.2092	-0.491696	0.018954	0.102118	12.9121	10.8633	11.9222	8.91368	6.97027	8.09362	-0.558794	6.77323e-05	0.000609811
UGGT1	chr2:128848753-128953249	11.0114	9.9266	10.9543	5.47458	10.6256	8.23107	-0.412347	0.0191147	0.102742	19.3053	16.9922	18.2779	9.57168	10.2756	9.94744	-0.877701	2.37415e-11	8.59197e-10
EML4	chr2:42396489-42559688	18.6624	19.2781	19.5131	11.2183	16.8768	14.1861	-0.459963	0.0192152	0.103121	14.3203	12.869	13.718	11.5653	11.4752	11.5949	-0.242586	0.00471171	0.021239
BTBD8	chr1:92545861-92613401	0.886065	0.975192	0.956368	0.183873	0.703867	0.470612	-1.02303	0.0192344	0.103121	0.498955	0.402068	0.452194	0.160951	0.0853683	0.130334	-1.79473	0.0200787	0.0660586
SENP3-EIF4A1	chr17:7465308-7482324	0.345604	0.408728	0.380189	0.155629	0.113877	0.135231	-1.49129	0.0195085	0.104231	0.22735	0.258587	0.250729	0.130078	4.91313e-15	0.0698661	-1.84347	0.0474999	1
RCOR1	chr14:103058995-103196913	11.4624	12.483	12.2363	7.67043	9.94569	8.90203	-0.458966	0.0195126	0.104231	33.047	31.403	32.7	23.4346	25.1459	24.354	-0.425132	0.00231065	0.0119987
CERS6	chr2:169312758-169642939	10.4408	10.2964	10.7395	5.26164	9.86089	7.77017	-0.466906	0.0195681	0.104447	9.13973	7.3519	8.26103	5.45139	5.07044	5.30553	-0.638825	1.98398e-05	0.000209909
FERMT1	chr20:6055491-6104191	15.596	17.4592	16.8327	11.3857	13.0728	12.3081	-0.451662	0.0195766	0.104452	5.89792	5.70656	5.89889	2.54719	2.95939	2.75072	-1.10063	1.44836e-10	4.51261e-09
CCDC117	chr22:29168661-29185283	7.81029	7.34609	7.88984	4.9028	6.20158	5.60813	-0.492476	0.019604	0.104557	14.0399	12.7086	13.509	10.3834	11.3844	10.9001	-0.309586	0.0311893	0.0915922
GUSBP9	chr5:70516052-70555122	2.9389	3.96396	9.24351	1.37547	2.44209	5.89566	-0.648786	0.0196611	0.10474	2.13181	1.91035	5.76564	0.918102	0.536135	2.18558	-1.39947	0.000297822	0.00214681
NOTCH2NL	chr1:145209110-145285912	3.50294	3.4626	3.60162	2.21513	2.72793	2.49135	-0.53172	0.0197673	0.105143	2.97561	2.44838	2.71059	1.52037	1.40471	1.47473	-0.878154	1.53008e-05	0.000167407
THOC2	chrX:122734411-122866904	19.4409	19.1757	19.9814	11.8067	16.949	14.5727	-0.455388	0.019827	0.105339	18.995	17.1363	18.2401	13.044	12.0251	12.6645	-0.526322	0.000155661	0.00123358
UBE2Q2P3	chr15:83023772-83084729	1.31001	2.04991	3.34312	0.868077	1.13403	2.06728	-0.693465	0.0198819	0.10555	2.11451	2.15627	4.47848	1.18471	0.856092	2.19341	-1.02984	0.000233178	0.00174039
SCARB2	chr4:77079891-77135052	23.4004	25.432	24.9573	17.0326	19.3612	18.3046	-0.447259	0.0198911	0.105557	49.9213	45.5557	48.2526	40.3886	36.7545	38.9723	-0.30816	0.0317688	0.092968
TRAM2	chr6:52362199-52441862	6.99294	6.08886	6.87521	3.66765	6.02765	4.9341	-0.478617	0.0199037	0.105584	22.3398	21.192	22.0823	14.8799	15.0364	15.0435	-0.553754	6.24514e-05	0.000569405
KTN1	chr14:56046924-56151302	130.653	115.9	129.25	91.7793	131.514	113.17	-0.19167	0.0200432	0.106079	140.939	131.974	138.263	137.132	123.296	131.743	-0.0696879	0.0328409	0.0952455
ROBO1	chr3:78646387-79817059	0.113043	0.0197453	0.0765486	0.0269045	0.00395989	0.0135188	-2.50141	0.0201384	1	8.76235	8.65426	8.87432	6.19479	5.64875	5.99544	-0.56577	0	0
MIER3	chr5:56205086-56247954	7.18159	6.95444	7.33203	4.527	5.88941	5.26259	-0.47844	0.0202048	0.106608	9.34775	7.88257	8.64404	7.49172	5.4491	6.61652	-0.385632	0.0097552	0.0377426
UBA6	chr4:68481478-68566889	21.6579	21.7198	22.3962	12.6774	19.4748	16.3276	-0.455943	0.0202956	0.106963	23.9467	21.84	23.137	19.228	17.2703	18.4671	-0.325247	0.0198403	0.0654671
KLHL29	chr2:23608297-23931483	1.18973	1.22825	1.24601	0.772592	0.821044	0.801401	-0.636719	0.0204151	0.107361	3.94593	3.61202	3.82256	2.91689	3.03626	2.99213	-0.353366	0.0397806	0.109618
DHFRL1	chr3:93776765-93845630	3.0743	2.47142	2.93908	1.7136	2.33898	2.04461	-0.523543	0.0205335	0.107764	2.97909	2.68041	2.84719	2.00751	2.14318	2.07827	-0.454157	0.00284379	0.0142888
ABCC2	chr10:101542462-101611662	21.1566	25.4464	23.5163	14.6299	19.4628	17.2373	-0.44813	0.0205939	0.10804	0.46906	0.452429	0.468259	0.226962	0.372084	0.294541	-0.668839	0.0368674	0.1038
ZNF221	chr19:44455396-44471752	1.20897	1.06147	1.19236	0.330333	1.00759	0.684367	-0.800983	0.0206693	0.108352	3.26113	2.11145	2.62648	0.555151	0.398073	0.486182	-2.43356	8.65974e-15	5.29106e-13
EIF4EBP2	chr10:72163860-72188374	15.1884	13.8976	15.1903	8.8254	13.0378	11.0906	-0.453806	0.0207167	0.108477	9.58129	9.30435	9.60216	5.17291	6.27407	5.70099	-0.752147	1.37938e-07	2.36844e-06
WDHD1	chr14:55405655-55493819	36.6	34.4555	36.9761	22.9555	30.911	27.2434	-0.440685	0.0208483	0.108836	7.38827	6.7252	7.12691	2.94575	4.87231	3.82759	-0.896841	1.01211e-08	2.22507e-07
MDM1	chr12:68688345-68726161	2.36866	2.95648	2.65469	2.07744	2.11432	2.09737	-0.339961	0.0210005	0.109258	3.79854	3.90797	3.93875	2.80817	3.03604	2.91009	-0.436677	0.0013463	0.00768454
KIF5B	chr10:32297937-32345371	25.7309	24.163	25.9727	12.6708	24.146	18.8185	-0.464847	0.0211014	0.109659	64.4164	57.6891	61.6	54.0815	42.5901	49.24	-0.323099	0.0364242	0.102736
UHRF1BP1L	chr12:100430862-100536642	7.01803	6.53062	7.05768	3.89611	6.58728	5.30047	-0.413073	0.0211725	0.109987	17.0775	14.3545	15.7249	12.8602	10.8633	12.031	-0.386297	0.00512532	0.0226806
STRN	chr2:37064840-37193615	5.37517	4.6916	5.28778	2.53241	4.93442	3.81938	-0.469323	0.0213801	0.110883	9.22697	8.06004	8.69889	6.42664	5.73665	6.15683	-0.498643	0.000328517	0.00234413
ZBTB39	chr12:57392616-57400297	3.42985	3.38711	3.52661	2.26735	2.66071	2.48293	-0.506238	0.0213894	0.110883	2.23785	2.00572	2.14229	1.42534	1.35377	1.40276	-0.610889	0.00174214	0.00947902
PREPL	chr2:44502596-44589001	13.8273	13.9636	14.3353	9.09127	14.3589	11.9373	-0.264093	0.0214166	0.110962	12.7535	11.8321	12.4361	11.6582	9.58123	10.7861	-0.205369	1.95868e-05	0.000207388
CKAP2	chr13:53029494-53050763	49.7882	52.367	52.4265	38.6173	47.672	43.5229	-0.26852	0.021588	0.111756	44.2893	41.8159	43.6547	38.2409	25.7292	32.8342	-0.410935	1.42532e-06	1.96072e-05
CNTNAP3	chr9:39072763-39288300	6.28996	6.67886	6.64642	4.32936	5.1547	4.7783	-0.476081	0.0216022	0.111756	4.92889	4.48278	4.75447	2.63149	3.13865	2.87266	-0.726895	2.02624e-05	0.00021374
DDX46	chr5:134094460-134166812	33.0714	29.7925	32.8951	20.2898	27.3571	24.1004	-0.44882	0.0216504	0.111921	19.9852	19.151	19.8739	14.738	16.0151	15.4076	-0.367233	0.00779707	0.0315986
ZNF562	chr19:9759337-9785776	9.107	8.44723	9.15156	5.66164	8.31057	7.07658	-0.370965	0.0216984	0.112085	6.80712	5.62644	6.20143	4.24947	3.93687	4.12995	-0.586476	3.29977e-08	6.43272e-07
FRAS1	chr4:78978723-79465423	5.46084	5.00752	5.46418	2.81145	5.02738	3.99821	-0.450649	0.0219592	0.112967	19.5977	16.5729	18.1401	7.88819	8.743	8.32284	-1.12404	6.66134e-16	4.67752e-14
ACER3	chr11:76571916-76734850	15.2261	13.8125	15.1845	7.63861	13.8958	10.9919	-0.466159	0.0220221	0.113249	10.714	9.16447	9.98541	7.43552	6.89846	7.24065	-0.463703	0.00192144	0.010288
NUP98	chr11:3696239-3847601	27.4235	26.2379	27.8186	18.3039	24.5118	21.5155	-0.370673	0.0221599	0.113618	39.092	36.0419	37.9081	32.7843	27.0079	30.3361	-0.321473	0.00323303	0.0158021
GPATCH11	chr2:37311593-37323738	5.44398	6.03612	5.86619	2.79468	4.61025	3.77384	-0.636389	0.0224561	0.11471	5.66112	4.87827	5.3117	2.31171	1.91478	2.14826	-1.306	9.71798e-07	1.38825e-05
TMTC4	chr13:101256089-101327103	7.12013	8.63768	7.93419	6.19039	5.77059	5.96252	-0.412159	0.0225358	0.114893	9.8785	9.73866	9.94414	9.00728	8.43575	8.79959	-0.17641	0.038735	0.107789
AHNAK	chr11:62201013-62314332	73.2994	71.3259	74.9555	35.6271	65.4136	51.6496	-0.537276	0.0228711	0.11618	124.958	108.954	117.714	66.0954	68.6509	67.7005	-0.798052	3.0633e-05	0.000307725
SEMA4G	chr10:102732285-102747272	0.351849	0.420503	0.38626	0.226552	0.203071	0.210902	-0.873002	0.0232507	0.117636	1.48535	1.4577	1.49399	1.19534	0.80051	1.01908	-0.55191	0.0220309	0.0708063
STK4	chr20:43595119-43708593	14.1506	13.1365	14.2253	7.74429	12.703	10.4045	-0.45125	0.0233007	0.117845	13.1749	11.8747	12.6435	8.28214	9.36868	8.82447	-0.518812	0.000210619	0.00160166
ZNF845	chr19:53837001-53858122	8.29009	8.60504	8.68318	5.04516	7.30621	6.26086	-0.471861	0.0233166	0.117883	3.32876	3.14696	3.28456	1.79164	1.89688	1.84903	-0.828929	3.12627e-05	0.000312603
PDS5B	chr13:33160563-33352158	9.00261	8.40593	9.07015	5.79144	7.38846	6.65657	-0.446349	0.0234639	0.11841	10.725	9.26273	10.0498	7.62308	6.74363	7.27625	-0.465901	0.000971859	0.00586941
CPT1A	chr11:68522087-68609399	49.5772	44.5814	49.313	30.7088	44.3582	37.4194	-0.398181	0.0237163	0.119465	24.6933	22.8924	24.0789	20.5556	18.7021	19.8497	-0.278649	0.0416726	0.113765
ZNF765	chr19:53898396-53915262	3.91221	4.0832	4.10741	2.55067	3.16289	2.88164	-0.51134	0.0237349	0.119472	4.74777	4.10239	4.44765	3.23349	2.88411	3.09616	-0.522565	0.00276476	0.0140064
DYNC2H1	chr11:102980159-103350591	2.37538	2.12933	2.35698	1.12133	2.1673	1.67956	-0.488855	0.0237595	0.119488	5.52707	4.66806	5.11251	3.53529	2.66636	3.1642	-0.69219	1.74272e-06	2.36053e-05
ITPR3	chr6:33589155-33664348	23.6373	23.4167	24.3323	17.7704	18.0983	17.9813	-0.436375	0.0238659	0.119869	67.4382	66.5368	68.2227	46.5006	40.0417	43.88	-0.636688	8.97919e-05	0.000775121
NEK7	chr1:198126107-198291548	11.0731	10.2565	11.1252	5.14106	10.4735	7.99708	-0.476288	0.0238796	0.119891	24.6259	21.8581	23.4335	16.3373	18.4469	17.3927	-0.430091	0.0018864	0.0101312
CCSER1	chr4:91048683-92523370	0.623957	0.498719	0.594866	0.243259	0.54446	0.400813	-0.569638	0.0240033	0.1203	0.344593	0.435708	0.398922	0.201549	0.277457	0.230467	-0.791546	0.0178168	0.0601739
MED14	chrX:40508794-40594804	12.1782	12.9135	12.8658	7.72354	10.9684	9.4686	-0.442324	0.0240685	0.120403	22.933	21.2117	22.3373	16.9588	18.9523	17.9654	-0.314237	0.0233045	0.0736332
ZFYVE16	chr5:79703837-79775498	8.08029	9.1436	8.75837	4.84039	7.9097	6.48596	-0.433342	0.0241699	0.120736	12.9236	11.2981	12.1881	9.4897	7.05491	8.45069	-0.52833	9.76905e-05	0.000831607
KBTBD11	chr8:1922043-1955109	1.16806	1.046	1.16059	0.679732	0.840445	0.767827	-0.596009	0.0242126	0.120905	5.32066	5.093	5.28914	4.48871	2.86131	3.78508	-0.482709	0.00219615	0.0114972
ZNF699	chr19:9405985-9415795	1.56263	1.99319	1.78315	0.80106	1.3438	1.09423	-0.704514	0.0242974	0.121068	5.41387	4.40667	4.91117	2.5402	3.23731	2.87074	-0.774642	0.000351304	0.00246805
NBPF1	chr1:16890411-16939982	4.17297	4.64077	4.4882	2.57784	3.64804	3.15268	-0.509559	0.0243091	0.12108	19.5764	17.6362	18.782	11.4146	7.28311	9.62078	-0.965128	5.80069e-11	1.97756e-09
ZNF510	chr9:99518146-99540328	2.75027	3.18932	3.01217	1.97918	2.18889	2.09716	-0.522364	0.0244091	0.121447	5.21583	4.50864	4.88984	3.01033	2.50038	2.80088	-0.803907	3.32181e-06	4.2429e-05
CMTM4	chr16:66648652-66730610	12.6774	14.0894	13.5743	11.2395	10.9917	11.1788	-0.280111	0.0246648	0.122542	11.7463	11.4443	11.7969	9.58707	10.0833	9.87632	-0.256363	0.00544355	0.023757
FAM126B	chr2:201838440-201936392	2.09428	2.33201	2.25588	1.12788	1.98424	1.58638	-0.507946	0.0246775	0.122561	2.60356	2.2926	2.46699	2.15804	1.47968	1.86488	-0.40367	0.0164283	0.0565257
CCNL2	chr1:1321090-1334718	47.9539	52.6537	51.3549	41.6652	41.9606	41.6809	-0.301118	0.0248935	0.123323	40.8899	41.3163	41.9533	35.6654	34.3926	35.3041	-0.248946	0.015483	0.0540107
USP6NL	chr10:11502508-11653679	2.80991	2.34731	2.71015	1.77001	2.54049	2.18066	-0.313608	0.0249096	0.123358	8.44676	7.75533	8.18742	7.40386	6.45865	7.02209	-0.221509	0.0222045	0.0711557
PROS1	chr3:93591880-93692934	7.13874	6.01536	6.94011	4.47574	5.34922	4.95173	-0.487027	0.0250125	0.12369	8.46933	7.90191	8.2961	7.03081	5.92889	6.58244	-0.333811	0.0351076	0.0998202
RBL1	chr20:35626177-35724410	11.0221	9.20854	10.6788	4.79144	11.7623	8.42919	-0.34129	0.0250506	0.123834	7.2641	5.87516	6.55629	2.80452	2.32653	2.60799	-1.32994	8.88178e-15	5.40334e-13
MSMP	chr9:35749276-35754274	15.5724	14.7096	15.7321	7.09064	12.7465	10.1522	-0.631915	0.0251195	0.124041	24.8901	25.4504	25.724	18.9467	17.1719	18.2634	-0.494159	0.0138566	0.0496528
NRIP1	chr21:16333555-16437126	7.2172	6.31707	7.10776	5.22129	5.20787	5.22661	-0.44352	0.025271	0.124654	26.4034	22.8873	24.7858	16.4725	15.9926	16.3599	-0.599353	1.62851e-05	0.000176128
HOOK3	chr8:42752032-42885682	2.57987	2.58514	2.66672	1.26394	2.48632	1.91863	-0.474993	0.0252833	0.124654	11.4779	9.53626	10.5234	7.24237	6.2571	6.84319	-0.620862	8.07789e-06	9.49304e-05
KIAA1429	chr8:95500004-95565746	14.1406	13.1097	14.2094	8.51917	13.2083	10.7282	-0.405438	0.0256004	0.12583	10.9663	9.81493	10.4766	7.43924	7.47453	7.49074	-0.483997	0.000120013	0.000989984
MAP1B	chr5:71403117-71505397	0.711943	0.586892	0.687572	0.334729	0.560702	0.4563	-0.591526	0.0256345	0.125908	38.3541	32.5496	35.5832	17.968	18.8772	18.4908	-0.94439	8.72358e-11	2.84352e-09
TNRC18	chr7:5346422-5463177	12.9411	11.2638	12.7194	9.87952	9.04206	9.45356	-0.428102	0.0257318	0.126207	10.2614	10.5806	10.6574	9.42965	6.86004	8.33146	-0.355221	0.0121158	0.0446598
DUSP7	chr3:52082936-52090461	22.6967	24.396	24.1049	18.6245	17.1317	17.87	-0.43179	0.0257333	0.126207	9.21223	10.0628	9.91637	8.19956	7.62394	7.9928	-0.31111	0.0458985	0.122552
UBR4	chr1:19400999-19536746	24.2483	22.9722	24.5549	13.1473	21.8781	17.8307	-0.461644	0.0258951	0.126736	31.1331	27.2234	29.3698	18.3084	16.0564	17.4071	-0.754657	6.9577e-07	1.03588e-05
ECT2	chr3:172468474-172539264	36.9422	37.1988	38.2602	25.1121	35.4771	30.6828	-0.318414	0.0259931	0.127012	60.3745	56.521	59.2156	47.0449	45.8484	46.7904	-0.339765	4.32987e-13	2.05764e-11
LOC153684	chr5:43042235-43045370	1.52166	1.21086	1.45825	0.680796	1.07058	0.890111	-0.712183	0.0260329	0.127012	2.81509	2.44399	2.64546	1.86481	1.72016	1.81261	-0.545453	0.0245531	0.0767234
IPO7	chr11:9406168-9469674	44.5921	45.8275	46.5413	28.2679	39.3848	34.2536	-0.442256	0.0260425	0.127012	36.9647	33.4753	35.5749	28.8446	29.0432	29.1136	-0.289167	0.0422068	0.11489
LSM11	chr5:157170754-157183746	5.69147	6.04539	6.02223	2.58139	5.48329	4.13601	-0.542058	0.0260474	0.127012	2.19244	2.09649	2.18015	1.10328	1.03531	1.08488	-1.00689	0.000118911	0.000982042
PIGM	chr1:159997461-160001783	2.95959	2.61682	2.92471	1.66467	2.30227	2.00957	-0.541404	0.0261579	0.127254	2.95293	2.82443	2.93429	2.00763	1.80336	1.9314	-0.603364	0.0023728	0.0122538
STXBP4	chr17:53046125-53241449	1.61494	1.50253	1.62553	0.684473	1.43445	1.08661	-0.581068	0.0261762	0.127295	2.10503	1.88634	2.01567	1.26106	1.35589	1.31354	-0.617797	0.00197231	0.0104967
AQR	chr15:35148551-35261995	20.3293	20.1451	20.9318	12.8637	17.7537	15.5011	-0.433331	0.02624	0.127474	9.00043	8.94921	9.14941	7.34948	7.03481	7.25384	-0.334934	0.0225134	0.0718902
RAP2A	chr13:98086474-98120252	6.58077	6.48928	6.76026	3.72679	5.82807	4.855	-0.477605	0.0263081	0.127715	13.3623	11.9415	12.7612	11.4278	8.81098	10.3183	-0.306563	0.0347707	0.0992315
NAV3	chr12:78225068-78606790	0.445275	0.287961	0.399307	0.140505	0.336667	0.245788	-0.700082	0.0263367	0.127809	0.187482	0.165603	0.177957	0.0837377	0.114737	0.0995665	-0.837794	0.019079	1
COL4A3	chr2:228029280-228179508	0.0665803	0.0580938	0.0658354	0.0217116	0.0214483	0.0216277	-1.60598	0.0264314	1	16.8675	14.4432	15.7272	11.8254	10.0086	11.0811	-0.505161	0.000287059	0.00207672
PCNX	chr14:71374121-71582099	6.64032	6.87234	6.9497	4.34874	5.82935	5.14822	-0.432877	0.0264342	0.128092	12.1285	10.6779	11.4865	8.33159	7.0082	7.78757	-0.560694	5.8694e-05	0.000539225
KIAA1731	chr11:93394815-93463522	6.86902	7.2398	7.23886	4.21867	6.26207	5.3182	-0.444825	0.0264562	0.128092	6.77945	6.08378	6.4914	3.52482	3.19336	3.39827	-0.933729	7.10462e-10	1.94331e-08
FAT1	chr4:187508936-187644987	84.0679	66.8688	80.1891	38.5998	70.3641	55.6212	-0.527771	0.02653	0.12834	52.8348	45.5213	49.4308	26.9351	23.6596	25.6263	-0.947788	3.90323e-09	9.2124e-08
PURB	chr7:44915891-44924960	11.1898	10.9322	11.4593	6.46619	10.1816	8.46153	-0.437526	0.0265673	0.128471	9.15458	7.84975	8.541	6.04649	6.01122	6.06985	-0.492744	0.000447326	0.00302229
AGO2	chr8:141541263-141645646	8.26115	7.18498	8.11208	4.25797	7.21437	5.83912	-0.474321	0.0268203	0.129472	10.6817	8.70014	9.68095	3.81317	3.89479	3.86347	-1.32525	2.30926e-14	1.34127e-12
ZNF234	chr19:44645709-44664462	1.97959	1.81127	1.97533	1.21728	1.72392	1.49115	-0.40567	0.0269309	0.129869	2.18765	2.03027	2.13134	1.62796	1.33458	1.50199	-0.50489	0.000704509	0.00445474
PRTG	chr15:55903738-56035177	0.376385	0.428602	0.409847	0.269399	0.256542	0.264297	-0.632927	0.0269445	0.129889	1.53672	1.29257	1.41958	1.16138	0.907461	1.05547	-0.427569	0.0171228	0.0583748
MAFG	chr17:79876144-79885587	9.39199	9.58454	9.77439	7.16704	7.32948	7.26767	-0.427514	0.0270943	0.130429	33.2074	34.7085	34.774	33.2514	29.4316	31.732	-0.132072	0.0266306	0.0813383
KLHL9	chr9:21331017-21335429	21.6656	18.5486	21.1759	12.5709	18.3193	15.6656	-0.434824	0.0272602	0.131127	8.73478	8.06114	8.49758	6.70212	6.0255	6.4407	-0.399834	0.00873689	0.0345704
ENTPD5	chr14:74433180-74486026	4.87274	5.02736	5.09384	2.29274	4.39214	3.42274	-0.573599	0.0272678	0.131127	9.22957	7.51265	8.37258	4.73707	4.79491	4.79768	-0.803334	2.76126e-05	0.000281796
HERC3	chr4:89513573-89629693	4.01878	3.82469	4.07252	2.22044	3.49006	2.87973	-0.499987	0.0273992	0.131384	11.5186	10.5506	11.1554	7.0378	8.08274	7.54556	-0.564046	3.42294e-05	0.000339028
SWT1	chr1:185087217-185260913	0.942284	0.639807	0.856153	0.446783	0.613949	0.537641	-0.671226	0.0274871	0.131677	1.0421	1.08167	1.08751	0.706767	0.700206	0.707762	-0.6197	0.0211248	0.0684626
MED13L	chr12:116396380-116714991	7.03763	6.52974	7.07465	3.29076	6.79081	5.16563	-0.453714	0.0276312	0.132209	19.8026	17.1827	18.6016	15.2575	10.068	13.0149	-0.515263	0.00034668	0.0024453
ZFP106	chr15:42705020-42749730	13.5955	12.6163	13.6665	7.52017	12.3275	10.1001	-0.436279	0.0276367	0.132209	8.1984	7.49956	7.93532	5.30764	4.93042	5.17063	-0.617949	1.14123e-05	0.000129065
FAM168A	chr11:73117027-73309228	12.9446	12.3449	13.1364	5.9584	12.1274	9.25815	-0.504775	0.0276498	0.132225	20.6544	19.2016	20.184	11.6258	9.41353	10.7059	-0.91481	3.50516e-08	6.8237e-07
ARFGEF1	chr8:68109883-68255912	15.2979	14.396	15.4554	9.35651	13.2819	11.4704	-0.430197	0.0277152	0.132355	17.5251	15.4583	16.6155	15.4402	11.3575	13.6955	-0.278824	0.0485039	0.12796
APPL1	chr3:57261764-57326710	11.5382	10.562	11.5418	7.12515	9.74134	8.53084	-0.436114	0.0277838	0.132637	23.7176	21.0457	22.5613	18.5453	15.938	17.4836	-0.367845	0.00846819	0.0337341
ZNF451	chr6:56954807-57035098	8.07068	8.92483	8.6652	5.20071	7.71468	6.55053	-0.403623	0.0278075	0.132639	12.9256	11.7008	12.4332	11.4603	9.02625	10.4329	-0.253055	0.049026	0.128831
ARNT	chr1:150782180-150849244	9.92968	9.94967	10.2554	7.60529	9.55702	8.6588	-0.244146	0.0278131	0.132639	15.1467	14.8606	15.2693	13.7289	11.4326	12.773	-0.25754	0.0408232	0.111814
ZNF264	chr19:57702867-57734214	1.35734	1.38577	1.41285	0.806438	1.15841	0.99519	-0.505566	0.0278547	0.13278	2.91777	2.59878	2.78049	2.13792	1.68836	1.94811	-0.513266	0.00107167	0.00635547
TP53INP1	chr8:95938199-95961615	1.87892	2.89505	2.33058	1.47301	1.82307	1.65451	-0.494281	0.0280403	0.133445	4.25338	4.28018	4.34373	4.10979	2.95438	3.61228	-0.266024	0.00283891	0.0142693
ZBED4	chr22:50247496-50283726	5.68135	5.681	5.86884	4.10774	4.46753	4.30857	-0.445865	0.0280982	0.133675	10.1453	9.64173	10.0407	8.04194	7.02791	7.63507	-0.395143	0.005389	0.0235818
KIAA1715	chr2:176790409-176867018	5.19315	5.51873	5.49084	3.07142	4.74915	3.97443	-0.466278	0.0281312	0.133744	6.08292	5.59557	5.90774	3.3929	3.57374	3.49623	-0.756805	2.30281e-06	3.03189e-05
HK2	chr2:75059781-75120481	15.3913	15.2139	15.8317	10.0002	13.3029	11.7844	-0.42594	0.0283184	0.134123	6.99034	6.53552	6.8527	3.6582	5.81578	4.65533	-0.557789	0.000172203	0.00134578
CLCC1	chr1:109419602-109506111	10.4038	10.0843	10.6284	7.79232	9.98415	8.97658	-0.243683	0.0283841	0.13434	12.5803	12.0499	12.5054	9.63968	9.09894	9.45451	-0.403477	1.80498e-06	2.44018e-05
RNF169	chr11:74459912-74660232	5.60004	6.31593	6.0582	3.32797	5.31099	4.44922	-0.445334	0.0284641	0.134533	6.51029	5.58769	6.07392	4.13619	3.75075	3.98781	-0.60703	7.03977e-05	0.000629254
PAR-SN	chr15:25227140-25228937	0.990095	1.08967	1.05361	0.107598	0.974347	0.566665	-0.894779	0.0285478	0.134744	0.800232	0.311976	0.515149	0.0837198	0.199822	0.145255	-1.8264	0.00600045	0.0257001
NBPF11	chr1:147574322-147624601	1.1279	0.581781	1.86755	0.520212	0.808407	1.26398	-0.563166	0.0286328	0.134891	1.64543	1.32478	2.58847	0.842329	0.810929	1.62021	-0.675916	0.00222049	0.0116099
CENPF	chr1:214776531-214837914	45.4466	50.1623	48.7723	29.6282	40.8491	35.674	-0.451188	0.0288319	0.135621	27.5446	24.4376	26.2001	16.7796	14.5656	15.8871	-0.721716	4.24871e-07	6.61151e-06
ZNF615	chr19:52494586-52511483	2.0469	2.22081	2.17836	1.393	1.82887	1.62293	-0.424638	0.0288888	0.135703	7.73029	7.26336	7.59658	5.20457	4.85702	5.07515	-0.5819	0.000201652	0.00154177
IREB2	chr15:78730517-78793798	15.5518	15.7839	16.1562	9.28045	14.3299	11.993	-0.429892	0.0289546	0.13592	22.5566	19.6283	21.2203	17.0652	14.7002	16.1056	-0.397887	0.00430362	0.0197983
PDE4D	chr5:58264865-59843484	0.877577	0.599533	0.797785	0.365906	0.685075	0.53285	-0.582273	0.0291019	0.136248	3.37043	2.86415	3.12649	2.58586	2.09328	2.37003	-0.39964	1.26455e-08	2.72071e-07
TPR	chr1:185703682-186446655	29.7235	30.7046	31.0887	19.8954	25.7395	23.0489	-0.431691	0.0291134	0.136248	22.5131	20.5843	21.7866	15.1695	13.6609	14.5862	-0.578837	4.01704e-05	0.000389132
KIAA2018	chr3:113367232-113415493	1.26576	1.06238	1.22959	0.583784	1.10117	0.861492	-0.513263	0.0291863	0.13638	2.40301	1.9549	2.17758	1.32566	1.0014	1.18868	-0.87336	1.93957e-07	3.2435e-06
RASA2	chr3:141205925-141331197	5.37652	6.14522	5.85308	3.34932	4.72672	4.09227	-0.516296	0.0292255	0.136402	9.40605	8.21897	8.87216	4.35581	3.73204	4.10273	-1.1127	2.30775e-09	5.69434e-08
LRRC37A4P	chr17_ctg5_hap1:1450905-1513884	12.0949	10.9211	12.0373	7.2937	10.3636	8.9456	-0.428263	0.0293671	1	5.26686	4.48782	4.89559	2.75065	2.04912	2.45102	-0.998098	1.5003e-09	1
RGPD3	chr2:107021135-107084801	2.67539	2.69144	2.76942	1.45936	2.3657	1.94418	-0.510422	0.0294074	0.137112	4.23127	3.6057	3.9321	2.89516	2.19542	2.59735	-0.598259	0.000502933	0.00334357
AQPEP	chr5:115298150-115363299	0.169973	0.207631	0.192566	0.071132	0.114986	0.095456	-1.01244	0.0296045	1	1.52859	1.28204	1.41176	0.935858	0.928706	0.941768	-0.584054	0.0126325	0.0462473
HACE1	chr6:105175967-105307794	5.74698	6.15069	6.0947	3.77614	4.95659	4.4163	-0.464719	0.0296218	0.137824	6.87065	6.64127	6.86989	5.48995	5.10384	5.35029	-0.360668	0.0210968	0.0683999
PDCD6IP	chr3:33840062-33911199	29.8905	28.8325	30.429	19.9526	26.6954	23.4959	-0.37304	0.029622	0.137824	26.6115	24.3028	25.6998	20.1797	18.6639	19.5812	-0.392288	0.0024222	0.0124815
VWDE	chr7:12370508-12443852	3.11711	3.92137	3.53168	2.49568	2.53886	2.52642	-0.483264	0.0296302	0.137824	0.52513	0.402518	0.462171	0.334658	0.249818	0.301738	-0.615132	0.0479405	0.126781
NUP205	chr7:135242661-135333499	35.6032	36.1466	36.9881	23.3658	31.1035	27.5405	-0.425506	0.0299902	0.138983	13.1911	12.4707	13.014	8.77246	9.26496	9.05206	-0.523751	0.000184906	0.00143079
SAMD9	chr7:92728825-92747336	7.15627	5.40894	6.71258	3.27055	6.38467	4.92735	-0.446058	0.0303956	0.140306	9.6903	8.08856	8.90884	3.76092	5.52282	4.5769	-0.960868	0	0
ZMYM4	chr1:35734567-35887545	9.78882	9.98982	10.1899	6.32651	8.66134	7.58397	-0.426121	0.0305959	0.14089	19.4353	18.2286	19.0854	16.3043	12.9	14.8722	-0.359854	0.0104519	0.0398053
IFT80	chr3:159974773-160117320	12.6372	13.1113	13.2285	9.09571	12.1162	10.7199	-0.303353	0.0306652	0.140974	13.1876	11.9922	12.715	11.2737	10.0758	10.8018	-0.235254	0.00197336	0.0104983
LRRC37A3	chr17:62850487-62914903	1.70534	1.61847	1.72668	0.900155	1.41768	1.1768	-0.553135	0.0307523	0.14127	2.53306	2.48183	2.55238	1.80981	1.43415	1.65122	-0.628307	0.00112877	0.0066381
GLUD2	chrX:120181461-120183796	29.6437	34.4016	32.4701	19.3028	28.325	24.1577	-0.426627	0.0309878	0.141996	34.3217	33.3762	34.4237	24.1714	26.421	25.3291	-0.442606	0.0016083	0.00885846
ZNF516	chr18:74069636-74207146	2.21041	2.40306	2.35862	1.70223	1.68159	1.69565	-0.476106	0.031002	0.142002	6.80911	6.51839	6.76735	5.42981	5.02104	5.28091	-0.357803	0.0125206	0.045912
ST3GAL1	chr8:134467090-134584183	2.64573	2.26067	2.58366	2.24076	2.09042	2.16208	-0.256995	0.0313333	0.143139	1.91079	1.86053	1.9153	0.966799	1.33065	1.13661	-0.752826	6.26174e-09	1.43007e-07
ANKRD18A	chr9:38571360-38620360	5.24507	5.29224	5.43855	3.11174	4.55113	3.88762	-0.484335	0.0315621	0.143993	3.86986	3.40119	3.65987	2.24511	1.44096	1.89425	-0.950163	4.62163e-06	5.72692e-05
GCLM	chr1:94352589-94375012	21.9835	20.7488	22.231	12.5005	19.9294	16.4916	-0.430845	0.0317219	0.144452	15.8563	14.3443	15.2517	9.25017	10.708	9.96547	-0.613956	4.17147e-05	0.000402709
NEMF	chr14:50250531-50319539	39.6079	41.9496	41.8188	26.5869	35.3579	31.3207	-0.417036	0.0317291	0.144452	19.26	18.6383	19.2617	16.0087	14.111	15.2562	-0.336346	0.016798	0.0575035
ABHD2	chr15:89631380-89745591	11.6983	11.3948	11.9659	7.46931	10.2333	8.95849	-0.417598	0.0319214	0.14496	22.1694	21.3519	22.1092	15.6349	14.1141	15.0439	-0.555469	4.65256e-05	0.000442793
CSNK1G1	chr15:64457715-64648442	5.75388	6.18918	6.1129	4.03357	4.97374	4.54397	-0.427902	0.0323054	0.146127	4.77809	4.20602	4.52615	3.56845	3.47439	3.5495	-0.350671	0.0203455	0.066672
MTBP	chr8:121408082-121535875	23.9157	23.3934	24.507	15.575	20.7987	18.3568	-0.41688	0.0323789	0.146363	6.13184	6.36468	6.39644	3.67721	4.42824	4.04454	-0.661294	0.000236097	0.00175753
ZNF224	chr19:44598481-44617336	7.36427	8.22495	7.93057	5.66539	5.65799	5.67405	-0.483045	0.0323974	0.146399	8.19836	7.88843	8.16861	5.67399	3.8298	4.88121	-0.742851	6.74442e-05	0.000607859
AMER1	chrX:63404996-63425624	1.96212	2.1228	2.08926	1.35892	1.60271	1.49333	-0.484462	0.0325727	0.146998	2.15734	2.01469	2.11457	1.59411	1.36913	1.50301	-0.492513	0.00584734	0.0251844
ELMOD2	chr4:141445311-141474924	7.90945	8.51367	8.4053	5.61068	6.6901	6.19964	-0.439113	0.032653	0.147168	11.2478	9.5192	10.4194	9.02181	7.70334	8.48465	-0.296342	0.0440481	0.11878
ZNF785	chr16:30591993-30597092	1.62702	2.10806	1.86518	0.895852	1.51182	1.228	-0.603002	0.0327907	0.147644	0.472677	0.589476	0.557098	0.304949	0.300383	0.305922	-0.864767	0.015703	0.0545489
HSPA13	chr21:15743436-15755509	9.02578	8.74716	9.21604	5.34709	7.98307	6.76639	-0.445761	0.0328344	0.147696	27.9904	24.6544	26.5183	22.3802	19.0001	20.9986	-0.336698	0.015808	0.0548059
ZMYM1	chr1:35544971-35581455	10.2287	10.5794	10.7042	6.53939	9.09963	7.91888	-0.434808	0.0328345	0.147696	6.60994	6.06834	6.41392	4.16916	4.6188	4.40068	-0.543478	0.000943837	0.0057173
TMEM180	chr10:104221169-104236802	3.2069	3.16349	3.29405	2.74785	1.81325	2.2527	-0.548206	0.0329685	0.148009	0.537051	0.707204	0.651709	0.418312	0.349616	0.393059	-0.729484	0.0396833	0.109457
ZBTB33	chrX:119384606-119392251	8.22379	8.01805	8.4119	5.29019	7.45777	6.4538	-0.382282	0.0330774	0.148353	9.21335	8.35366	8.86902	7.6092	6.38716	7.10272	-0.320402	0.0215455	0.069523
ZNF736	chr7:63773185-63810017	1.32147	1.36634	1.38376	0.633462	1.02807	0.852314	-0.699137	0.033395	0.149325	1.30968	1.12866	1.22753	0.281942	0.280098	0.28319	-2.11591	1.90417e-07	3.18807e-06
KIAA1468	chr18:59854523-59974355	4.96693	4.37334	4.90164	2.85079	4.17059	3.56283	-0.46024	0.0334308	0.149404	9.48777	8.02612	8.78697	6.82588	6.0958	6.54059	-0.425944	0.00382251	0.018068
GAB1	chr4:144257982-144395718	3.66883	3.80399	3.84263	2.37211	3.26238	2.84983	-0.431219	0.0335538	0.149769	3.85602	3.70756	3.83952	3.62037	2.64665	3.20232	-0.261808	0.00114099	0.00669881
TMTC3	chr12:88536072-88593664	6.68259	7.38444	7.17639	3.97474	6.47839	5.31988	-0.431864	0.0337135	0.150229	6.76235	5.69116	6.24529	4.77236	4.76946	4.80199	-0.379134	0.00999473	0.0383998
RGP1	chr9:35749276-35754274	13.3983	12.141	13.3398	5.22389	13.1404	9.44376	-0.4983	0.0338559	0.150709	34.9886	33.1214	34.5375	23.0147	20.1621	21.859	-0.65994	8.95835e-06	0.000103638
WDR19	chr4:39184023-39287430	8.05972	8.78797	8.60687	5.64505	6.9822	6.36961	-0.434283	0.0339243	0.150924	7.53447	6.38658	6.98778	4.53391	5.21923	4.87337	-0.519916	0.00101472	0.00606856
PHF20	chr20:34359922-34538288	11.9689	12.479	12.5622	7.46585	11.0481	9.39399	-0.419275	0.0341108	0.151576	9.77567	8.55124	9.22316	7.05411	6.79253	6.9828	-0.401456	0.00545109	0.0237752
CNOT6	chr5:179921416-180005353	26.7012	29.3087	28.5928	18.3176	24.2139	21.5016	-0.411211	0.0341302	0.151576	15.4527	14.0789	14.9237	11.1137	10.3564	10.8423	-0.460932	0.000950204	0.00575093
LOC728407	chr10:51026324-51371331	5.48537	5.17259	5.54403	3.04102	4.24385	3.67948	-0.591434	0.0341478	0.151576	4.15113	3.82667	4.03415	2.80446	1.8969	2.41055	-0.7429	0.00651635	0.0273889
LMTK2	chr7:97736196-97838944	5.51393	5.09214	5.5342	3.2806	4.82249	4.10997	-0.429249	0.0342109	0.151687	4.98902	4.75062	4.94375	3.76784	3.31727	3.59014	-0.461563	0.00197973	0.0105282
EFCAB14	chr1:47139707-47184736	17.1272	17.4996	17.8374	12.2502	14.4368	13.4382	-0.408569	0.034219	0.151687	16.5405	15.7007	16.3597	13.6423	12.0579	13.0136	-0.330119	0.0180019	0.060659
LMAN1	chr18:56995055-57026508	27.5659	31.9684	30.1823	19.6607	25.3459	22.7344	-0.408829	0.0342278	0.151687	43.8371	40.5827	42.7261	34.3584	34.8281	34.7867	-0.296582	0.0359458	0.101686
RB1	chr13:48877882-49056026	22.9986	21.1235	23.04	11.3675	22.1567	17.1455	-0.426315	0.0343192	0.151964	42.9691	38.1377	40.886	35.9049	25.2602	31.3382	-0.383682	0.00797133	0.0321266
ANKHD1	chr5:139781398-139929163	24.5523	29.2124	27.1245	20.9793	23.6892	22.6726	-0.258648	0.0343233	0.151964	19.8131	16.559	18.1475	14.6959	13.3892	14.2139	-0.352473	0.0008958	0.00547804
DMBX1	chr1:46972667-46979886	0.657509	0.885129	0.761163	0.514712	0.423812	0.460599	-0.724693	0.0345117	0.152455	1.91325	1.95838	1.97039	1.51377	1.19446	1.37264	-0.521528	0.0340298	0.0976611
ZDHHC20	chr13:21872263-22033508	16.6916	16.8162	17.2878	9.63258	15.756	12.9112	-0.421127	0.0347448	0.15324	37.4045	34.4917	36.3708	29.636	22.3808	26.5486	-0.454145	0.00149321	0.00834662
CPS1	chr2:211342405-211543831	0.938296	1.05094	0.993102	0.748678	0.730859	0.739096	-0.42618	0.0347948	0.153411	1.38515	1.46812	1.45865	1.12083	1.22024	1.16912	-0.319203	0.0392764	0.108866
KIF20B	chr10:91461366-91534700	17.2257	18.0876	18.1283	10.3471	16.3906	13.592	-0.415479	0.0348502	0.153508	8.26478	6.53718	7.37799	3.89258	3.80492	3.87833	-0.927791	1.71349e-09	4.31862e-08
SLC25A24	chr1:108677343-108742980	33.4203	29.5964	33.0396	19.9632	28.9766	24.8072	-0.413436	0.0348877	0.153624	30.1898	28.1618	29.5498	25.1433	22.7914	24.2335	-0.286145	0.0395864	0.109369
MIRLET7BHG	chr22:46481876-46509808	1.10986	1.62592	1.34448	1.18352	0.638001	0.896455	-0.584744	0.0350396	0.154047	1.16057	1.21869	1.21314	0.236374	0.462344	0.338988	-1.83945	2.4904e-10	7.43118e-09
BMI1	chr10:22605311-22620414	2.85299	1.27209	2.29322	1.01887	1.88781	1.45179	-0.659543	0.0351262	0.154238	14.1911	14.0351	14.3419	12.5954	6.3596	9.86949	-0.539191	0.000896372	0.00547917
ZBTB38	chr3:141043054-141168632	2.26996	2.11009	2.28316	1.12431	2.06958	1.63158	-0.484756	0.0351474	0.154238	13.568	12.0939	12.94	11.1782	8.53776	10.0585	-0.363416	0.00976713	0.0377474
ZNF808	chr19:53030908-53059303	2.70619	3.3704	3.05053	1.4737	2.63922	2.09555	-0.541734	0.0352921	0.154615	4.79596	3.74806	4.25385	3.28403	2.54545	2.96788	-0.519337	0.00693918	0.0287888
CYBRD1	chr2:172378756-172414643	8.34701	8.97519	8.85974	6.465	6.6727	6.58321	-0.428473	0.0354161	0.15492	5.69357	5.06561	5.42085	4.90907	2.24967	3.71597	-0.54478	2.66329e-07	4.3406e-06
GON4L	chr1:155715558-155826972	9.31865	9.35504	9.63366	7.33661	8.70422	8.02702	-0.263219	0.0354207	0.15492	7.60815	6.96089	7.35478	6.59495	5.32673	6.0578	-0.279888	0.00146835	0.00825995
GOLGA8T	chr15:30427989-30439395	0.941253	1.03008	1.00413	0.496701	0.765355	0.636913	-0.656775	0.0354404	0.15492	1.45267	1.22124	1.34073	1.02087	0.661023	0.866722	-0.629374	0.0171826	0.0585363
ZNF616	chr19:52617652-52643191	4.10219	4.66617	4.45651	2.31085	3.83119	3.1283	-0.510535	0.0356147	0.155531	4.58034	4.07174	4.36038	2.40389	2.00271	2.24378	-0.958523	4.07986e-06	5.11396e-05
RSF1	chr11:77377273-77531880	15.8934	15.606	16.3082	9.64635	14.4572	12.235	-0.414583	0.0357099	0.155851	15.0507	12.8432	14.006	12.4553	10.0349	11.4449	-0.291336	0.0398508	0.109743
ACACB	chr12:109577201-109706030	0.1909	0.177431	0.192849	0.0726271	0.146612	0.113538	-0.764297	0.035937	1	1.26055	1.0925	1.1849	0.622836	0.652884	0.641601	-0.885021	3.14322e-05	0.000313577
CDC40	chr6:110501623-110553422	8.63703	8.65548	8.93058	5.31646	7.66528	6.58392	-0.439806	0.0359482	0.156445	7.42858	6.87893	7.23762	5.74804	5.65158	5.73797	-0.334975	0.0356438	0.10104
CHM	chrX:85116184-85302566	4.69473	3.93264	4.55117	2.23066	4.37984	3.38076	-0.428888	0.0360497	0.156788	7.8422	7.11613	7.55153	6.45353	5.27923	5.96205	-0.340961	0.0165372	0.0568175
TTC28	chr22:28315363-29075853	0.889392	0.817897	0.891211	0.535718	0.698521	0.621065	-0.521022	0.0360816	0.15683	3.00197	2.83572	2.95658	2.25761	1.69039	2.01176	-0.555472	0.000391903	0.00271542
RAPGEF6	chr5:130759613-130970929	4.47514	4.15817	4.49798	2.3279	4.26164	3.34158	-0.428749	0.036358	0.157631	4.56461	3.58431	4.04444	2.63202	2.00661	2.35749	-0.778686	2.55439e-09	6.28096e-08
GALNT12	chr9:101569980-101612363	13.7052	13.2654	13.9888	11.5568	9.32061	10.3933	-0.428622	0.0364214	0.157708	4.96811	4.54084	4.8112	3.51693	3.7028	3.62298	-0.409221	0.0331793	0.0959421
CHD2	chr15:93443550-93571237	14.9422	14.7422	15.3624	10.2134	13.7069	11.9435	-0.363176	0.0365203	0.157938	27.4297	25.1706	26.5823	17.0925	17.2152	17.2531	-0.623611	7.11918e-06	8.4508e-05
HNRNPH2	chrX:100645877-100669128	12.8241	8.52297	11.5221	4.96005	11.4775	8.22439	-0.48642	0.0365565	0.157946	23.4244	21.2626	22.5483	20.9433	13.384	17.1716	-0.392996	0.00705988	0.0291781
SDE2	chr1:226170402-226187066	12.319	12.5393	12.8113	7.82952	11.0494	9.56591	-0.421444	0.0365931	0.158054	9.10775	8.71074	9.04447	7.64859	6.02247	6.96523	-0.376865	0.0144538	0.0513468
ZMIZ1	chr10:80828791-81076285	5.41619	5.62733	5.67795	3.72612	4.66354	4.2346	-0.423144	0.0368036	0.158864	25.9931	24.7709	25.7657	18.9825	15.8889	17.707	-0.54113	0.000126918	0.00103485
PRKAA1	chr5:40759480-40798297	54.2934	49.8466	54.363	31.7488	51.4827	42.3366	-0.360718	0.0368884	0.159081	27.3618	24.283	26.0271	22.3336	18.1067	20.5619	-0.340041	0.00510484	0.0226003
PJA2	chr5:108670409-108745675	17.5742	18.7605	18.6152	10.1821	17.2261	13.962	-0.414983	0.0370023	0.159519	21.3627	19.5173	20.664	17.1289	14.9031	16.2332	-0.348173	0.0125347	0.0459399
ARNTL2	chr12:27485786-27578746	15.9373	15.2806	16.2069	9.54113	16.8489	13.4591	-0.268025	0.037196	0.160095	17.0079	15.5142	16.4285	12.5099	13.0613	12.8348	-0.356142	0.00146377	0.00824079
WASF2	chr1:27730733-27816678	34.2104	38.6177	37.042	34.2594	33.8321	34.1054	-0.11916	0.0372489	0.160234	73.1618	71.8523	73.8087	66.7416	61.6312	64.8541	-0.186592	3.61456e-06	4.58309e-05
SSH2	chr17:27952964-28435470	5.77995	4.48771	5.46638	3.04345	4.96167	4.07022	-0.42548	0.0376469	0.161615	8.17135	7.31248	7.81047	6.02171	5.73675	5.92759	-0.397964	0.0047351	0.0212838
ERC1	chr12:1100403-1605099	9.46091	9.44907	9.76595	6.20863	9.67896	8.02051	-0.284067	0.0378444	0.162254	1.62125	1.57444	1.62086	0.906878	0.872393	0.89547	-0.856042	4.85083e-10	1.37479e-08
SLC44A1	chr9:108006928-108153682	21.328	21.3247	22.0332	13.3789	19.4053	16.6219	-0.406596	0.0379228	0.162474	50.8932	48.0059	50.1426	40.7554	39.8323	40.5967	-0.304674	0.0328352	0.0952455
ARL2-SNX15	chr11:64781584-64808044	3.56673e-06	0.358209	0.116672	3.58518e-06	4.06824e-06	0	-1.79769e+308	0.0380057	1	3.94368e-05	1.04315	0.682606	3.44299e-05	2.47674e-25	0	-1.79769e+308	1.6509e-05	0.000178141
WDR7	chr18:54318615-54697036	1.3088	1.22959	1.31799	0.581169	1.19267	0.904757	-0.542736	0.0381484	0.163105	3.01576	2.99096	3.05771	1.93449	1.58088	1.7825	-0.778553	1.17151e-05	0.00013195
TAB3	chrX:30845558-30907511	8.57226	8.75663	8.92804	5.26288	7.93362	6.69864	-0.414474	0.038367	0.163727	8.6758	7.58989	8.18821	6.664	5.8068	6.32048	-0.373513	0.00969976	0.0375899
FAM219A	chr9:34398181-34458568	2.81029	2.31435	2.69834	1.99277	2.51068	2.268	-0.250655	0.0387499	0.165145	10.6769	10.5468	10.8203	6.92128	8.84009	7.82602	-0.467394	2.81837e-05	0.000286795
SPG11	chr15:44829265-44955876	10.6955	12.2465	11.6463	8.02355	9.50963	8.83084	-0.399246	0.0389278	0.165537	9.5253	8.41169	9.01529	6.84045	5.38005	6.22515	-0.534266	0.000210295	0.00160005
ASB7	chr15:101142754-101191904	5.65984	5.46236	5.76093	3.91218	4.76526	4.31108	-0.418253	0.0389478	0.165537	7.55284	7.81406	7.8582	5.83898	4.69692	5.32833	-0.560517	0.000101491	0.000858782
LEPR	chr1:65886130-66103176	1.60995	1.69453	1.69304	0.953077	1.62436	1.29614	-0.385391	0.0394289	0.166853	5.31943	5.03915	5.24711	3.01081	3.05316	3.04771	-0.783799	1.399e-06	1.93583e-05
YEATS2	chr3:183415605-183530413	15.864	14.9888	16.0501	11.2172	12.993	12.1866	-0.39729	0.0395349	0.167096	22.4927	21.267	22.1908	17.6885	16.8617	17.426	-0.348721	0.0121029	0.0446357
LOC643837	chr1:762970-794826	1.55641	1.56979	1.60444	1.11299	1.18093	1.15491	-0.474293	0.0396378	0.16748	6.51081	6.15751	6.42313	5.19322	4.60383	4.92227	-0.383953	0.00376185	0.017865
RPSAP52	chr12:66151799-66360071	3.56871	2.47477	3.25774	1.70724	2.40219	2.08068	-0.646814	0.0400044	0.168409	1.31971	0.945289	1.11774	0.24833	0.60212	0.412219	-1.4391	0.00463608	0.0210195
ZNF501	chr3:44771097-44778575	1.97639	2.55396	2.26094	1.76086	1.72078	1.73856	-0.379028	0.0400453	0.168516	2.54263	2.13801	2.33775	1.7898	1.7157	1.75914	-0.410252	0.0114793	0.0428508
AGO4	chr1:36273827-36323490	2.64995	2.73735	2.772	1.75803	2.23469	2.01676	-0.458886	0.0401219	0.168749	8.16451	7.27145	7.78304	6.23818	4.77611	5.61669	-0.470614	0.00131875	0.00756004
ADAT1	chr16:75632246-75657221	10.7108	11.4309	11.3349	5.96805	10.5572	8.42693	-0.427689	0.0401741	0.168918	7.28982	6.29826	6.82831	4.88933	3.7955	4.42211	-0.626794	0.000133717	0.00108216
TOPBP1	chr3:133319448-133380737	22.4313	22.4216	23.1645	14.9033	19.8588	17.5786	-0.39809	0.0402129	0.168926	16.757	15.5797	16.3698	7.68887	11.7462	9.56885	-0.774617	4.38472e-08	8.37428e-07
SAMD8	chr10:76871392-76941881	7.01226	7.42353	7.40085	4.78144	6.34639	5.62502	-0.395833	0.0405436	0.170056	17.2742	15.3209	16.4235	11.6338	13.3924	12.4948	-0.394433	0.00321607	0.0157391
IPO5	chr13:98605928-98676550	59.6638	59.8231	61.6964	39.6838	52.1101	46.3925	-0.411295	0.0408797	0.170946	44.3154	43.3559	44.6069	34.1346	30.8387	32.8629	-0.440806	0.00232425	0.0120472
INTS8	chr8:95835517-95907482	13.2475	13.9676	13.9592	9.36763	11.397	10.4799	-0.413587	0.0409673	0.17126	17.8849	18.0029	18.2968	13.2458	15.2178	14.2031	-0.365389	0.00906173	0.0356068
POM121	chr7:72349935-72425302	26.4928	26.5731	27.3955	22.8907	22.7533	22.8566	-0.261328	0.0410499	0.171448	7.15416	7.13328	7.2811	5.86151	5.22307	5.60128	-0.3784	0.00147242	0.00826808
NCBP1	chr9:100263461-100436029	18.531	15.0353	17.7886	9.5411	16.7518	13.4008	-0.408639	0.0414082	0.172335	17.6777	17.2072	17.7364	14.1801	13.5116	13.9745	-0.343922	0.0138587	0.0496528
DOCK4	chr7:111366163-111846462	0.215411	0.21749	0.223462	0.0807816	0.176952	0.133925	-0.738608	0.0414532	1	2.3001	2.12312	2.23923	1.30765	1.26105	1.29605	-0.788878	1.78224e-05	0.000190276
CBFB	chr16:67063049-67134958	36.2559	38.529	38.333	32.199	39.0255	35.8964	-0.0947469	0.0415043	0.172563	35.7025	33.3944	34.9993	32.9094	32.0154	32.7134	-0.097444	0.0212892	0.0688746
ADCY7	chr16:50321822-50352043	8.7086	8.9251	9.082	5.58823	7.92171	6.84625	-0.407696	0.0416723	0.172897	7.35496	7.22253	7.42103	5.7338	4.84486	5.36896	-0.466976	0.00175389	0.00953191
SPTBN1	chr2:54683453-54898583	37.9416	37.0393	38.8444	24.1001	38.8507	31.9564	-0.281602	0.0417963	0.173203	79.7786	73.3532	77.4439	72.6961	55.2508	65.2689	-0.246755	0.0342012	0.0979139
PLEKHA8P1	chr12:45566816-45834187	3.6767	4.01538	3.92742	2.34396	2.95206	2.67706	-0.552931	0.0421398	0.174103	3.46773	3.01077	3.25618	2.22351	2.11547	2.19159	-0.571201	0.0193912	0.0642459
TMEM184C	chr4:148538538-148556672	7.62529	6.00931	7.25252	3.77555	6.56277	5.27251	-0.459992	0.0424863	0.174697	12.8517	11.4088	12.2308	9.90466	8.53148	9.34536	-0.388197	0.0116398	0.0432898
SGPP2	chr2:223289321-223423617	1.7091	1.54608	1.71174	0.60241	1.36024	1.0211	-0.745349	0.0425497	0.174853	23.6296	22.2472	23.2687	19.3851	13.6381	16.9306	-0.458759	0.00639531	0.0269765
HSPA4L	chr4:128703452-128754526	19.6393	20.4051	20.5853	12.577	18.149	15.5787	-0.402036	0.0428813	0.175797	4.91007	4.3369	4.66254	3.21849	3.7948	3.50053	-0.413542	0.0250112	0.0777379
KPNA3	chr13:50273442-50367057	13.2416	11.7208	13.0871	7.43169	11.9584	9.85839	-0.408726	0.0433423	0.177423	21.9703	19.9881	21.1953	18.698	14.6531	16.9874	-0.319282	0.0232211	0.0734519
KIDINS220	chr2:8868986-8977755	3.20983	3.2629	3.33561	1.62423	3.14994	2.44189	-0.449954	0.0433867	0.177499	10.4971	9.80074	10.2831	7.22872	5.69186	6.58261	-0.643543	7.15327e-06	8.48414e-05
OTUD4	chr4:146054801-146100832	10.6334	10.6378	10.9779	6.02109	10.4776	8.38291	-0.389085	0.0434717	0.177741	19.1076	16.5643	17.9237	15.5131	12.1391	14.0753	-0.3487	0.0110613	0.0417544
SLC10A7	chr4:147175136-147443123	3.54976	4.28916	3.95133	2.44213	3.18904	2.84324	-0.474805	0.0435168	0.177873	1.62671	1.86461	1.7992	0.950209	1.23519	1.08106	-0.734917	0.00190487	0.0102109
SMCR7L	chr22:39898283-39914137	13.831	14.1205	14.4006	10.193	11.6304	10.9809	-0.391132	0.0435895	0.178065	12.2305	12.2803	12.5035	9.70038	8.9001	9.40187	-0.411318	0.00367807	0.0175143
HDAC4	chr2:239969863-240322643	1.20102	1.41135	1.32223	0.859579	1.00998	0.943071	-0.487539	0.044015	0.179204	4.95175	4.65473	4.86991	3.29471	2.91453	3.14482	-0.630918	3.16484e-05	0.000315456
NFXL1	chr4:47849257-47916633	7.5583	7.93991	7.95865	4.59706	7.02422	5.90419	-0.430784	0.0440243	0.179204	9.49462	8.54921	9.11025	7.42818	7.0366	7.29808	-0.319973	0.0374002	0.10486
TMOD2	chr15:52043757-52108558	0.85274	0.882778	0.890389	0.43258	0.776086	0.614747	-0.534443	0.0441064	0.179326	6.4673	5.54222	6.03138	3.77246	3.87827	3.84198	-0.650638	1.41126e-10	4.40674e-09
FAM172A	chr5:92919042-93447404	3.56271	3.69312	3.72365	2.69327	3.70032	3.23297	-0.203857	0.0451357	0.182008	3.3021	2.74297	3.02464	1.86006	2.47236	2.14413	-0.496371	4.54097e-05	0.000433321
MOSPD2	chrX:14891526-14939459	9.06959	9.51589	9.53635	5.56071	8.42302	7.09338	-0.426963	0.0452085	0.182142	4.34488	3.54738	3.93734	2.78465	2.29492	2.57381	-0.613316	0.0021876	0.0114694
ATAD2	chr8:124332090-124408705	95.9271	90.7048	97.0733	54.6999	87.5536	72.3371	-0.424339	0.0454008	0.182672	31.9987	30.6636	31.8218	17.8308	22.3852	19.9972	-0.670214	1.21752e-06	1.70985e-05
TIRAP	chr11:126152981-126164828	3.13683	3.03778	3.16787	1.85032	2.56146	2.22502	-0.509693	0.0454377	0.182745	2.74831	2.4729	2.63098	2.35374	1.31985	1.86359	-0.497511	0.0370441	0.104172
NBPF7	chr1:120377387-120387779	0.639469	0.535127	0.615857	0.252717	0.445416	0.341881	-0.849102	0.0455622	0.182872	0.571431	0.398532	0.476291	0.233954	0.176478	0.201104	-1.2439	0.0232835	0.0735833
SEC23A	chr14:39501122-39572437	45.0292	42.8409	45.6714	25.7988	42.3681	34.6888	-0.396821	0.0456959	0.183249	41.7795	38.9637	40.8948	32.191	31.834	32.233	-0.343376	0.0134967	0.0486819
MTF1	chr1:38275238-38325292	3.90125	3.73146	3.96481	2.55172	3.31624	2.96644	-0.418518	0.0458195	0.183649	4.38119	4.06645	4.27746	3.41159	2.74498	3.13347	-0.448994	0.00396009	0.0185937
RAG1	chr11:36589562-36601310	0.255117	0.282529	0.274761	0.134388	0.194712	0.167947	-0.710172	0.0462047	1	0.124259	0.130605	0.13293	0.0679671	0.0499149	0.0609316	-1.1254	0.0317597	1
GUSBP2	chr6:26839265-26924333	4.10002	5.19739	4.65116	2.49403	3.68384	3.11214	-0.579685	0.0462286	0.184847	2.82121	2.28284	2.5469	1.40486	1.20759	1.3001	-0.970115	0.00262074	0.0133535
SH3TC2	chr5:148361712-148442737	0.800731	0.615887	0.756037	0.404977	0.681396	0.553252	-0.45052	0.0465221	0.185483	0.387863	0.339907	0.366248	0.209789	0.284212	0.244823	-0.581081	0.00540184	0.0236261
MIS18BP1	chr14:45672392-45722605	24.4419	23.6813	24.9549	15.5649	22.0708	19.0677	-0.388194	0.0466747	0.18587	12.0299	11.4543	11.9183	8.63836	8.08093	8.44193	-0.497529	0.000600927	0.00387354
TTC21B	chr2:166729871-166810348	4.32354	4.77665	4.64188	2.5621	4.1845	3.43442	-0.434643	0.0467343	0.186006	4.06338	4.00608	4.11081	2.5035	2.40757	2.47675	-0.730978	2.96726e-05	0.000299784
FRRS1	chr1:100111430-100231349	6.16075	5.62704	6.16331	3.24442	5.48627	4.45335	-0.468813	0.0467622	0.186064	2.89638	2.68182	2.82452	0.902861	1.52954	1.19253	-1.24398	6.14836e-07	9.23266e-06
NEO1	chr15:73344824-73597547	1.48667	1.28603	1.45447	0.900523	1.14906	1.03139	-0.495901	0.0473584	0.187408	14.6582	13.8464	14.4527	11.2766	11.0773	11.254	-0.360896	0.00414025	0.0192475
MAN1A1	chr6:119498365-119670931	0.648597	0.468586	0.602702	0.278341	0.479728	0.386912	-0.639439	0.047489	0.187763	5.1282	4.93242	5.11258	3.38681	3.95932	3.6668	-0.479531	0.0034871	0.0167462
AGPAT4-IT1	chr6:161551056-161695107	0.486303	0.477357	0.499203	0.121414	0.394095	0.263805	-0.920155	0.0475196	0.187831	1.58981	0.775405	1.12228	0.425115	0.343589	0.39031	-1.52374	7.62175e-05	0.000675288
LNX2	chr13:28120049-28194720	4.46652	4.8988	4.78286	2.86247	4.1159	3.53807	-0.434912	0.0478939	0.188726	6.9794	7.15388	7.22172	6.70344	4.6356	5.815	-0.312563	0.0442388	0.119112
UBE4A	chr11:118230295-118289530	13.2677	12.5968	13.4466	8.13364	12.2891	10.3195	-0.381873	0.0478968	0.188726	10.5888	9.52857	10.1443	7.82137	7.28449	7.61467	-0.413809	0.00373419	0.0177516
STRIP2	chr7:129074273-129128239	8.18539	8.08817	8.41374	5.44339	8.73573	7.18288	-0.228185	0.0480088	0.1889	0.668604	0.648439	0.663785	0.373502	0.462252	0.410782	-0.692344	0.0167752	0.0574525
LIN52	chr14:74551655-74667117	6.51649	6.51479	6.73651	3.76358	5.68312	4.79433	-0.490674	0.048207	0.189273	5.92232	5.08585	5.52637	2.78194	4.77053	3.69938	-0.57905	0.00697354	0.0288974
CASP2	chr7:142985307-143004789	18.9961	20.0978	20.0448	17.861	19.2255	18.5413	-0.112486	0.0482141	0.189273	6.21113	6.25971	6.36234	3.81941	5.09955	4.41842	-0.526026	5.08597e-10	1.42995e-08
MET	chr7:116312458-116438440	47.9035	39.6473	46.2889	29.406	40.1575	35.2007	-0.395063	0.0483945	0.189733	27.0794	25.3437	26.5578	19.574	18.6507	19.2799	-0.462039	0.000485849	0.00324221
MAML3	chr4:140586921-141075233	0.519478	0.528116	0.539383	0.349922	0.367522	0.358131	-0.590822	0.0486636	0.190621	0.573783	0.496232	0.537349	0.301878	0.319367	0.309057	-0.797985	0.00427045	0.0196764
MYNN	chr3:169490852-169507504	3.3444	3.90266	3.67188	3.04173	3.38403	3.21934	-0.189756	0.0487237	0.190677	11.2206	10.7793	11.1764	9.7358	8.51496	9.24235	-0.274118	1.75038e-07	2.95513e-06
HPS3	chr3:148847370-148939832	5.93251	6.2989	6.26881	4.10924	5.18408	4.68863	-0.419026	0.048837	0.19086	16.4665	16.0038	16.5045	12.0953	14.8965	13.4325	-0.297131	0.0351274	0.0998202
STXBP1	chr9:130374485-130454995	17.0366	18.2964	18.085	14.2721	13.5743	13.929	-0.376705	0.0489042	0.190949	10.0294	9.89823	10.1458	7.5237	9.24681	8.34367	-0.282128	0.0497858	0.130391
KIF15	chr3:44803208-44894748	10.4197	11.071	11.017	7.78027	8.92226	8.40559	-0.390312	0.0490083	0.191212	6.31999	5.97352	6.23695	4.03659	4.1904	4.13331	-0.593541	0.000232575	0.00173681
STRIP1	chr1:110574198-110597263	9.53838	9.71108	9.91263	8.48825	8.68337	8.60787	-0.203611	0.0495058	0.192644	12.4305	12.12	12.4842	10.6261	9.03838	9.96956	-0.324504	0.000554704	0.00361956
SLC30A6	chr2:32390909-32449181	8.66198	8.54855	8.90635	5.72318	7.82819	6.83139	-0.382654	0.0496399	0.193002	10.2904	9.92991	10.2703	8.84407	7.6922	8.36428	-0.296167	6.1029e-06	7.34325e-05
LOC595101	chr16:30278913-30346695	2.1573	1.11505	1.82483	0.987693	1.37122	1.19456	-0.611286	0.0498775	0.193707	6.99626	5.9324	6.48854	3.4246	1.6888	2.65059	-1.29158	2.65223e-10	7.88076e-09
ZNF782	chr9:99579272-99616389	2.01243	1.99824	2.07545	1.01062	1.77891	1.4268	-0.540645	0.0499372	0.19383	1.01387	1.16968	1.12889	0.78277	0.727986	0.766924	-0.557748	0.043218	0.116966
ZNF550	chr19:58058342-58067725	8.07887	8.97371	8.70005	5.12599	6.95154	6.11397	-0.508915	0.0499588	0.193859	7.3162	7.54625	7.59902	3.46923	3.37973	3.4643	-1.13325	3.32923e-06	4.24854e-05
List of genes up regulated in C/EBPβ knockdown cells
gene_symbol	locus	C13*-shcontrol(1)	C13*-shcontrol(2)	C13*-shcontrol(normalized average)	C13*-shCEBPB(1)	C13*-shCEBPB(2)	C13*-shCEBPB(average)	C13*_log2.FC	C13*_p_value	C13*_q_value	SKOV3-shcontrol(1)	SKOV3-shcontrol(2)	SKOV3-shcontrol(average)	SKOV3-shCEBPB(1)	SKOV3-shCEBPB(2)	SKOV3-shCEBPB(average)	SKOV3_log2.FC	SKOV3_p_value	SKOV3_q_value
CAPNS1	chr19:36630917-36641255	146.296	129.15	144.489	214.849	152.391	181.983	0.332838	0	0	250.319	280.441	273.6	311.303	337.508	325.106	0.248842	5.55105e-11	1.89703e-09
MYL6	chr12:56552044-56555366	590.641	547.016	593.258	857.756	709.869	780.621	0.395965	0	0	591.427	664.49	647.529	704.502	904.389	798.984	0.303223	7.9905e-11	2.61666e-09
KRT80	chr12:52562779-52585784	13.9211	13.3333	14.1469	27.4382	23.3439	25.303	0.838818	0	0	82.1587	86.38	86.3494	134.423	110.795	124.603	0.529082	1.66384e-08	3.49977e-07
AXL	chr19:41725107-41767671	10.7909	9.13569	10.5033	24.3576	32.742	28.8788	1.45917	0	0	73.1398	74.9405	75.6755	86.6121	80.232	84.2707	0.155205	2.21746e-08	4.52272e-07
MAP2K3	chr17:21187967-21218551	31.1293	32.6691	32.7435	55.0418	40.9486	47.6402	0.540974	0	0	8.2689	9.60243	9.23439	10.8732	14.3798	12.5178	0.438896	1.04327e-06	1.48136e-05
PAFAH1B3	chr19:42801184-42814973	31.3357	27.2688	30.7293	54.7924	41.1796	47.5722	0.630504	0	0	36.1076	36.0141	36.7431	41.9498	46.6669	44.2705	0.26887	0.00166578	0.00912331
MX1	chr21:42792519-42831141	4.07676	3.38277	3.92744	7.61496	6.82102	7.18903	0.872208	0	0	1.91067	1.94576	1.96448	3.23805	1.95104	2.67612	0.445997	0.00349255	0.0167666
MARCKSL1	chr1:32799429-32801840	27.0337	22.7168	26.2444	44.0603	35.2565	39.4387	0.587602	6.66134e-16	1.13383e-13	5.09871	3.89855	4.45763	6.63033	4.34771	5.63032	0.336941	0.0296447	0.0881224
NFKB2	chr10:104153866-104162286	15.5836	16.1027	16.2831	34.0704	26.5055	30.0904	0.885933	8.88178e-16	1.47534e-13	22.4269	26.1541	25.1225	33.1377	31.3931	32.5381	0.37315	6.85051e-05	0.000615336
RAB34	chr17:27041298-27045286	76.9118	66.4913	75.4109	110.087	81.8738	95.247	0.336901	1.55431e-15	2.52109e-13	18.071	18.3675	18.5922	18.0039	36.719	26.5389	0.513413	9.89036e-11	3.15107e-09
SMS	chrX:21958690-22012955	92.5262	79.0912	90.3708	115.506	117.505	116.792	0.370007	3.10862e-15	4.70974e-13	81.19	82.9998	83.8858	86.3616	105.949	95.694	0.190001	1.14757e-06	1.61968e-05
CD83	chr6:14117486-14137148	6.1428	5.79501	6.2069	10.5049	11.6168	11.1137	0.840401	3.10862e-15	4.70974e-13	1.70469	1.83527	1.80835	1.94041	3.22782	2.51923	0.478303	0.00677766	0.0282433
PDLIM2	chr8:22436253-22455538	8.57294	7.286	8.3337	14.9648	16.5693	15.8518	0.927622	2.59792e-14	3.58175e-12	10.794	12.0515	11.7698	16.4076	17.2468	16.8732	0.519643	3.54727e-07	5.61193e-06
ING4	chr12:6759703-6772308	11.1098	11.3122	11.5216	19.6721	15.2009	17.3019	0.586589	7.37188e-14	9.7727e-12	4.84928	4.93593	4.98285	6.81944	5.91627	6.44379	0.370939	0.0129456	0.0471276
BCAM	chr19:45312315-45324678	78.1371	74.252	79.2025	189.755	105.038	144.965	0.872087	1.66755e-13	2.14865e-11	45.7234	48.779	48.4791	52.4427	61.3789	56.7889	0.228246	0.0263583	0.0808214
FKBP2	chr11:64008412-64011607	97.6432	109.926	105.529	177.172	129.042	151.819	0.524717	9.81659e-13	1.11852e-10	92.3386	103.066	100.63	120.461	121.687	121.76	0.274981	7.86204e-07	1.14752e-05
MAZ	chr16:29817416-29822504	52.7294	50.5919	53.6441	68.7889	54.7878	61.459	0.196204	6.1422e-12	6.41534e-10	89.8109	102.399	99.2377	111.429	105.17	109.273	0.138977	0.0038207	0.0180659
CALB2	chr16:71392615-71424342	1.2249	1.1651	1.21743	8.93635	1.98431	5.22837	2.10253	1.10941e-10	9.05056e-09	0.132297	0.0226462	0.0618034	0.896306	0.246474	0.576877	3.22251	0.0181828	0.061132
SHISA5	chr3:48509196-48542259	52.7174	53.3273	54.6854	84.3771	62.5252	72.8629	0.414028	1.34238e-10	1.08231e-08	28.06	31.3915	30.6173	34.4067	35.8814	35.2761	0.204341	0.00342216	0.0165299
MATN2	chr8:98881310-99048946	22.2373	25.7383	24.3229	31.0713	28.9734	30.0141	0.303326	1.50914e-10	1.20269e-08	1.75817	1.71879	1.76253	4.79061	3.73829	4.34321	1.30111	0	0
GRB7	chr17:37894161-37903538	11.4506	11.9631	12.0343	21.5572	12.5067	16.7696	0.478693	2.23792e-10	1.70465e-08	44.1978	48.09	47.4192	57.3584	59.8805	58.8356	0.311217	2.80116e-11	1.00344e-09
SUSD2	chr22:24577443-24585074	3.67966	3.28761	3.65387	11.4582	7.82402	9.53973	1.38452	2.55876e-10	1.9069e-08	0.54351	0.642979	0.618629	1.17504	0.652918	0.952217	0.622215	0.0396127	0.109377
TUFT1	chr1:151512780-151556059	6.98947	5.933	6.80332	12.5263	13.9973	13.3223	0.969535	2.59819e-10	1.92588e-08	13.6594	14.3935	14.3729	22.8619	20.5851	21.9715	0.612279	1.4404e-12	6.45392e-11
TPM2	chr9:35681989-35690053	88.3645	78.9207	87.6033	144.699	109.652	126.304	0.527847	2.75999e-10	2.01333e-08	24.9103	27.3578	26.8876	42.5206	38.3689	40.9156	0.605709	1.27426e-07	2.20134e-06
TMEM132A	chr11:60691912-60719257	8.7644	10.0534	9.54148	15.6334	10.3001	12.8141	0.425444	3.2672e-10	2.29821e-08	14.189	15.8352	15.4661	18.7867	15.6704	17.4983	0.178108	0.00159488	0.00879646
C16orf13	chr16:684428-686347	60.1862	55.9889	60.4414	97.1746	72.4479	84.0861	0.476329	3.47109e-10	2.41696e-08	57.9167	71.8588	67.8353	80.5067	96.1059	87.9067	0.373938	1.43397e-08	3.03435e-07
BAIAP2	chr17:79008946-79156964	11.9394	12.5263	12.5594	17.0058	14.3787	15.6249	0.315084	6.25684e-10	4.22858e-08	22.676	26.0035	25.1566	28.8475	29.7136	29.4163	0.225681	4.80562e-06	5.9289e-05
KCNH3	chr12:49932939-49952077	1.11105	1.49006	1.29514	5.02538	2.75287	3.82496	1.56234	6.58929e-10	4.43154e-08	0.73636	0.646625	0.698542	1.10544	1.05635	1.09037	0.642395	0.0158445	0.0548996
STMN3	chr20:62271057-62284963	11.2488	12.8603	12.2414	29.1995	18.2826	23.4352	0.936908	7.99927e-10	5.25171e-08	1.50928	1.48937	1.52175	2.39955	2.03947	2.24535	0.561207	0.0219719	0.0706887
PQBP1	chrX:48750729-48760422	30.213	32.2055	31.897	43.7207	41.5066	42.649	0.41909	9.59346e-10	6.20963e-08	39.212	48.5306	45.6512	57.6859	46.6251	52.8295	0.210691	0.00927991	0.0362314
ZFYVE19	chr15:41060066-41106767	9.04066	10.9266	10.0611	14.9321	11.77	13.2672	0.399082	2.21272e-09	1.32638e-07	11.7733	12.1792	12.2487	12.9286	15.7527	14.2533	0.218664	0.00910043	0.0356887
DUSP10	chr1:221874763-221915516	2.09177	1.9331	2.08919	5.42838	5.59739	5.45935	1.38578	2.86737e-09	1.68942e-07	15.5994	16.1721	16.4032	21.7091	19.3998	20.7945	0.342229	0.000170372	0.00133442
ILK	chr11:6624963-6633475	43.1422	39.4212	43.1139	58.6589	54.1387	56.3414	0.386043	3.27308e-09	1.91211e-07	56.4852	62.0096	60.943	65.9308	71.3491	68.7728	0.174379	0.00142558	0.00806115
COMT	chr22:19863039-20004309	21.4548	20.3002	21.7089	31.1127	28.62	29.783	0.456204	4.85615e-09	2.74392e-07	14.6506	16.5205	16.0744	22.5062	19.4044	21.2403	0.40204	0.00530175	0.0232822
FHL2	chr2:105977282-106055230	59.3056	60.2695	61.6297	130.711	86.1673	107.211	0.798752	7.45748e-09	4.09627e-07	55.2964	56.6883	57.1898	67.5205	61.9566	65.4088	0.193728	0.00799161	0.0321992
ELF3	chr1:201979689-201986315	21.7574	21.9046	22.5323	61.3021	33.6115	46.655	1.05004	8.57736e-09	4.58357e-07	41.7368	45.4757	44.8323	69.7786	89.806	79.237	0.821636	4.5776e-10	1.31051e-08
C12orf44	chr12:52463757-52471279	20.0963	20.7874	21.0181	32.5415	27.1518	29.7163	0.499621	8.94371e-09	4.74257e-07	45.7962	51.3087	50.0482	71.3849	64.3299	68.6457	0.45585	8.18202e-06	9.6074e-05
DENND2A	chr7:140218219-140302342	0.0768154	0.100536	0.0892601	0.824119	0.675552	0.749103	3.06908	9.32129e-09	4.90506e-07	0.422945	0.417502	0.42959	0.93115	0.510162	0.750063	0.804052	0.0138874	0.0497102
HNRNPC	chr14:21677295-21737638	167.481	171.531	174.558	196.826	198.225	197.971	0.181583	9.44926e-09	4.9535e-07	129.152	136.506	136.179	174.691	195.464	185.133	0.443061	2.88002e-10	8.48613e-09
C4BPB	chr1:207262211-207273337	0.942258	0.706874	0.858867	2.27631	4.46419	3.4084	1.98859	1.86311e-08	9.23982e-07	1.0166	1.10336	1.07778	1.84769	3.00454	2.35756	1.12924	0.00148853	0.0083272
EDF1	chr9:139756570-139760738	358.404	342.152	363.933	564.298	460.899	510.266	0.487574	1.88702e-08	9.29153e-07	280.97	328.64	315.469	388.807	391.6	392.445	0.31499	5.34619e-10	1.49714e-08
ZYX	chr7:143078359-143220540	36.4186	33.2628	36.4062	49.4297	38.9945	43.9858	0.272856	2.54097e-08	1.22491e-06	34.9831	39.8011	38.602	53.0986	42.957	48.8401	0.339391	4.72955e-13	2.24003e-11
CITED4	chr1:41326727-41328018	25.0095	24.2329	25.545	70.5195	41.9337	55.4306	1.11764	2.59942e-08	1.24872e-06	4.56471	5.56858	5.26674	6.87152	8.39569	7.60274	0.529611	0.0107671	0.0408185
INO80B-WBP1	chr2:74682149-74688018	2.4057	1.53927	2.13851	9.10115	5.36471	7.10853	1.73294	3.3359e-08	1.54313e-06	0.00109466	2.2731	1.09946	3.29213	1.31577	2.60517	1.24458	0.0015542	0.00861245
BANF1	chr11:65764015-65771617	131.463	134.009	136.757	200.158	163.165	180.944	0.40392	3.53938e-08	1.61581e-06	100.002	111.655	109.066	129.088	137.46	133.618	0.29291	8.60356e-12	3.45956e-10
ALPP	chr2:233243347-233247599	1.84516	1.93116	1.93954	2.92831	7.18078	5.20525	1.42425	3.79653e-08	1.71616e-06	0.168174	0.19821	0.187667	0.646989	0.358691	0.516978	1.46193	0.00157253	0.00867997
MOK	chr14:102690833-102771537	10.1105	11.1973	10.8397	19.0513	11.6618	15.1462	0.482635	4.76429e-08	2.13264e-06	2.93987	3.35653	3.24458	4.5408	4.48493	4.55239	0.488594	0.00944592	0.036788
SEMA3B	chr3:50305039-50314572	4.96497	7.87661	6.24655	11.6307	7.10899	9.23832	0.564572	6.38318e-08	2.76745e-06	10.8842	12.0317	11.7912	20.3214	19.2543	19.9595	0.759364	0	0
SDF2	chr17:26975373-26989207	24.5607	21.5865	24.2179	34.4295	31.2168	32.7982	0.437542	6.54781e-08	2.82108e-06	20.5008	20.6033	20.9677	25.3944	28.4288	26.9182	0.360415	0.000142517	0.00113965
PSMB5	chr14:23495059-23504429	135.63	132.042	138.708	175.348	175.469	175.73	0.341302	6.72632e-08	2.88897e-06	98.3318	107.72	105.973	111.719	146.758	128.205	0.27476	4.06232e-07	6.3565e-06
TNNT1	chr19:55644160-55660606	32.3081	30.2923	32.5604	55.6989	35.5268	45.0358	0.467951	7.70525e-08	3.23879e-06	4.3731	4.47382	4.51368	7.41577	11.0626	9.1064	1.01258	1.79349e-08	3.74458e-07
PAAF1	chr11:73583712-73638781	39.9896	45.249	43.3259	60.1497	47.1976	53.3588	0.300497	9.34825e-08	3.83584e-06	10.1579	10.2182	10.3781	13.556	14.3384	13.9567	0.427427	0.00252861	0.0129683
SNRPB	chr20:2442280-2451499	232.915	223.598	236.996	316.604	260.755	287.445	0.278423	1.09731e-07	4.38509e-06	192.131	212.643	208.402	200.22	265.521	230.903	0.147915	0.00566916	0.0245218
NDUFC1	chr4:140211070-140311935	80.3021	74.3619	80.537	101.936	93.8313	98.1702	0.285632	1.11488e-07	4.4169e-06	65.0761	68.8054	68.5552	89.1783	95.804	92.7463	0.436024	3.63709e-13	1.75201e-11
CSF1	chr1:110453232-110473616	2.90501	3.84558	3.35992	5.93826	5.28101	5.59167	0.734851	1.22347e-07	4.79203e-06	84.1143	86.3656	87.1513	101.398	144.208	121.259	0.476499	3.12984e-10	9.20304e-09
TMPRSS3	chr21:43791995-43816955	1.68668	1.46584	1.63565	5.2862	3.29997	4.2287	1.37035	1.26677e-07	4.9336e-06	0.0949573	0.304202	0.216776	0.709288	0.921644	0.749065	1.78888	0.00160552	0.0088482
PRKAR1B	chr7:588833-826116	13.9526	9.90184	12.8036	14.4525	16.5044	15.5594	0.281231	1.59518e-07	6.00896e-06	1.93635	1.92216	1.95788	2.82586	2.59844	2.7323	0.480823	0.00260559	0.0133003
IRF1	chr5:131817300-131826465	7.06715	7.82201	7.59259	17.8884	13.533	15.603	1.03916	1.84775e-07	6.82974e-06	11.4144	12.9213	12.5544	13.7528	18.808	16.116	0.360302	0.0114165	0.0426726
CLDN4	chr7:73245192-73247015	54.3259	69.7667	62.0942	154.622	99.4204	125.493	1.01507	2.11638e-07	7.69884e-06	1.53227	1.85205	1.75156	6.23991	5.9639	6.16065	1.81444	1.55431e-15	1.02993e-13
FBXO2	chr1:11708417-11723384	15.2169	14.3802	15.3832	35.1096	28.2567	31.5187	1.03485	2.48568e-07	8.97121e-06	6.22954	7.36103	7.03969	10.256	8.95566	9.72197	0.465736	0.00872388	0.0345373
ANKS3	chr16:4746510-4799397	2.91842	3.64083	3.29637	6.56972	4.06852	5.24016	0.668735	2.68303e-07	9.58315e-06	7.40746	8.40203	8.14988	10.4763	10.0602	10.3395	0.343315	1.39074e-06	1.92629e-05
LEPREL1	chr3:189674516-189840226	20.8777	18.0946	20.4882	25.5361	27.7815	26.7866	0.386723	3.51148e-07	1.22953e-05	32.1805	32.6382	33.0941	48.2915	40.2883	44.9759	0.442576	1.78813e-12	7.86218e-11
CDKN3	chr14:54863672-54886934	99.4421	99.6976	102.796	147.565	137.099	142.273	0.46887	3.53155e-07	1.22953e-05	43.3897	49.7688	48.0909	64.2525	60.7321	63.0428	0.390569	3.76549e-05	0.000369326
KCNMA1	chr10:78629358-79397577	4.50064	3.21764	4.13881	8.76441	8.29631	8.50496	1.03909	5.26066e-07	1.76469e-05	2.42357	2.51407	2.50773	3.64118	3.83891	3.72816	0.572081	0.0229582	0.0728815
DBNDD1	chr16:90071278-90085937	3.82004	4.11851	4.05831	8.78462	6.27433	7.44777	0.87593	5.70037e-07	1.89447e-05	10.9709	12.7056	12.2334	19.008	15.488	17.5374	0.519611	0.000421086	0.0028725
EVA1A	chr2:75719443-75796848	3.77494	3.31368	3.71169	8.7841	8.21209	8.49334	1.19426	7.2208e-07	2.33693e-05	11.4565	11.4348	11.6603	15.4084	14.2673	14.9754	0.360993	0.0221547	0.0710825
RAB24	chr5:176728198-176730744	11.5815	13.3572	12.6392	23.8226	14.0442	18.6487	0.561162	7.42246e-07	2.39657e-05	30.9562	35.6462	34.4042	50.0449	45.9677	48.5154	0.495856	5.31404e-07	8.06477e-06
IFI6	chr1:27992571-27998724	17.2847	13.3965	16.3278	29.6299	25.1783	27.3095	0.742074	8.35648e-07	2.66692e-05	8.90841	10.1446	9.79888	15.7377	12.5459	14.3916	0.554541	0.00161476	0.00888525
BTF3L4	chr1:52521856-52556388	8.33283	8.90112	8.82725	11.0025	10.9045	10.9695	0.313456	9.29072e-07	2.91116e-05	12.3795	12.3893	12.6237	17.9626	13.9608	16.2699	0.366073	0.00063044	0.00403593
TMEM219	chr16:29973350-29984373	34.5198	41.6561	38.3876	58.3191	39.5495	48.3955	0.334231	1.00776e-06	3.13634e-05	35.5573	40.276	39.1038	53.7414	49.3966	52.0787	0.413382	3.29256e-09	7.87646e-08
SRSF6	chr20:42086503-42092244	46.3193	45.093	47.378	62.2402	57.4149	59.7693	0.335188	1.42999e-06	4.3452e-05	44.4366	43.597	44.8056	54.6231	47.5242	51.7626	0.208234	3.17595e-08	6.22575e-07
SLC25A1	chr22:19163087-19166338	31.6362	33.1774	33.2638	55.8779	42.4378	48.8286	0.553772	1.45747e-06	4.39696e-05	47.0254	54.1075	52.3049	56.5624	58.7147	57.8605	0.145635	0.0246975	0.0770541
DBNDD2	chr20:43990576-44039250	40.6117	39.4924	41.4851	58.9568	47.2571	52.8319	0.348817	2.06338e-06	6.04327e-05	9.45585	9.92599	9.93496	16.8869	14.2575	15.6807	0.658404	2.55011e-07	4.1706e-06
CKLF	chr16:66586465-66613038	101.247	90.4612	100.302	149.745	129.629	139.346	0.474316	2.22294e-06	6.47943e-05	28.8192	30.8129	30.4794	39.09	36.6152	38.1402	0.323478	0.00467718	0.0211379
ISYNA1	chr19:18530145-18549111	48.7997	56.591	53.3602	100.704	55.6875	76.9007	0.527233	2.24883e-06	6.54105e-05	0.697591	0.794771	0.780772	1.4326	1.84415	1.61943	1.05251	0.00014707	0.00117142
MMP19	chr12:56211805-56236767	0.278793	0.216633	0.260426	0.921926	0.955868	0.944975	1.8594	2.43351e-06	7.03372e-05	0.128815	0.10714	0.117995	0.329895	0.356857	0.344642	1.54637	0.0124304	0.045605
NDUFS5	chr1:39491966-39500308	366.494	365.556	378.183	532.953	420.932	474.292	0.32669	3.08891e-06	8.51737e-05	208.922	234.55	228.59	276.313	335.162	304.513	0.413741	1.18691e-06	1.67019e-05
ISOC2	chr19:55964345-55973049	41.2305	38.9411	41.6853	65.6433	44.601	54.565	0.388437	3.38222e-06	9.28896e-05	22.8515	22.1011	22.8188	28.052	25.8566	27.1505	0.250759	0.0268685	0.0817324
ATF3	chr1:212738675-212794119	3.67622	4.64065	4.12169	7.74234	5.1366	6.35334	0.624278	3.55553e-06	9.70695e-05	14.4088	14.9246	14.9927	126.485	179.552	151.17	3.33385	0	0
RELB	chr19:45504706-45541456	4.51982	4.50785	4.67035	10.6207	8.65244	9.59566	1.03885	4.15076e-06	0.00011069	12.2933	13.3245	13.1612	22.6664	15.4718	19.5664	0.572082	0.000139211	0.00111574
MRPL52	chr14:23299091-23304246	38.1303	37.6025	39.149	53.0598	46.6142	49.6813	0.343727	4.33092e-06	0.000114828	30.1323	31.9743	31.8072	40.65	39.1278	40.1668	0.336649	1.32605e-05	0.000147601
MAFF	chr22:38597938-38612517	5.90357	5.99784	6.12216	9.43311	9.00546	9.20805	0.588854	5.00754e-06	0.000132258	22.6905	24.104	24.0067	57.6267	77.2164	66.814	1.47671	0	0
INHBB	chr2:121103718-121109383	4.45624	4.68554	4.6941	11.0484	7.5366	9.20051	0.970866	6.03453e-06	0.000155802	0.14933	0.138846	0.147671	0.67809	0.200465	0.469542	1.66887	0.000630525	0.00403593
AQP3	chr9:33441151-33447631	5.63047	14.1292	9.11227	16.8968	18.2325	17.6445	0.953332	6.44842e-06	0.000163427	0.496022	0.49963	0.51614	0.740024	1.35786	1.03112	0.998377	0.00880312	0.0347836
DMAP1	chr1:44679124-44686351	16.7427	15.0872	16.6538	26.1599	21.6194	23.7889	0.514438	6.98239e-06	0.000174525	12.7715	15.6471	14.7627	19.1201	19.0191	19.1496	0.375354	0.00020155	0.00154177
IPO11-LRRC70	chr5:61708572-61924416	4.40934e-30	1.17116e-22	0	5.69123	8.80356e-23	1.56204	1.79769e+308	6.98756e-06	0.000174525	7.64366e-20	2.85252e-20	0	4.62568	5.2223	4.93664	1.79769e+308	2.51086e-12	1.09041e-10
TMEM134	chr11:67231818-67236748	38.9558	42.3966	41.5364	59.6199	36.5156	47.3377	0.188615	7.61165e-06	0.000189084	15.676	16.191	16.2802	22.7076	24.2726	23.5299	0.531378	9.58538e-06	0.00010999
SRSF5	chr14:70232999-70238722	78.6938	74.2747	79.5664	133.135	133.71	133.698	0.748749	7.73779e-06	0.000191872	106.36	107.702	109.25	138.944	139.062	139.842	0.356168	0.00556781	0.0241664
CRELD1	chr3:9975523-9987097	5.24183	6.49484	5.8792	8.71664	7.47175	8.0658	0.456199	8.14494e-06	0.000200168	7.20816	8.19507	7.93676	9.2864	10.3603	9.80072	0.304337	0.00077713	0.00485543
UBXN6	chr19:4445002-4457791	31.3779	29.6881	31.7457	45.2543	33.8832	39.2842	0.307387	9.32228e-06	0.00022486	54.3312	61.6568	59.8534	84.783	78.1226	82.3287	0.459962	0	0
SMARCB1	chr22:24129149-24181199	55.0013	56.1843	57.2614	83.943	68.4671	75.8458	0.405507	9.48999e-06	0.000227545	48.8821	51.6859	51.529	76.2175	60.7937	69.7001	0.435776	0	0
FAM195B	chr17:79780292-79791167	13.0136	9.49733	12.068	22.4936	13.6043	17.7815	0.559187	1.04018e-05	0.000247117	52.5199	55.7391	55.4891	61.3954	65.0717	63.4138	0.192592	0.0133257	0.0482129
APRT	chr16:88875876-88878342	161.107	165.186	167.97	269.575	186.281	225.674	0.426035	1.07343e-05	0.000253849	83.0563	96.6042	92.9054	104.158	133.035	117.878	0.343463	8.47304e-07	1.22404e-05
PER1	chr17:8043787-8055753	11.5657	13.2541	12.6023	26.4387	19.2911	22.6803	0.847754	1.09326e-05	0.000258095	4.09855	4.41797	4.37421	6.46743	6.35824	6.45979	0.562464	0.000265243	0.00194189
EHD1	chr11:64620207-64646191	22.7492	21.7996	23.1369	44.6235	38.5483	41.478	0.842153	1.1447e-05	0.000268402	18.2146	19.977	19.6489	24.1754	29.037	26.5211	0.432693	0.00187889	0.0100985
C17orf49	chr17:6915735-6922973	39.8823	48.7648	44.5708	75.2251	43.7854	58.6801	0.396772	1.21614e-05	0.000281796	35.4109	38.9473	38.2319	46.0113	42.1673	44.5488	0.220613	0.00344874	0.0166071
PSMB10	chr16:67968406-67970780	35.8679	44.2067	40.2965	100.568	50.9413	74.3062	0.882829	1.2459e-05	0.000287726	19.3793	22.5414	21.6893	43.5374	29.2457	37.3691	0.784866	6.47527e-07	9.68135e-06
MRFAP1	chr4:6641817-6644470	176.871	174.215	181.676	210.419	204.052	207.473	0.191557	1.47187e-05	0.000332668	207.964	227.169	223.75	261.713	269.557	266.855	0.254168	5.08186e-05	0.000478169
BIRC3	chr11:102188180-102210135	2.23054	2.19183	2.28854	3.09072	3.62248	3.38757	0.56582	1.85252e-05	0.000405409	13.9687	13.2758	13.8237	13.3211	21.6143	17.1504	0.311099	3.22121e-05	0.000320813
ALKBH2	chr12:109525992-109531293	23.1637	22.4594	23.7524	32.2016	28.0464	30.0681	0.340161	2.08876e-05	0.000452794	9.89625	11.5424	11.0993	12.5424	14.6019	13.5584	0.288716	0.0159431	0.0551385
ZNF48	chr16:30389453-30411429	3.80607	3.79281	3.89145	6.19135	4.08168	5.0602	0.378887	2.1272e-05	0.000458244	11.6668	12.6167	12.465	15.375	12.5525	14.1947	0.187477	3.60445e-05	0.00035526
SULT1A3	chr16:30204255-30218248	8.3821	8.9225	16.641	16.1615	12.4307	27.5645	0.728066	2.1636e-05	0.000463683	17.5581	17.9211	34.0372	28.6696	34.4304	60.7859	0.836625	8.63754e-14	4.68885e-12
ATP5J2	chr7:99006600-99063824	266.156	268.615	275.709	412.112	332.004	370.449	0.42613	2.41135e-05	0.000506787	81.8479	85.1719	85.4316	94.3706	112.504	103.743	0.280176	0.00763122	0.0310574
CCDC103	chr17:42977079-42981047	3.94666	2.94853	3.68335	5.9108	5.30065	5.59813	0.603926	2.41739e-05	0.000507285	5.22168	5.81753	5.68032	6.07858	7.6818	6.84463	0.269001	0.0321237	0.0938165
S100A4	chr1:153516094-153518282	2.28089	4.36799	3.10864	10.6797	6.972	8.66983	1.47972	2.74628e-05	0.000567662	2191	2401.69	2362.43	2778.67	3013.79	2901.95	0.296749	0.000258395	0.0018975
HPCAL1	chr2:10443029-10567743	7.39536	6.78728	7.39327	11.0133	10.2449	10.6188	0.522339	2.91661e-05	0.000597492	18.7863	21.1785	20.6054	20.7091	27.3051	23.7908	0.207386	0.00682066	0.0283973
TNFAIP2	chr14:103592663-103603776	54.9717	60.6004	58.9647	135.037	81.9135	106.986	0.859493	3.11361e-05	0.000634081	62.7101	65.5353	65.6671	77.9531	95.1114	86.1725	0.392056	0.0117335	0.0435292
TNIP2	chr4:2743386-2758103	11.7412	11.1746	11.8963	16.4306	14.4684	15.4097	0.373325	3.22985e-05	0.00065389	28.1969	31.4178	30.7079	40.1613	37.1212	39.0446	0.346516	1.24278e-07	2.15487e-06
SEMA7A	chr15:74701629-74726299	1.38789	1.30717	1.39656	2.8093	1.75271	2.24496	0.684815	3.3326e-05	0.000672716	4.0344	4.32428	4.28203	5.38794	5.68111	5.54627	0.37322	0.00246543	0.0126765
BID	chr22:18216905-18257431	18.1597	18.2739	18.725	29.5418	24.6895	27.0062	0.52832	3.47049e-05	0.000697488	4.50274	5.25488	5.039	7.96353	6.4642	7.32287	0.539273	0.00258637	0.0132117
SCRN2	chr17:45908992-45918699	24.8429	27.0291	26.4993	46.6932	29.174	37.451	0.499048	3.71991e-05	0.000735817	18.1146	19.8534	19.5174	25.3718	27.0749	26.2919	0.429853	0.000715226	0.00451059
FBXO44	chr1:11708417-11723384	7.27641	7.48922	7.59152	10.2395	8.82691	9.49707	0.323093	4.85946e-05	0.000931813	13.024	15.5464	14.8229	16.9944	15.5864	16.4545	0.150654	0.0268339	0.0817117
DPP3	chr11:66247483-66277130	22.7287	20.8447	22.7452	26.4678	26.2514	26.4033	0.215159	5.72867e-05	0.00107166	15.6119	18.4371	17.6323	20.2857	20.556	20.5293	0.219469	2.26899e-05	0.000236693
CLDN3	chr7:73183326-73184600	2.36289	2.66398	2.56364	7.42306	4.18539	5.70293	1.15351	6.21145e-05	0.00115259	0.805415	1.27168	1.10065	8.94406	3.50422	6.54988	2.57312	0	0
TMEM51	chr1:15479027-15546974	7.32143	7.04991	7.44554	11.2987	8.4883	9.79714	0.395985	6.23978e-05	0.00115629	10.0919	11.1869	10.9331	13.9614	14.9728	14.4907	0.406429	5.94757e-06	7.1747e-05
NDUFB11	chrX:47001614-47004609	54.4791	56.8931	57.1978	88.1105	59.9554	73.2539	0.356947	6.65367e-05	0.00121538	40.1554	41.1446	41.5333	48.3008	53.928	51.1212	0.299653	0.000505844	0.00336134
MVP	chr16:29827527-29859360	25.3633	27.4449	26.9958	43.4638	31.3613	37.1232	0.459584	6.92071e-05	0.00125713	76.2539	83.7488	82.3142	92.7476	100.682	96.9092	0.235492	0.0295996	0.0880398
RFXANK	chr19:19256375-19314238	25.0984	23.5003	25.3076	37.5962	29.9068	33.5434	0.406458	7.14509e-05	0.00129214	54.1875	63.3858	60.8291	90.0319	82.2578	86.9892	0.516074	4.57548e-10	1.31051e-08
BDNF	chr11:27528398-27743605	0.998109	0.725932	0.918807	1.69577	1.42627	1.53568	0.741049	7.58918e-05	0.00134662	9.80135	9.69507	9.91958	15.0914	12.5841	14.0292	0.500087	2.30368e-09	5.69426e-08
HSD3B7	chr16:30996518-31000473	6.04085	7.16932	6.67161	11.872	8.74414	10.1741	0.608794	7.9626e-05	0.00140205	0.833234	0.893609	0.866923	1.14115	1.45322	1.27036	0.551264	0.0477489	0.12644
PFDN6	chr6_qbl_hap6:4489616-4490954	80.0368	73.3251	79.914	100.764	91.2316	95.8661	0.262573	7.96803e-05	1	92.9137	105.45	102.36	112.471	128.916	120.591	0.236472	0.000995095	1
TIMM17B	chrX:48750729-48760422	31.7925	35.2709	34.1614	62.445	42.3645	51.9586	0.604994	8.26011e-05	0.00144337	32.2767	31.454	32.3552	43.1815	36.9948	40.6487	0.32921	0.00160863	0.00885846
CDH16	chr16:66942024-66952887	0.103051	0.28044	0.167239	0.55784	0.665787	0.606972	1.85972	9.22673e-05	0.0015938	69.3642	79.7587	77.0588	105.071	109.12	107.549	0.480959	3.02643e-09	7.28926e-08
PISD	chr22:31892124-32026810	16.0656	18.3977	17.4842	33.9423	25.5233	29.5487	0.757043	9.41042e-05	0.0016137	33.3957	38.2644	37.0134	46.5036	52.1783	49.3437	0.414818	0.0029794	0.0148172
PSMB9	chr6_ssto_hap7:4252710-4258398	35.674	33.7755	36.11	72.0431	52.2401	61.6241	0.771098	0.00010379	1	25.8048	29.0304	28.2802	42.1206	27.0351	35.5816	0.331338	0.0335948	1
PLD3	chr19:40826966-40884390	37.4971	38.3949	39.1032	54.3744	36.7603	45.0961	0.205716	0.000112101	0.00186604	25.6611	28.7318	28.0444	33.0904	35.786	34.5314	0.300196	8.33698e-07	1.20685e-05
SLC25A25	chr9:130830478-130871537	3.0683	3.55013	3.34873	5.70151	4.14133	4.87283	0.541146	0.000115363	0.00190709	5.17069	5.6393	5.54935	12.6833	13.1612	12.9738	1.22521	0	0
TLE2	chr19:2997635-3047633	1.13023	1.63501	1.34827	2.8445	1.87271	2.32496	0.786099	0.000116238	0.00191925	6.71097	7.48734	7.29736	10.5185	8.04937	9.45533	0.373752	4.51454e-05	0.000431111
MYADM	chr19:54369610-54379689	22.0923	20.667	22.2589	33.7364	27.5971	30.5299	0.455841	0.000127222	0.00205388	49.735	52.1408	52.1782	54.8559	71.6349	62.7423	0.265991	0.019904	0.0656214
GABARAP	chr17:7143737-7145753	69.2625	72.7207	72.8841	136.703	107.553	121.449	0.736681	0.00013523	0.00215291	51.0713	60.2199	57.6476	73.3846	79.1299	76.4335	0.406945	0.00436904	0.020034
FAM46B	chr1:27331510-27339333	14.936	13.4952	14.8751	27.5517	22.6012	24.9724	0.747431	0.000151903	0.00237179	1.27008	1.39446	1.37656	2.90374	2.37947	2.69219	0.967708	7.73818e-05	0.000684315
ANXA11	chr10:81914879-81965328	54.4329	53.1989	55.7395	80.8718	59.1285	69.4365	0.316995	0.000155304	0.00241395	106.769	116.252	114.634	134.055	137.319	136.353	0.250317	3.59772e-06	4.56639e-05
PDGFB	chr22:39619684-39640957	4.68867	5.72848	5.2388	9.54913	6.84393	8.12832	0.633722	0.00015691	0.00243069	0.35988	0.573177	0.491601	1.69981	0.60084	1.20234	1.29028	8.96443e-05	0.00077432
AFMID	chr17:76183397-76203782	12.1972	11.6653	12.3939	20.024	16.0526	17.8957	0.529981	0.000172208	0.00260332	6.27776	5.58014	5.8741	7.64312	8.81358	8.22269	0.485244	0.00624241	0.0265113
TRAFD1	chr12:112563348-112591408	23.7196	23.8792	24.5596	43.0668	36.979	39.9066	0.700337	0.000172797	0.00260937	16.6219	17.3394	17.3788	20.8517	22.9519	21.9143	0.334541	0.0129813	0.0472212
LRRC42	chr1:54411998-54433841	29.5433	26.8523	29.4693	32.6549	35.2198	34.0748	0.209491	0.000177658	0.00267107	36.7009	38.2528	38.3613	40.7695	42.7026	41.8835	0.126732	0.0153447	0.053674
RARRES3	chr11:63014620-63330855	14.0604	15.7735	15.2298	37.6994	19.5773	28.149	0.886182	0.000178213	0.00267576	67.3403	75.95	73.9721	121.971	108.046	116.451	0.654672	3.80518e-06	4.79949e-05
ARPC2	chr2:219081873-219119071	293.297	292.02	302.468	370.661	327.424	348.35	0.203753	0.000193539	0.00286156	210.896	218.931	219.94	253.021	264.018	259.544	0.238864	0.000567682	0.00368888
TPM1	chr15:63334837-63364113	100.037	91.956	100.163	158.61	142.571	150.354	0.586006	0.000194438	0.00286708	81.1696	86.8983	86.2424	108.377	89.3962	100.458	0.220129	0.00906695	0.0356068
AURKAIP1	chr1:1309109-1310818	108.031	99.1297	108.088	151.155	119.871	134.759	0.318173	0.000196501	0.00289441	74.2525	83.2179	81.1381	96.3389	111.906	103.928	0.357139	0	0
C1QTNF6	chr22:37576205-37584330	19.873	17.3865	19.5581	37.181	26.1583	31.5296	0.688941	0.00019966	0.00293153	3.7099	4.16952	4.05949	5.50264	5.98725	5.72174	0.495155	0.000712184	0.00449341
STAP2	chr19:4324039-4338847	27.1635	29.7402	29.0607	54.0247	34.5962	43.7562	0.590418	0.000204077	0.00297108	0.180209	0.145216	0.130657	0.697415	0.414418	0.554078	2.08431	0.00709164	0.0292665
TRAF4	chr17:27071022-27077976	38.125	33.9818	37.782	75.0881	50.83	62.3076	0.72171	0.000212786	0.00306229	28.4613	32.5345	31.5058	40.9744	40.7522	41.1315	0.384624	0.0059397	0.0255122
CHTOP	chr1:153591275-153618782	35.7165	34.8992	36.5623	42.7796	40.154	41.4117	0.17968	0.000251549	0.00349961	36.9661	38.1944	38.4343	47.5044	41.3509	44.9013	0.224362	5.84938e-05	0.000537838
CST6	chr11:65779461-65780976	1.05139	0.323779	0.835353	3.17644	2.99846	3.12296	1.90246	0.000252437	0.00350841	0.340525	0.480204	0.445945	2.14199	0.699143	1.54916	1.79655	0.0163323	0.0562505
CACNB3	chr12:49208214-49222726	3.44765	3.11496	3.41957	5.26951	4.17458	4.67749	0.45192	0.000261255	0.00361319	10.4156	11.7129	11.4088	14.695	11.1948	13.2011	0.21051	5.12141e-05	0.000481249
C9orf3	chr9:97488950-97849500	3.77615	3.99348	3.98071	5.64352	5.48078	5.56172	0.482505	0.000267258	0.00368838	7.45637	7.75568	7.78224	9.6342	8.62041	9.23748	0.247313	0.0244325	0.0764442
CORO1A	chr16:30194730-30200575	2.22751	1.87457	2.14919	4.22771	4.33969	4.29361	0.998397	0.000289265	0.00396825	1.72933	1.89245	1.85951	2.64913	3.61089	3.09516	0.73509	0.00326245	0.0159164
SLC50A1	chr1:155108287-155111334	19.4947	23.3085	21.611	31.241	25.023	27.9645	0.371831	0.000299575	0.00409747	20.2675	21.8598	21.6287	27.1384	29.5321	28.5046	0.398247	0.000532777	0.00348952
RASSF7	chr11:560970-564025	9.45532	9.05844	9.6018	16.4735	11.5504	13.8505	0.528562	0.000328519	0.00443613	41.2019	50.293	47.5508	56.6399	56.637	56.9716	0.260774	1.02443e-07	1.80961e-06
ARRB2	chr17:4613788-4624795	22.3256	21.2893	22.6853	32.4663	24.4681	28.2554	0.316769	0.000367901	0.00486968	7.03024	7.74614	7.59023	8.67231	9.51744	9.09999	0.261721	0.0115412	0.0430362
IFI35	chr17:41158741-41166476	25.0887	18.7307	23.4597	42.7835	34.8893	38.6581	0.720585	0.000373994	0.00493895	13.8028	13.9099	14.1421	27.6712	19.6141	24.2215	0.776289	1.50202e-06	2.05566e-05
CUTA	chr6_ssto_hap7:4864564-4866311	97.6775	95.8288	100.139	152.477	116.095	133.358	0.413297	0.000433733	1	56.4403	59.3555	59.2576	68.9279	74.274	71.7447	0.275872	0.000247334	1
POLD4	chr11:67085309-67159158	19.5322	21.1585	20.7991	31.2326	21.4802	26.1079	0.327965	0.000444297	0.00568758	32.8677	39.4803	37.5331	42.315	48.774	45.4543	0.276254	0.000976044	0.00589217
FAM110A	chr20:814355-826922	4.29845	6.13624	5.13962	9.04738	6.24786	7.57065	0.558755	0.000489696	0.00616007	3.2777	3.91392	3.72722	5.80467	4.67812	5.31829	0.512864	0.00132186	0.00757479
HNRNPCL1	chr1:12907235-12908578	0.000314012	0.000111635	0	9.46402	0.000541586	1.20118	1.79769e+308	0.000525278	0.00650444	5.02268	11.041	8.86383	22.6312	20.9816	24.4139	1.4617	4.37428e-14	2.43065e-12
MIR492	chr12:95228173-95228804	9270.59	9488.4	9660.39	17726	13522.2	15525.4	0.68448	0.000540479	0.00665915	198.334	243.938	235.21	404.071	589.375	496.478	1.07778	0.00598304	0.0256515
MANBAL	chr20:35918050-35945663	63.8112	76.0496	70.652	102.114	75.0782	87.8903	0.314972	0.000548883	0.0067386	37.8322	40.9894	40.4916	56.5947	47.6909	52.9009	0.385668	2.86928e-08	5.71185e-07
ACBD4	chr17:43209966-43221543	8.77001	7.18889	8.4351	11.6247	8.88533	10.1562	0.26789	0.000556491	0.00681986	12.1579	14.1299	13.5957	17.5276	18.7446	18.129	0.415155	3.43016e-10	9.98211e-09
CERS6-AS1	chr2:169312758-169642939	1.45971	0.925487	1.2751	4.40917	1.76747	2.89714	1.18402	0.000569675	0.00695053	1.09868	2.86946	2.12434	4.53838	5.21457	4.88083	1.20011	8.79417e-07	1.26396e-05
LOC100507463	chr6_ssto_hap7:4239266-4252521	3.48492	4.17271	3.87325	7.83533	5.06815	6.38572	0.721305	0.000597732	1	6.01537	4.92881	5.47827	9.50244	6.61001	8.28146	0.596165	0.000989061	1
WNT10A	chr2:219745254-219758651	3.15876	4.16438	3.654	5.51307	7.20097	6.43045	0.815445	0.000613432	0.00742527	7.17266	7.50616	7.52095	13.9899	9.3669	11.9944	0.673381	2.74529e-05	0.000280572
GPANK1	chr6_ssto_hap7:2959803-2968648	6.40733	6.99261	6.83754	10.0178	7.29246	8.58966	0.329123	0.000639049	1	7.01277	8.92365	8.31614	9.07635	10.1968	9.62619	0.211052	0.00288079	1
STK19	chr6_ssto_hap7:3306068-3368931	7.38555	9.45536	18.3253	14.2957	10.302	28.3725	0.630656	0.000689014	1	10.3029	13.1464	22.3724	15.3721	13.8523	30.494	0.446806	0.00260892	1
C17orf61-PLSCR3	chr17:7284292-7307450	9.14521	12.2092	10.1217	19.2798	14.4555	16.8967	0.739289	0.000740206	0.00864349	1.57664	1.93722	1.82669	2.52888	3.20345	2.81064	0.621672	0.0310441	0.0912827
PRR13	chr12:53835432-53840427	80.9646	73.7532	80.8122	108.474	97.7672	102.964	0.349493	0.000805449	0.00927713	43.0073	49.2388	47.6514	64.3444	65.1132	65.0759	0.449604	1.3559e-06	1.88357e-05
R3HCC1L	chr10:99894380-100004654	6.33866	5.87751	6.3629	8.53969	7.04329	7.76049	0.286462	0.000809194	0.00929696	5.4836	5.85814	5.65063	7.05915	6.84435	7.00564	0.310104	0.00599582	0.0256984
CSDA	chr12:10851675-10875953	114.975	121.311	121.207	152.221	121.368	136.088	0.167067	0.000826189	0.00945284	34.3373	37.8399	37.1347	50.6818	50.2051	50.7638	0.451029	3.38196e-10	9.88261e-09
CCDC51	chr3:48473579-48481529	13.4792	15.6179	14.6903	18.5947	16.872	17.7091	0.269629	0.000880841	0.00994376	8.27197	8.76693	8.72037	9.76597	12.6234	11.0723	0.34449	0.000349383	0.00245945
LOC100862671	chr16:30751511-30756517	8.60689	10.3318	9.56029	17.8086	13.3061	15.4503	0.692505	0.000927704	0.0103555	4.41551	4.45129	4.53078	6.92827	6.71527	6.87647	0.60191	0.00103961	0.00618333
DDAH2	chr6_ssto_hap7:3025633-3028856	10.195	11.3956	11.004	20.6861	15.9525	18.2169	0.727254	0.000969843	1	30.1764	32.2088	32.0094	42.0139	43.7208	43.0524	0.427598	0.00291936	1
UBA52	chr19:18682613-18688270	94.364	83.4555	93.2567	134.387	105.224	119.108	0.352992	0.000980836	0.0108182	60.7743	71.3804	68.4273	78.5387	96.3027	87.0348	0.34702	1.01127e-09	2.66785e-08
NINJ1	chr9:95883770-95896570	39.5594	59.1981	48.4745	100.17	54.4305	75.9868	0.648523	0.00100492	0.0110309	22.6196	26.0133	25.1352	35.4198	33.3363	34.7105	0.465663	0.00172522	0.0094087
LOC100507217	chr15:93426072-93441977	11.3473	12.1231	11.9825	18.4628	14.1776	16.1998	0.435049	0.00101212	0.0110923	28.8487	28.1502	28.9811	39.9659	31.5883	36.4284	0.329951	6.55607e-08	1.20247e-06
WDR83	chr19:12777617-12792701	6.63885	6.72287	6.87905	12.086	7.50394	9.64842	0.488083	0.00105109	0.0114273	7.26516	8.37106	8.07509	10.5143	10.395	10.5122	0.380512	0.0192936	0.0640277
DKK3	chr11:11984542-12030917	7.28479	8.39185	7.94685	12.2136	12.7909	12.5356	0.657574	0.00109402	0.0117838	29.6902	31.5274	31.3853	44.522	41.1508	43.2738	0.463408	3.9988e-12	1.69997e-10
NFKBIE	chr6:44225902-44233525	3.66411	3.14195	3.58397	7.00603	5.23533	6.08192	0.762967	0.00117416	0.0124716	7.33358	8.02343	7.90332	10.407	9.92379	10.257	0.376084	0.0175391	0.0593778
HMHA1	chr19:1065921-1095391	6.91592	4.96149	6.39003	8.25248	6.63189	7.40301	0.212289	0.00119169	0.0126383	3.63922	4.1001	3.99004	5.57751	5.03715	5.35658	0.424909	0.00485517	0.0217404
C11orf68	chr11:65684282-65686531	55.0736	49.4234	54.6976	80.6627	59.8529	69.7197	0.350088	0.00119293	0.0126418	22.9651	27.0403	25.8861	29.4701	36.0216	32.5953	0.332485	6.15835e-06	7.40365e-05
POLE4	chr2:75185774-75196859	82.3583	69.9509	80.3032	130.715	118.283	124.361	0.631007	0.00124403	0.0130628	29.9881	33.5938	32.7629	43.8018	51.236	47.4273	0.533654	0.000860926	0.0052946
DLK2	chr6:43395291-43423786	27.1597	26.7643	27.8826	44.7518	27.0263	35.4372	0.345896	0.00139771	0.014338	4.85945	5.18364	5.15689	6.63048	6.98893	6.81406	0.402014	0.00978266	0.037797
NEIL2	chr8:11627171-11644854	8.09247	8.30824	8.43735	10.985	8.66174	9.76283	0.210508	0.00140667	0.0144191	6.44831	6.49099	6.59468	8.25649	7.26713	7.8642	0.253997	0.0208615	0.0680092
DOHH	chr19:3490818-3500938	10.21	8.50181	9.87695	14.2271	10.6086	12.337	0.320854	0.00145133	0.0147379	9.91697	11.6875	11.1763	13.8106	13.7306	13.8444	0.308861	0.000531007	0.00348102
REEP2	chr5:137774689-137782658	4.07179	4.57608	4.40084	8.115	5.83707	6.90674	0.650226	0.00148661	0.0149715	6.29391	7.39333	7.07741	12.4452	11.4344	12.0634	0.769344	4.58746e-10	1.31068e-08
KDM5B-AS1	chr1:202780073-202781041	3.20268	4.4215	3.77184	8.09838	4.91776	6.40025	0.762859	0.00152077	0.0151824	1.00894	1.0442	0.979199	2.07315	1.65296	1.91234	0.965663	0.0357573	0.10128
STARD10	chr11:72465773-72504750	16.3586	18.5457	17.7437	32.244	23.0158	27.3883	0.626254	0.00160753	0.0159103	16.0481	17.1336	17.028	23.0431	22.7589	23.0651	0.437799	0.00277973	0.014062
APBB1	chr11:6416354-6440644	0.213318	0.0853048	0.15977	0.455421	0.524393	0.476396	1.57616	0.00160976	0.0159172	8.60195	9.46985	9.30323	11.8367	11.3711	11.6856	0.328929	8.38915e-06	9.82609e-05
LOC389458	chr7:5085451-5112854	8.73716e-23	1.22412e-20	0	1.22311	4.69256e-12	0.708547	1.79769e+308	0.00163001	0.0160169	0.826345	1.93069	1.52019	3.29271	3.11912	3.23966	1.09159	0.0139221	0.0498128
EIF3B	chr7:2394473-2420377	86.7808	77.248	85.9568	94.2625	90.8686	92.6301	0.107869	0.00174655	0.0169456	33.2402	36.2809	35.7431	37.0154	42.3805	39.6639	0.150163	0.000247914	0.00183388
GMDS	chr6:1624034-2245868	12.8334	14.886	14.0185	18.9178	16.1215	17.4505	0.315934	0.0017577	0.0170181	37.3766	42.1288	41.0015	54.2506	52.9141	53.9657	0.396366	9.61948e-11	3.07171e-09
KLC4	chr6:43027371-43042833	4.0366	4.59262	4.36325	6.21043	5.03865	5.55816	0.349204	0.0018284	0.0175912	9.03614	10.5165	10.1148	14.4615	11.6016	13.2515	0.389681	0.000525788	0.00345322
TMEM14B	chr6:10747994-10757214	52.8772	47.7655	52.5864	67.4452	71.3019	69.6216	0.404846	0.00185704	0.017817	42.375	49.7005	47.6472	68.9421	70.5365	70.064	0.556281	3.82005e-07	5.99735e-06
YY1AP1	chr1:155629232-155658823	22.0331	21.1302	22.4178	29.5587	25.9527	27.6894	0.304688	0.00186207	0.0178528	24.3013	25.7848	25.6299	31.1046	26.119	29.0287	0.179656	6.4135e-08	1.18221e-06
ITPKC	chr19:41223007-41255828	8.41298	8.51565	8.73077	14.6309	12.3213	13.4337	0.621676	0.00187247	0.0179152	4.13807	4.88696	4.67874	5.98416	6.5592	6.28758	0.426383	0.0096604	0.0374888
SLC10A3	chrX:153715649-153719002	12.2832	12.8395	12.8949	17.6563	12.8417	15.1261	0.230235	0.00190818	0.0182063	9.34311	11.3336	10.7367	12.6436	11.8177	12.3415	0.200971	0.0159073	0.0550683
OTUD5	chrX:48779302-48815648	20.1878	21.4881	21.3602	29.3992	20.6903	24.8153	0.216304	0.00195637	0.0186274	28.3588	32.2499	31.2869	35.0888	35.576	35.6118	0.186794	1.11488e-05	0.000126796
ALDH3A1	chr17:19641297-19651746	518.57	638.512	582.096	1207.1	590.399	880.699	0.597392	0.0019758	0.0187865	11.0532	11.8736	11.7597	12.2402	15.5689	13.7994	0.230754	0.037786	0.105753
ESPN	chr1:6484847-6521004	0.225731	0.315123	0.264429	0.669659	0.500395	0.582737	1.13996	0.00204378	0.019313	3.36516	2.95367	3.18326	5.34076	3.91161	4.73056	0.571505	0.00118863	0.00694672
DAPK3	chr19:3958451-3969826	17.6951	16.5253	17.8222	31.4963	23.2764	27.1911	0.609458	0.00207548	0.0195589	30.3379	33.3699	32.7825	43.7402	45.9716	45.0364	0.458167	0.00101775	0.00608151
APH1A	chr1:150237798-150241609	58.4008	62.4392	61.916	77.3351	59.1552	67.8456	0.131944	0.00215394	0.0201742	53.0934	56.5887	56.2499	63.0905	59.007	61.7183	0.133849	0.0142254	0.0507191
PEF1	chr1:32095462-32110838	25.7421	28.2604	27.5712	37.7542	32.6362	35.1367	0.349816	0.00219471	0.0204311	35.1658	38.2788	37.7366	42.8638	47.1512	45.137	0.258347	0.00025697	0.001889
TACSTD2	chr1:59041094-59043166	117.761	145.147	132.248	258.533	155.466	204.1	0.626027	0.00222844	0.0206614	39.0812	41.227	41.1677	103.715	88.7398	97.6137	1.24557	0	0
MPND	chr19:4343523-4360083	8.82023	9.03965	9.19013	14.094	10.121	12.002	0.385112	0.00224317	0.0207561	6.65595	7.45477	7.26089	10.3995	10.459	10.4851	0.530122	1.85974e-05	0.000197653
ATP6V0C	chr16:2563726-2570224	69.434	60.3075	68.1779	84.39	71.3113	77.5904	0.186574	0.00225073	0.0207981	100.783	115.793	111.875	134.963	143.983	139.86	0.322091	1.03134e-10	3.27108e-09
HDGFRP2	chr19:4472254-4517716	29.544	27.2433	29.6211	40.1547	34.8895	37.4017	0.336479	0.00227139	0.0209469	47.489	57.3875	54.4444	62.0834	66.8608	64.6188	0.247171	0.00373179	0.0177461
TJP3	chr19:3708334-3761673	0.664394	0.949436	0.79412	1.96869	1.08131	1.50071	0.91822	0.00229245	0.0210566	0.616384	0.717429	0.689708	2.8894	1.45004	2.24421	1.70215	1.33227e-14	8.00154e-13
CDK2AP2	chr11:67273960-67276199	38.2414	41.5696	40.7655	59.3011	45.5099	52.0442	0.352388	0.00230552	0.0211344	28.6378	31.8364	31.1226	32.3819	37.4779	34.8953	0.165069	0.0243065	0.0761177
ATP2A3	chr17:3827162-3867758	0.409744	0.441968	0.434895	1.01066	0.661901	0.821431	0.917472	0.00232505	0.0212711	0.114914	0.098709	0.104405	0.28542	0.250659	0.268823	1.36446	0.00296209	1
TAF6	chr7:99690403-99723128	23.6821	24.7887	24.889	32.0463	25.7196	28.7305	0.207071	0.00233175	0.0213041	20.8118	22.9777	22.5274	25.1378	24.5804	24.9682	0.14841	0.00389734	0.0183418
CLDN9	chr16:3062456-3064506	0.216934	0.319415	0.263933	0.758259	0.611482	0.687412	1.381	0.00241478	0.021903	0.0559893	0.0451173	0.0507421	0.415604	0.268224	0.346706	2.77246	0.0062475	0.0265194
MYLK	chr3:123304402-123603149	0.934031	0.480767	0.789699	1.05651	1.36593	1.19414	0.596598	0.00252642	0.022751	1.45936	1.29646	1.39157	2.63831	1.36506	2.07905	0.579205	4.72853e-05	0.000449115
DLX4	chr17:48046561-48052323	1.86106	1.47836	1.76957	2.87335	2.88006	2.86964	0.69747	0.00255177	0.0229643	0.355173	0.498533	0.43353	0.894359	0.678455	0.797005	0.878458	0.0263269	0.0807952
MLF2	chr12:6857157-6862636	108.949	101.094	109.481	153.146	127.153	139.584	0.350457	0.00255974	0.023021	49.2965	59.3499	56.3678	72.0022	75.378	73.9944	0.392546	1.63898e-09	4.14935e-08
RTN2	chr19:45988545-46000313	5.96144	6.207	6.23595	11.648	8.686	10.0869	0.693798	0.0026257	0.0234916	11.072	12.117	11.9147	16.272	14.3635	15.5008	0.379603	9.92293e-05	0.000842673
DCAF4	chr14:73393039-73426357	4.36667	4.61387	4.58296	6.52271	5.18283	5.78505	0.33605	0.00276672	0.0244092	13.2455	14.2813	14.1177	20.1109	15.6409	18.203	0.36667	2.16897e-05	0.000227604
ITPK1	chr14:93403258-93582263	30.8523	30.4625	31.7167	42.3856	34.2407	38.1221	0.265386	0.00278443	0.0244828	56.5227	59.9396	59.7162	57.9456	67.2576	62.495	0.0656185	0.03047	0.0899844
CCHCR1	chr6_qbl_hap6:2406049-2421866	15.6725	19.1299	17.5047	29.7879	20.4265	24.8743	0.506918	0.00282253	1	23.9059	26.7598	26.1026	30.1641	34.1153	32.1334	0.299879	0.00689551	1
CADM4	chr19:44126521-44143991	2.11955	2.77407	2.44827	4.88169	3.57752	4.19988	0.778585	0.00285959	0.0250477	14.5703	15.9504	15.7	23.3142	17.9165	21.0268	0.421463	0.00441104	0.0201938
MT1F	chr16:56691854-56693215	2.32671	3.59889	2.95015	5.91466	7.39311	6.74437	1.1929	0.00290874	0.0253815	0.436734	0.11731	0.32014	3.522	0.448335	2.17308	2.76297	0.027166	0.0824739
GSN	chr9:124030379-124095120	21.837	20.6519	22.1029	32.7411	25.8265	29.1331	0.398423	0.00299701	0.0260394	20.187	21.8081	21.5485	36.5206	29.1267	33.3945	0.632023	6.76503e-09	1.53755e-07
CMTM3	chr16:66637934-66647795	6.70412	6.33781	6.77516	12.6189	8.66087	10.527	0.635762	0.00299735	0.0260394	3.60405	3.78633	3.78162	7.54988	3.43114	5.72515	0.598309	0.000444457	0.00300866
CRIP2	chr14:105939274-105946507	39.9155	37.8081	40.4122	63.9426	55.6706	59.6388	0.561462	0.00301375	0.026116	231.436	276.919	263.656	362.038	376.137	370.619	0.491279	0.000100924	0.00085449
MYL6B	chr12:56546203-56551771	47.5814	53.8242	51.562	88.473	64.4015	75.8076	0.556033	0.00305266	0.0263538	33.2594	38.4014	37.0298	50.2338	56.5675	53.3696	0.52733	6.85354e-05	0.000615336
VASN	chr16:4390251-4466962	1.12536	0.604257	0.963475	2.49198	1.10617	1.76817	0.875939	0.00314147	0.026935	0.675229	1.02421	0.902127	1.14032	1.54943	1.33655	0.567115	0.039629	0.109377
MTMR14	chr3:9691116-9744078	12.7389	11.648	12.734	16.1877	14.1208	15.1027	0.246118	0.00315813	0.0269939	9.73166	10.5668	10.4163	12.6685	10.2209	11.6386	0.160073	0.0274468	0.0830405
UBTD1	chr10:99258767-99330960	5.47604	6.29541	5.97607	11.7188	7.92638	9.72935	0.703148	0.00319799	0.027235	7.10486	7.46948	7.47393	9.38924	9.82936	9.65389	0.369243	0.0416628	0.113765
FUNDC2	chrX:154255063-154285191	3.5999	3.34676	3.62199	5.806	5.74582	5.78425	0.67535	0.0031982	0.027235	8.46263	8.72033	8.78825	10.8469	11.3526	11.1408	0.342207	0.023943	0.0752396
ZNF444	chr19:56652534-56672262	6.85248	5.70624	6.62497	9.40366	7.29434	8.28264	0.322176	0.00333463	0.028292	11.836	14.7269	13.8228	17.172	17.8548	17.5716	0.346199	0.0154205	0.0538725
FDXR	chr17:72858618-72869156	12.3094	14.4381	13.4812	23.753	13.5552	18.3435	0.44432	0.00334173	0.0283	2.47871	3.46769	3.10656	4.38182	5.21841	4.76562	0.617344	0.000241996	0.0017967
VWA1	chr1:1370902-1378262	2.96438	3.13937	3.12573	5.49456	4.29422	4.8595	0.636612	0.00338191	0.0284134	1.82488	1.98093	1.95137	2.48433	2.94494	2.70051	0.468746	0.0115913	0.0431775
PMVK	chr1:154897207-154909484	17.1455	17.7427	17.9456	31.4144	23.6875	27.3706	0.608996	0.00341401	0.0286656	15.9226	20.6915	19.1389	22.9001	24.4861	23.7636	0.31225	0.0456597	0.122146
NR1D1	chr17:38218445-38256978	5.58543	5.97727	5.89927	11.8778	6.75009	9.17046	0.636457	0.00343012	0.0287833	37.3847	39.7738	39.5743	49.8328	56.5601	53.1826	0.42639	0.00239959	0.0123831
ANXA2	chr15:60639349-60690185	440.429	381.083	431.995	504.665	530.767	519.616	0.26643	0.00344865	0.0289036	450.777	477.862	476.169	623.24	627.128	628.9	0.401355	3.30225e-12	1.41665e-10
MYO7A	chr11:76839309-76926286	0.551456	0.561619	0.571263	1.00626	0.681602	0.832462	0.543229	0.00347869	0.0290847	0.110387	0.164476	0.141741	0.355141	0.213141	0.290746	1.03651	0.00111035	1
UBL5	chr19:9938555-9940797	142.784	144.975	148.243	249.035	179.34	212.349	0.518476	0.00349247	0.0291471	160.946	189.145	181.192	227.831	272.995	249.598	0.462087	0.000152287	0.00121024
ADCK4	chr19:41197433-41222790	9.66202	10.2984	10.2241	14.4241	10.4178	12.3152	0.268468	0.00358996	0.0296788	8.71441	10.1039	9.71743	11.9861	13.1183	12.5696	0.371293	1.76069e-05	0.000188351
TMED1	chr19:10943113-10946983	13.8512	13.298	14.1061	24.9027	18.7504	21.6759	0.619767	0.00366585	0.0301153	24.8935	28.8734	27.8086	34.3278	36.5376	35.5531	0.354444	0.0152723	0.0535005
SNRNP35	chr12:123942650-123950941	13.4804	12.2467	13.42	22.3571	15.5658	18.7604	0.483305	0.00366967	0.0301153	14.5336	15.8453	15.602	17.5939	20.473	18.9803	0.282766	0.0381543	0.10653
TK2	chr16:66541905-66584315	4.94661	6.25371	5.60715	7.38197	5.73952	6.51822	0.21721	0.00369928	0.0303222	5.96957	6.10192	6.15894	10.7394	7.33905	9.26551	0.589188	8.88178e-16	6.08532e-14
BABAM1	chr19:17378231-17390162	43.5874	46.3936	46.0983	61.5102	46.1785	53.4481	0.213425	0.00376122	0.0307386	44.6388	47.4286	47.2037	50.8133	58.7184	54.6839	0.212217	0.00742903	0.0303752
HCFC1R1	chr16:3072625-3077756	55.2137	64.2099	60.4772	110.673	62.6111	85.2923	0.496024	0.00386514	0.0314017	132.529	152.384	147.228	184.617	230.617	206.875	0.490703	2.33427e-05	0.000242606
PSMB8	chr6_ssto_hap7:4239266-4252521	61.0903	65.5068	64.7979	107.549	78.2616	92.152	0.508069	0.00403583	1	63.9805	75.2143	72.0904	103.948	79.0974	93.3602	0.373002	0.00132224	1
LOC729013	chr11:10879763-10900823	13.4673	16.8691	15.2375	25.1778	21.8915	23.4883	0.624318	0.00406816	0.0326118	10.3114	10.5391	10.6587	12.62	15.372	13.9516	0.388396	0.0333684	0.0962057
SYNGR2	chr17:76164670-76169009	35.798	33.419	36.0633	58.6884	47.6353	52.9188	0.553249	0.00418073	0.0332217	54.7099	62.7755	60.7001	77.8726	76.3877	77.6945	0.356114	0.0109776	0.0414827
LTB	chr6_ssto_hap7:2879136-2881003	0.432672	0.229344	0.310876	1.55689	0.968113	1.21361	1.96489	0.00422295	1	0.490071	0.737163	0.61931	1.96949	1.04872	1.54481	1.3187	0.00785849	1
ASRGL1	chr11:62104773-62160887	7.7729	7.26807	7.82819	12.0898	10.1088	11.0544	0.497875	0.0042909	0.0338824	40.0672	39.9867	40.801	86.3885	57.8784	74.0661	0.860207	1.44329e-14	8.59519e-13
PMF1	chr1:156182778-156217908	33.9895	32.8971	34.6445	57.0792	37.844	46.9027	0.437044	0.00430139	0.0339457	21.3377	22.6084	22.4772	28.6864	28.3767	28.6969	0.352433	0.0210057	0.0682664
ARHGEF16	chr1:3371146-3397677	12.6897	14.8128	13.9313	23.5356	17.8191	20.5322	0.559554	0.00431355	0.0339651	0.15311	0.133661	0.14561	0.666761	0.576317	0.63462	2.12378	1.15547e-05	0.000130519
DNAAF3	chr19:55670028-55678090	5.37897	5.61213	5.64596	8.23592	6.32133	7.22186	0.355152	0.0043901	0.034429	10.7781	11.5403	11.4392	12.2698	14.108	13.1638	0.202592	0.0104446	0.0397978
CCDC24	chr1:44457279-44497164	5.9056	5.20027	5.82613	10.668	8.25481	9.39161	0.688834	0.00447386	0.0349073	9.74876	10.7493	10.5454	14.1579	12.9387	13.7026	0.377825	0.0275397	0.0832323
DMKN	chr19:35988118-36004560	83.4119	79.9141	84.7579	127.357	91.7372	108.538	0.356783	0.00448513	0.0349358	1.48099	1.67956	1.58169	4.98204	3.76245	4.42581	1.48448	3.58156e-08	6.9437e-07
FAM96B	chr16:66965957-66968326	124.937	128.009	130.219	204.199	164.657	183.501	0.494854	0.00452836	0.0352129	185.628	212.644	205.692	249.76	326.391	285.811	0.474574	1.62166e-05	0.000175522
SEMA6B	chr19:4542599-4559771	0.682894	0.841201	0.76824	1.87976	0.905837	1.36472	0.828973	0.00463565	0.0358651	13.7406	15.194	14.8977	19.9146	17.5209	18.9603	0.347894	0.0136404	0.0490874
TMEM222	chr1:27648635-27662891	9.85195	9.34169	9.94711	16.8242	11.3831	13.9687	0.48985	0.00464551	0.0359011	24.5687	28.6755	27.5315	33.0166	29.8227	31.6703	0.20205	0.0383094	0.106815
C19orf21	chr19:751145-764318	12.2725	8.52613	11.2311	16.6941	16.4703	16.6124	0.564764	0.00481125	0.036872	38.6406	43.4601	42.3367	56.0842	48.7699	53.1389	0.32786	0.0211006	0.0683999
TM2D2	chr8:38846326-38854041	6.47482	5.80462	6.41864	6.58169	8.49409	7.6006	0.243847	0.00495906	0.0377113	7.27629	7.57088	7.58072	8.52805	9.45258	8.9798	0.244349	0.00270757	0.0137562
UQCR10	chr22:30163357-30166402	72.445	69.7426	73.7755	115.951	86.7841	100.631	0.447867	0.0052234	0.0394171	36.6625	41.3928	40.2537	45.0945	53.8293	49.3219	0.293108	0.00735361	0.0301303
KAT5	chr11:65479472-65488409	17.6715	18.6131	18.6061	26.359	21.9583	24.041	0.369722	0.00526556	0.0396701	23.6227	24.8593	24.8278	34.8279	31.3459	33.4243	0.428939	1.1117e-06	1.57377e-05
LAMTOR4	chr7:99746529-99751833	83.4305	93.5531	90.0558	166.388	101.843	132.271	0.554607	0.00527714	0.039714	42.3371	42.2647	43.1128	54.1642	60.2622	57.2425	0.40897	0.0102064	0.0390494
PLA2G15	chr16:68279246-68294961	5.70293	5.5005	5.81633	9.94489	7.83032	8.83851	0.603694	0.00528513	0.0397523	12.7735	13.6544	13.5675	16.7199	17.6897	17.2584	0.347142	0.0166304	0.0570403
RHOV	chr15:41164411-41166487	4.66915	7.13679	5.78742	10.2394	8.0659	9.11087	0.654669	0.00532443	0.0399825	6.15164	7.34318	6.99809	12.0173	14.2796	13.1194	0.906672	7.71052e-08	1.39521e-06
EXOC3L4	chr14:103566480-103576894	0.158069	0.137921	0.160766	0.577312	0.285156	0.424263	1.4	0.00535275	0.0401515	0.116044	0.151954	0.144159	0.350934	0.595631	0.46584	1.69218	0.0015603	0.00863612
ZNF414	chr19:8575461-8579048	7.3866	6.32517	7.19658	11.0436	8.19929	9.53472	0.405879	0.00536603	0.0402073	7.54551	8.44418	8.22502	11.2753	11.9509	11.6292	0.499667	0.000584384	0.0037887
CLTB	chr5:175819455-175843570	67.2367	61.1929	67.0937	97.6598	95.4491	96.6808	0.527052	0.00548054	0.040954	35.6172	38.8391	38.2432	46.0088	49.7423	47.975	0.327081	0.0195316	0.0645745
OAS2	chr12:113416273-113449528	2.4404	2.56333	2.55717	4.18855	3.80244	3.98394	0.639645	0.00556581	0.0414135	0.682737	0.807055	0.761577	1.34011	0.92063	1.15357	0.599043	0.0226531	0.0722055
LY6K	chr8:143781528-143808391	51.3927	48.607	52.0013	78.3291	65.6825	71.747	0.464371	0.00564315	0.0417842	0.153774	0.0907902	0.110328	0.26434	0.651649	0.415626	1.91349	0.0162448	0.0560311
TMEM99	chr17:38974368-38992526	6.92875	5.72742	6.69148	10.2513	9.17847	9.69934	0.535561	0.00580464	0.0426819	13.9027	14.2166	14.3556	18.229	20.0679	19.1723	0.417407	0.00164241	0.00901283
ADRB2	chr5:148206155-148208197	41.288	37.1065	41.0341	69.5351	50.0988	59.3212	0.531724	0.0059024	0.0432482	11.8464	12.9446	12.7537	19.6995	37.1568	27.6945	1.11868	4.13003e-14	2.31314e-12
LY6E	chr8:144099901-144103827	119.155	126.417	125.887	185.479	121.722	151.834	0.270371	0.00596771	0.043625	30.0136	34.2804	33.1854	35.9076	43.1689	39.3998	0.247638	0.00917664	0.0359575
DGUOK	chr2:74153952-74186088	44.4006	48.0568	47.2763	65.1432	47.8957	56.1108	0.247164	0.00602381	0.0439652	33.757	37.6037	36.7635	46.3042	55.642	50.7822	0.466046	7.40528e-07	1.09214e-05
SLX1A	chr16:30204255-30218248	9.59961	10.2388	19.6151	16.4766	11.7575	27.4009	0.482262	0.006182	0.0449532	31.0305	32.7115	63.7901	46.5615	50.6416	95.8283	0.58712	3.21884e-08	6.28363e-07
SDSL	chr12:113860215-113876081	3.14732	2.71869	3.09259	5.34033	5.06266	5.21455	0.75373	0.00626393	0.0453814	3.0326	3.30485	3.26957	6.06512	3.85439	5.10861	0.643828	0.00591605	0.0254493
PLA2G16	chr11:63341943-63381941	37.1872	35.7305	37.8161	57.8028	40.1723	48.5311	0.359912	0.00629884	0.0455625	87.9551	91.9255	92.0993	109.049	129.317	118.855	0.367938	4.35643e-10	1.25227e-08
NDUFAF3	chr3:49044636-49060926	44.3801	44.4672	45.853	66.0332	48.2201	56.7375	0.307286	0.00631957	0.0456406	31.3287	35.699	34.5889	41.6933	47.8576	44.7581	0.371842	1.05906e-05	0.000120739
IL15RA	chr10:5994333-6020150	1.86051	2.934	2.33099	4.34062	2.4497	3.3226	0.51137	0.00644035	0.0462946	9.4369	11.5159	10.8859	13.6392	11.2411	12.6832	0.220454	0.0235631	0.074251
SERPINA1	chr14:94843083-94857029	0.0682407	0.0992954	0.0762046	0.323181	0.217144	0.256939	1.75347	0.00660637	1	2.08688	2.48372	2.3563	9.12435	5.96734	7.75969	1.71947	0	0
SERPINA1	chr14:94843083-94857029	0.0682407	0.0992954	0.0762046	0.323181	0.217144	0.256939	1.75347	0.00660637	1	2.08688	2.48372	2.3563	9.12435	5.96734	7.75969	1.71947	0	0
H1FX	chr3:129033613-129043412	56.7279	57.3171	58.8334	99.4536	71.0866	84.552	0.523203	0.00663214	0.0473033	107.596	121.073	117.929	142.636	188.796	164.361	0.478951	0.00101884	0.00608547
KRT19	chr17:39679868-39684641	1213.74	1065.34	1196.38	2206.84	1715.54	1949.4	0.704355	0.00672847	0.0477189	20.4231	25.3762	23.8461	48.6337	70.0156	58.5789	1.29663	0	0
RIPK4	chr21:43159528-43187249	17.1867	15.5646	17.1294	27.3952	22.0166	24.5842	0.521256	0.00681121	0.0481234	33.5186	35.2893	35.2627	77.5343	99.8046	88.0595	1.32033	0	0
CD63	chr12:56119226-56123457	198.855	173.095	195.359	234.716	201.96	217.649	0.155874	0.00694509	0.048853	285.021	330.934	318.53	392.472	398.22	397.495	0.319507	2.76668e-13	1.37982e-11
CHMP2A	chr19:59062932-59066486	118.147	125.925	125.039	168.6	111.796	138.632	0.148886	0.00703893	0.0492868	81.2615	90.0531	88.1893	116.757	125.683	121.483	0.462085	8.88178e-16	6.08532e-14
LOC100288911	chr2:36581891-36582713	2.34775	2.0485	2.32957	5.58245	3.41915	4.46413	0.938314	0.0071156	0.0496472	2.76039	3.63496	3.34972	5.14716	5.52921	5.35922	0.677984	0.0249348	0.0775687
GLRX	chr5:95149552-95158577	4.95762	4.2381	4.83183	6.05343	9.46324	7.84641	0.699463	0.00720269	0.050128	3.94205	3.19053	3.56842	5.11667	7.66571	6.26803	0.812725	0.000652513	0.00415782
C7orf55	chr7:139025104-139112272	3.03196	3.67607	3.34188	6.24218	4.14103	5.16705	0.628683	0.00721567	0.050193	1.39586	1.80711	1.67345	2.82315	2.86947	2.86496	0.77569	0.0170703	0.0582238
PKN1	chr19:14544165-14582679	30.453	29.6239	31.1327	49.9613	28.5149	38.6251	0.311108	0.00737463	0.0511181	61.2168	68.6638	66.952	88.7425	91.8349	90.6862	0.437757	4.48469e-05	0.000429132
CRNDE	chr16:54952776-54963101	17.0272	18.7148	18.2313	25.9179	20.9572	23.3029	0.354091	0.0074004	0.051271	16.6522	16.1748	16.6524	23.3477	21.4144	22.6094	0.441193	5.29159e-05	0.000494933
STX4	chr16:31044415-31051488	21.0849	21.4738	21.9048	32.4388	26.6835	29.418	0.425453	0.00754458	0.0519854	26.8349	28.3651	28.2813	35.162	35.6431	35.5848	0.331416	0.0101989	0.0390417
UBL7	chr15:74738317-74753529	18.0548	16.257	17.9407	24.3569	21.9398	23.1025	0.364813	0.0078017	0.0533916	17.8931	19.5627	19.25	23.6527	26.1923	24.9327	0.373177	2.03934e-06	2.72828e-05
RAP1GAP	chr1:21922707-21995856	1.82849	1.9038	1.91034	3.32278	2.74251	3.01772	0.659631	0.00793523	0.0540262	0.540814	0.480374	0.509619	1.05502	0.662497	0.875392	0.780509	0.0132046	0.0478791
RAD51L3-RFFL	chr17:33336130-33448541	1.37108e-06	0.756315	0.277875	1.46526	0.595194	0.730665	1.39477	0.0080446	0.0544482	0.419212	0.306759	0.365058	1.05354	1.40371	1.2277	1.74976	0.00011179	0.000930862
ATF5	chr19:50392912-50437193	8.45419	6.72887	8.06199	9.86327	10.8976	10.401	0.367516	0.00819449	0.0551009	15.4491	17.2879	16.8647	23.5325	19.131	21.6347	0.359337	0.00742477	0.0303749
RPL28	chr19:55897299-55903451	518.795	471.956	517.719	730.077	497.911	607.468	0.230639	0.008197	0.0551009	253.987	301.868	288.074	315.913	328.174	323.37	0.166744	0.00246413	0.0126745
C11orf49	chr11:46958250-47198676	12.1596	14.6448	13.5181	18.547	14.2589	16.3087	0.270753	0.00826947	0.0554779	16.3791	17.8386	17.5911	20.1572	22.5452	21.3889	0.282016	0.0199445	0.0657087
PALM	chr19:708952-748330	0.412656	0.542382	0.470739	1.19279	0.456135	0.795447	0.756837	0.00832949	0.0558011	37.751	42.1194	41.1471	48.5317	50.2239	49.5981	0.269496	2.29828e-06	3.02875e-05
BIK	chr22:43506753-43525718	9.35947	6.03736	8.39593	15.9853	10.8543	13.2847	0.662005	0.00854085	0.0567323	10.6287	12.1242	11.7534	16.3859	21.1609	18.6469	0.665861	0.000233532	0.00174211
FBLN2	chr3:13590624-13679922	0.063681	0.083346	0.0657759	0.222779	0.184672	0.198638	1.59451	0.00858454	1	1.34192	1.54359	1.48893	5.38687	1.50204	3.66085	1.2979	8.17568e-12	3.30635e-10
FBLN2	chr3:13590624-13679922	0.063681	0.083346	0.0657759	0.222779	0.184672	0.198638	1.59451	0.00858454	1	1.34192	1.54359	1.48893	5.38687	1.50204	3.66085	1.2979	8.17568e-12	3.30635e-10
CBR3	chr21:37504064-37528606	11.8457	11.2211	11.9903	21.6169	15.0628	18.1587	0.598792	0.00866208	0.0573878	3.88312	3.26831	3.56907	5.42157	8.00997	6.63859	0.895329	0.00022455	0.00168669
HMGN3	chr6:79910961-79946517	87.3362	75.8116	85.7167	100.218	102.209	101.422	0.242717	0.00885672	0.0583409	66.999	72.6281	71.6676	85.3988	94.8048	90.1592	0.331155	2.74455e-06	3.55708e-05
PRR24	chr19:47777658-47778980	7.42791	6.11182	7.15396	12.9732	8.51694	10.5788	0.56436	0.00886585	0.0583542	5.21789	8.05468	7.00878	10.7266	11.8837	11.2911	0.687956	8.18909e-05	0.000718339
ITM2C	chr2:231729620-231743963	32.8964	30.668	33.1168	44.1315	37.6391	40.7454	0.299076	0.00897259	0.0587673	24.671	27.3438	26.7785	32.1629	33.7509	33.141	0.307541	0.0107468	0.0407524
MDH1	chr2:63348534-63834330	136.486	135.836	140.739	156.895	153.689	155.523	0.144108	0.00903637	0.0590448	95.3364	100.389	100.295	119.199	138.056	128.465	0.357134	5.39568e-14	2.97479e-12
TCEAL3	chrX:102862833-102864855	13.9105	11.6402	13.493	18.8524	17.5337	18.1652	0.428968	0.00936782	0.0608643	22.5051	24.7836	24.3286	29.7349	36.2684	32.8634	0.433827	3.90871e-05	0.000380991
MVB12A	chr19:17530911-17536140	22.5275	23.1898	23.522	40.6569	28.0253	34.0124	0.532047	0.00959623	0.0619555	32.577	35.2917	34.85	46.1366	46.104	46.4056	0.413139	0.00427155	0.0196764
SLC35C2	chr20:44978176-44993064	15.5532	14.6641	15.7118	23.0914	17.0474	19.9103	0.341672	0.00985047	0.063204	11.455	12.8986	12.5503	16.311	14.8485	15.748	0.327453	0.015052	0.0529388
RAB26	chr16:2198650-2204141	6.7864	8.05155	7.50679	15.4576	7.75103	11.3741	0.59949	0.00987739	0.0632949	4.34318	5.68965	5.25181	6.73893	7.24826	7.02047	0.418751	0.0325316	0.0946113
RHOD	chr11:66824288-66839488	59.5984	64.871	63.6086	103.196	77.426	89.6669	0.495353	0.0101997	0.0648033	29.798	32.4209	31.9676	51.8816	34.6639	44.4465	0.475456	0.00150441	0.00839308
TRIP10	chr19:6739706-6751529	43.2153	45.194	45.4069	75.7186	53.4572	63.9972	0.495098	0.0102142	0.064836	35.7487	39.6282	38.8124	45.481	51.6582	48.5485	0.322909	0.0201998	0.0663487
THAP4	chr2:242523819-242576725	25.9879	28.6249	27.8461	41.3132	29.4302	35.0711	0.332807	0.0102459	0.0649102	26.7616	30.3651	29.4774	42.4913	41.81	42.4601	0.5265	1.96317e-06	2.63636e-05
PSME2	chr14:24612573-24615855	84.2251	82.6889	86.405	134.813	109.975	121.828	0.495658	0.0102495	0.0649102	28.3452	34.1728	32.4597	43.8674	39.8543	42.3299	0.383028	0.0144096	0.0512413
FLT3LG	chr19:49977465-49989488	2.63966	2.87592	2.83063	5.93621	3.53769	4.65343	0.717172	0.0104108	0.0657505	1.62006	1.34843	1.46103	2.55098	2.26656	2.46281	0.75332	0.0122868	0.0451721
RPP21	chr6_ssto_hap7:1532220-1644613	27.914	32.7539	30.705	50.9516	35.5804	43.0061	0.486069	0.0109065	1	41.1618	46.8618	45.4458	55.9054	53.854	55.348	0.284383	0.0495918	1
ABLIM2	chr4:7967036-8160559	0.256931	0.289647	0.272648	0.580668	0.466581	0.519576	0.930297	0.0109755	0.0683208	0.831874	0.884568	0.878222	1.61352	1.17203	1.41581	0.688965	0.00292065	0.0145898
FDX1L	chr19:10420890-10426691	12.5587	10.0676	12.0133	20.8734	16.1511	18.4022	0.615246	0.0109763	0.0683208	12.5331	15.9762	14.8813	20.9114	17.1917	19.3909	0.381875	0.0393618	0.109051
BST2	chr19:17513754-17516384	25.7635	25.8134	26.6477	50.8138	27.8449	38.6748	0.537385	0.0114369	0.0706453	43.5127	48.7033	47.5432	59.3966	60.9219	60.4516	0.346541	0.0167356	0.0573873
MIR22HG	chr17:1614797-1619566	2.61773	3.35072	2.95971	3.6222	4.42352	4.05337	0.453667	0.0114693	0.0707824	5.20417	5.14491	5.23659	8.07889	8.8092	8.43101	0.687078	1.73899e-07	2.93942e-06
LAGE3	chrX:153705240-153707596	11.2105	8.02713	10.3505	17.7393	12.6398	15.0644	0.541435	0.0116142	0.0714842	5.98441	7.69855	7.1457	8.79036	9.6539	9.24249	0.371205	0.0348823	0.0993599
WDR34	chr9:131314836-131419129	89.7338	83.6274	90.3458	146.875	107.74	126.748	0.488431	0.0116314	0.0715585	41.4804	49.2262	47.0458	58.2798	57.6809	58.4435	0.312977	0.0253453	0.078394
MRPL33	chr2:27994583-28002608	64.0472	68.4849	67.8137	88.7116	83.3122	85.9703	0.34226	0.0116971	0.071894	89.4238	109.106	103.162	260.846	219.406	243.752	1.2405	0	0
C8orf40	chr8:42273979-42408140	20.3114	27.9669	23.7583	35.5825	22.9641	29.136	0.294374	0.0117793	0.0722966	23.8658	22.4755	23.4547	37.671	35.3855	36.8828	0.65307	1.77192e-13	9.06117e-12
ZFAND2B	chr2:220071505-220074373	7.87489	8.70117	8.4478	12.7964	10.6517	11.6575	0.46461	0.0119626	0.0732366	20.8221	23.4331	22.7881	32.413	29.4972	31.2718	0.456581	1.90673e-05	0.000202343
CCDC94	chr19:4247110-4269085	9.67276	9.93193	10.0998	17.4579	12.6093	14.9128	0.562231	0.0121197	0.0740335	13.7767	16.0588	15.4342	23.0586	22.3258	22.8801	0.567964	0.000277065	0.00201884
CNTF	chr11:58346586-58393205	2.4501e-12	0.381553	0.0881185	0.372129	0.75198	0.572811	2.70054	0.0122462	0.074674	0.214783	1.23546	0.762383	1.14507	1.75927	1.43903	0.916511	0.0251577	0.0780475
GTPBP6	chrY:171425-180887	10.2596	11.1451	21.9045	17.4475	11.8858	29.0513	0.407377	0.0127325	0.0766896	10.4153	12.1767	23.3752	14.9992	14.86	30.0583	0.362788	0.00365738	0.0174216
MOB2	chr11:1490684-1785501	6.95989	6.77284	7.0979	12.5219	8.97797	10.65	0.585383	0.0129184	0.077471	18.912	20.008	19.9368	25.5422	24.7143	25.3039	0.343922	0.02314	0.0733379
FSD1	chr19:4304590-4323843	7.9369	4.82507	6.99579	10.2932	10.2886	10.3195	0.560813	0.013189	0.078513	9.79278	10.409	10.3622	14.1035	14.2291	14.25	0.459635	0.00400884	0.018754
MRPS12	chr19:39405903-39423659	21.4101	20.6432	21.8051	29.1938	23.5277	26.1912	0.264417	0.0132805	0.0789219	21.0086	23.3038	22.8116	26.8931	29.9863	28.4789	0.320125	0.000245478	0.00181778
TMEM54	chr1:33352097-33366953	54.3872	54.238	56.1274	95.3205	63.3608	78.4664	0.483369	0.0138243	0.0815211	4.23676	5.42027	5.07178	12.4692	6.098	9.68003	0.93252	3.88883e-05	0.000379578
AIFM2	chr10:71812356-71892690	12.5554	12.6832	13.0165	15.759	14.3721	15.0395	0.208417	0.0142797	0.0837409	0.883329	1.06737	1.01285	1.82973	1.593	1.73545	0.776887	9.68449e-05	0.000825712
UBXN11	chr1:26608772-26647014	9.55572	9.70888	9.91843	14.4634	10.2371	12.2173	0.300743	0.014452	0.0844635	14.1622	16.3211	15.7526	19.1773	18.3094	18.9174	0.264125	0.000694189	0.00439955
C7orf55-LUC7L2	chr7:139025104-139112272	18.8082	19.3889	19.9093	32.0469	23.7917	27.9453	0.489163	0.0150056	0.0870891	8.27776	9.08433	8.89789	13.2183	15.6497	14.4716	0.701684	2.75738e-05	0.000281603
ZNF219	chr14:21558204-21572863	9.28584	8.91949	9.43963	12.3349	9.058	10.6104	0.168679	0.0150606	0.0872893	7.88016	8.8259	8.60255	12.326	10.631	11.6393	0.436164	3.28626e-14	1.87025e-12
MRPL27	chr17:48445227-48450562	78.1909	76.3912	80.0802	127.161	96.8176	111.261	0.474425	0.0156015	0.0896615	39.9984	48.8205	46.1728	58.4961	64.18	61.4436	0.41222	0.00677512	0.028241
CCDC102A	chr16:57546089-57570477	4.42065	3.5333	4.22878	7.22796	5.36475	6.25565	0.564917	0.0157803	0.0903114	4.6915	5.14049	5.05951	9.81443	7.16857	8.6876	0.779961	4.628e-06	5.72978e-05
SSBP4	chr19:18530145-18549111	11.4669	10.3374	11.417	17.5414	10.3501	13.73	0.266145	0.0158009	0.0903114	6.25531	7.08375	6.86439	9.75127	10.5017	10.0901	0.555743	3.16531e-06	4.06139e-05
MIB2	chr1:1550794-1565990	10.9885	10.4394	11.1338	14.7978	11.3561	13.003	0.223892	0.0159088	0.0906718	16.1148	17.4714	17.2693	22.3611	19.5564	21.2724	0.30078	1.52348e-10	4.71544e-09
IFI27L2	chr14:94594117-94595957	35.3521	28.1854	33.7754	57.4234	43.4048	50.0925	0.568622	0.0161292	0.0915748	19.2812	23.9928	22.5712	29.5751	32.5851	31.1409	0.464329	0.025192	0.0781047
USE1	chr19:17326154-17330638	6.18283	6.43349	6.49756	11.0891	9.35257	10.1871	0.648777	0.0161713	0.0916749	8.24635	9.41385	9.12617	15.8582	12.4268	14.4151	0.659495	0.00116802	0.00684327
TICAM1	chr19:4815935-4831754	6.22205	5.65879	6.21105	9.66524	8.14721	8.8802	0.515755	0.01659	0.0932057	10.1654	11.1571	10.9712	14.3522	13.9045	14.2439	0.376617	0.0113701	0.042595
BCL7B	chr7:72950682-72972065	22.9852	20.2128	22.6716	32.234	28.2052	30.1409	0.410836	0.016625	0.0932494	13.5546	15.9238	15.2476	22.7589	18.2247	20.8341	0.450366	0.00139139	0.00790266
PSME1	chr14:24605377-24610797	176.255	193.424	188.698	310.071	214.702	259.844	0.461566	0.0166505	0.0933172	88.2689	97.0103	95.2977	155.196	137.694	148.246	0.637485	5.01351e-06	6.16382e-05
KPTN	chr19:47978399-47987521	7.69118	6.51216	7.4972	11.6273	10.2502	10.9218	0.542791	0.0167365	0.0936405	3.854	3.4798	3.71049	5.36977	5.12423	5.29324	0.51254	0.0149787	0.0527204
EPS8L2	chr11:706119-727727	30.9405	31.376	32.1312	52.369	36.8549	44.2034	0.460179	0.0170993	0.0950596	94.9693	102.401	101.364	142.231	109.569	128.391	0.340993	0.0373153	0.104705
IFI30	chr19:18284578-18288927	71.2358	70.3606	73.254	113.087	89.2841	100.642	0.458253	0.0173894	0.0959759	6.32619	6.03683	6.28341	9.02196	9.91227	9.48771	0.594512	0.00501178	0.0222791
GHDC	chr17:40341104-40346550	12.6951	10.7311	12.3478	16.7747	13.0801	14.8439	0.265621	0.0176351	0.0967125	5.69191	6.34092	6.18391	8.65939	8.49091	8.59268	0.474589	0.000561575	0.00365762
B3GNT7	chr2:232260334-232265875	0.212149	0.296811	0.252912	0.517666	0.420659	0.469942	0.893846	0.0178592	0.0975919	0.191326	0.202861	0.205852	0.54571	0.372142	0.471916	1.19692	0.00335748	0.0163236
ACSM3	chr16:20775311-20860990	0.288319	0.18537	0.257641	0.807176	0.48279	0.611064	1.24596	0.0178913	0.0976902	0.658131	0.818248	0.765817	1.9479	1.7702	1.88144	1.29676	8.54047e-05	0.000744535
MRPL11	chr11:66202549-66206310	69.7015	71.3938	72.6463	99.2225	78.6819	88.4628	0.284183	0.0180534	0.0982249	25.4624	26.4301	26.5723	29.1858	39.0206	33.8434	0.34895	0.0011661	0.00683769
CSRNP1	chr3:39183341-39195102	0.855471	0.878153	0.894052	1.52201	1.36171	1.4429	0.690537	0.0190193	0.102429	3.04779	3.26532	3.24372	14.345	17.5755	15.8938	2.29274	0	0
HEIH	chr5:180256953-180262726	2.26111	1.57488	2.05803	4.05571	2.67348	3.32549	0.692302	0.0190526	0.102529	11.4614	11.2495	11.5457	15.8872	13.7462	14.9889	0.37654	0.0202439	0.0664353
SLC25A26	chr3:66119284-66550845	7.28704	7.30714	7.53302	10.3211	8.602	9.4325	0.324412	0.0199339	0.105663	5.04212	5.67586	5.53035	9.432	7.48122	8.6054	0.637871	1.77693e-08	3.72101e-07
STRADA	chr17:61780191-61819330	9.77116	11.4669	10.7387	15.0231	10.6389	12.6657	0.238111	0.0199658	0.105751	13.9081	15.065	14.9308	15.7629	16.2989	16.0869	0.107596	0.0299827	0.0888091
CCDC12	chr3:46963230-47051194	23.6161	23.9058	24.505	39.5074	29.6064	34.3875	0.488808	0.0200992	0.106294	14.1851	18.0253	16.8208	21.515	23.1498	22.3894	0.41257	0.0156107	0.0543218
BNIP1	chr5:172571444-172591390	8.37206	8.69422	8.75498	13.4775	11.5485	12.4593	0.509046	0.0204078	0.107361	10.4171	11.3095	11.1561	17.4897	15.1371	16.5287	0.567144	0.000214988	0.00162961
SMOC2	chr6:168841830-169068674	0.455513	0.506263	0.48413	1.08852	0.620111	0.833869	0.784427	0.0204115	0.107361	9.68857	10.6065	10.4374	9.79647	22.2773	15.4761	0.568274	0.00013757	0.0011051
CD97	chr19:14491955-14519537	13.1334	13.5073	13.7102	20.1436	14.2792	17.0449	0.314083	0.0204183	0.107361	1.30523	1.52411	1.44811	2.3881	2.51815	2.44647	0.756531	4.54383e-05	0.000433321
FLJ20021	chr4:102268933-102270040	4.97411	4.78515	5.05349	9.46172	6.7586	8.05017	0.671738	0.0204257	0.107361	5.96909	8.06365	7.36698	10.3634	10.9334	10.7055	0.539203	0.0172556	0.0586775
GRAMD3	chr5:125695787-125829853	5.27132	5.69452	5.60497	5.85855	7.18081	6.55906	0.226782	0.020709	0.108477	28.9156	28.9128	29.4789	46.3518	41.2611	44.3416	0.588978	8.88178e-16	6.08532e-14
FAIM	chr3:138327541-138352213	11.4888	8.93305	10.8957	12.9457	13.6731	13.3427	0.29229	0.020829	0.10879	14.7359	13.9338	14.5082	27.1723	19.6009	23.9234	0.721555	1.97249e-11	7.27712e-10
ITPA	chr20:3189513-3204516	25.0386	27.2949	26.6524	36.5832	26.4782	31.1988	0.227226	0.0208315	0.10879	31.7628	39.3369	36.9145	46.1763	48.5993	47.4979	0.363676	0.000124501	0.00101846
DDIT3	chr12:57881735-57914300	15.021	14.4559	15.2909	24.1195	14.4129	19.0674	0.318439	0.0209068	0.109058	63.8841	68.1425	67.7291	80.4778	99.0723	89.8059	0.407035	1.09015e-11	4.32202e-10
TSTD1	chr1:161007421-161008774	48.4285	60.3766	54.5047	87.4649	45.3521	65.0341	0.254816	0.0215256	0.111485	1.49609	1.0492	1.19291	3.88159	3.73122	3.81684	1.67789	0.00153235	0.00850498
ISG20	chr15:89182038-89198879	0.998797	1.26366	1.14608	2.16593	1.98952	2.09404	0.869581	0.0217548	0.112293	3.11631	3.65599	3.52441	6.29759	6.86865	6.60122	0.905351	0.000401156	0.00276461
BAD	chr11:64037299-64056972	42.0684	35.7137	40.9551	53.0156	55.6862	54.4715	0.411457	0.0221244	0.11351	32.5174	35.0539	34.6743	43.2259	49.42	46.3043	0.41728	0.0041469	0.0192657
TBCB	chr19:36602104-36616849	33.8117	28.0997	32.7176	47.9085	41.823	44.7134	0.450637	0.0221306	0.11351	58.6578	65.8286	64.1666	71.9887	85.9415	78.7375	0.295228	0.0341313	0.0977931
S100A3	chr1:153519808-153521734	2.90748	3.80533	3.35149	6.15513	4.97015	5.54743	0.727017	0.0222644	0.114069	27.1759	29.9614	29.4146	42.3531	37.1087	40.2645	0.452975	0.00549546	0.0239318
NDUFA13	chr19:19627018-19639013	207.141	240.194	226.781	383.417	240.961	308.226	0.442687	0.0225204	0.114893	202.828	236.367	227.264	290.573	298.289	295.879	0.38064	0.00635755	0.0268429
COA3	chr17:40949635-40950743	70.6833	61.4206	69.4555	100.404	89.0905	94.5824	0.445484	0.0227015	0.115535	54.554	64.7914	61.8688	83.5529	93.4363	88.5361	0.517054	0.000295228	0.00213138
CPNE2	chr16:57126454-57181878	12.1573	12.916	12.8568	19.2966	16.1907	17.6848	0.459985	0.0228787	0.11618	43.5639	48.071	47.1744	60.1501	54.1975	57.8404	0.294075	0.0364466	0.102758
HMGCL	chr1:24128366-24151949	16.3749	18.8165	17.8559	27.6304	19.0394	23.0962	0.371258	0.0232081	0.117536	24.0248	24.4643	24.7799	32.2316	30.6545	31.714	0.35595	0.00440512	0.0201798
IL15	chr4:142557748-142655140	0.844965	0.606684	0.760567	1.53337	0.832193	1.1449	0.590074	0.0232139	0.117536	7.58177	7.45383	7.63989	12.9737	10.9523	12.147	0.668982	3.30846e-14	1.87533e-12
NENF	chr1:212606228-212619721	56.7273	56.0797	58.3192	95.5066	64.9451	79.3706	0.444633	0.0236187	0.119104	25.7462	30.7157	29.2672	36.9096	42.2642	39.5554	0.43459	0.00240796	0.0124201
CDV3	chr3:133292433-133309118	33.2958	32.0415	33.9171	35.9397	39.6503	37.9895	0.163589	0.023668	0.119309	85.1714	85.7542	87.2019	115.725	106.675	112.344	0.365494	6.66134e-15	4.16009e-13
YIPF1	chr1:54317391-54355487	6.21477	6.5742	6.55213	6.90372	8.36041	7.66841	0.226962	0.0237436	0.119472	5.25158	5.34751	5.39471	7.41681	6.58897	7.07713	0.391618	0.00193152	0.0103302
CACFD1	chr9:136325086-136335909	2.27196	2.82329	2.56141	4.06534	2.66525	3.33397	0.380301	0.0240269	0.120326	3.21035	4.02122	3.75534	5.17989	5.01782	5.13669	0.451896	0.00265101	0.013498
SAMD10	chr20:62605465-62610995	9.65942	10.1238	10.1568	17.3967	11.1479	14.103	0.47356	0.0242919	0.121068	0.470507	0.365102	0.417061	0.893784	0.644008	0.787153	0.916384	0.0182839	0.0613694
PAF1	chr19:39876269-39881835	26.7608	23.3815	26.3358	36.0908	35.0303	35.5948	0.434641	0.0242923	0.121068	39.9562	46.1071	44.4858	54.8361	54.2039	54.8915	0.303238	0.0273946	0.0830145
ST5	chr11:8714898-8932498	4.51326	5.29173	4.96909	6.85216	5.00397	5.87817	0.242383	0.0246491	0.122508	4.33991	5.05139	4.84972	6.82413	4.74242	5.92633	0.289238	0.0328625	0.0952601
MNF1	chr6:33664537-33679528	31.934	33.08	33.4318	52.0426	39.3986	45.3988	0.441433	0.0249192	0.123361	13.7644	15.9397	15.3732	20.3185	18.7465	19.7516	0.361552	0.024849	0.0773872
EFNA1	chr1:155100348-155107386	8.01279	8.62368	8.51177	12.795	8.99298	10.8219	0.346426	0.0249768	0.123602	29.878	35.3067	33.6504	46.1708	58.067	51.8102	0.622612	9.62775e-06	0.000110387
ECHS1	chr10:135175986-135186908	69.6673	68.2329	71.4162	100.288	91.8714	96.0182	0.427057	0.0256775	0.126074	62.2672	70.9081	68.7566	87.5562	84.0127	86.5155	0.331459	0.0176766	0.0597431
DHPS	chr19:12777617-12792701	27.6944	29.3129	29.2192	41.1881	33.031	36.899	0.336666	0.0257412	0.126207	33.9778	38.9966	37.6772	44.4277	47.1375	45.9084	0.285067	0.0239377	0.0752396
PNPLA2	chr11:818900-825571	18.1489	16.7491	18.2049	30.9167	19.2188	24.7438	0.44274	0.0257674	0.126291	28.9182	34.2175	32.72	43.0074	43.9092	43.6782	0.416742	0.0028319	0.0142443
ASTN2	chr9:119187503-120177317	0.326872	0.23468	0.282454	0.468602	0.692204	0.565869	1.00245	0.0260131	0.127012	1.3343	1.0698	1.1682	1.69456	1.7484	1.71166	0.551106	0.0212019	0.0686654
OBSL1	chr2:220415449-220436268	12.3493	12.3	12.7293	19.7748	14.2667	16.8711	0.406402	0.0261079	0.127191	4.36025	5.21999	4.96416	6.9152	5.4123	6.27539	0.338155	0.000272157	0.00198821
ZBTB22	chr6_qbl_hap6:4514427-4517966	4.87675	4.96228	5.06341	6.16294	5.69686	5.92205	0.225988	0.0261565	1	12.0717	13.2192	12.9918	15.8569	15.3342	15.7062	0.273729	0.0144927	1
TSSC4	chr11:2423522-2425106	9.10982	9.04966	9.38938	15.7366	11.1273	13.3161	0.504072	0.0263839	0.127993	20.1369	21.8025	21.5531	27.7957	26.7313	27.4957	0.351311	0.0192369	0.0638845
SDHAF2	chr11:61197596-61214239	30.533	29.0514	30.9681	44.7851	39.4869	42.0527	0.441417	0.0265979	0.128488	32.4211	35.974	35.2352	45.3485	45.3524	45.6299	0.372961	0.00979727	0.0378224
SNRPN	chr15:25068793-25223729	28.2714	24.4025	27.7108	39.6003	36.0404	37.7661	0.446642	0.0270468	0.130291	18.724	20.2033	19.9877	26.601	23.6485	25.4351	0.347707	0.0281227	0.0845597
OLFML2B	chr1:161952981-161993644	0.0423321	0.0664855	0.0581833	0.202924	0.143188	0.17553	1.59304	0.0273461	1	0.233081	0.309905	0.287268	0.868402	0.825489	0.858432	1.57931	1.4653e-05	0.000161194
OLFML2B	chr1:161952981-161993644	0.0423321	0.0664855	0.0581833	0.202924	0.143188	0.17553	1.59304	0.0273461	1	0.233081	0.309905	0.287268	0.868402	0.825489	0.858432	1.57931	1.4653e-05	0.000161194
SYNPO	chr5:149980641-150038792	5.78695	6.09046	6.09474	8.93607	6.96355	7.89677	0.373697	0.0273932	0.131384	5.95616	6.23288	6.23882	10.2342	6.08746	8.42726	0.43379	5.73145e-05	0.000528811
ATP6V1F	chr7:128502856-128505903	94.9136	96.8998	98.8134	153.496	113.844	132.637	0.424704	0.0276784	0.132225	33.8831	41.691	39.2872	49.8794	51.8399	51.0263	0.377184	0.0145549	0.051654
MAF1	chr8:145159304-145162515	32.5338	33.6974	34.0659	51.6612	40.3464	45.7383	0.425073	0.0279448	0.133097	83.9951	99.1416	94.8709	122.903	118.218	121.566	0.357702	0.0134461	0.0485667
BHLHE40	chr3:5021096-5026865	14.0876	20.7875	17.1496	28.3118	18.3864	23.0793	0.42842	0.0282217	0.133869	143.738	149.669	150.191	302.432	329.966	316.738	1.07649	4.04944e-08	7.76546e-07
C1orf86	chr1:1981908-2144159	23.878	22.3153	24.0675	34.7586	25.7235	30.0438	0.319982	0.0285771	0.134766	20.6142	23.6723	22.8799	27.2734	30.245	28.6836	0.326145	0.0209227	0.0680945
DDX54	chr12:113587662-113623284	23.7996	22.7407	24.1673	27.8854	23.8414	25.7808	0.0932446	0.0285809	0.134766	24.6805	27.324	26.7706	30.9667	30.8691	31.1039	0.216444	5.10149e-06	6.26333e-05
BBC3	chr19:47724078-47736023	3.05102	4.54664	3.71579	6.59447	3.17401	4.74394	0.352417	0.0288201	0.135612	4.30827	4.75992	4.65768	7.78995	7.68447	7.78023	0.740203	3.66256e-08	7.08129e-07
INTS12	chr4:106603784-106629881	10.5114	11.7182	11.3083	13.856	13.0912	13.4662	0.251963	0.0296046	0.137824	13.5819	13.5861	13.8358	18.158	15.696	17.1494	0.309752	0.0116322	0.0432898
VNN1	chr6:133001996-133035194	0.0206259	0.0179969	0.0209779	0.0941646	0.100775	0.0980635	2.22485	0.0296165	1	0.90853	0.846504	0.891002	0.860895	1.86533	1.32091	0.56803	0.0231624	0.0733379
VNN1	chr6:133001996-133035194	0.0206259	0.0179969	0.0209779	0.0941646	0.100775	0.0980635	2.22485	0.0296165	1	0.90853	0.846504	0.891002	0.860895	1.86533	1.32091	0.56803	0.0231624	0.0733379
TCEB2	chr16:2821414-2827297	188.91	208.878	202.831	323.467	208.642	262.929	0.374395	0.0296866	0.137957	192.765	231.308	220.015	257.488	303.702	279.902	0.347317	0.00731009	0.0299914
TRIP6	chr7:100464949-100471076	63.1889	60.9472	64.4164	101.647	72.248	86.1715	0.419782	0.0297102	0.13801	17.4493	19.029	18.7602	26.2124	20.449	23.7839	0.342307	0.0221837	0.0711269
SPG21	chr15:65255362-65282251	47.1783	47.2775	48.7602	54.3331	52.7062	53.5762	0.135887	0.029983	0.138983	40.1388	42.9314	42.6161	53.4664	51.1464	52.7311	0.307255	4.2781e-09	1.00803e-07
DCTN3	chr9:34613547-34620496	46.7876	44.4657	47.418	68.1923	59.2788	63.5515	0.42249	0.0301007	0.139261	46.7334	51.1115	50.2773	61.6836	64.4599	63.3145	0.332628	0.0190483	0.0633942
AAMDC	chr11:77532207-77583398	26.142	27.5468	27.5721	47.4721	32.52	39.5704	0.521214	0.0301112	0.139263	30.2362	33.9997	33.143	45.1701	48.0343	46.7654	0.496736	0.0055941	0.0242417
ZNF580	chr19:56152391-56154836	16.9236	16.09	17.1128	24.3608	16.9944	20.4618	0.257855	0.0304116	0.140323	29.5164	34.068	32.8082	47.1502	44.5486	46.1877	0.49345	9.94105e-05	0.000843704
ERP29	chr12:112451151-112461024	55.2195	52.6495	56.0393	73.0591	61.0925	66.8196	0.253831	0.0304926	0.140556	108.667	121.007	118.306	143.795	150.853	147.886	0.32196	3.19599e-09	7.67147e-08
CHCHD5	chr2:113342035-113346617	38.0205	35.504	38.3096	58.2653	47.5041	52.6314	0.458216	0.0305547	0.140795	42.2651	50.169	47.9364	60.107	60.8185	60.838	0.343852	0.0254272	0.0785408
LOC113230	chr19:14183820-14185874	0.776553	1.31529	1.01537	2.50252	1.05582	1.73997	0.777064	0.0307603	0.14127	1.03749	2.12807	1.72954	2.28183	3.09832	2.66738	0.625041	0.0332654	0.0960532
MRPL14	chr6:44081372-44095191	56.1	51.92	56.3596	87.996	65.1348	75.9966	0.431274	0.0308309	0.141547	51.4609	60.9922	58.2688	72.2913	78.7142	75.627	0.376178	0.00966817	0.0375087
NACAD	chr7:45120035-45128493	0.0329501	0.0431253	0.0382883	0.0945	0.130029	0.111252	1.53886	0.0312809	1	0.0604743	0.0737063	0.0669914	0.153622	0.194003	0.176135	1.39464	0.0156371	1
ENO2	chr12:7023613-7032859	23.0428	25.8776	24.8973	35.1305	31.3345	33.1804	0.414341	0.0313086	0.143121	6.1791	6.63066	6.57279	6.86614	10.1843	8.40869	0.355374	0.033262	0.0960532
RND2	chr17:41177257-41184058	0.158538	0.149335	0.160639	0.217107	0.37883	0.303036	0.915662	0.031772	0.14453	0.113431	0.112499	0.116859	0.380023	0.19706	0.30106	1.36528	0.00477113	1
GJA9-MYCBP	chr1:39328161-39347298	0.100321	0.220834	0.0877298	0.0888295	0.505251	0.286295	1.70637	0.0318386	0.144727	0.0470239	0.0285161	0.0197148	0.381191	0.0361314	0.221095	3.48732	0.0186481	1
SNF8	chr17:47007458-47022154	61.4789	50.6553	59.3227	82.7124	75.5274	79.0504	0.41419	0.0318632	0.144792	58.3979	61.8361	61.6549	78.1603	74.6034	77.0501	0.321582	0.0215057	0.0694263
CFB	chr6_ssto_hap7:3246430-3252571	1.93155	2.06838	2.04926	3.61923	2.50391	3.0337	0.565975	0.0319809	1	23.801	25.7672	25.4692	53.6197	44.4586	49.8295	0.968245	1.05347e-11	1
HEXIM2	chr17:43238263-43247406	3.9349	3.7534	4.0033	6.59702	5.36401	5.96277	0.574793	0.03201	0.145238	12.3934	14.2035	13.7494	18.3012	18.974	18.718	0.445054	0.00637735	0.0269168
BRE	chr2:28004265-28561767	18.4561	18.9791	19.2579	23.7085	21.1614	22.3581	0.215341	0.0320427	0.145238	20.9387	24.1108	23.2577	35.1676	29.1671	32.6289	0.488446	1.27767e-08	2.74346e-07
NDUFB2	chr7:140395135-140406446	140.807	131.783	141.862	215.837	166.537	189.914	0.420859	0.0321061	0.145464	86.309	98.0981	95.1147	121.769	122.224	122.709	0.367501	0.0135387	0.0487837
RAB13	chr1:153954092-153958853	27.3396	25.0591	27.3496	39.9605	33.946	36.8068	0.428452	0.0323359	0.146217	24.1303	27.2985	26.5089	32.8279	33.108	33.1431	0.322232	0.0264895	0.0810829
ADA	chr20:43248162-43280376	6.4462	8.41215	7.42793	12.5203	8.64943	10.4912	0.498142	0.0324174	0.146441	5.68195	5.89577	5.93273	8.05958	7.77719	7.99034	0.42956	0.0254148	0.0785408
GSTT1	chr22:24376138-24384284	22.0421	21.5122	22.5708	36.2952	25.9076	30.8344	0.450081	0.0325939	0.147044	10.9098	10.9757	11.1578	16.1808	17.5227	16.8856	0.597744	0.000811543	0.00503257
B9D1	chr17:19240866-19290532	37.7024	35.6167	38.0923	57.7044	42.0163	49.5109	0.378244	0.032732	0.147476	8.32702	9.59159	9.20248	13.5964	12.2391	13.0635	0.505441	0.00559028	0.02424
TICAM2	chr5:114914338-114961876	2.56052e-15	3.17065e-22	0	0.380852	0.112605	0.0992752	1.79769e+308	0.0327803	1	1.55864	0.995964	1.25988	3.0334	4.98518	3.6411	1.53109	3.51301e-08	6.82956e-07
TICAM2	chr5:114914338-114961876	2.56052e-15	3.17065e-22	0	0.380852	0.112605	0.0992752	1.79769e+308	0.0327803	1	1.55864	0.995964	1.25988	3.0334	4.98518	3.6411	1.53109	3.51301e-08	6.82956e-07
RPL38	chr17:72199794-72206019	1164.39	1147.86	1196.43	1631.93	1255.02	1434.16	0.261466	0.0332452	0.148864	652.606	712.206	701.723	829.033	1020.76	920.582	0.391644	0.000370169	0.00258386
ROGDI	chr16:4846962-4852951	16.3663	14.8675	16.3292	24.0126	18.4672	21.0935	0.369347	0.0332985	0.149006	22.4288	25.3191	24.6257	28.6605	30.6894	29.7544	0.272939	0.045344	0.121553
RPL41	chr12:56510373-56511616	776.968	786.636	806.241	1180.23	863.993	1014.57	0.331592	0.0336425	0.150031	312.302	344.953	338.315	383.117	492.915	434.918	0.362378	0.000234485	0.00174829
LOC100506100	chr9:131486740-131534213	18.114	15.9521	17.8887	27.1301	24.5994	25.814	0.529101	0.0336642	0.150058	1.94652	3.06239	2.66942	4.03651	5.61406	4.79419	0.844762	0.0203222	0.0666422
IRF7	chr11:612554-615999	2.14861	1.3091	1.88943	2.45333	3.0585	2.73985	0.536147	0.0339781	0.151115	7.17631	7.75694	7.66209	11.2288	10.1249	10.7766	0.492087	2.2772e-05	0.000237198
MEF2BNB	chr19:19256375-19314238	5.82266	5.04587	5.81612	8.32492	7.31776	7.79175	0.42189	0.0344943	0.152455	21.5221	25.9647	24.7151	28.9084	30.0547	29.7649	0.268222	0.0263397	0.0807996
SH2D3A	chr19:6752172-6767523	28.1798	23.3803	27.2506	41.5472	31.3661	36.1976	0.409608	0.0346502	0.153018	4.03423	4.65699	4.49843	8.10244	7.14884	7.72542	0.780192	8.34247e-06	9.77954e-05
ANKRD19P	chr9:95571892-95600739	9.46141	10.3271	10.1093	16.0282	11.5802	13.6949	0.437954	0.0351502	0.154238	6.30705	7.04927	6.8777	8.11687	9.80437	8.93015	0.37676	0.0236844	0.0745166
RPL24	chr3:101399933-101405563	940.437	846.504	935.097	1431.87	1108.86	1262.53	0.433125	0.0351656	0.154257	309.476	350.982	340.819	417.139	487.555	451.433	0.405507	0.00421974	0.0194951
AIP	chr11:67250504-67258579	45.0789	52.8225	49.5755	79.3179	53.7887	65.8762	0.410129	0.0352081	0.154394	25.6509	29.3859	28.4307	39.6003	44.0017	41.8383	0.557377	0.000132962	0.00107728
MTX1	chr1:155178489-155197325	25.0006	25.069	25.8416	37.9212	27.441	32.4272	0.327509	0.0352575	0.154561	20.3136	24.415	23.203	28.8829	26.9967	28.1998	0.281372	0.0431869	0.116949
NDUFA11	chr19:5891286-5904024	103.229	92.5209	102.449	160.607	113.248	135.69	0.40541	0.0354301	0.15492	101.087	115.771	111.992	133.233	146.273	139.931	0.321312	0.0150216	0.0528451
CCDC120	chrX:48910960-48927510	4.36904	3.94938	4.34433	5.04435	4.90865	4.976	0.195854	0.0355096	0.155173	0.963996	1.18411	1.10959	2.17591	1.72935	1.9764	0.832846	3.18728e-07	5.10037e-06
SNAPC2	chr19:7985193-7988136	6.0639	5.55037	6.06425	9.07494	7.07464	8.01163	0.401767	0.0358893	0.156287	18.1336	23.5024	21.7376	29.7038	26.6136	28.4812	0.389815	0.0015196	0.0084594
SLC25A39	chr17:42396992-42402217	124.376	110.102	122.939	165.668	126.764	145.265	0.240736	0.035975	0.156512	148.493	167.973	163.255	183.186	198.231	191.094	0.227158	0.0434504	0.117415
APOBEC3F	chr22:39436672-39451975	4.65749	4.93152	4.90852	6.60782	6.52176	6.56699	0.419944	0.0361286	0.156943	0.736053	1.07863	0.951209	1.86578	1.66605	1.78463	0.907794	0.0141373	0.050467
HINT2	chr9:35812956-35815042	34.717	31.4626	34.6136	53.5549	41.8748	47.4095	0.453837	0.0361784	0.1571	35.3984	37.9503	37.6622	50.1927	52.3753	51.4899	0.451172	0.00483256	0.0216529
OVCA2	chr17:1933430-1946725	6.19942	5.59706	6.17101	9.50568	9.25076	9.39029	0.605664	0.0364028	0.157708	6.27651	6.54613	6.53799	10.4556	10.8885	10.7156	0.712798	0.00254018	0.0130048
NGFRAP1	chrX:102631267-102633001	93.7492	87.8331	94.5077	123.066	108.143	115.342	0.287409	0.0370258	0.159519	94.9536	99.9385	99.8314	107.413	128.792	117.695	0.237485	0.00590413	0.0254057
CTH	chr1:70876900-70905534	2.7925	2.04749	2.58851	3.49704	3.96742	3.75145	0.535326	0.0371238	0.159845	23.472	22.6139	23.4056	38.1018	31.1836	35.2096	0.589113	3.0387e-05	0.000306446
RTN3	chr11:63448921-63527363	76.5944	74.198	78.1824	88.2225	88.2354	88.8016	0.183743	0.0373462	0.160602	143.018	149.832	149.922	160.84	174.327	167.901	0.163397	5.62644e-05	0.000521073
PRKCZ	chr1:1981908-2144159	14.2251	15.0646	14.9191	22.328	17.0067	19.5049	0.386673	0.037383	0.160684	19.1779	21.635	21.0418	28.7921	25.3299	27.3625	0.378944	0.00154514	0.00856797
PPIF	chr10:81107219-81115089	56.1926	55.1206	57.6316	81.3562	70.8596	75.9196	0.397612	0.0383222	0.163626	20.8677	21.4889	21.6653	24.0527	29.2301	26.5417	0.292873	0.0391096	0.108511
PET100	chr19:7694670-7698634	46.2227	46.1666	47.5347	82.4404	54.9592	67.6385	0.508865	0.0385136	0.16429	31.0573	36.1505	34.49	47.4354	41.5233	44.8383	0.378552	0.0332766	0.0960657
PLEKHJ1	chr19:2233154-2236328	24.8351	24.8886	25.6992	38.2363	30.7654	34.3472	0.418469	0.0392164	0.166209	27.7437	31.4473	30.5535	34.6985	40.4119	37.4996	0.295541	0.044499	0.11963
PIM3	chr22:50354142-50357720	16.6048	20.1962	18.543	30.1808	19.5652	24.5851	0.406912	0.0393038	0.166477	19.2767	21.5581	21.0525	24.2802	30.2929	27.1391	0.366381	0.0095025	0.0369472
MFGE8	chr15:89441913-89456663	9.77323	11.3358	10.6944	16.4726	12.3947	14.3252	0.421695	0.0393746	0.166725	55.2933	63.7565	61.5163	99.9449	78.5383	90.9077	0.563433	6.835e-05	0.000614453
PSMB4	chr1:151372040-151374412	176	162.525	176.591	238.514	226.265	232.487	0.396737	0.0393866	0.166725	245.021	265.748	262.466	312.236	365.224	338.094	0.365295	0.013334	0.0482183
KLHDC9	chr1:161068150-161070138	2.79046	3.50865	3.12828	5.52652	3.48879	4.45557	0.510238	0.0397359	0.167791	8.0503	8.7097	8.58516	12.9472	13.7909	13.3789	0.640043	8.56011e-06	0.000100097
S100A10	chr1:151955385-151966714	209.606	227.244	223.358	308.096	282.037	294.848	0.400611	0.0400023	0.168409	135.008	144.001	143.149	208.713	223.273	216.591	0.597455	3.0833e-05	0.000309075
FKBP8	chr19:18642567-18654383	101.342	95.0404	102.247	164.643	108.957	135.287	0.403964	0.0400542	0.168516	115.293	132.329	127.939	168.465	177.017	173.369	0.438391	0.00353136	0.0169184
WNT4	chr1:22443797-22469519	0.16912	0.212403	0.193022	0.447627	0.251596	0.344929	0.837531	0.0404816	0.169848	0.411876	0.405025	0.417857	0.79266	0.573307	0.702113	0.748693	0.0173061	0.0588008
LOC79015	chr20:43285091-43300380	1.18208	1.44397	1.32398	2.72828	1.62896	2.16129	0.707013	0.0405746	0.170113	0.650851	0.553606	0.609264	1.60961	1.29916	1.49281	1.29289	0.0027743	0.0140446
PSMD9	chr12:122326636-122355771	12.7006	12.5915	13.0707	19.2342	15.681	17.3739	0.410584	0.0405975	0.170127	16.695	17.9777	17.7904	23.4672	21.9353	22.9106	0.364917	0.0105789	0.0402344
ATP5I	chr4:666224-668127	440.616	439.627	454.585	699.03	494.97	591.452	0.37971	0.0410297	0.171417	298.069	335.726	326.707	364.027	461.363	409.957	0.327476	0.0164874	0.0566602
TMEM205	chr19:11453451-11456981	39.6808	44.3093	42.7341	67.4569	43.1923	54.6528	0.354906	0.0415879	0.172754	52.8258	61.4694	59.1546	72.0359	77.8718	75.0975	0.344275	0.00507182	0.0224965
MLST8	chr16:2255177-2261069	25.7991	26.5984	26.943	40.1362	28.6095	34.0422	0.337417	0.0416288	0.172768	21.8684	26.0442	24.8278	34.3985	30.5284	32.8759	0.405075	0.00014735	0.00117299
GSDMD	chr8:144635556-144645231	25.2387	22.3864	24.9559	38.6586	27.8585	32.9654	0.401572	0.042181	0.174174	32.8891	36.6321	35.8043	44.3078	44.9344	44.8644	0.325436	0.0192933	0.0640277
RPS27L	chr15:63445538-63449741	27.3674	31.0899	29.7133	45.1323	34.4491	39.53	0.411837	0.0423698	0.174478	16.486	17.4501	17.4139	23.23	25.1649	24.2573	0.478179	0.00328216	0.015996
DALRD3	chr3:49044636-49060926	22.5269	24.7874	24.1352	35.1576	23.6901	29.1761	0.273649	0.0425631	0.174856	16.5956	20.0974	19.059	25.7969	25.248	25.6779	0.430054	3.92257e-08	7.56236e-07
RPS29	chr14:50044041-50053094	2186.9	2520.2	2388.44	3674.14	2650.01	3134.87	0.392334	0.0429853	0.176171	644.295	730.103	708.973	1005.26	1211.39	1104.4	0.639465	3.63881e-06	4.60611e-05
SARNP	chr12:56137063-56211540	38.9126	38.7125	40.1243	54.2707	50.0835	52.182	0.379078	0.0435683	0.178031	48.553	55.0221	53.4449	66.9389	65.5032	66.7046	0.319735	0.0149258	0.0526009
PPP1R10	chr6_ssto_hap7:1900455-1917363	12.5185	12.0436	12.7446	16.9005	16.2806	16.6036	0.381616	0.0436131	1	14.2385	14.2846	14.5467	20.6982	21.0774	20.991	0.529078	0.000134065	1
PCBD1	chr10:72643266-72648541	20.4469	21.6539	21.6036	31.6026	26.7494	29.0935	0.429427	0.0436432	0.178204	56.4621	62.0147	60.9654	80.3383	81.6055	81.4318	0.417601	0.00301411	0.0149425
RPL39L	chr3:186838740-186857263	65.7948	62.9916	66.9083	104.039	74.4098	88.4397	0.402509	0.0436494	0.178204	45.3868	48.8205	48.3805	59.432	68.5059	63.9026	0.401449	0.0077983	0.0315986
TSPAN1	chr1:46640748-46651634	71.9293	79.4972	77.243	121.048	83.3579	101.202	0.389761	0.0436794	0.178274	123.656	134.559	132.729	168.186	172.206	171.049	0.365931	0.0134754	0.0486175
KCNAB2	chr1:5922869-6161253	10.1962	10.8205	10.77	13.9473	10.7556	12.2883	0.190266	0.0437152	0.178367	0.144728	0.0963291	0.117604	0.230938	0.245202	0.238756	1.02159	0.0299353	1
NAT6	chr3:50330258-50336899	8.10357	8.92596	8.69168	13.1251	9.51785	11.2014	0.365979	0.0438958	0.178945	5.55386	7.57281	6.88529	7.9611	9.59596	8.6905	0.335922	0.0340069	0.097615
TM7SF2	chr11:64879340-64883707	11.7908	11.1887	11.9496	19.5141	13.1307	16.1514	0.434702	0.0440626	0.179254	9.19951	10.3262	10.0744	13.9209	11.389	12.8751	0.353896	0.0369092	0.103896
DNAL4	chr22:39174512-39190161	9.95001	9.80527	10.2286	15.6539	12.3845	13.9444	0.447073	0.0441363	0.179395	10.6347	11.3829	11.3051	14.8655	13.7568	14.4679	0.355881	0.0334101	0.0962635
ROBO3	chr11:124735304-124751370	1.36922	1.44568	1.4455	2.57393	1.59569	2.05958	0.510783	0.0444209	0.180233	0.126705	0.248872	0.205404	0.536445	0.219494	0.398577	0.956397	0.0127929	0.0467164
RPS19	chr19:42363987-42375484	539.322	675.84	609.977	1063.18	603.649	820.294	0.427386	0.0447279	0.181105	329.589	379.136	366.247	469.742	576.798	520.936	0.508291	0.00106606	0.00633534
DUSP14	chr17:35849950-35873588	23.4953	19.7217	22.821	28.7221	31.339	30.187	0.403564	0.0448268	0.181399	25.3922	26.3168	26.458	38.8152	29.3216	34.7831	0.394683	0.00711472	0.0293532
TSEN34	chr19:54694118-54698394	38.0419	39.3014	39.7764	56.1552	44.0183	49.802	0.32429	0.044875	0.181521	20.6348	23.9047	23.0254	24.4901	30.4564	27.329	0.247201	0.00209468	0.0110521
FAM127B	chrX:134184962-134186221	32.5172	36.0458	34.9187	47.2011	39.0434	42.9353	0.298165	0.0450046	0.181758	30.7992	36.0167	34.5648	40.1447	43.765	42.0182	0.281711	0.00431043	0.0198232
MRPL28	chr16:417383-420569	70.1271	67.3144	71.3573	107.451	80.4554	93.2881	0.386632	0.0450078	0.181758	66.5254	73.6917	72.2015	83.6887	90.7797	87.4194	0.275925	0.0474402	0.125741
NXN	chr17:702552-882998	22.3336	19.9072	22.1196	27.1245	23.3099	25.1385	0.184571	0.0451314	0.182008	4.8776	5.07425	5.09116	8.16596	7.20649	7.78765	0.613195	1.5149e-09	3.86643e-08
ROPN1L	chr5:10441973-10465138	1.06337	0.69518	0.950679	1.76424	1.46436	1.59103	0.742932	0.0451326	0.182008	0.555306	0.384441	0.440592	0.754367	1.25614	0.915669	1.05538	0.0470384	0.124945
STK16	chr2:220110191-220136910	8.21406	9.84044	9.10738	12.3086	10.5498	11.4087	0.325028	0.045545	0.182872	9.61864	10.3466	10.2457	12.558	11.1809	12.0205	0.230471	0.0284065	0.0852413
WIBG	chr12:56295196-56321697	18.8852	18.5378	19.3899	25.4889	19.6568	22.5306	0.216583	0.0455559	0.182872	21.8366	23.3999	23.1943	31.5212	27.3445	29.8293	0.36296	7.49909e-05	0.000665256
S100A5	chr1:153509622-153514241	0.0989837	0.129551	0.11502	0.790817	0.55802	0.693975	2.593	0.0458702	0.183788	7.76646	9.35078	8.88404	11.6692	14.2668	12.9198	0.540293	0.0156619	0.0544464
AREG	chr4:75480628-75490485	28.1318	29.7531	57.7465	40.3974	32.1553	70.3042	0.283877	0.0460936	0.184468	5.06542	6.17637	11.3867	7.38515	11.5288	18.2765	0.682646	1.86685e-06	2.52141e-05
C1QL1	chr17:43037060-43045644	1.42924	1.46614	1.49228	2.97592	1.72035	2.3158	0.633991	0.0461664	0.184652	15.9249	17.3101	17.0897	19.7333	25.2542	22.3553	0.387486	0.0114344	0.0427171
TMEM258	chr11:61556601-61560085	246.19	238.689	251.473	371.238	290.003	328.711	0.386415	0.0462962	0.18501	148.187	166.962	162.574	189.056	233.918	210.486	0.372626	0.0101899	0.039018
LLGL2	chr17:73521782-73571290	12.2518	15.4032	13.8808	17.3848	13.572	15.3692	0.146952	0.0464872	0.185451	22.5018	23.8494	23.7537	29.674	30.6294	30.2677	0.349628	2.5658e-07	4.1914e-06
TARBP2	chr12:53894704-53900215	11.2459	10.894	11.4437	14.1368	13.2346	13.6509	0.254451	0.0469273	0.186424	10.3452	11.0258	10.9668	12.442	13.2195	12.8605	0.22981	0.0487512	0.128396
UCP2	chr11:73685715-73693889	1.96146	2.33998	2.17333	3.11038	3.30752	3.22751	0.570517	0.0470404	0.186739	3.39285	3.75447	3.68958	10.8443	6.57351	8.99625	1.28587	5.98013e-11	2.03382e-09
YBX2	chr17:7191570-7197876	1.56101	2.20941	1.86025	4.10191	1.69864	2.83315	0.606912	0.0471386	0.187035	2.37359	2.11407	2.26157	3.72359	5.64276	4.61385	1.02865	1.6756e-05	0.00018059
MTIF3	chr13:27998680-28024739	21.9785	24.1492	23.5463	29.1806	23.3364	26.1806	0.152997	0.0473363	0.187405	26.7961	29.2785	28.9048	37.6987	28.1062	33.5489	0.214955	0.000838556	0.0051796
LAMTOR1	chr11:71709957-71823822	89.6842	90.9776	93.1866	136.675	107.208	121.239	0.379665	0.0474429	0.187635	59.5869	68.8348	66.4354	83.3153	99.8817	91.5517	0.462636	0.000923629	0.00561901
ATG13	chr11:46638825-46697568	7.56766	7.24812	7.68433	8.65824	8.18505	8.41188	0.130509	0.0477785	0.188465	10.669	11.1061	11.1448	13.0561	10.8802	12.1518	0.124797	0.0151384	0.0531634
KRT10	chr17:38974368-38992526	13.5227	11.6526	13.2415	17.5104	17.4761	17.5014	0.402406	0.0480366	0.1889	16.5694	19.4903	18.6697	23.9177	24.7915	24.4445	0.388812	0.00690427	0.0286693
MOGS	chr2:74688183-74692537	21.3592	22.9707	22.6717	29.7263	20.7961	25.025	0.142476	0.0485463	0.190252	23.5112	26.715	25.9205	29.2685	29.6116	29.6077	0.19188	0.000278893	0.00202902
MT1X	chr16:56716381-56718108	29.2015	41.8386	35.0601	45.392	52.425	49.1737	0.488054	0.0488069	0.19084	34.7904	34.4757	35.2781	56.2057	46.0453	51.8907	0.556702	0.00442745	0.0202492
SH3GLB2	chr9:131770312-131790579	32.5376	31.2122	33.1022	50.7349	36.2898	43.1345	0.381913	0.0488536	0.19086	80.0339	89.6662	87.4768	111.616	109.07	111.172	0.345826	0.0170321	0.0581217
MRPL54	chr19:3762664-3767563	34.9701	31.6862	34.8632	53.6944	40.8441	46.9827	0.430422	0.049397	0.192383	31.6794	38.3913	36.421	64.1809	61.2408	63.2946	0.797311	4.90477e-07	7.49199e-06
RFNG	chr17:80005777-80009650	8.49215	8.5326	8.79226	14.864	9.20996	11.8843	0.434748	0.04949	0.192644	21.4059	22.3779	22.422	28.9889	26.94	28.2429	0.332969	0.0213245	0.0689496
