# Supplementary material for: C/EBPβ enhances platinum resistance of ovarian cancer cells by reprogramming H3K79 methylation
Source: Nat Commun. 2018 Apr 30;9:1739. doi: 10.1038/s41467-018-03590-5 (PMC5928165; doi:10.1038/s41467-018-03590-5)
Supplement: Supplementary file 8 — Supplementary Data 5(XLSX 2607 kb) [file 41467_2018_3590_MOESM8_ESM.xlsx]

## Sheet: Data S5 RNA-seq IPA analysis
Supplementary Data 5. Ingenuity pathway analysis (IPA) of the differentially expressed genes in C/EBPβ knockdown cells
© 2000-2015 QIAGEN. All rights reserved.
Pathways
ID	Ingenuity Canonical Pathways	-log(p-value)	Ratio	z-score	Molecules
1	Molecular Mechanisms of Cancer	3.54E00	9.04E-02		FZD3,NFKBIE,LRP6,RBL1,BRAF,BBC3,WNT4,HIPK2,WNT5B,ATM,RND2,PRKDC,PIK3C2A,ITGA2,GNAQ,APAF1,CDK6,PRKAR2A,NFKB2,APC,PRKCG,RHOV,WNT3A,CBL,PRKAR2B,NF1,PTPN11,WNT10A,IRS1,ARHGEF16,ADCY1,BMP7,ATR
2	Netrin Signaling	3.4E00	2.05E-01		NFAT5,PRKAR2B,RYR2,UNC5B,PRKAR2A,ABLIM2,ABLIM1,ENAH
3	Role of BRCA1 in DNA Damage Response	2.98E00	1.41E-01	-2.121	PBRM1,FANCM,FANCB,TOPBP1,BARD1,BRCA2,MRE11A,ATR,BRIP1,RBL1,ATM
4	Ovarian Cancer Signaling	2.87E00	1.15E-01		PIK3C2A,FZD3,PRKAR2A,APC,BRAF,WNT3A,PRKAR2B,WNT10A,WNT4,BRCA2,EDNRA,PTGS2,WNT5B,EGFR,ATM
5	Glioblastoma Multiforme Signaling	2.82E00	1.1E-01	0.535	RND2,PIK3C2A,FZD3,CDK6,ITPR1,PDGFB,APC,RHOV,WNT3A,WNT10A,NF1,ITPR3,WNT4,WNT5B,EGFR,ATM
6	Corticotropin Releasing Hormone Signaling	2.65E00	1.17E-01		NOS1,PRKAR2A,MEF2A,GNAQ,ITPR1,PRKCG,BRAF,PRKAR2B,GLI3,ADCY1,ITPR3,MEF2C,PTGS2
7	ERK5 Signaling	2.57E00	1.43E-01	-2.333	PTPN11,FOXO3,MEF2A,GNAQ,MEF2C,RPS6KA2,WNK1,EGFR,MAP3K2
8	Axonal Guidance Signaling	2.57E00	7.85E-02		ADAM22,FZD3,SEMA6A,UNC5B,SEMA6B,ABLIM1,ROCK2,NFAT5,MYSM1,GLI3,SRGAP1,NGFR,TUBA3C/TUBA3D,WNT4,ABLIM2,SEMA3B,WNT5B,ATM,PIK3C2A,NRP2,ITGA2,GNAQ,PRKAR2A,ROBO3,PDGFB,PRKCG,EFNA1,HERC2,PRKAR2B,WNT3A,WNT10A,PTPN11,BMP7,SEMA7A
9	DNA Double-Strand Break Repair by Homologous Recombination	2.47E00	2.86E-01		ATRX,BRCA2,MRE11A,ATM
10	DNA Double-Strand Break Repair by Non-Homologous End Joining	2.47E00	2.86E-01		PRKDC,WRN,MRE11A,ATM
11	Lymphotoxin β Receptor Signaling	2.44E00	1.48E-01	0.000	PIK3C2A,RELB,TRAF4,APAF1,LTB,CXCL1,NFKB2,ATM
12	PPARα/RXRα Activation	2.31E00	9.5E-02	1.265	MED23,NFKBIE,TGFBR3,GNAQ,PRKAR2A,NR2C2,ACVR2B,NFKB2,ABCA1,PRKAR2B,GPD2,IRS1,ADCY1,MEF2C,NCOR1,INSR,IL1RAP
13	Small Cell Lung Cancer Signaling	2.22E00	1.27E-01		NOS1,PIK3C2A,NFKBIE,TRAF4,APAF1,CDK6,PTGS2,NFKB2,ATM
14	Role of NANOG in Mammalian Embryonic Stem Cell Pluripotency	2.21E00	1.08E-01	-2.000	SOX2,RIF1,WNT3A,WNT10A,PIK3C2A,FZD3,WNT4,BMP7,WNT5B,APC,SALL4,ATM
15	Calcium Transport I	2.15E00	3.33E-01		ATP2A3,ATP2B4,ATP2B2
16	NF-κB Activation by Viruses	2.14E00	1.23E-01		LCK,PIK3C2A,NFKBIE,ITGA2,ITGA1,NFKB2,EIF2AK2,PRKCG,ATM
17	Cholecystokinin/Gastrin-mediated Signaling	2.09E00	1.09E-01	-1.508	RND2,ROCK2,RHOV,ITPR3,MEF2A,GNAQ,MEF2C,PTGS2,ITPR1,PRKCG,EGFR
18	Colorectal Cancer Metastasis Signaling	2.07E00	8.47E-02	-0.229	RND2,PIK3C2A,FZD3,MMP16,LRP6,PRKAR2A,NFKB2,APC,BRAF,RHOV,WNT3A,PRKAR2B,WNT10A,ADCY1,WNT4,PTGS2,WNT5B,MMP19,EGFR,ATM
19	Calcium Signaling	1.98E00	8.99E-02	-2.333	TNNT1,TP63,HDAC4,RYR2,PRKAR2A,MEF2A,ATP2A3,TPM1,ITPR1,ATP2B2,NFAT5,PRKAR2B,TRPV6,ITPR3,MEF2C,ATP2B4
20	Reelin Signaling in Neurons	1.92E00	1.14E-01		MAP3K9,LCK,PIK3C2A,ARHGEF16,ITGA2,LRP8,ITGA1,ATM,PAFAH1B3
21	Biotin-carboxyl Carrier Protein Assembly	1.9E00	5E-01		ACACB,ACACA
22	Leukocyte Extravasation Signaling	1.89E00	8.59E-02	-1.667	PIK3C2A,MMP16,ITGA2,ARHGAP4,PRKCG,ROCK2,ARHGAP5,CDH5,PTPN11,CLDN4,RAP1GAP,FER,ITGA1,CLDN9,CLDN3,MMP19,ATM
23	Role of IL-17A in Arthritis	1.88E00	1.3E-01		PIK3C2A,NFKBIE,CXCL1,CCL5,PTGS2,NFKB2,ATM
24	Regulation of the Epithelial-Mesenchymal Transition Pathway	1.86E00	8.7E-02		PIK3C2A,FZD3,ZEB1,NFKB2,APC,BRAF,FOXC2,WNT3A,WNT10A,PTPN11,WNT4,HMGA2,WNT5B,CLDN3,EGFR,ATM
25	Renin-Angiotensin Signaling	1.85E00	1.01E-01	-1.508	PRKAR2B,PIK3C2A,ADCY1,ITPR3,PRKAR2A,GNAQ,CCL5,NFKB2,ITPR1,PRKCG,ATM
26	Role of Macrophages, Fibroblasts and Endothelial Cells in Rheumatoid Arthritis	1.83E00	7.72E-02		PIK3C2A,FZD3,NFKBIE,IL32,IL15,LRP6,GNAQ,LTB,CCL5,CEBPB,APC,PDGFB,PRKCG,ROCK2,NFAT5,WNT3A,WNT10A,NGFR,TRAF4,WNT4,IL1RAP,WNT5B,ATM
27	Protein Kinase A Signaling	1.79E00	7.27E-02		PTPN14,NFKBIE,AKAP9,AKAP11,ROCK2,BRAF,NFAT5,GLI3,DUSP10,NGFR,PTPRZ1,RYR2,PRKAR2A,GNAQ,AKAP6,NFKB2,ITPR1,TTN,PRKCG,PRKAR2B,PTPRU,PTPN11,PTPRB,ITPR3,EYA3,ADCY1,PDE5A,PTGS2
28	Hematopoiesis from Multipotent Stem Cells	1.78E00	2.5E-01		KITLG,THPO,IL15
29	eNOS Signaling	1.77E00	9.15E-02	-2.530	PIK3C2A,HSPA1A/HSPA1B,PRKAR2A,GNAQ,ITPR1,PRKCG,HSPA8,AQP3,LPAR6,PRKAR2B,ADCY1,ITPR3,ATM
30	MIF-mediated Glucocorticoid Regulation	1.74E00	1.52E-01	1.000	PLA2G4A,NFKBIE,CD74,PTGS2,NFKB2
31	Nitric Oxide Signaling in the Cardiovascular System	1.7E00	1E-01	-1.667	PRKAR2B,PIK3C2A,RYR2,ITPR3,PRKAR2A,ATP2A3,PDE5A,ITPR1,PRKCG,ATM
32	Basal Cell Carcinoma Signaling	1.7E00	1.11E-01		WNT3A,GLI3,WNT10A,FZD3,WNT4,BMP7,WNT5B,APC
33	Prolactin Signaling	1.67E00	1.1E-01	-0.378	PTPN11,PIK3C2A,IRS1,SOCS4,CEBPB,IRF1,PRKCG,ATM
34	Type II Diabetes Mellitus Signaling	1.65E00	9.4E-02		PIK3C2A,IRS1,NGFR,NFKBIE,SOCS4,MAFA,CEBPB,INSR,NFKB2,PRKCG,ATM
35	Ephrin A Signaling	1.61E00	1.25E-01		ROCK2,PTPN11,PIK3C2A,NGFR,ATM,EFNA1
36	Human Embryonic Stem Cell Pluripotency	1.6E00	8.96E-02		SOX2,WNT3A,WNT10A,PIK3C2A,FZD3,WNT4,BMP7,PDGFB,WNT5B,APC,SALL4,ATM
37	HGF Signaling	1.57E00	9.52E-02	-1.890	MAP3K9,ELF3,PTPN11,PIK3C2A,ITGA2,PTGS2,ELK3,PRKCG,ATM,MAP3K2
38	LXR/RXR Activation	1.55E00	9.09E-02	0.000	SCD,LDLR,NGFR,NCOR1,ACACA,SERPINA1,PTGS2,NFKB2,IL1RAP,SERPINF2,ABCA1
39	Aldosterone Signaling in Epithelial Cells	1.55E00	8.55E-02		NEDD4,PIK3C2A,HSPH1,HSPA1A/HSPA1B,PIKFYVE,ITPR1,DNAJB14,DNAJB13,PRKCG,HSPA8,SACS,ITPR3,ATM
40	Glycerol Degradation I	1.53E00	3.33E-01		GK5,GPD2
41	Acute Phase Response Signaling	1.53E00	8.28E-02	0.302	C4BPB,NFKBIE,SERPINA3,SOCS4,CEBPB,NFKB2,SERPINF2,PTPN11,NGFR,CFB,OSMR,SERPINA1,RBP5,IL1RAP
42	Wnt/β-catenin Signaling	1.53E00	8.28E-02	1.732	SOX7,FZD3,TGFBR3,LRP6,GNAQ,ACVR2B,APC,SOX2,WNT3A,WNT10A,CDH5,PPM1L,WNT4,WNT5B
43	NGF Signaling	1.52E00	9.35E-02	-1.414	ROCK2,MAP3K9,PTPN11,PIK3C2A,NGFR,TRAF4,RPS6KA2,NFKB2,ATM,MAP3K2
44	VDR/RXR Activation	1.51E00	1.03E-01	0.447	NCOA2,TRPV6,NCOR1,SEMA3B,CEBPB,CCL5,CST6,PRKCG
45	Role of Osteoblasts, Osteoclasts and Chondrocytes in Rheumatoid Arthritis	1.51E00	7.76E-02		PIK3C2A,FZD3,NFKBIE,LRP6,ITGA2,GSN,APC,WNT3A,CBL,NFAT5,WNT10A,NGFR,WNT4,BMP7,IL1RAP,WNT5B,ATM
46	Non-Small Cell Lung Cancer Signaling	1.48E00	1.08E-01	-1.633	PIK3C2A,FOXO3,ITPR3,CDK6,ITPR1,ATM,EGFR
47	PPAR Signaling	1.48E00	9.57E-02	-0.333	NGFR,NFKBIE,NCOR1,PTGS2,INSR,NFKB2,NRIP1,IL1RAP,PDGFB
48	Phospholipase C Signaling	1.46E00	7.53E-02	0.905	RND2,HDAC4,ITGA2,GNAQ,MEF2A,ITPR1,NFKB2,PRKCG,PLA2G4A,RHOV,LCK,PPP1R12B,NFAT5,AHNAK,ARHGEF16,ADCY1,ITPR3,MEF2C
49	Docosahexaenoic Acid (DHA) Signaling	1.45E00	1.28E-01		ALOX15,PIK3C2A,APAF1,BIK,ATM
50	Fatty Acid α-oxidation	1.43E00	1.88E-01		BCO2,PTGS2,ALDH3A1
51	Role of PKR in Interferon Induction and Antiviral Response	1.41E00	1.25E-01		NFKBIE,APAF1,NFKB2,EIF2AK2,IRF1
52	IGF-1 Signaling	1.4E00	9.28E-02	-0.707	NEDD4,PRKAR2B,PTPN11,PIK3C2A,IRS1,FOXO3,PRKAR2A,SOCS4,ATM
53	GNRH Signaling	1.38E00	8.53E-02	-2.714	MAP3K9,PRKAR2B,ADCY1,ITPR3,PRKAR2A,GNAQ,NFKB2,ITPR1,PRKCG,EGFR,MAP3K2
54	Hereditary Breast Cancer Signaling	1.38E00	8.53E-02		PBRM1,FANCM,FANCB,HDAC4,PIK3C2A,BARD1,CDK6,BRCA2,MRE11A,ATR,ATM
55	p53 Signaling	1.38E00	9.18E-02	-0.707	PRKDC,TP63,BBC3,PIK3C2A,TOPBP1,APAF1,ATR,HIPK2,ATM
56	MIF Regulation of Innate Immunity	1.37E00	1.22E-01	0.447	PLA2G4A,NFKBIE,CD74,PTGS2,NFKB2
57	Sertoli Cell-Sertoli Cell Junction Signaling	1.37E00	7.87E-02		NOS1,MAP3K9,MYO7A,TGFBR3,PVRL3,ITGA2,PRKAR2A,TJP3,PRKAR2B,CLDN4,TUBA3C/TUBA3D,CLDN9,CLDN3,MAP3K2
58	Melanocyte Development and Pigmentation Signaling	1.35E00	9.52E-02	-2.121	KITLG,PRKAR2B,PTPN11,PIK3C2A,ADCY1,PRKAR2A,RPS6KA2,ATM
59	GPCR-Mediated Nutrient Sensing in Enteroendocrine Cells	1.35E00	9.52E-02		PRKAR2B,FFAR4,ADCY1,ITPR3,PRKAR2A,GNAQ,ITPR1,PRKCG
60	Gαq Signaling	1.34E00	8.16E-02	-0.905	RND2,ROCK2,RHOV,PIK3C2A,NFKBIE,RGS7,ITPR3,GNAQ,NFKB2,ITPR1,PRKCG,ATM
61	L-cysteine Degradation II	1.33E00	1E00		CTH
62	AMPK Signaling	1.32E00	8.11E-02	-0.333	PBRM1,PRKAR2B,ACACB,PIK3C2A,IRS1,PPM1L,PRKAR2A,ACACA,INSR,PFKFB2,ATM,ADRB2
Disease and functions
Categories	Diseases or Functions Annotation	p-Value	Predicted Activation State	Activation z-score	Notes	Molecules	# Molecules
Cancer, Organismal Injury and Abnormalities	malignant solid tumor	3.31E-40		0.819		ABCA1,ABCC5,ABLIM1,ABLIM2,ABO,ACACA,ACACB,ACER2,ACSM3,ADAM22,ADAT1,ADCY1,ADRB2,AGO2,AGPAT5,AHI1,AHNAK,AHNAK2,AIFM2,AKAP11,AKAP6,AKAP9,ALDH3A1,ALG10,ALG10B,ALMS1,ALOX15,ALPP,ALPPL2,ANKHD1/ANKHD1-EIF4EBP3,ANKRD18A,ANKRD20A4 (includes others),ANKRD22,ANKRD32,ANKRD36,ANKRD52,ANPEP,ANXA10,AOX1,AP3B2,APAF1,APC,APOBEC3F,AQPEP,AREG,ARFGEF3,ARHGAP11A,ARHGAP32,ARHGAP4,ARHGAP5,ARHGEF16,ARID3A,ARL10,ARL5B,AS…	895
Cancer, Organismal Injury and Abnormalities	Cancer	3.55E-38		-0.391		ABCA1,ABCC5,ABLIM1,ABLIM2,ABO,ACACA,ACACB,ACER2,ACSM3,ADAM22,ADAT1,ADCY1,ADRB2,AGO2,AGPAT5,AHI1,AHNAK,AHNAK2,AIFM2,AKAP11,AKAP6,AKAP9,ALDH3A1,ALG10,ALG10B,ALMS1,ALOX15,ALPP,ALPPL2,ANKHD1/ANKHD1-EIF4EBP3,ANKRD18A,ANKRD20A4 (includes others),ANKRD22,ANKRD32,ANKRD36,ANKRD52,ANPEP,ANXA10,AOX1,AP3B2,APAF1,APC,APOBEC3F,AQP3,AQPEP,AREG,ARFGEF3,ARHGAP11A,ARHGAP32,ARHGAP4,ARHGAP5,ARHGEF16,ARID3A,ARL10,ARL…	911
Cancer, Organismal Injury and Abnormalities	abdominal cancer	4.16E-36		-0.994		ABCA1,ABCC5,ABLIM2,ABO,ACACA,ACACB,ACSM3,ADAM22,ADCY1,ADRB2,AGO2,AGPAT5,AHI1,AHNAK,AHNAK2,AIFM2,AKAP11,AKAP6,AKAP9,ALDH3A1,ALG10,ALG10B,ALMS1,ALPP,ALPPL2,ANKHD1/ANKHD1-EIF4EBP3,ANKRD18A,ANKRD32,ANKRD36,ANKRD52,ANPEP,ANXA10,AOX1,AP3B2,APAF1,APC,APOBEC3F,AQP3,AQPEP,AREG,ARFGEF3,ARHGAP11A,ARHGAP32,ARHGAP4,ARHGAP5,ARID3A,ARL10,ASH1L,ASPM,ASRGL1,ASXL2,ATAD2,ATE1,ATF3,ATF7IP,ATL3,ATM,ATP11A,ATP13A3,ATP…	785
Cancer, Organismal Injury and Abnormalities	melanoma	1.29E-35		-0.757		ABCA1,ABLIM1,ABLIM2,ABO,ACACA,ACACB,ACER2,ACSM3,ADAM22,ADAT1,ADCY1,AGO2,AHNAK,AHNAK2,AIFM2,AKAP11,AKAP6,AKAP9,ALDH3A1,ALG10,ALG10B,ALMS1,ALOX15,ALPP,ALPPL2,ANKHD1/ANKHD1-EIF4EBP3,ANKRD18A,ANKRD20A4 (includes others),ANKRD22,ANKRD32,ANPEP,ANXA10,AOX1,AP3B2,APC,AQPEP,AREG,ARFGEF3,ARHGAP11A,ARHGAP32,ARHGAP5,ARHGEF16,ASH1L,ASPM,ASXL2,ATAD2,ATF7IP,ATM,ATP11A,ATP2A3,ATP2B2,ATP2B4,ATP8A1,ATR,ATRX,AXL,B3…	655
Cancer, Organismal Injury and Abnormalities	abdominal neoplasm	1.94E-35		0.828		ABCA1,ABCC5,ABLIM2,ABO,ACACA,ACACB,ACSM3,ADAM22,ADCY1,ADRB2,AGO2,AGPAT5,AHI1,AHNAK,AHNAK2,AIFM2,AKAP11,AKAP6,AKAP9,ALDH3A1,ALG10,ALG10B,ALMS1,ALPP,ALPPL2,ANKHD1/ANKHD1-EIF4EBP3,ANKRD18A,ANKRD32,ANKRD36,ANKRD52,ANPEP,ANXA10,AOX1,AP3B2,APAF1,APC,APOBEC3F,AQP3,AQPEP,AREG,ARFGEF3,ARHGAP11A,ARHGAP32,ARHGAP4,ARHGAP5,ARID3A,ARL10,ASH1L,ASPM,ASRGL1,ASXL2,ATAD2,ATE1,ATF3,ATF7IP,ATL3,ATM,ATP11A,ATP13A3,ATP…	788
Cancer, Organismal Injury and Abnormalities	abdominal adenocarcinoma	6.29E-33				ABCA1,ABCC5,ABLIM2,ACACA,ACACB,ACSM3,ADAM22,ADCY1,ADRB2,AGO2,AHI1,AHNAK,AHNAK2,AKAP11,AKAP6,AKAP9,ALDH3A1,ALG10,ALG10B,ALMS1,ALPP,ALPPL2,ANKHD1/ANKHD1-EIF4EBP3,ANKRD18A,ANKRD32,ANKRD36,ANKRD52,ANPEP,AOX1,AP3B2,APAF1,APC,AQPEP,ARFGEF3,ARHGAP11A,ARHGAP32,ARHGAP5,ARID3A,ARL10,ASH1L,ASPM,ASRGL1,ASXL2,ATAD2,ATF7IP,ATM,ATP13A3,ATP2A3,ATP2B2,ATP2B4,ATP8A1,ATR,ATRX,AXL,B3GALT5,BACH2,BANP,BCAM,BDP1,BIRC6,…	589
Cancer, Organismal Injury and Abnormalities	neoplasia of epithelial tissue	3.37E-32		1.101		ABCA1,ABCC5,ABLIM2,ABO,ACACA,ACACB,ACSM3,ADAM22,ADCY1,ADRB2,AGO2,AGPAT5,AHI1,AHNAK,AHNAK2,AIFM2,AKAP11,AKAP6,AKAP9,ALDH3A1,ALG10,ALG10B,ALMS1,ALPP,ALPPL2,ANKHD1/ANKHD1-EIF4EBP3,ANKRD18A,ANKRD20A4 (includes others),ANKRD22,ANKRD32,ANKRD36,ANKRD52,ANPEP,AOX1,AP3B2,APAF1,APC,APOBEC3F,AQPEP,AREG,ARFGEF3,ARHGAP11A,ARHGAP32,ARHGAP4,ARHGAP5,ARID3A,ARL10,ARL5B,ASH1L,ASPM,ASRGL1,ASXL2,ATAD2,ATE1,ATF7IP,AT…	791
Cancer, Organismal Injury and Abnormalities	epithelial cancer	4.27E-32		1.133		ABCA1,ABCC5,ABLIM2,ABO,ACACA,ACACB,ACSM3,ADAM22,ADCY1,ADRB2,AGO2,AGPAT5,AHI1,AHNAK,AHNAK2,AIFM2,AKAP11,AKAP6,AKAP9,ALDH3A1,ALG10,ALG10B,ALMS1,ALPP,ALPPL2,ANKHD1/ANKHD1-EIF4EBP3,ANKRD18A,ANKRD20A4 (includes others),ANKRD22,ANKRD32,ANKRD36,ANKRD52,ANPEP,AOX1,AP3B2,APAF1,APC,APOBEC3F,AQPEP,AREG,ARFGEF3,ARHGAP11A,ARHGAP32,ARHGAP4,ARHGAP5,ARID3A,ARL10,ARL5B,ASH1L,ASPM,ASRGL1,ASXL2,ATAD2,ATE1,ATF7IP,AT…	781
Cancer, Gastrointestinal Disease, Organismal Injury and Abnormalities	digestive system cancer	1.37E-31		-1.415		ABCA1,ABCC5,ABLIM2,ACACA,ACACB,ADAM22,ADCY1,ADRB2,AGO2,AGPAT5,AHI1,AHNAK,AHNAK2,AIFM2,AKAP11,AKAP6,AKAP9,ALDH3A1,ALG10,ALMS1,ALPP,ALPPL2,ANKHD1/ANKHD1-EIF4EBP3,ANKRD36,ANPEP,AOX1,AP3B2,APAF1,APC,APOBEC3F,AQP3,AQPEP,AREG,ARFGEF3,ARHGAP32,ARHGAP4,ARHGAP5,ARID3A,ARL10,ASH1L,ASPM,ASRGL1,ASXL2,ATAD2,ATE1,ATF3,ATF7IP,ATL3,ATM,ATP11A,ATP13A3,ATP2B2,ATP2B4,ATP7A,ATP8A1,ATR,ATRX,AXL,B3GNT7,BACH2,BANP,BARX…	694
Cancer, Gastrointestinal Disease, Organismal Injury and Abnormalities	digestive organ tumor	6.45E-31		0.030		ABCA1,ABCC5,ABLIM2,ACACA,ACACB,ADAM22,ADCY1,ADRB2,AGO2,AGPAT5,AHI1,AHNAK,AHNAK2,AIFM2,AKAP11,AKAP6,AKAP9,ALDH3A1,ALG10,ALMS1,ALPP,ALPPL2,ANKHD1/ANKHD1-EIF4EBP3,ANKRD36,ANPEP,AOX1,AP3B2,APAF1,APC,APOBEC3F,AQP3,AQPEP,AREG,ARFGEF3,ARHGAP32,ARHGAP4,ARHGAP5,ARID3A,ARL10,ASH1L,ASPM,ASRGL1,ASXL2,ATAD2,ATE1,ATF3,ATF7IP,ATL3,ATM,ATP11A,ATP13A3,ATP2B2,ATP2B4,ATP7A,ATP8A1,ATR,ATRX,AXL,B3GNT7,BACH2,BANP,BARX…	695
Cancer, Organismal Injury and Abnormalities	adenocarcinoma	3.64E-29		1.472		ABCA1,ABCC5,ABLIM2,ABO,ACACA,ACACB,ACSM3,ADAM22,ADCY1,ADRB2,AGO2,AHI1,AHNAK,AHNAK2,AKAP11,AKAP6,AKAP9,ALDH3A1,ALG10,ALG10B,ALMS1,ALPP,ALPPL2,ANKHD1/ANKHD1-EIF4EBP3,ANKRD18A,ANKRD32,ANKRD36,ANKRD52,ANPEP,AOX1,AP3B2,APAF1,APC,AQPEP,ARFGEF3,ARHGAP11A,ARHGAP32,ARHGAP5,ARID3A,ARL10,ASH1L,ASPM,ASRGL1,ASXL2,ATAD2,ATF7IP,ATM,ATP13A3,ATP2A3,ATP2B2,ATP2B4,ATP8A1,ATR,ATRX,AXL,B3GALT5,BACH2,BANP,BCAM,BDP1,BG…	619
Cancer, Organismal Injury and Abnormalities	urogenital cancer	4.19E-28		0.000		ABCA1,ABLIM2,ABO,ACACA,ACACB,ACSM3,ADCY1,ADRB2,AGO2,AHNAK,AHNAK2,AKAP11,AKAP6,AKAP9,ALDH3A1,ALG10,ALG10B,ALPP,ANKRD18A,ANKRD32,ANKRD36,ANKRD52,ANPEP,ANXA10,AP3B2,APAF1,APC,ARHGAP11A,ARHGAP5,ARID3A,ARL5B,ASH1L,ASPM,ASRGL1,ASXL2,ATAD2,ATF3,ATF7IP,ATM,ATP2A3,ATP2B4,AXL,B3GALT5,BARD1,BDP1,BHLHE40,BIK,BIRC6,BMP7,BOD1L1,BRAF,BRCA2,BRIP1,BROX,BRWD3,C11orf30,C11orf70,C5orf42,CACNG8,CALB2,CAPRIN2,CASC5,CC…	465
Cancer, Gastrointestinal Disease, Hepatic System Disease, Organismal Injury and Abnormalities	hepatobiliary system cancer	5.66E-27		0.024		ABCA1,ABCC5,ABLIM2,ACACB,ADCY1,AGO2,AHI1,AHNAK,AHNAK2,AIFM2,AKAP6,AKAP9,ALMS1,ALPP,ANKHD1/ANKHD1-EIF4EBP3,ANKRD36,ANPEP,AOX1,AP3B2,APC,APOBEC3F,AQPEP,AREG,ARFGEF3,ARHGAP4,ARHGAP5,ASH1L,ASPM,ASRGL1,ATAD2,ATE1,ATL3,ATM,ATP11A,ATP2B2,ATP7A,ATP8A1,ATR,ATRX,AXL,B3GNT7,BANP,BARX2,BDP1,BHLHE40,BIRC6,BMP7,BOD1L1,BPTF,BRAF,BRCA2,BRWD3,C11orf30,C17orf51,C5orf42,CACNA2D1,CALB2,CANT1,CASC5,CASP8AP2,CCDC18,CC…	455
Cancer, Gastrointestinal Disease, Hepatic System Disease, Organismal Injury and Abnormalities	liver tumor	9.33E-27		0.879		ABCA1,ABCC5,ABLIM2,ACACB,ADCY1,AGO2,AHI1,AHNAK,AHNAK2,AIFM2,AKAP6,AKAP9,ALMS1,ALPP,ANKHD1/ANKHD1-EIF4EBP3,ANKRD36,ANPEP,AOX1,AP3B2,APC,APOBEC3F,AQPEP,AREG,ARFGEF3,ARHGAP4,ARHGAP5,ASH1L,ASPM,ASRGL1,ATAD2,ATE1,ATL3,ATM,ATP11A,ATP2B2,ATP7A,ATP8A1,ATR,ATRX,AXL,B3GNT7,BANP,BARX2,BDP1,BHLHE40,BIRC6,BMP7,BOD1L1,BPTF,BRAF,BRWD3,C11orf30,C17orf51,C5orf42,CACNA2D1,CALB2,CANT1,CASC5,CASP8AP2,CCDC18,CCDC186,…	455
Cancer, Gastrointestinal Disease, Hepatic System Disease, Organismal Injury and Abnormalities	liver cancer	1.44E-26		0.113		ABCA1,ABCC5,ABLIM2,ACACB,ADCY1,AGO2,AHI1,AHNAK,AHNAK2,AIFM2,AKAP6,AKAP9,ALMS1,ALPP,ANKHD1/ANKHD1-EIF4EBP3,ANKRD36,ANPEP,AOX1,AP3B2,APC,APOBEC3F,AQPEP,AREG,ARFGEF3,ARHGAP4,ARHGAP5,ASH1L,ASPM,ASRGL1,ATAD2,ATE1,ATL3,ATM,ATP11A,ATP2B2,ATP7A,ATP8A1,ATR,ATRX,AXL,B3GNT7,BANP,BARX2,BDP1,BHLHE40,BIRC6,BMP7,BOD1L1,BPTF,BRAF,BRWD3,C11orf30,C17orf51,C5orf42,CACNA2D1,CALB2,CANT1,CASC5,CASP8AP2,CCDC18,CCDC186,…	452
Cancer, Organismal Injury and Abnormalities	pelvic cancer	1.07E-25				ABLIM2,ACACA,ACACB,ACSM3,ADAM22,ADCY1,ADRB2,AGO2,AHNAK,AHNAK2,AKAP11,AKAP6,AKAP9,ALDH3A1,ALG10,ALG10B,ALPP,ANKRD18A,ANKRD32,ANKRD36,ANKRD52,ANXA10,AP3B2,APAF1,APC,ARHGAP11A,ARHGAP32,ARHGAP5,ARID3A,ASH1L,ASPM,ASXL2,ATAD2,ATF3,ATF7IP,ATM,ATP2A3,ATP2B4,ATP8A1,ATR,B3GALT5,BARD1,BDP1,BIK,BIRC6,BMP7,BOD1L1,BRAF,BRCA2,BRIP1,BROX,BRWD3,C11orf30,C11orf70,C5orf42,CACNG8,CALB2,CAPRIN2,CASC5,CCDC132,CCDC144A…	417
Cancer, Gastrointestinal Disease, Organismal Injury and Abnormalities	gastrointestinal adenocarcinoma	1.69E-25				ABCA1,ABCC5,ACACA,ADAM22,ADRB2,AHI1,AHNAK,AHNAK2,AKAP11,AKAP6,AKAP9,ALDH3A1,ALG10,ALMS1,ALPPL2,ANKHD1/ANKHD1-EIF4EBP3,ANPEP,AOX1,APAF1,APC,AQPEP,ARFGEF3,ARHGAP32,ARHGAP5,ARID3A,ARL10,ASH1L,ASPM,ASXL2,ATAD2,ATF7IP,ATM,ATP13A3,ATP2B2,ATP2B4,ATP8A1,ATR,ATRX,AXL,BACH2,BANP,BCAM,BDP1,BIRC6,BMP7,BOD1L1,BPTF,BRAF,BRCA2,BRD3,BRIP1,BRWD3,BTBD8,C11orf30,C11orf70,C2orf54,C5orf42,CACNA2D1,CAPRIN2,CASP8AP2,CB…	448
Cancer, Organismal Injury and Abnormalities, Reproductive System Disease	genital tumor	4.04E-25		0.155		ABCA1,ABLIM2,ABO,ACACA,ACACB,ACSM3,ADCY1,ADRB2,AGO2,AHNAK,AHNAK2,AKAP11,AKAP6,AKAP9,ALDH3A1,ALG10,ALG10B,ALPP,ANKRD18A,ANKRD32,ANKRD36,ANKRD52,ANXA10,AP3B2,APC,ARHGAP11A,ARID3A,ARL5B,ASH1L,ASPM,ASXL2,ATAD2,ATF7IP,ATM,ATP2A3,ATP2B4,AXL,B3GALT5,BARD1,BDP1,BHLHE40,BIK,BIRC6,BMP7,BOD1L1,BRAF,BRCA2,BRIP1,BROX,BRWD3,C11orf30,C11orf70,C5orf42,CALB2,CAPRIN2,CASC5,CBL,CCDC132,CCDC144A,CCDC18,CCL5,CCNT2,CC…	423
Cancer, Gastrointestinal Disease	Gastrointestinal Tract Cancer and Tumors	5.57E-25		-0.636		ABCA1,ABCC5,ACACA,ADAM22,ADRB2,AGO2,AHI1,AHNAK,AHNAK2,AKAP11,AKAP6,AKAP9,ALDH3A1,ALG10,ALMS1,ALPPL2,ANKHD1/ANKHD1-EIF4EBP3,ANPEP,AOX1,APAF1,APC,AQP3,AQPEP,AREG,ARFGEF3,ARHGAP32,ARHGAP5,ARID3A,ARL10,ASH1L,ASPM,ASXL2,ATAD2,ATF3,ATF7IP,ATM,ATP13A3,ATP2B2,ATP2B4,ATP8A1,ATR,ATRX,AXL,BACH2,BANP,BCAM,BDP1,BGN,BIRC6,BMP7,BOD1L1,BPTF,BRAF,BRCA2,BRD3,BRIP1,BRWD3,BTBD8,C11orf30,C11orf70,C2orf54,C5orf42,CACN…	501
Cancer, Organismal Injury and Abnormalities, Reproductive System Disease	genital tract cancer	7.95E-25				ABCA1,ABLIM2,ABO,ACACA,ACACB,ACSM3,ADCY1,ADRB2,AGO2,AHNAK,AHNAK2,AKAP11,AKAP6,AKAP9,ALDH3A1,ALG10,ALG10B,ALPP,ANKRD18A,ANKRD32,ANKRD36,ANKRD52,ANXA10,AP3B2,APC,ARHGAP11A,ARID3A,ARL5B,ASH1L,ASPM,ASXL2,ATAD2,ATF7IP,ATM,ATP2A3,ATP2B4,AXL,B3GALT5,BARD1,BDP1,BHLHE40,BIK,BIRC6,BMP7,BOD1L1,BRAF,BRCA2,BRIP1,BROX,BRWD3,C11orf30,C11orf70,C5orf42,CALB2,CAPRIN2,CASC5,CCDC132,CCDC144A,CCDC18,CCL5,CCNT2,CCR6,C…	409
Cancer, Gastrointestinal Disease, Organismal Injury and Abnormalities	gastrointestinal carcinoma	8.04E-25				ABCA1,ABCC5,ACACA,ADAM22,ADRB2,AGO2,AHI1,AHNAK,AHNAK2,AKAP11,AKAP6,AKAP9,ALDH3A1,ALG10,ALMS1,ALPPL2,ANKHD1/ANKHD1-EIF4EBP3,ANPEP,AOX1,APAF1,APC,AQPEP,ARFGEF3,ARHGAP32,ARHGAP5,ARID3A,ARL10,ASH1L,ASPM,ASXL2,ATAD2,ATF7IP,ATM,ATP13A3,ATP2B2,ATP2B4,ATP8A1,ATR,ATRX,AXL,BACH2,BANP,BCAM,BDP1,BGN,BIRC6,BMP7,BOD1L1,BPTF,BRAF,BRCA2,BRD3,BRIP1,BRWD3,BTBD8,C11orf30,C11orf70,C2orf54,C5orf42,CACNA2D1,CAPRIN2,CA…	463
Cancer, Organismal Injury and Abnormalities, Reproductive System Disease	endometrium tumor	8.59E-25				ACACA,ACACB,ACSM3,ADCY1,AGO2,AHNAK,AHNAK2,AKAP11,AKAP6,AKAP9,ALG10,ALG10B,ALPP,ANKRD18A,ANKRD32,ANKRD36,ANKRD52,AP3B2,APC,ARHGAP11A,ARID3A,ASH1L,ASPM,ASXL2,ATAD2,ATF7IP,ATM,ATP2A3,B3GALT5,BDP1,BIK,BIRC6,BMP7,BOD1L1,BRAF,BRCA2,BRIP1,BROX,BRWD3,C11orf30,C11orf70,C5orf42,CAPRIN2,CASC5,CCDC132,CCDC144A,CCDC18,CCNT2,CCR6,CD109,CD74,CDKL5,CENPF,CENPJ,CEP135,CEP152,CEP290,CEP295,CFAP44,CFB,CHD2,CHD9,CHM…	328
Cancer, Gastrointestinal Disease, Organismal Injury and Abnormalities	gastrointestinal tract cancer	9.41E-25		-1.432		ABCA1,ABCC5,ACACA,ADAM22,ADRB2,AGO2,AHI1,AHNAK,AHNAK2,AKAP11,AKAP6,AKAP9,ALDH3A1,ALG10,ALMS1,ALPPL2,ANKHD1/ANKHD1-EIF4EBP3,ANPEP,AOX1,APAF1,APC,AQP3,AQPEP,AREG,ARFGEF3,ARHGAP32,ARHGAP5,ARID3A,ARL10,ASH1L,ASPM,ASXL2,ATAD2,ATF3,ATF7IP,ATM,ATP13A3,ATP2B2,ATP2B4,ATP8A1,ATR,ATRX,AXL,BACH2,BANP,BCAM,BDP1,BGN,BIRC6,BMP7,BOD1L1,BPTF,BRAF,BRCA2,BRD3,BRIP1,BRWD3,BTBD8,C11orf30,C11orf70,C2orf54,C5orf42,CACN…	499
Cancer, Gastrointestinal Disease, Organismal Injury and Abnormalities	gastrointestinal neoplasia	1.02E-24		0.072		ABCA1,ABCC5,ACACA,ADAM22,ADRB2,AGO2,AHI1,AHNAK,AHNAK2,AKAP11,AKAP6,AKAP9,ALDH3A1,ALG10,ALMS1,ALPPL2,ANKHD1/ANKHD1-EIF4EBP3,ANPEP,AOX1,APAF1,APC,AQP3,AQPEP,AREG,ARFGEF3,ARHGAP32,ARHGAP5,ARID3A,ARL10,ASH1L,ASPM,ASXL2,ATAD2,ATF3,ATF7IP,ATM,ATP13A3,ATP2B2,ATP2B4,ATP8A1,ATR,ATRX,AXL,BACH2,BANP,BBC3,BCAM,BDP1,BGN,BIRC6,BMP7,BOD1L1,BPTF,BRAF,BRCA2,BRD3,BRIP1,BRWD3,BTBD8,C11orf30,C11orf70,C2orf54,C5orf42…	502
Cancer, Organismal Injury and Abnormalities, Reproductive System Disease	endometrial cancer	1.23E-24				ACACA,ACACB,ACSM3,ADCY1,AGO2,AHNAK,AHNAK2,AKAP11,AKAP6,AKAP9,ALG10,ALG10B,ALPP,ANKRD18A,ANKRD32,ANKRD36,ANKRD52,AP3B2,APC,ARHGAP11A,ARID3A,ASH1L,ASPM,ASXL2,ATAD2,ATF7IP,ATM,ATP2A3,B3GALT5,BDP1,BIK,BIRC6,BMP7,BOD1L1,BRAF,BRCA2,BRIP1,BROX,BRWD3,C11orf30,C11orf70,C5orf42,CAPRIN2,CASC5,CCDC132,CCDC144A,CCDC18,CCNT2,CCR6,CD109,CD74,CDKL5,CENPF,CENPJ,CEP135,CEP152,CEP290,CEP295,CFAP44,CFB,CHD2,CHD9,CHM…	327
Cancer, Gastrointestinal Disease, Organismal Injury and Abnormalities	colorectal adenocarcinoma	7.63E-24				ABCC5,ACACA,ADAM22,ADRB2,AHI1,AHNAK,AKAP11,AKAP6,AKAP9,ALG10,ALMS1,ALPPL2,ANKHD1/ANKHD1-EIF4EBP3,AOX1,APAF1,APC,AQPEP,ARFGEF3,ARHGAP32,ARHGAP5,ARL10,ASH1L,ASPM,ATAD2,ATF7IP,ATM,ATP13A3,ATP2B4,ATP8A1,ATR,ATRX,AXL,BACH2,BANP,BDP1,BIRC6,BMP7,BPTF,BRAF,BRCA2,BRD3,BRIP1,BRWD3,BTBD8,C11orf30,C2orf54,C5orf42,CACNA2D1,CAPRIN2,CASP8AP2,CBL,CBR3,CCDC18,CCDC88A,CCNT1,CCSER1,CD109,CD34,CDC42BPA,CDH5,CDYL2,CE…	389
Cancer, Gastrointestinal Disease, Organismal Injury and Abnormalities	colorectal carcinoma	1.30E-23				ABCC5,ACACA,ADAM22,ADRB2,AHI1,AHNAK,AKAP11,AKAP6,AKAP9,ALG10,ALMS1,ALPPL2,ANKHD1/ANKHD1-EIF4EBP3,AOX1,APAF1,APC,AQPEP,ARFGEF3,ARHGAP32,ARHGAP5,ARL10,ASH1L,ASPM,ATAD2,ATF7IP,ATM,ATP13A3,ATP2B4,ATP8A1,ATR,ATRX,AXL,BACH2,BANP,BDP1,BIRC6,BMP7,BPTF,BRAF,BRCA2,BRD3,BRIP1,BRWD3,BTBD8,C11orf30,C2orf54,C5orf42,CACNA2D1,CAPRIN2,CASP8AP2,CBL,CBR3,CCDC18,CCDC88A,CCNT1,CCSER1,CD109,CD34,CDC42BPA,CDH5,CDYL2,CE…	395
Cancer, Organismal Injury and Abnormalities, Reproductive System Disease	uterine tumor	3.15E-23				ACACA,ACACB,ACSM3,ADCY1,ADRB2,AGO2,AHNAK,AHNAK2,AKAP11,AKAP6,AKAP9,ALG10,ALG10B,ALPP,ANKRD18A,ANKRD32,ANKRD36,ANKRD52,AP3B2,APC,ARHGAP11A,ARID3A,ASH1L,ASPM,ASXL2,ATAD2,ATF7IP,ATM,ATP2A3,B3GALT5,BDP1,BIK,BIRC6,BMP7,BOD1L1,BRAF,BRCA2,BRIP1,BROX,BRWD3,C11orf30,C11orf70,C5orf42,CAPRIN2,CASC5,CBL,CCDC132,CCDC144A,CCDC18,CCNT2,CCR6,CD109,CD74,CD97,CDKL5,CENPF,CENPJ,CEP135,CEP152,CEP290,CEP295,CFAP44,CF…	347
Cancer, Organismal Injury and Abnormalities, Reproductive System Disease	endometrial carcinoma	3.29E-23				ACACA,ACACB,ACSM3,ADCY1,AGO2,AHNAK,AHNAK2,AKAP11,AKAP6,AKAP9,ALG10,ALG10B,ALPP,ANKRD18A,ANKRD32,ANKRD36,ANKRD52,AP3B2,APC,ARHGAP11A,ARID3A,ASH1L,ASPM,ASXL2,ATAD2,ATF7IP,ATM,ATP2A3,B3GALT5,BDP1,BIRC6,BMP7,BOD1L1,BRAF,BRCA2,BRIP1,BROX,BRWD3,C11orf30,C11orf70,C5orf42,CAPRIN2,CASC5,CCDC132,CCDC144A,CCDC18,CCNT2,CCR6,CD109,CD74,CDKL5,CENPF,CENPJ,CEP135,CEP152,CEP290,CEP295,CFAP44,CHD2,CHD9,CHML,CLCN5,…	306
Cancer, Organismal Injury and Abnormalities, Reproductive System Disease	female genital neoplasm	5.06E-23		0.841		ABLIM2,ACACA,ACACB,ACSM3,ADCY1,ADRB2,AGO2,AHNAK,AHNAK2,AKAP11,AKAP6,AKAP9,ALDH3A1,ALG10,ALG10B,ALPP,ANKRD18A,ANKRD32,ANKRD36,ANKRD52,ANXA10,AP3B2,APC,ARHGAP11A,ARID3A,ASH1L,ASPM,ASXL2,ATAD2,ATF7IP,ATM,ATP2A3,AXL,B3GALT5,BARD1,BDP1,BIK,BIRC6,BMP7,BOD1L1,BRAF,BRCA2,BRIP1,BROX,BRWD3,C11orf30,C11orf70,C5orf42,CALB2,CAPRIN2,CASC5,CBL,CCDC132,CCDC144A,CCDC18,CCNT2,CCR6,CD109,CD74,CD97,CDKL5,CENPF,CENPJ…	376
Cancer, Organismal Injury and Abnormalities, Reproductive System Disease	female genital tract adenocarcinoma	7.70E-23				ABLIM2,ACACA,ACACB,ACSM3,ADCY1,ADRB2,AGO2,AHNAK,AHNAK2,AKAP11,AKAP6,AKAP9,ALG10,ALG10B,ALPP,ANKRD18A,ANKRD32,ANKRD36,ANKRD52,AP3B2,APC,ARHGAP11A,ARID3A,ASH1L,ASPM,ASXL2,ATAD2,ATF7IP,ATM,ATP2A3,B3GALT5,BDP1,BIRC6,BMP7,BOD1L1,BRAF,BRCA2,BRIP1,BROX,BRWD3,C11orf30,C11orf70,C5orf42,CALB2,CAPRIN2,CASC5,CCDC132,CCDC144A,CCDC18,CCNT2,CCR6,CD109,CD74,CDKL5,CENPF,CENPJ,CEP135,CEP152,CEP290,CEP295,CFAP44,CF…	321
Cancer, Organismal Injury and Abnormalities	endometrioid carcinoma	1.27E-22				ACACA,ACACB,ACSM3,ADCY1,AGO2,AHNAK,AHNAK2,AKAP11,AKAP6,AKAP9,ALG10,ALG10B,ANKRD18A,ANKRD32,ANKRD36,ANKRD52,AP3B2,APC,ARHGAP11A,ARID3A,ASH1L,ASPM,ASXL2,ATAD2,ATF7IP,ATM,ATP2A3,B3GALT5,BDP1,BIRC6,BMP7,BOD1L1,BRAF,BRCA2,BRIP1,BROX,BRWD3,C11orf30,C11orf70,C5orf42,CAPRIN2,CASC5,CCDC132,CCDC144A,CCDC18,CCNT2,CCR6,CD109,CD74,CDKL5,CENPF,CENPJ,CEP135,CEP152,CEP290,CEP295,CFAP44,CHD2,CHD9,CHML,CLCN5,CLDN3…	302
Cancer, Gastrointestinal Disease, Organismal Injury and Abnormalities	colorectal neoplasia	1.35E-22		-1.065		ABCC5,ACACA,ADAM22,ADRB2,AHI1,AHNAK,AKAP11,AKAP6,AKAP9,ALG10,ALMS1,ALPPL2,ANKHD1/ANKHD1-EIF4EBP3,ANPEP,AOX1,APAF1,APC,AQP3,AQPEP,AREG,ARFGEF3,ARHGAP32,ARHGAP5,ARL10,ASH1L,ASPM,ATAD2,ATF3,ATF7IP,ATM,ATP13A3,ATP2B4,ATP8A1,ATR,ATRX,AXL,BACH2,BANP,BBC3,BDP1,BIRC6,BMP7,BPTF,BRAF,BRCA2,BRD3,BRIP1,BRWD3,BTBD8,C11orf30,C2orf54,C5orf42,CACNA2D1,CAPRIN2,CASP8AP2,CBL,CBR3,CCDC18,CCDC88A,CCL5,CCNT1,CCSER1,CD…	433
Cancer, Organismal Injury and Abnormalities, Reproductive System Disease	female genital tract cancer	1.70E-22				ABLIM2,ACACA,ACACB,ACSM3,ADCY1,ADRB2,AGO2,AHNAK,AHNAK2,AKAP11,AKAP6,AKAP9,ALDH3A1,ALG10,ALG10B,ALPP,ANKRD18A,ANKRD32,ANKRD36,ANKRD52,ANXA10,AP3B2,APC,ARHGAP11A,ARID3A,ASH1L,ASPM,ASXL2,ATAD2,ATF7IP,ATM,ATP2A3,B3GALT5,BARD1,BDP1,BIK,BIRC6,BMP7,BOD1L1,BRAF,BRCA2,BRIP1,BROX,BRWD3,C11orf30,C11orf70,C5orf42,CALB2,CAPRIN2,CASC5,CCDC132,CCDC144A,CCDC18,CCNT2,CCR6,CD109,CD74,CDKL5,CENPF,CENPJ,CEP135,CEP15…	361
Cancer, Gastrointestinal Disease, Organismal Injury and Abnormalities	colorectal cancer	1.77E-22	Decreased	-2.000		ABCC5,ACACA,ADAM22,ADRB2,AHI1,AHNAK,AKAP11,AKAP6,AKAP9,ALG10,ALMS1,ALPPL2,ANKHD1/ANKHD1-EIF4EBP3,ANPEP,AOX1,APAF1,APC,AQP3,AQPEP,AREG,ARFGEF3,ARHGAP32,ARHGAP5,ARL10,ASH1L,ASPM,ATAD2,ATF3,ATF7IP,ATM,ATP13A3,ATP2B4,ATP8A1,ATR,ATRX,AXL,BACH2,BANP,BDP1,BIRC6,BMP7,BPTF,BRAF,BRCA2,BRD3,BRIP1,BRWD3,BTBD8,C11orf30,C2orf54,C5orf42,CACNA2D1,CAPRIN2,CASP8AP2,CBL,CBR3,CCDC18,CCDC88A,CCL5,CCNT1,CCSER1,CD109,C…	431
Cancer, Organismal Injury and Abnormalities, Reproductive System Disease	adenocarcinoma in endometrium	2.66E-22				ACACA,ACACB,ACSM3,ADCY1,AGO2,AHNAK,AHNAK2,AKAP11,AKAP6,AKAP9,ALG10,ALG10B,ALPP,ANKRD18A,ANKRD32,ANKRD36,ANKRD52,AP3B2,APC,ARHGAP11A,ARID3A,ASH1L,ASPM,ASXL2,ATAD2,ATF7IP,ATM,ATP2A3,B3GALT5,BDP1,BIRC6,BMP7,BOD1L1,BRCA2,BRIP1,BROX,BRWD3,C11orf30,C11orf70,C5orf42,CAPRIN2,CASC5,CCDC132,CCDC144A,CCDC18,CCNT2,CCR6,CD109,CD74,CDKL5,CENPF,CENPJ,CEP135,CEP152,CEP290,CEP295,CFAP44,CHD2,CHD9,CHML,CLCN5,CRYBG…	300
Cancer, Organismal Injury and Abnormalities, Reproductive System Disease	uterine cancer	3.55E-22				ACACA,ACACB,ACSM3,ADCY1,AGO2,AHNAK,AHNAK2,AKAP11,AKAP6,AKAP9,ALG10,ALG10B,ALPP,ANKRD18A,ANKRD32,ANKRD36,ANKRD52,AP3B2,APC,ARHGAP11A,ARID3A,ASH1L,ASPM,ASXL2,ATAD2,ATF7IP,ATM,ATP2A3,B3GALT5,BDP1,BIK,BIRC6,BMP7,BOD1L1,BRAF,BRCA2,BRIP1,BROX,BRWD3,C11orf30,C11orf70,C5orf42,CAPRIN2,CASC5,CCDC132,CCDC144A,CCDC18,CCNT2,CCR6,CD109,CD74,CDKL5,CENPF,CENPJ,CEP135,CEP152,CEP290,CEP295,CFAP44,CFB,CHD2,CHD9,CHM…	331
Cancer, Organismal Injury and Abnormalities, Reproductive System Disease	uterine carcinoma	1.26E-21				ACACA,ACACB,ACSM3,ADCY1,AGO2,AHNAK,AHNAK2,AKAP11,AKAP6,AKAP9,ALG10,ALG10B,ALPP,ANKRD18A,ANKRD32,ANKRD36,ANKRD52,AP3B2,APC,ARHGAP11A,ARID3A,ASH1L,ASPM,ASXL2,ATAD2,ATF7IP,ATM,ATP2A3,B3GALT5,BDP1,BIRC6,BMP7,BOD1L1,BRAF,BRCA2,BRIP1,BROX,BRWD3,C11orf30,C11orf70,C5orf42,CAPRIN2,CASC5,CCDC132,CCDC144A,CCDC18,CCNT2,CCR6,CD109,CD74,CDKL5,CENPF,CENPJ,CEP135,CEP152,CEP290,CEP295,CFAP44,CHD2,CHD9,CHML,CLCN5,…	309
Cancer, Organismal Injury and Abnormalities	breast or colorectal cancer	1.90E-21		-0.534		ABCC5,ACACA,ACACB,ADAM22,ADRB2,AHI1,AHNAK,AKAP11,AKAP6,AKAP9,ALDH3A1,ALG10,ALMS1,ALOX15,ALPPL2,ANKHD1/ANKHD1-EIF4EBP3,ANKRD20A4 (includes others),ANKRD22,ANPEP,AOX1,APAF1,APC,AQP3,AQPEP,AREG,ARFGEF3,ARHGAP32,ARHGAP5,ARL10,ASH1L,ASPM,ATAD2,ATF3,ATF7IP,ATL3,ATM,ATP13A3,ATP2B2,ATP2B4,ATP8A1,ATR,ATRX,AXL,BACH2,BANP,BARD1,BCAM,BDP1,BHLHE40,BIRC6,BMP7,BPTF,BRAF,BRCA2,BRD3,BRIP1,BRWD3,BTBD8,C11orf30,C2o…	481
Cancer, Gastrointestinal Disease, Organismal Injury and Abnormalities	colon adenocarcinoma	4.71E-21				ABCC5,ACACA,ADAM22,ADRB2,AHI1,AHNAK,AKAP11,AKAP6,AKAP9,ALG10,ALMS1,ALPPL2,ANKHD1/ANKHD1-EIF4EBP3,AOX1,APAF1,APC,AQPEP,ARFGEF3,ARHGAP32,ARHGAP5,ARL10,ASPM,ATAD2,ATF7IP,ATM,ATP13A3,ATP2B4,ATR,ATRX,AXL,BACH2,BANP,BDP1,BIRC6,BMP7,BPTF,BRAF,BRCA2,BRD3,BRIP1,BRWD3,BTBD8,C11orf30,C2orf54,C5orf42,CACNA2D1,CASP8AP2,CBL,CBR3,CCDC18,CCDC88A,CCNT1,CCSER1,CD109,CD34,CDC42BPA,CDH5,CDYL2,CEBPB,CENPF,CEP135,CEP1…	366
Cancer, Gastrointestinal Disease, Organismal Injury and Abnormalities	colon tumor	1.12E-20		-0.179		ABCC5,ACACA,ADAM22,ADRB2,AHI1,AHNAK,AKAP11,AKAP6,AKAP9,ALG10,ALMS1,ALPPL2,ANKHD1/ANKHD1-EIF4EBP3,AOX1,APAF1,APC,AQP3,AQPEP,ARFGEF3,ARHGAP32,ARHGAP5,ARL10,ASPM,ATAD2,ATF3,ATF7IP,ATM,ATP13A3,ATP2B4,ATR,ATRX,AXL,BACH2,BANP,BBC3,BDP1,BIRC6,BMP7,BPTF,BRAF,BRCA2,BRD3,BRIP1,BRWD3,BTBD8,C11orf30,C2orf54,C5orf42,CACNA2D1,CASP8AP2,CBL,CBR3,CCDC18,CCDC88A,CCNT1,CCSER1,CD109,CD34,CDC42BPA,CDH5,CDYL2,CEBPB,CE…	387
Cancer, Gastrointestinal Disease, Organismal Injury and Abnormalities	colon carcinoma	2.21E-20				ABCC5,ACACA,ADAM22,ADRB2,AHI1,AHNAK,AKAP11,AKAP6,AKAP9,ALG10,ALMS1,ALPPL2,ANKHD1/ANKHD1-EIF4EBP3,AOX1,APAF1,APC,AQPEP,ARFGEF3,ARHGAP32,ARHGAP5,ARL10,ASPM,ATAD2,ATF7IP,ATM,ATP13A3,ATP2B4,ATR,ATRX,AXL,BACH2,BANP,BDP1,BIRC6,BMP7,BPTF,BRAF,BRCA2,BRD3,BRIP1,BRWD3,BTBD8,C11orf30,C2orf54,C5orf42,CACNA2D1,CASP8AP2,CBL,CBR3,CCDC18,CCDC88A,CCNT1,CCSER1,CD109,CD34,CDC42BPA,CDH5,CDYL2,CEBPB,CENPF,CEP135,CEP1…	369
Cancer, Gastrointestinal Disease	neoplasia of colon	2.32E-20				ABCC5,ACACA,ADAM22,ADRB2,AHI1,AHNAK,AKAP11,AKAP6,AKAP9,ALG10,ALMS1,ALPPL2,ANKHD1/ANKHD1-EIF4EBP3,AOX1,APAF1,APC,AQP3,AQPEP,ARFGEF3,ARHGAP32,ARHGAP5,ARL10,ASPM,ATAD2,ATF3,ATF7IP,ATM,ATP13A3,ATP2B4,ATR,ATRX,AXL,BACH2,BANP,BDP1,BIRC6,BMP7,BPTF,BRAF,BRCA2,BRD3,BRIP1,BRWD3,BTBD8,C11orf30,C2orf54,C5orf42,CACNA2D1,CASP8AP2,CBL,CBR3,CCDC18,CCDC88A,CCNT1,CCSER1,CD109,CD34,CDC42BPA,CDH5,CDYL2,CEBPB,CENPF,C…	385
Cancer, Gastrointestinal Disease, Organismal Injury and Abnormalities	colon cancer	2.61E-20				ABCC5,ACACA,ADAM22,ADRB2,AHI1,AHNAK,AKAP11,AKAP6,AKAP9,ALG10,ALMS1,ALPPL2,ANKHD1/ANKHD1-EIF4EBP3,AOX1,APAF1,APC,AQP3,AQPEP,ARFGEF3,ARHGAP32,ARHGAP5,ARL10,ASPM,ATAD2,ATF3,ATF7IP,ATM,ATP13A3,ATP2B4,ATR,ATRX,AXL,BACH2,BANP,BDP1,BIRC6,BMP7,BPTF,BRAF,BRCA2,BRD3,BRIP1,BRWD3,BTBD8,C11orf30,C2orf54,C5orf42,CACNA2D1,CASP8AP2,CBL,CBR3,CCDC18,CCDC88A,CCNT1,CCSER1,CD109,CD34,CDC42BPA,CDH5,CDYL2,CEBPB,CENPF,C…	384
Cancer, Dermatological Diseases and Conditions, Organismal Injury and Abnormalities	skin tumor	8.27E-20		-0.322		ABO,ACACA,ACACB,ACSM3,ADAM22,ADCY1,AGO2,AHNAK,AHNAK2,AKAP11,AKAP6,AKAP9,ALDH3A1,ALG10,ALOX15,ALPP,ALPPL2,ANKHD1/ANKHD1-EIF4EBP3,ANKRD20A4 (includes others),ANKRD22,ANKRD32,ANPEP,ANXA10,AOX1,AP3B2,APC,AQPEP,AREG,ARFGEF3,ARHGAP5,ASH1L,ASPM,ASXL2,ATAD2,ATF7IP,ATM,ATP2A3,ATP2B2,ATP8A1,ATR,ATRX,AXL,B3GNT7,BARX2,BCAM,BCO2,BDP1,BGN,BIRC6,BPTF,BRAF,BRCA2,BRD3,BRWD3,C11orf70,C4BPB,CACNA2D1,CADM4,CADPS2,CA…	436
Cancer, Dermatological Diseases and Conditions, Organismal Injury and Abnormalities	skin cancer	3.42E-19		-1.919		ABO,ACACA,ACACB,ACSM3,ADAM22,ADCY1,AGO2,AHNAK,AHNAK2,AKAP11,AKAP6,AKAP9,ALDH3A1,ALG10,ALOX15,ALPP,ALPPL2,ANKHD1/ANKHD1-EIF4EBP3,ANKRD20A4 (includes others),ANKRD22,ANKRD32,ANPEP,ANXA10,AOX1,AP3B2,APC,AQPEP,AREG,ARFGEF3,ARHGAP5,ASH1L,ASPM,ASXL2,ATAD2,ATF7IP,ATM,ATP2A3,ATP2B2,ATP8A1,ATR,ATRX,AXL,B3GNT7,BARX2,BCAM,BCO2,BDP1,BGN,BIRC6,BPTF,BRAF,BRCA2,BRD3,BRWD3,C11orf70,C4BPB,CACNA2D1,CADM4,CADPS2,CA…	430
Cancer, Dermatological Diseases and Conditions, Organismal Injury and Abnormalities	malignant cutaneous melanoma cancer	2.41E-18				ABO,ACACA,ACACB,ACSM3,ADAM22,ADCY1,AGO2,AHNAK,AHNAK2,AKAP11,AKAP6,AKAP9,ALDH3A1,ALG10,ALOX15,ALPP,ALPPL2,ANKHD1/ANKHD1-EIF4EBP3,ANKRD20A4 (includes others),ANKRD22,ANKRD32,ANPEP,ANXA10,AOX1,AP3B2,APC,AQPEP,AREG,ARFGEF3,ARHGAP5,ASH1L,ASPM,ASXL2,ATAD2,ATF7IP,ATM,ATP2A3,ATP2B2,ATP8A1,ATRX,AXL,B3GNT7,BARX2,BCAM,BCO2,BDP1,BIRC6,BPTF,BRAF,BRD3,BRWD3,C11orf70,C4BPB,CACNA2D1,CADM4,CADPS2,CALB2,CALML3,CAN…	417
Cancer, Organismal Injury and Abnormalities	cancer of secretory structure	3.47E-13		-1.400		ABCA1,ABO,ADAM22,AGO2,AGPAT5,AHNAK,AHNAK2,AKAP11,AKAP9,ALOX15,ANKRD36,AP3B2,APAF1,APC,AREG,ARHGAP32,ARHGAP4,ASH1L,ATM,ATP2B2,ATP2B4,ATP8A1,AXL,BDP1,BHLHE40,BIRC6,BRAF,BRCA2,C5orf42,CAPRIN2,CBL,CCL5,CD34,CD74,CDH5,CENPF,CEP295,CFB,CFH,CHST6,CLASP2,CLDN4,CNTNAP3B,CUBN,CYP1B1,DCLK1,DENND2A,DICER1,DIP2B,DLX4,DMXL1,DMXL2,DNA2,DNAH11,DNHD1,DOCK2,DOCK4,DPP4,E2F7,EDNRA,EGFR,EHBP1,ENTPD5,EP400,ERCC6,ETV1,…	210
Cellular Assembly and Organization, Cellular Function and Maintenance	organization of cytoskeleton	6.32E-12		-1.668		ABLIM1,ACACA,ADAM22,ADCY1,AHI1,AKAP11,AKAP9,ALMS1,ALOX15,ANPEP,APC,AREG,ARHGAP32,ARHGAP4,ARHGAP5,ATF3,ATP7A,AXL,BMP7,BRAF,BRWD3,CALML3,CAPRIN2,CBL,CCDC88A,CCL5,CDC42BPA,CDKL5,CENPF,CENPJ,CEP290,CEP350,CLASP2,CNTF,CORO1A,CXCL1,DCLK1,DIAPH2,DIAPH3,DICER1,DLL4,DOCK2,DOCK4,DOCK5,DOK1,DST,DYNC2H1,EDNRA,EFNA1,EGFR,EGR3,EHD1,EIF4EBP2,ENAH,ERCC6,ERN1,FAT1,FER,FGD3,FGD4,FHL2,FOXC2,GABARAP,GAN,GAS2L3,GEM,G…	155
Cancer, Organismal Injury and Abnormalities, Renal and Urological Disease	urinary tract tumor	1.00E-11		0.000		ABCA1,ABO,ACACB,AGO2,AHNAK,AHNAK2,AKAP9,ALPP,ANKRD32,ANKRD36,ANPEP,APAF1,APC,ARHGAP5,ARL5B,ASH1L,ASRGL1,ATF3,ATM,ATP2B4,AXL,BDP1,BHLHE40,BIRC6,BRAF,BRCA2,CACNG8,CCDC120,CCDC18,CCL5,CD34,CD74,CDH5,CFB,CFH,CHD6,CHD9,CLDN4,CNTNAP3,CNTNAP3B,COL4A4,CUBN,CYP1B1,DGKH,DICER1,DLX4,DMXL1,DMXL2,DNAH11,DNHD1,DOCK2,E2F7,EDNRA,EGFR,EHBP1,ELF3,ENTPD5,EP400,ETV1,ETV5,FAM13A,FAT1,FAT2,FER,FGD3,FGD4,FHL2,FIGN,FOXO…	200
Cellular Assembly and Organization, Cellular Function and Maintenance	organization of cytoplasm	2.58E-11		-1.747		ABCA1,ABLIM1,ACACA,ADAM22,ADCY1,AHI1,AKAP11,AKAP9,ALMS1,ALOX15,ANPEP,APC,AREG,ARHGAP32,ARHGAP4,ARHGAP5,ATF3,ATL3,ATP7A,AXL,BMP7,BRAF,BRWD3,CALML3,CAPRIN2,CBL,CCDC88A,CCL5,CDC42BPA,CDKL5,CENPF,CENPJ,CEP290,CEP350,CLASP2,CNTF,CORO1A,CXCL1,DCLK1,DIAPH2,DIAPH3,DICER1,DLL4,DOCK2,DOCK4,DOCK5,DOK1,DST,DYNC2H1,EDNRA,EFNA1,EGFR,EGR3,EHD1,EIF4EBP2,ENAH,ERCC6,ERN1,FAT1,FER,FGD3,FGD4,FHL2,FOXC2,GABARAP,GAN,G…	164
Cellular Movement	cell movement	2.64E-11		-0.873		ABCA1,ADRB2,AHNAK,AKAP11,ALOX15,ALPP,ANPEP,APAF1,APC,AQP3,AREG,ARHGAP4,ARHGAP5,ARHGEF16,ASPM,ATF3,ATM,ATP2B4,ATP8A1,AXL,BACH2,BANP,BARX2,BGN,BHLHE40,BMP7,BRAF,BRCA2,CADPS2,CALML3,CAMK2D,CBL,CCDC88A,CCL5,CCNT1,CCR6,CD22,CD34,CD74,CD97,CDC42BPA,CDH5,CDK6,CDKL5,CEMIP,CFB,CFH,CLASP2,CLCA2,CLDN3,CLDN4,CNTF,CORO1A,CREB3L1,CST6,CTH,CXCL1,CYP1B1,DCLK1,DIAPH2,DICER1,DLL4,DOCK2,DOCK4,DOCK5,DOK1,DPP4,DST,ED…	212
Cancer, Gastrointestinal Disease, Organismal Injury and Abnormalities	rectum tumor	6.00E-11				ADAM22,APAF1,APC,ARHGAP32,ARHGAP5,ASH1L,ASPM,ATM,ATP2B4,ATP8A1,ATR,BRAF,BRCA2,CAPRIN2,CEBPB,CEP135,CEP152,CEP290,CLASP2,CLCN5,CST6,EGFR,ERCC6,FDX1L,FER,FYB,GLI3,GLIS3,IL7R,ITPR3,ITSN2,KIAA1211,KIF21B,KLHL31,KMT2C,KRT19,LEPR,LMBRD2,LRBA,MAN1A2,MAP1B,MARCKSL1,MCC,MED23,MYO9A,MYOM1,NBEAL1,NBPF10 (includes others),NF1,NFKB2,NNMT,OBSCN,PCDHGB3,PDE5A,PIK3C2A,PLK2,PPP1R9A,PRKCG,PTGS2,PTPN11,SLC12A6,SMC2…	84
Cancer, Organismal Injury and Abnormalities, Renal and Urological Disease	urinary tract cancer	6.68E-11		-0.447		ABCA1,ABO,ACACB,AGO2,AHNAK,AHNAK2,AKAP9,ALPP,ANKRD32,ANKRD36,ANPEP,APAF1,APC,ARHGAP5,ARL5B,ASH1L,ASRGL1,ATF3,ATM,ATP2B4,AXL,BDP1,BHLHE40,BIRC6,BRAF,BRCA2,CACNG8,CCDC120,CCDC18,CCL5,CD34,CD74,CDH5,CFB,CFH,CHD9,CLDN4,CNTNAP3,CNTNAP3B,COL4A4,CUBN,CYP1B1,DGKH,DICER1,DLX4,DMXL1,DMXL2,DNAH11,DNHD1,DOCK2,E2F7,EDNRA,EGFR,EHBP1,ELF3,ENTPD5,EP400,ETV1,ETV5,FAM13A,FAT1,FAT2,FER,FGD3,FGD4,FHL2,FIGN,FOXO3,FRA…	194
Cancer, Gastrointestinal Disease, Organismal Injury and Abnormalities	rectum cancer	9.33E-11				ADAM22,APAF1,APC,ARHGAP32,ARHGAP5,ASH1L,ASPM,ATM,ATP2B4,ATP8A1,ATR,BRAF,BRCA2,CAPRIN2,CEBPB,CEP135,CEP152,CEP290,CLASP2,CLCN5,CST6,EGFR,ERCC6,FDX1L,FER,FYB,GLI3,GLIS3,IL7R,ITPR3,ITSN2,KIAA1211,KIF21B,KLHL31,KMT2C,KRT19,LEPR,LMBRD2,LRBA,MAN1A2,MAP1B,MARCKSL1,MCC,MED23,MYO9A,MYOM1,NBEAL1,NBPF10 (includes others),NF1,NFKB2,NNMT,OBSCN,PCDHGB3,PDE5A,PIK3C2A,PLK2,PPP1R9A,PRKCG,PTGS2,PTPN11,SLC12A6,SMC2…	83
Cancer, Gastrointestinal Disease, Organismal Injury and Abnormalities	rectal adenocarcinoma	1.16E-10				ADAM22,APAF1,APC,ARHGAP32,ARHGAP5,ASH1L,ASPM,ATM,ATP2B4,ATP8A1,ATR,BRAF,BRCA2,CAPRIN2,CEBPB,CEP135,CEP152,CEP290,CLASP2,CLCN5,CST6,ERCC6,FDX1L,FER,FYB,GLI3,GLIS3,IL7R,ITPR3,ITSN2,KIAA1211,KIF21B,KLHL31,KMT2C,KRT19,LEPR,LMBRD2,LRBA,MAN1A2,MAP1B,MARCKSL1,MCC,MED23,MYO9A,MYOM1,NBEAL1,NBPF10 (includes others),NF1,NFKB2,NNMT,OBSCN,PCDHGB3,PIK3C2A,PLK2,PPP1R9A,PRKCG,PTPN11,SLC12A6,SMC2,SMG1,SOCS4,SPARC…	80
Cellular Movement	migration of cells	3.79E-10		-0.884		ABCA1,ADRB2,AHNAK,AKAP11,ALOX15,ALPP,ANPEP,APAF1,APC,AQP3,AREG,ARHGAP4,ARHGAP5,ASPM,ATF3,ATM,ATP8A1,AXL,BACH2,BANP,BARX2,BGN,BHLHE40,BMP7,BRAF,BRCA2,CADPS2,CALML3,CAMK2D,CBL,CCDC88A,CCL5,CCNT1,CCR6,CD22,CD34,CD74,CD97,CDC42BPA,CDH5,CDK6,CDKL5,CEMIP,CFB,CFH,CLASP2,CLCA2,CLDN4,CNTF,CORO1A,CREB3L1,CST6,CXCL1,CYP1B1,DCLK1,DIAPH2,DICER1,DLL4,DOCK2,DOCK4,DOCK5,DOK1,DPP4,EDNRA,EFNA1,EGFR,EHD1,EIF2AK2,EL…	190
Cellular Assembly and Organization, Cellular Function and Maintenance	microtubule dynamics	6.66E-10		-1.849		ABLIM1,ACACA,ADAM22,ADCY1,AHI1,AKAP11,AKAP9,ALMS1,ALOX15,ANPEP,APC,AREG,ARHGAP32,ARHGAP4,ARHGAP5,ATF3,ATP7A,AXL,BMP7,BRAF,CALML3,CAPRIN2,CBL,CCDC88A,CCL5,CDC42BPA,CDKL5,CENPF,CENPJ,CEP290,CEP350,CLASP2,CNTF,CORO1A,DCLK1,DIAPH2,DIAPH3,DICER1,DLL4,DOCK4,DOCK5,DOK1,DST,DYNC2H1,EDNRA,EFNA1,EGFR,EGR3,EHD1,EIF4EBP2,ENAH,ERCC6,ERN1,FER,FGD3,FGD4,FOXC2,GABARAP,GAN,GAS2L3,GEM,GSN,HDAC4,HERC1,HOOK3,HTR7,IL…	130
Cancer, Gastrointestinal Disease, Organismal Injury and Abnormalities	gastro-esophageal carcinoma	2.81E-09				ABCA1,ADAM22,AGO2,AHNAK,AHNAK2,AKAP6,ALDH3A1,ALPPL2,ANPEP,AOX1,APC,ARHGAP32,ARID3A,ASXL2,ATAD2,ATM,ATP2B2,ATP8A1,BCAM,BDP1,BMP7,BOD1L1,BRAF,BRD3,C11orf70,CASP8AP2,CD109,CDH5,CENPF,CENPJ,CFH,CORO1A,CUBN,DENND2C,DGKH,DOCK2,DOCK4,DOCK5,DPY19L3,E2F7,EGFR,EGR3,ELK3,EP400,ERN1,EVC,FAM135A,FAT1,FAT2,FAT4,FBLN2,FGD4,GEM,GPD2,GPR63,GREB1L,HECTD4,HERC2,HMGA2,HOXD10,IL7R,INHBB,IRF1,ITGA10,ITPR1,ITPR3,KAT6A,…	150
Cancer, Gastrointestinal Disease, Organismal Injury and Abnormalities	gastroesophageal adenocarcinoma	4.12E-09				ABCA1,ADAM22,AHNAK,AHNAK2,AKAP6,ALDH3A1,ALPPL2,ANPEP,AOX1,APC,ARHGAP32,ARID3A,ASXL2,ATAD2,ATM,ATP2B2,ATP8A1,BCAM,BDP1,BMP7,BOD1L1,BRAF,BRD3,C11orf70,CASP8AP2,CD109,CDH5,CENPF,CENPJ,CFH,CORO1A,CUBN,DENND2C,DGKH,DOCK2,DOCK4,DOCK5,DPY19L3,E2F7,EGFR,EGR3,ELK3,EP400,ERN1,EVC,FAM135A,FAT1,FAT2,FAT4,FBLN2,FGD4,GEM,GPD2,GPR63,GREB1L,HECTD4,HERC2,HMGA2,HOXD10,IL7R,INHBB,ITGA10,ITPR1,ITPR3,KAT6A,KCNMA1,KIA…	143
Cancer, Endocrine System Disorders, Gastrointestinal Disease, Organismal Injury and Abnormalities	carcinoma in pancreas	5.73E-09				ADAM22,AGPAT5,AHNAK2,AKAP11,AKAP9,AP3B2,APAF1,APC,AREG,ARHGAP32,ARHGAP4,ATP2B2,ATP2B4,ATP8A1,AXL,BIRC6,BRAF,C5orf42,CAPRIN2,CBL,CD74,CENPF,CEP295,CHST6,CLASP2,CUBN,DCLK1,DENND2A,DIP2B,DNA2,DNAH11,DNHD1,DOCK4,DPP4,ERCC6,ETV1,ETV5,EVC,FAM46C,FAT1,FAT2,FKBP14,FLT3LG,FRAS1,FRRS1,FUT10,FZD3,GLI3,HECTD4,HERC1,ITPR1,KIAA1549L,KIAA1958,KIF1B,KLF12,KMT2C,KRT19,LEMD3,LIMD1,LRBA,LRRK2,MAML3,MAN2A1,MBNL3,MCC…	115
Cancer, Organismal Injury and Abnormalities, Reproductive System Disease	Prostate Cancer and Tumors	5.84E-09		-1.154		ABCA1,ABO,AGO2,AHNAK,AHNAK2,ANKRD36,APC,ASH1L,ATP2B4,AXL,BDP1,BHLHE40,BIRC6,BRAF,BRCA2,CCL5,CD34,CD74,CDH5,CFB,CFH,CNTNAP3B,CYP1B1,DICER1,DLX4,DMXL2,DNAH11,DOCK2,E2F7,EDNRA,EGFR,EHBP1,ENTPD5,EP400,ETV1,ETV5,FAM13A,FAT1,FER,FHL2,FRAS1,GLI3,GNAQ,GSTT1,HIPK2,IDO1,IL7R,ING4,INPP4A,INSR,IRF1,KCNK2,KCNMA1,KIAA0754,KIAA1109,KIAA1211,KIAA1841,KMT2C,LEPR,LRBA,LRRC37A3 (includes others),LTN1,MAGI3,MAML3,MA…	108
Cell Morphology	morphology of cells	6.39E-09				ABCA1,ADAM22,ADRB2,AHI1,AIFM2,ALMS1,ALOX15,ANKRD2,APAF1,APC,AREG,ARHGAP5,ARID3A,ASPM,ATE1,ATF3,ATM,ATP2B2,AXL,BACH2,BBC3,BGN,BHLHE40,BIK,BMP7,BRAF,BRCA2,CACNG8,CADPS2,CALML3,CAMK2D,CBL,CCNT1,CCR6,CD22,CD34,CDH5,CDK6,CEBPB,CENPJ,CERS6,CFH,CLASP2,CNTF,COL5A2,CREB3L1,CYP1B1,DCLK1,DICER1,DNA2,DOK1,DPP4,E2F7,EGFR,EGR3,EHD1,EIF4EBP2,ELOVL3,ENTPD5,EP400,ERCC6,ERN1,ETV5,FAM20A,FANCM,FAT1,FBXO2,FFAR4,FGD4…	192
Cancer, Organismal Injury and Abnormalities, Renal and Urological Disease, Reproductive System Disease	prostate cancer	7.36E-09				ABCA1,ABO,AGO2,AHNAK,AHNAK2,ANKRD36,APC,ASH1L,ATP2B4,AXL,BDP1,BHLHE40,BIRC6,BRAF,BRCA2,CCL5,CD34,CD74,CDH5,CFB,CFH,CNTNAP3B,CYP1B1,DICER1,DLX4,DMXL2,DNAH11,DOCK2,E2F7,EDNRA,EGFR,EHBP1,ENTPD5,EP400,ETV1,ETV5,FAM13A,FAT1,FER,FHL2,FRAS1,GLI3,GSTT1,HIPK2,IDO1,IL7R,INPP4A,INSR,IRF1,KCNK2,KCNMA1,KIAA0754,KIAA1109,KIAA1211,KIAA1841,KMT2C,LEPR,LRBA,LRRC37A3 (includes others),LTN1,MAGI3,MAML3,MAP1B,MIB1,M…	105
Cell Death and Survival	apoptosis	8.43E-09		1.903		ABCA1,ABO,ACACA,ACVR2B,ADRB2,AGO2,AHI1,AIFM2,ALDH3A1,ALMS1,ALOX15,ANPEP,APAF1,APC,AQP3,AREG,ARHGAP4,ATAD2,ATF3,ATM,ATP2B2,ATP2B4,ATP7A,ATR,ATRX,AXL,BACH2,BARD1,BBC3,BGN,BHLHE40,BIK,BIRC6,BMP7,BPTF,BRAF,BRCA2,CAMK2D,CAPRIN2,CASC5,CASP8AP2,CBL,CCDC88A,CCL5,CCNT1,CD22,CD74,CDH5,CDK6,CEBPB,CENPF,CENPJ,CERS6,CFH,CLCA2,CNTF,CORO1A,CREB3L2,CSRNP1,CSRNP3,CTH,CXCL1,CYP1B1,DCAF7,DDAH2,DICER1,DIP2A,DLL4,DPP…	244
Cancer, Organismal Injury and Abnormalities, Reproductive System Disease	male genital neoplasm	8.62E-09		-1.154		ABCA1,ABO,AGO2,AHNAK,AHNAK2,ALPP,ANKRD36,APC,ARL5B,ASH1L,ATP2B4,AXL,BDP1,BHLHE40,BIRC6,BRAF,BRCA2,CCL5,CD34,CD74,CDH5,CFB,CFH,CNTNAP3B,CYP1B1,DICER1,DLX4,DMXL2,DNAH11,DOCK2,E2F7,EDNRA,EGFR,EHBP1,ENTPD5,EP400,ETV1,ETV5,FAM13A,FAT1,FER,FGD4,FHL2,FRAS1,GLI3,GNAQ,GSTT1,HIPK2,IDO1,IL7R,ING4,INPP4A,INSR,IRF1,KCNK2,KCNMA1,KIAA0754,KIAA1109,KIAA1211,KIAA1841,KIF16B,KITLG,KMT2C,LEPR,LRBA,LRRC37A3 (include…	113
Cancer, Organismal Injury and Abnormalities, Renal and Urological Disease, Reproductive System Disease	malignant neoplasm of male genital organ	1.05E-08				ABCA1,ABO,AGO2,AHNAK,AHNAK2,ALPP,ANKRD36,APC,ARL5B,ASH1L,ATP2B4,AXL,BDP1,BHLHE40,BIRC6,BRAF,BRCA2,CCL5,CD34,CD74,CDH5,CFB,CFH,CNTNAP3B,CYP1B1,DICER1,DLX4,DMXL2,DNAH11,DOCK2,E2F7,EDNRA,EGFR,EHBP1,ENTPD5,EP400,ETV1,ETV5,FAM13A,FAT1,FER,FGD4,FHL2,FRAS1,GLI3,GSTT1,HIPK2,IDO1,IL7R,INPP4A,INSR,IRF1,KCNK2,KCNMA1,KIAA0754,KIAA1109,KIAA1211,KIAA1841,KIF16B,KMT2C,LEPR,LRBA,LRRC37A3 (includes others),LTN1,M…	109
Cancer, Hematological Disease, Organismal Injury and Abnormalities	hematological neoplasia	1.18E-08		0.673		ABCA1,ACACA,ACSM3,AHI1,AHNAK2,AKAP6,ALOX15,ALPP,ANKRD20A4 (includes others),ANKRD22,APC,ATM,ATP2B2,ATR,ATRX,AXL,BACH2,BARD1,BBC3,BMP7,BRAF,BRCA2,BRD3,C2orf54,CAPRIN2,CBL,CCDC132,CCL5,CD109,CD22,CD34,CD74,CDK6,CEBPB,CEMIP,CFH,COL4A4,COL5A2,CXCL1,CYP1B1,DLL4,DMXL1,DNA2,DOCK2,DOK1,DPP4,DST,EGFR,EIF2AK2,ERC1,EVA1A,FAM46C,FAT1,FAT2,FAT4,FOXO3,FRYL,FYB,FZD3,GABRE,GPD2,GSN,GSTT1,HDAC4,HERC1,HIPK2,HMGA2,…	180
Cell Death and Survival	cell death	1.35E-08		1.747		ABCA1,ABCC5,ABO,ACACA,ACER2,ACVR2B,ADRB2,AGO2,AHI1,AIFM2,ALDH3A1,ALMS1,ALOX15,ANPEP,APAF1,APC,AQP3,AREG,ARHGAP4,ATAD2,ATF3,ATM,ATP2B2,ATP2B4,ATP7A,ATR,ATRX,AXL,BACH2,BARD1,BBC3,BGN,BHLHE40,BIK,BIRC6,BMP7,BPTF,BRAF,BRCA2,CACNG8,CADPS2,CAMK2D,CAPRIN2,CASC5,CASP8AP2,CBL,CCDC88A,CCL5,CCNT1,CD22,CD74,CDH5,CDK6,CEBPB,CENPF,CENPJ,CERS6,CFB,CFH,CLCA2,CLDN3,CLDN4,CNTF,CORO1A,CREB3L1,CREB3L2,CSRNP1,CSRNP3,…	297
Cardiovascular System Development and Function	development of cardiovascular system	1.43E-08		-0.993		ACVR2B,ADRB2,AGO2,AHI1,ANPEP,APC,ASXL2,ATE1,ATF3,ATM,ATP7A,AXL,BIRC6,BMP7,BRAF,CBL,CCDC103,CCL5,CCR6,CD34,CDH5,CFB,CTH,CXCL1,CYP1B1,DIAPH3,DICER1,DLL4,EDNRA,EFNA1,EGFR,EGR3,EIF2AK2,ELK3,ERN1,FAT4,FBLN2,FFAR4,FHL2,FOXC2,FOXO3,GCLM,GEM,GLI3,GNAQ,GSN,HDAC4,HIPK1,HIPK2,HOXD10,HOXD3,IL13RA2,IL15,IL7R,ING4,INSR,IRF1,IRS1,ITGA1,ITGA2,KAT6A,KCNMA1,KITLG,KMT2A,LEMD3,LEPR,LRG1,LRP6,LRP8,MAML3,MED23,MEF2C,M…	120
Cancer, Endocrine System Disorders, Gastrointestinal Disease, Organismal Injury and Abnormalities	pancreatic cancer	1.76E-08				ADAM22,AGPAT5,AHNAK2,AKAP11,AKAP9,AP3B2,APAF1,APC,AREG,ARHGAP32,ARHGAP4,ATM,ATP2B2,ATP2B4,ATP8A1,AXL,BIRC6,BRAF,BRCA2,C5orf42,CAPRIN2,CBL,CD74,CENPF,CEP295,CHST6,CLASP2,CLDN4,CUBN,DCLK1,DENND2A,DIP2B,DMXL1,DNA2,DNAH11,DNHD1,DOCK4,DPP4,EGFR,ERCC6,ETV1,ETV5,EVC,FAM46C,FAT1,FAT2,FKBP14,FLT3LG,FRAS1,FRRS1,FUT10,FZD3,GLI3,HECTD4,HERC1,IDO1,ITPR1,KIAA1549L,KIAA1958,KIF1B,KLF12,KMT2C,KRT19,LEMD3,LIMD1,L…	124
Cancer, Gastrointestinal Disease, Organismal Injury and Abnormalities	gastroesophageal cancer	2.15E-08				ABCA1,ADAM22,AGO2,AHNAK,AHNAK2,AKAP6,ALDH3A1,ALPPL2,ANPEP,AOX1,APC,ARHGAP32,ARID3A,ASXL2,ATAD2,ATM,ATP2B2,ATP8A1,BCAM,BDP1,BMP7,BOD1L1,BRAF,BRCA2,BRD3,C11orf70,CASP8AP2,CD109,CDH5,CENPF,CENPJ,CFH,CORO1A,CUBN,DENND2C,DGKH,DOCK2,DOCK4,DOCK5,DPY19L3,E2F7,EGFR,EGR3,ELK3,EP400,ERN1,EVC,FAM135A,FAT1,FAT2,FAT4,FBLN2,FGD4,GEM,GPD2,GPR63,GREB1L,HECTD4,HERC2,HMGA2,HOXD10,IL7R,INHBB,IRF1,ITGA10,ITPR1,ITPR3,…	157
Cancer, Gastrointestinal Disease, Organismal Injury and Abnormalities	upper gastrointestinal tract tumor	2.34E-08		0.394		ABCA1,ADAM22,AGO2,AHNAK,AHNAK2,AKAP6,ALDH3A1,ALPPL2,ANPEP,AOX1,APC,ARHGAP32,ARID3A,ASXL2,ATAD2,ATM,ATP2B2,ATP8A1,BCAM,BDP1,BGN,BMP7,BOD1L1,BRAF,BRCA2,BRD3,C11orf70,CASP8AP2,CD109,CD83,CDH5,CDK6,CENPF,CENPJ,CFH,CORO1A,CUBN,CXCL1,DENND2C,DGKH,DOCK2,DOCK4,DOCK5,DPY19L3,E2F7,EGFR,EGR3,ELK3,EP400,ERN1,EVC,FAM135A,FAT1,FAT2,FAT4,FBLN2,FGD4,GEM,GPD2,GPR63,GREB1L,HECTD4,HERC2,HMGA2,HOXD10,IL7R,ING4,INHBB…	175
Cancer, Hematological Disease, Organismal Injury and Abnormalities	hematologic cancer	2.42E-08		0.694		ABCA1,ACACA,ACSM3,AHI1,AHNAK2,AKAP6,ALOX15,ALPP,ANKRD20A4 (includes others),ANKRD22,APC,ATM,ATP2B2,ATR,AXL,BACH2,BARD1,BBC3,BRAF,BRCA2,BRD3,C2orf54,CAPRIN2,CBL,CCDC132,CCL5,CD109,CD22,CD34,CD74,CDK6,CEBPB,CEMIP,CFH,COL4A4,COL5A2,CXCL1,CYP1B1,DLL4,DMXL1,DNA2,DOCK2,DOK1,DPP4,DST,EGFR,EIF2AK2,ERC1,EVA1A,FAM46C,FAT1,FAT2,FAT4,FOXO3,FRYL,FYB,FZD3,GABRE,GPD2,GSN,GSTT1,HDAC4,HERC1,HIPK2,HMGA2,IKZF2,IL15…	177
Organismal Survival	organismal death	2.43E-08	Increased	6.943	bias	ABCA1,ACACA,ACVR2B,ADAM22,ADRB2,AGO2,AHI1,AKAP6,ALOX15,ALPPL2,APAF1,APC,AREG,ARHGAP5,ARID3A,ATE1,ATF3,ATM,ATR,BARD1,BBC3,BGN,BIK,BIRC6,BMP7,BPTF,BRAF,BRCA2,BRIP1,CADPS2,CBL,CD22,CD74,CDH5,CDK6,CEBPB,CENPJ,CFB,CFH,CLDN4,CNTF,COL5A2,CREB3L2,CSRNP1,CSRNP3,DIAPH3,DICER1,DLL4,DNA2,DOCK2,E2F7,EDNRA,EGFR,EGR3,EHD1,EIF2AK2,ELK3,ENAH,EP400,ERC1,ERCC6,ERN1,ETV1,FAIM,FAM20A,FANCM,FAT1,FAT4,FERMT1,FLT3LG,FOX…	222
Cancer, Gastrointestinal Disease, Organismal Injury and Abnormalities	gastric carcinoma	3.91E-08				ABCA1,ADAM22,AHNAK,AHNAK2,ALDH3A1,ALPPL2,APC,ARHGAP32,ARID3A,ASXL2,ATAD2,ATM,ATP2B2,ATP8A1,BCAM,BDP1,BMP7,BOD1L1,BRAF,BRD3,C11orf70,CASP8AP2,CD109,CDH5,CENPJ,CFH,CORO1A,CUBN,DGKH,DOCK2,DOCK5,DPY19L3,E2F7,EGFR,EGR3,ELK3,EP400,ERN1,EVC,FAT1,FAT2,FAT4,FBLN2,FGD4,GEM,GPD2,HECTD4,HERC2,HMGA2,HOXD10,INHBB,ITGA10,ITPR1,ITPR3,KAT6A,KCNMA1,KIAA1841,KIF15,KIF16B,KMT2C,KRT13,KSR2,LDLR,LRRK2,MAML3,MAMLD1,MAN…	124
Cancer, Gastrointestinal Disease, Organismal Injury and Abnormalities	cecum adenocarcinoma	4.19E-08				AHI1,AKAP9,ANKHD1/ANKHD1-EIF4EBP3,AOX1,APC,ARFGEF3,ARHGAP5,ASPM,ATAD2,ATM,ATP13A3,ATR,BANP,BIRC6,BPTF,BRAF,BRCA2,BRD3,CASP8AP2,CBL,CBR3,CCDC18,CCDC88A,CD109,CEBPB,CENPF,CEP290,CHD2,CHD9,CHML,CXCL1,DENND4A,DICER1,DIP2B,DMXL2,DNAH11,DOCK5,EGFR,EHBP1,EP400,ETV1,FAM126A,FAM155B,FAT4,FDX1L,FLT3LG,FRYL,FYB,GLI3,HACD2,HERC1,HIPK2,HSPA8,INTS2,IPP,IRS1,KCNMA1,KIAA1024,KIAA1211,KIAA1524,KIAA2018,KIF20B,KLH…	132
Cell Death and Survival	cell survival	4.26E-08	Decreased	-3.021	bias	ACER2,ACVR2B,AGO2,APAF1,APC,AQP3,AREG,ATF3,ATM,ATP7A,ATR,ATRX,AXL,BARD1,BBC3,BHLHE40,BIK,BIRC6,BMP7,BRAF,BRCA2,BRIP1,CALB2,CAMK2D,CBL,CCL5,CD22,CD74,CDC42BPA,CDH5,CDK6,CEBPB,CLCA2,CLDN3,CLDN4,CNTF,CTH,CXCL1,DICER1,DPP4,DPP8,DST,DUSP10,EFNA1,EGFR,EGR3,ELF3,ERCC4,ERCC6,ERN1,ETV5,EYA3,FAT1,FDXR,FER,FLT3LG,FOXO3,GLI3,GLRX,GPR180,GPR37L1,HIPK2,HMGA2,HSH2D,HSPA1A/HSPA1B,IKZF2,IL15,IL7R,INPP4A,INSR,IRS1…	140
Cancer, Gastrointestinal Disease, Organismal Injury and Abnormalities	gastric adenocarcinoma	4.36E-08				ABCA1,ADAM22,AHNAK,AHNAK2,ALDH3A1,ALPPL2,APC,ARHGAP32,ARID3A,ASXL2,ATAD2,ATM,ATP2B2,ATP8A1,BCAM,BDP1,BMP7,BOD1L1,BRAF,BRD3,C11orf70,CASP8AP2,CD109,CDH5,CENPJ,CFH,CORO1A,CUBN,DGKH,DOCK2,DOCK5,DPY19L3,E2F7,EGFR,EGR3,ELK3,EP400,ERN1,EVC,FAT1,FAT2,FAT4,FBLN2,FGD4,GEM,GPD2,HECTD4,HERC2,HMGA2,HOXD10,INHBB,ITGA10,ITPR1,ITPR3,KAT6A,KCNMA1,KIAA1841,KIF15,KIF16B,KMT2C,KRT13,KSR2,LDLR,LRRK2,MAML3,MAMLD1,MAN…	120
Cancer, Organismal Injury and Abnormalities	Lymphoid Cancer and Tumors	5.34E-08		1.021		ABCA1,ACACA,ACSM3,AHI1,AHNAK2,AKAP6,ALOX15,ALPP,ANKRD20A4 (includes others),ANKRD22,APC,ATM,ATR,ATRX,AXL,BACH2,BARD1,BBC3,BMP7,BRAF,BRCA2,BRD3,C2orf54,CAPRIN2,CBL,CCDC132,CD109,CD22,CD34,CD74,CDK6,CEBPB,CEMIP,CFH,COL4A4,COL5A2,CYP1B1,DLL4,DMXL1,DNA2,DOCK2,DOK1,DPP4,DST,EGFR,ERC1,EVA1A,FAT1,FAT2,FAT4,FOXO3,FRYL,FZD3,GABRE,GPD2,GSTT1,HDAC4,HERC1,HIPK2,HMGA2,IKZF2,IL15,IL1RAP,IL7R,INTS2,IRF1,ITPR1,K…	165
Tissue Development	growth of connective tissue	5.50E-08	Decreased	-2.577		ANPEP,APC,AREG,ARID3A,ATF3,ATM,ATR,BGN,BRAF,BRCA2,CBL,CD109,CD74,CD83,CDK6,CEBPB,DICER1,DOK1,DPP4,EDNRA,EFNA1,EGFR,EIF2AK2,EP400,ERCC6,FERMT1,FLT3LG,GEM,GLI3,HIPK2,HSPA1A/HSPA1B,IDO1,IFI30,IL15,INHBB,INSR,IRS1,ITGA1,KCNMA1,KITLG,KMT2A,LATS1,LEPR,MYB,NAB1,NF1,NFKB2,NGFR,PDE5A,PDGFB,PLK2,PRKAR2B,PRKCG,PRKDC,PTGS2,PTPRZ1,PURA,RAG1,RBL1,RECQL,REL,RELB,SLC12A6,SLC7A11,SPARC,STARD10,STXBP4,TACSTD2,THPO…	76
Cancer, Endocrine System Disorders, Gastrointestinal Disease, Organismal Injury and Abnormalities	pancreatic tumor	5.93E-08				ADAM22,AGPAT5,AHNAK2,AKAP11,AKAP9,AP3B2,APAF1,APC,AREG,ARHGAP32,ARHGAP4,ATM,ATP2B2,ATP2B4,ATP8A1,AXL,BIRC6,BRAF,BRCA2,C5orf42,CAPRIN2,CBL,CD74,CENPF,CEP295,CHST6,CLASP2,CLDN4,CUBN,DCLK1,DENND2A,DIP2B,DMXL1,DNA2,DNAH11,DNHD1,DOCK4,DPP4,EGFR,ERCC6,ETV1,ETV5,EVC,FAM46C,FAT1,FAT2,FKBP14,FLT3LG,FRAS1,FRRS1,FUT10,FZD3,GLI3,HECTD4,HERC1,HMGA2,IDO1,ITPR1,KIAA1549L,KIAA1958,KIF1B,KLF12,KMT2C,KRT19,LEMD3,L…	126
Cancer, Gastrointestinal Disease, Organismal Injury and Abnormalities	upper gastrointestinal tract cancer	5.96E-08				ABCA1,ADAM22,AGO2,AHNAK,AHNAK2,AKAP6,ALDH3A1,ALPPL2,ANPEP,AOX1,APC,ARHGAP32,ARID3A,ASXL2,ATAD2,ATM,ATP2B2,ATP8A1,BCAM,BDP1,BGN,BMP7,BOD1L1,BRAF,BRCA2,BRD3,C11orf70,CASP8AP2,CD109,CD83,CDH5,CDK6,CENPF,CENPJ,CFH,CORO1A,CUBN,CXCL1,DENND2C,DGKH,DOCK2,DOCK4,DOCK5,DPY19L3,E2F7,EGFR,EGR3,ELK3,EP400,ERN1,EVC,FAM135A,FAT1,FAT2,FAT4,FBLN2,FGD4,GEM,GPD2,GPR63,GREB1L,HECTD4,HERC2,HMGA2,HOXD10,IL7R,ING4,INHBB…	168
Cancer, Gastrointestinal Disease, Organismal Injury and Abnormalities	stomach tumor	6.80E-08		1.103	bias	ABCA1,ADAM22,AHNAK,AHNAK2,ALDH3A1,ALPPL2,APC,ARHGAP32,ARID3A,ASXL2,ATAD2,ATM,ATP2B2,ATP8A1,BCAM,BDP1,BMP7,BOD1L1,BRAF,BRCA2,BRD3,C11orf70,CASP8AP2,CD109,CDH5,CENPJ,CFH,CORO1A,CUBN,DGKH,DOCK2,DOCK5,DPY19L3,E2F7,EGFR,EGR3,ELK3,EP400,ERN1,EVC,FAT1,FAT2,FAT4,FBLN2,FGD4,GEM,GPD2,HECTD4,HERC2,HMGA2,HOXD10,INHBB,IRF1,ITGA10,ITPR1,ITPR3,KAT6A,KCNMA1,KIAA1841,KIF15,KIF16B,KMT2C,KRT13,KSR2,LDLR,LRRK2,MAL,M…	134
Cancer, Neurological Disease, Organismal Injury and Abnormalities	brain glioma	8.24E-08				AHNAK2,ANKRD36,AOX1,ARHGAP5,ASPM,ATR,ATRX,BRAF,CBL,CD109,CDC42BPA,CDKL5,DBNDD1,DIAPH2,DIAPH3,DOCK5,DST,EGFR,EP400,FAM83A,FOXO3,GLI3,GSN,HERC1,HERC2P3,HSPA8,ING4,KAT6A,KDM7A,KIAA1109,KIAA2018,LCP1,LDLR,LYST,MAML3,NBPF10 (includes others),NF1,NIPAL4,NOS1,ONECUT2,PCDHGA4,PTGS2,PTPN11,QSER1,RAPH1,RC3H2,RGPD4 (includes others),RIPK4,RYR2,SPINT1,TRIML2,TRRAP,TTN,VPS13B,ZBTB20,ZFHX3,ZNF429,ZNF619,ZNF845…	60
Post-Translational Modification	phosphorylation of protein	9.09E-08		0.795		ACVR2B,AKAP11,AKAP6,AREG,ATM,ATR,BARD1,BIRC6,BMP7,BRAF,CAMK2D,CBL,CCDC88A,CCL5,CCNT1,CD109,CD22,CD34,CDC42BPA,CDK6,CDKL5,DICER1,EDNRA,EFNA1,EGFR,EIF2AK2,ERN1,FER,FLT3LG,FNIP2,FYB,HIPK1,HIPK2,HIPK3,IBTK,INSR,IRS1,ITPKC,KIRREL,KITLG,LATS1,LCK,LIMD1,LRP6,LRRK2,MAP3K2,MAP3K9,MOB1B,MOB2,N4BP2,P2RY1,PAG1,PANK3,PDGFB,PEAK1,PHIP,PIKFYVE,PLK2,PMVK,PPARGC1B,PRKCG,PRKDC,PTPN11,PTPN14,RICTOR,ROCK2,ROPN1L,RPS…	82
Cancer, Organismal Injury and Abnormalities, Renal and Urological Disease, Reproductive System Disease	prostatic carcinoma	9.56E-08				ABO,AGO2,AHNAK,AHNAK2,ANKRD36,APC,ASH1L,ATP2B4,BDP1,BRAF,CD34,CDH5,CNTNAP3B,CYP1B1,DMXL2,DNAH11,DOCK2,E2F7,EGFR,ENTPD5,EP400,ETV1,FAM13A,FAT1,FER,FRAS1,INPP4A,KCNK2,KIAA0754,KIAA1109,KIAA1211,KIAA1841,KMT2C,LEPR,LRBA,LRRC37A3 (includes others),LTN1,MAGI3,MAML3,MAP1B,MIB1,MYO9A,N4BP2,NBPF10 (includes others),NBPF7,PCLO,PER1,PIK3C2A,PSG5,PTGS2,RAPGEF6,RBL1,RGPD4 (includes others),RNF213,SCAI,SCN4A,…	70
Cancer, Gastrointestinal Disease, Organismal Injury and Abnormalities	gastric cancer	1.03E-07				ABCA1,ADAM22,AHNAK,AHNAK2,ALDH3A1,ALPPL2,APC,ARHGAP32,ARID3A,ASXL2,ATAD2,ATM,ATP2B2,ATP8A1,BCAM,BDP1,BMP7,BOD1L1,BRAF,BRCA2,BRD3,C11orf70,CASP8AP2,CD109,CDH5,CENPJ,CFH,CORO1A,CUBN,DGKH,DOCK2,DOCK5,DPY19L3,E2F7,EGFR,EGR3,ELK3,EP400,ERN1,EVC,FAT1,FAT2,FAT4,FBLN2,FGD4,GEM,GPD2,HECTD4,HERC2,HMGA2,HOXD10,INHBB,IRF1,ITGA10,ITPR1,ITPR3,KAT6A,KCNMA1,KIAA1841,KIF15,KIF16B,KMT2C,KRT13,KSR2,LDLR,LRRK2,MAL,M…	132
Cancer, Organismal Injury and Abnormalities, Respiratory Disease	lung tumor	1.46E-07		-0.654		ABCC5,AGO2,AHNAK,AHNAK2,ALDH3A1,ALOX15,ALPP,ANPEP,APC,AREG,ARHGAP5,ASH1L,ASXL2,ATF3,ATM,AXL,BBC3,BRAF,BRCA2,CACNA2D1,CBL,CCR6,CDK6,CLDN3,CLDN4,CNTNAP3B,CYP1B1,DICER1,DMKN,DMXL2,DNA2,DOK1,DPY19L4,EGFR,ENAH,EP400,ERCC6,ESYT3,FAT1,FERMT1,FOXO3,GEM,GNAQ,GSN,GSTT1,HERC2,HERC2P3,HIPK2,IFI30,IGFN1,IL15,IL7R,ING4,INSR,IRF1,ITGA1,ITPR1,ITPR3,KBTBD6,KMT2C,KMT2D,KRT19,LCK,LMLN,LOC100996763/NOTCH2NL,MCC,MIB1…	110
Cell Death and Survival	cell viability	1.90E-07	Decreased	-3.035	bias	ACER2,ACVR2B,AGO2,APAF1,APC,AQP3,AREG,ATM,ATP7A,ATR,ATRX,AXL,BARD1,BBC3,BHLHE40,BIK,BIRC6,BMP7,BRAF,BRCA2,BRIP1,CALB2,CAMK2D,CBL,CCL5,CD22,CD74,CDC42BPA,CDH5,CDK6,CEBPB,CLCA2,CLDN3,CLDN4,CNTF,CTH,CXCL1,DICER1,DPP4,DPP8,DST,DUSP10,EFNA1,EGFR,EGR3,ELF3,ERCC6,ERN1,EYA3,FAT1,FDXR,FER,FLT3LG,FOXO3,GLI3,GPR180,GPR37L1,HIPK2,HMGA2,HSH2D,HSPA1A/HSPA1B,IKZF2,IL15,IL7R,INPP4A,INSR,KIF1B,KIRREL,KITLG,KRT19,…	129
Cancer, Hematological Disease, Organismal Injury and Abnormalities	bone marrow neoplasm	2.31E-07		0.678		ABCA1,ACACA,ACSM3,AHI1,AHNAK2,AKAP6,ALOX15,ALPP,ANKRD20A4 (includes others),ANKRD22,ATM,ATR,ATRX,AXL,BACH2,BARD1,BMP7,BRAF,BRCA2,BRD3,C2orf54,CAPRIN2,CBL,CD109,CD22,CD34,CD74,CEMIP,CFH,COL4A4,COL5A2,DLL4,DOCK2,DOK1,DPP4,DST,ERC1,EVA1A,FAT1,FAT4,FOXO3,FRYL,FZD3,GABRE,GSTT1,HERC1,HIPK2,HMGA2,IL15,IL1RAP,IL7R,INTS2,IRF1,ITPR1,KCNMA1,KIF1B,KMT2A,KMT2C,KMT2D,LCK,LMBRD2,LPP,LRBA,LRP8,LRRC37A3 (includes…	130
Cancer, Organismal Injury and Abnormalities	lymphoid cancer	2.49E-07		1.185		ABCA1,ACACA,ACSM3,AHI1,AHNAK2,AKAP6,ALOX15,ALPP,ANKRD20A4 (includes others),ANKRD22,APC,ATM,ATR,AXL,BACH2,BARD1,BBC3,BRAF,BRCA2,BRD3,C2orf54,CAPRIN2,CBL,CCDC132,CD109,CD22,CD34,CD74,CDK6,CEBPB,CEMIP,CFH,COL4A4,COL5A2,CYP1B1,DLL4,DMXL1,DNA2,DOCK2,DPP4,DST,EGFR,ERC1,EVA1A,FAT1,FAT2,FAT4,FOXO3,FRYL,FZD3,GABRE,GPD2,GSTT1,HDAC4,HERC1,HIPK2,HMGA2,IKZF2,IL15,IL1RAP,IL7R,INTS2,IRF1,ITPR1,KIF1B,KIF21B,KMT…	159
Cancer, Organismal Injury and Abnormalities, Renal and Urological Disease	renal clear cell adenocarcinoma	2.62E-07				AHNAK,AHNAK2,AKAP9,ANKRD36,ANPEP,ARHGAP5,ASRGL1,ATM,BRAF,CCDC120,CCDC18,CDH5,CHD9,DMXL1,DNHD1,EGFR,EP400,FOXO3,IL1RAP,INHBB,KCNH3,KCNMA1,KIF15,KIF1B,KMT2C,KMT2D,LCK,LRBA,LRRC37A3 (includes others),LRRK2,LYST,MAP3K9,MED13,N4BP2,NBPF10 (includes others),NBPF7,NFAT5,NOS1,NUP155,PBRM1,PCLO,PSD3,QRICH2,REV3L,RFX3,RGPD4 (includes others),RNF213,RPS6KA2,SCAI,SCD,SCYL2,SLC26A4,SLC44A5,STRIP2,TICRR,TTN,TU…	68
Cell Morphology, Cellular Assembly and Organization, Cellular Function and Maintenance	formation of cellular protrusions	2.62E-07	Decreased	-2.517	bias	ABLIM1,ACACA,ADAM22,ADCY1,AHI1,ALMS1,ANPEP,APC,AREG,ARHGAP32,ARHGAP5,ATF3,ATP7A,BMP7,BRAF,CAPRIN2,CCDC88A,CCL5,CDC42BPA,CDKL5,CEP290,CLASP2,CNTF,DCLK1,DIAPH2,DIAPH3,DICER1,DYNC2H1,EDNRA,EFNA1,EGFR,EGR3,EHD1,EIF4EBP2,ENAH,FER,FGD3,FGD4,GEM,GSN,HDAC4,HERC1,HTR7,IL1RAP,INSR,ITGA1,ITPR1,KIAA1598,KIDINS220,KITLG,KSR2,LCP1,LRP8,LRRK2,MAP1B,MAP6,MATN2,MEF2A,MTBP,MYO7A,NEU3,NF1,NGFR,NINJ1,NNMT,NOS1,NRP2,…	96
Cardiovascular System Development and Function, Organismal Development	angiogenesis	2.94E-07		-0.759		ACVR2B,ADRB2,ANPEP,APC,ATE1,ATF3,ATM,ATP7A,AXL,BIRC6,BRAF,CBL,CCL5,CCR6,CD34,CDH5,CFB,CTH,CXCL1,CYP1B1,DICER1,DLL4,EDNRA,EFNA1,EGFR,EGR3,ELK3,ERN1,FBLN2,FFAR4,FHL2,FOXC2,FOXO3,GCLM,GEM,GLI3,GSN,HIPK1,HIPK2,HOXD10,HOXD3,IL13RA2,IL15,ING4,INSR,IRS1,ITGA1,ITGA2,KAT6A,KCNMA1,KITLG,KMT2A,LEMD3,LEPR,LRG1,LRP8,MAML3,MEF2C,MIB1,MYB,NDNF,NF1,NFAT5,NOS1,NRP2,OLR1,PDGFB,PIK3C2A,PKD1,PLA2G4A,PPARGC1B,PRKCG,P…	96
Cancer, Organismal Injury and Abnormalities	clear cell neoplasm	3.01E-07				AHNAK,AHNAK2,AKAP9,ANKRD36,ANPEP,ARHGAP5,ASRGL1,ATM,BRAF,CCDC120,CCDC18,CDH5,CHD9,CLDN3,DMXL1,DNHD1,EGFR,EP400,FOXO3,HMGA2,IL1RAP,INHBB,KCNH3,KCNMA1,KIF15,KIF1B,KMT2C,KMT2D,LCK,LRBA,LRRC37A3 (includes others),LRRK2,LYST,MAP3K9,MED13,N4BP2,NBPF10 (includes others),NBPF7,NFAT5,NOS1,NUP155,PBRM1,PCLO,PSD3,QRICH2,REV3L,RFX3,RGPD4 (includes others),RNF213,RPS6KA2,SCAI,SCD,SCYL2,SLC26A4,SLC44A5,STRIP2,…	70
Cancer, Organismal Injury and Abnormalities, Respiratory Disease	respiratory system tumor	3.19E-07		-0.860		ABCC5,AGO2,AHNAK,AHNAK2,ALDH3A1,ALOX15,ALPP,ANPEP,APC,AREG,ARHGAP5,ASH1L,ASXL2,ATF3,ATM,AXL,BBC3,BRAF,BRCA2,CACNA2D1,CBL,CCR6,CDK6,CLDN3,CLDN4,CNTNAP3B,CYP1B1,DICER1,DMKN,DMXL2,DNA2,DOK1,DPY19L4,EGFR,ENAH,EP400,ERCC6,ESYT3,FAT1,FBLN2,FERMT1,FGD4,FOXO3,GEM,GNAQ,GSN,GSTT1,HERC2,HERC2P3,HIPK2,IFI30,IGFN1,IL15,IL7R,ING4,INSR,IRF1,ITGA1,ITPR1,ITPR3,KBTBD6,KMT2C,KMT2D,KRT19,LCK,LMLN,LOC100996763/NOTCH2…	112
Cancer, Organismal Injury and Abnormalities	neuroepithelial tumor	3.47E-07		0.767		AHNAK2,ANKRD36,AOX1,ARHGAP5,ASPM,ATR,ATRX,BRAF,BRCA2,CBL,CCR6,CD109,CDC42BPA,CDKL5,DBNDD1,DBNDD2,DIAPH2,DIAPH3,DICER1,DMXL2,DOCK5,DPP4,DST,EGFR,EP400,FAM83A,FOXO3,GLI3,GSN,HERC1,HERC2P3,HIPK2,HSPA8,IL32,ING4,KAT6A,KDM7A,KIAA1109,KIAA1598,KIAA2018,KIF14,KMT2C,LCP1,LDLR,LYST,MAL,MAML3,MYCBP2,NBPF10 (includes others),NF1,NIPAL4,NOS1,OBSCN,ONECUT2,PCDHGA4,PDGFB,PSD3,PTGS2,PTPN11,QSER1,RAPH1,RASAL1,RB…	83
Cellular Movement	invasion of cells	3.62E-07		-1.715		ABLIM1,ADRB2,AGO2,AHNAK,ALPPL2,ANPEP,APC,AREG,ARHGAP4,ATF3,AXL,BHLHE40,BMP7,BRAF,CBL,CCDC88A,CD97,CDC42BPA,CDH5,CLCA2,CLDN3,CLDN4,CST6,CXCL1,CYP1B1,DIAPH2,DIAPH3,DICER1,DPP4,EFNA1,EGFR,ELF3,ENAH,ENTPD5,ETV1,ETV5,FAT1,FBLN2,FGD4,FHL2,FOXC2,FOXO3,GEM,GNAQ,GSN,HIPK2,HMGA2,HOXD10,IL13RA2,IL32,INHBB,ITGA1,ITGA2,KCNMA1,KITLG,KRT19,LCP1,MMP16,MX1,NCOR1,NF1,NFAT5,NR2C2,NRP2,PAG1,PDLIM2,PIKFYVE,PRKAR2A,PT…	90
Cancer, Organismal Injury and Abnormalities, Renal and Urological Disease, Reproductive System Disease	prostatic adenocarcinoma	4.89E-07				ABO,AHNAK,AHNAK2,ANKRD36,ASH1L,ATP2B4,BDP1,BRAF,CDH5,CNTNAP3B,DMXL2,DNAH11,E2F7,EGFR,EP400,ETV1,FAM13A,FAT1,FER,FRAS1,INPP4A,KCNK2,KIAA0754,KIAA1109,KIAA1841,KMT2C,LEPR,LRBA,LRRC37A3 (includes others),LTN1,MAML3,MAP1B,MYO9A,NBPF10 (includes others),NBPF7,PCLO,PSG5,RAPGEF6,RBL1,RGPD4 (includes others),RNF213,SCAI,SCN4A,SOGA1,SYT16,TTN,USP53,ZC3H13,ZMYND15,ZNF492/ZNF98,ZNF510,ZNF615,ZNF780A,ZNF845,…	55
Cancer, Organismal Injury and Abnormalities	malignant neoplasm of thorax	4.98E-07		0.662		ABCC5,AGO2,AHNAK,AHNAK2,ALDH3A1,ALPP,ANPEP,APC,AREG,ARHGAP5,ASH1L,ASXL2,ATF3,ATM,AXL,BBC3,BRAF,BRCA2,CACNA2D1,CBL,CCR6,CDK6,CLDN3,CLDN4,CNTNAP3B,CYP1B1,DICER1,DMKN,DMXL2,DNA2,DOK1,DPY19L4,EGFR,ENAH,EP400,ERCC6,ESYT3,FAT1,FERMT1,FOXO3,GEM,GSN,GSTT1,HERC2,HERC2P3,HIPK2,IFI30,IGFN1,IL15,IL7R,ING4,INSR,IRF1,ITPR1,ITPR3,KBTBD6,KMT2C,KMT2D,LCK,LMLN,LOC100996763/NOTCH2NL,MCC,MMP16,MMP19,MTNR1A,NAB1,NBPF…	105
Embryonic Development, Organismal Development	development of body axis	5.52E-07		-1.417	bias	ACVR2B,ADCY1,ADRB2,AGO2,AHI1,ALMS1,ALOX15,APAF1,APC,ASPM,ATM,ATP2B2,ATRX,AXL,BMP7,BPTF,BRAF,BRCA2,CDH5,CDK6,CENPJ,CEP290,CFH,CHST6,CLCN5,CNTF,COL5A2,CSRNP1,CYP1B1,DCLK1,DICER1,DNAH11,DYNC2H1,EDNRA,EFNA1,EGFR,ENAH,ERCC6,FAT4,FOXC2,FOXO3,FRAS1,FZD3,GLI3,GNAQ,HIPK1,HIPK2,HOXD10,HOXD3,IKZF2,INHBB,ITPR1,KAT6A,KIF14,KMT2A,LCK,LDLR,LRP6,LRP8,LRRK2,MAOA,MAP1B,MARCKSL1,MEF2C,MIB1,MT1F,NCOR1,NF1,NGFR,NKD1,…	103
Cellular Growth and Proliferation, Tissue Development	proliferation of connective tissue cells	5.71E-07	Decreased	-2.260		APC,AREG,ARID3A,ATF3,ATM,ATR,BGN,BRAF,BRCA2,CBL,CD109,CD74,CDK6,CEBPB,DICER1,DOK1,EDNRA,EFNA1,EGFR,EIF2AK2,EP400,ERCC6,FERMT1,GEM,GLI3,HSPA1A/HSPA1B,IDO1,IFI30,IL15,INHBB,INSR,IRS1,ITGA1,KCNMA1,KITLG,KMT2A,LATS1,LEPR,NAB1,NF1,NFKB2,NGFR,PDE5A,PDGFB,PLK2,PRKAR2B,PRKCG,PRKDC,PTGS2,PTPRZ1,PURA,RBL1,RECQL,REL,RELB,SLC12A6,SLC7A11,SPARC,STARD10,STXBP4,TACSTD2,THPO,TP63,TPM1,WNT3A,WNT5B,WRN,XRCC2	68
Cancer, Neurological Disease, Organismal Injury and Abnormalities	brain tumor	5.84E-07				AHNAK2,ANKRD36,AOX1,APC,ARHGAP5,ASPM,ATR,ATRX,BRAF,BRCA2,CBL,CD109,CDC42BPA,CDK6,CDKL5,DBNDD1,DIAPH2,DIAPH3,DOCK5,DST,EGFR,EP400,FAM83A,FOXO3,GLI3,GSN,HERC1,HERC2P3,HSPA8,ING4,KAT6A,KDM7A,KIAA1109,KIAA2018,KMT2C,KMT2D,LCP1,LDLR,LYST,MAML3,MIB1,NBPF10 (includes others),NF1,NIPAL4,NOS1,ONECUT2,PCDHGA4,PDGFB,PTGS2,PTPN11,QSER1,RAG1,RAPH1,RC3H2,RGPD4 (includes others),RIPK4,RYR2,SOX2,SPINT1,TRIML2,TR…	70
Embryonic Development, Organismal Development	development of body trunk	7.37E-07		-0.873	bias	ABCA1,ACVR2B,AHI1,APC,AREG,ASXL2,ATE1,ATF3,ATM,ATP7A,BBC3,BMP7,BRCA2,CBL,CCDC103,CCR6,CD74,CD83,CDH5,CEBPB,COL4A4,CYS1,DIAPH3,DICER1,DLL4,EDNRA,EFNA1,EGFR,EGR3,ELK3,ERN1,ETV1,FAM20A,FAT4,FOXC2,FOXO3,FRAS1,GEM,GLI3,GLIS3,GNAQ,HDAC4,HOXD10,HOXD3,IL15,IL7R,INHBB,INSR,INVS,IRF1,IRS1,ITGA1,ITGA2,KAT6A,KITLG,KMT2A,LATS1,LEPR,LRP6,LRRK2,LTB,MAML3,MAN1A2,MAN2A1,MEF2C,MIB1,MYB,MYSM1,NAB1,NCOA2,NCOR1,NF1,N…	108
Cancer, Organismal Injury and Abnormalities	solid tumor of head and neck	9.46E-07				AHNAK2,ANKRD36,AOX1,ARHGAP5,ASPM,ATR,ATRX,BRAF,CBL,CD109,CDC42BPA,CDKL5,DBNDD1,DIAPH2,DIAPH3,DOCK5,DST,EGFR,EP400,FAM83A,FOXO3,GLI3,GSN,HERC1,HERC2P3,HSPA8,ING4,KAT6A,KDM7A,KIAA1109,KIAA2018,LCP1,LDLR,LYST,MAML3,NBPF10 (includes others),NF1,NIPAL4,NOS1,ONECUT2,PCDHGA4,PTGS2,PTPN11,QSER1,RAP1GAP,RAPH1,RASAL1,RC3H2,REL,RGPD4 (includes others),RIPK4,RYR2,SPINT1,TP63,TRIML2,TRRAP,TTN,TUBA3C/TUBA3D,VP…	65
Cellular Growth and Proliferation	proliferation of cells	1.22E-06		-1.855		ABCC5,ABLIM1,ABO,ACACA,ACER2,ADCY1,ADRB2,AGO2,AHNAK,AIFM2,AKAP6,ALDH3A1,ALMS1,ALOX15,ALPPL2,ANPEP,ANXA10,APAF1,APC,AREG,ARHGAP32,ARHGAP5,ARID3A,ASPM,ATAD2,ATF3,ATM,ATP7A,ATR,AXL,BACH2,BARD1,BBC3,BGN,BHLHE40,BIK,BIRC6,BMP7,BRAF,BRCA2,BRIP1,CALB2,CAMK2D,CAPRIN2,CBL,CCDC88A,CCL5,CCR6,CD109,CD22,CD34,CD74,CD83,CDC42BPA,CDH5,CDK6,CDKL5,CEBPB,CENPF,CENPJ,CFB,CLASP2,CLCA2,CLDN4,CNTF,CORO1A,CST6,CTH,CXCL…	309
Cancer, Organismal Injury and Abnormalities, Respiratory Disease	lung cancer	1.28E-06		-0.775		ABCC5,AGO2,AHNAK,AHNAK2,ALDH3A1,ALPP,ANPEP,APC,AREG,ARHGAP5,ASH1L,ASXL2,ATF3,ATM,AXL,BBC3,BRAF,BRCA2,CACNA2D1,CBL,CCR6,CDK6,CLDN3,CLDN4,CNTNAP3B,CYP1B1,DICER1,DMKN,DMXL2,DNA2,DOK1,DPY19L4,EGFR,ENAH,EP400,ERCC6,ESYT3,FAT1,FERMT1,FOXO3,GEM,GSN,GSTT1,HERC2,HERC2P3,HIPK2,IFI30,IGFN1,IL15,IL7R,ING4,INSR,IRF1,ITPR1,ITPR3,KBTBD6,KMT2C,KMT2D,LCK,LMLN,LOC100996763/NOTCH2NL,MCC,MMP16,MMP19,MTNR1A,NAB1,NBPF…	101
Organ Morphology, Reproductive System Development and Function, Tissue Development	branching of mammary duct	1.58E-06		-1.463	bias	AREG,ATM,BRCA2,CBL,CEBPB,EGFR,GSN,ITGA2,LEPR,NCOA2,NFKB2,WNT3A	12
Gene Expression	transcription of RNA	1.59E-06	Decreased	-2.337		ABLIM1,ABLIM2,ACVR2B,ADRB2,AHI1,ANKRD2,APC,ARID3A,ASH1L,ASPM,ASXL2,ATAD2,ATF3,ATF7IP,ATM,ATP2B4,ATRX,BACH2,BARX2,BDP1,BHLHE40,BMP7,BPTF,BRAF,BRCA2,BRD3,BRIP1,CAMK2D,CAPRIN2,CBL,CCNT1,CCNT2,CEBPB,CENPF,CENPJ,CEP290,CHD2,CITED4,CNTF,CREB3L1,CREB3L2,CREBZF,CSRNP1,CSRNP3,DCLK1,DICER1,DLL4,DLX4,E2F7,EFNA1,EGFR,EIF2AK2,ELF3,ELK3,ERCC6,ERN1,ETV1,ETV3,ETV5,FHL2,FNIP2,FOXC2,FOXN3,FOXO3,GEM,GLI3,GLIS3,GNAQ…	171
Cancer, Neurological Disease, Organismal Injury and Abnormalities	gliomatosis	1.62E-06		0.055		AHNAK2,ANKRD36,AOX1,ARHGAP5,ASPM,ATR,ATRX,BRAF,BRCA2,CBL,CCR6,CD109,CDC42BPA,CDKL5,DBNDD1,DBNDD2,DIAPH2,DIAPH3,DMXL2,DOCK5,DPP4,DST,EGFR,EP400,FAM83A,FOXO3,GLI3,GSN,HERC1,HERC2P3,HIPK2,HSPA8,IL32,ING4,KAT6A,KDM7A,KIAA1109,KIAA1598,KIAA2018,KMT2C,LCP1,LDLR,LYST,MAL,MAML3,MYCBP2,NBPF10 (includes others),NF1,NIPAL4,NOS1,OBSCN,ONECUT2,PCDHGA4,PDGFB,PSD3,PTGS2,PTPN11,QSER1,RAPH1,RASAL1,RC3H2,RGPD4 (in…	80
Cancer, Hematological Disease, Organismal Injury and Abnormalities	bone marrow cancer	1.68E-06		1.154		ABCA1,ACACA,ACSM3,AHI1,AHNAK2,AKAP6,ALOX15,ALPP,ANKRD20A4 (includes others),ANKRD22,ATM,ATR,AXL,BACH2,BARD1,BRAF,BRCA2,BRD3,C2orf54,CAPRIN2,CBL,CD109,CD22,CD34,CD74,CEMIP,CFH,COL4A4,COL5A2,DLL4,DOCK2,DPP4,DST,ERC1,EVA1A,FAT1,FAT4,FOXO3,FRYL,FZD3,GABRE,GSTT1,HERC1,HIPK2,IL15,IL1RAP,IL7R,INTS2,IRF1,ITPR1,KIF1B,KMT2A,KMT2C,KMT2D,LCK,LMBRD2,LPP,LRBA,LRP8,LRRC37A3 (includes others),LRRK2,MAML3,MYB,NAV…	123
Cancer, Organismal Injury and Abnormalities, Renal and Urological Disease	Renal Cancer and Tumors	1.84E-06		1.000		AHNAK,AHNAK2,AKAP9,ANKRD36,ANPEP,APC,ARHGAP5,ASRGL1,ATM,AXL,BRAF,BRCA2,CCDC120,CCDC18,CD34,CDH5,CHD9,CLDN4,CUBN,DMXL1,DNHD1,EGFR,EP400,FOXO3,GABARAP,GNAQ,GSN,GSTT1,IL1RAP,INHBB,KCNH3,KCNMA1,KIF15,KIF1B,KMT2C,KMT2D,LCK,LCP1,LRBA,LRRC37A3 (includes others),LRRK2,LYST,MAP3K9,MED13,MICAL2,N4BP2,NBPF10 (includes others),NBPF7,NFAT5,NOS1,NUP155,PBRM1,PCLO,PDZK1IP1,PSD3,QRICH2,RAP1GAP,RBM12B,REL,REV3L,R…	88
Embryonic Development, Organismal Development	development of head	1.97E-06		-1.169	bias	ACVR2B,ADCY1,ADRB2,AGO2,AHI1,ALMS1,ALOX15,APAF1,ASPM,ATM,ATP2B2,ATRX,AXL,BMP7,BPTF,BRAF,BRCA2,CDH5,CDK6,CEP290,CFH,CHST6,CLCN5,CNTF,COL5A2,CSRNP1,CYP1B1,DCLK1,DICER1,DYNC2H1,EDNRA,EFNA1,EGFR,ENAH,ERCC6,FAT4,FOXC2,FOXO3,FRAS1,FZD3,GLI3,GNAQ,HIPK1,HIPK2,IKZF2,INHBB,ITPR1,KAT6A,KIF14,LCK,LDLR,LRP6,LRP8,LRRK2,MAOA,MAP1B,MARCKSL1,MEF2C,MT1F,NCOR1,NF1,NGFR,NKD1,NR2C2,NR6A1,NRP2,PDGFB,PGAP1,PRKCG,PRKDC,…	94
Cancer, Hematological Disease, Immunological Disease, Organismal Injury and Abnormalities	leukemia	1.99E-06		0.287		ABCA1,ACACA,ACSM3,AHI1,AHNAK2,AKAP6,ALOX15,ALPP,ANKRD20A4 (includes others),ANKRD22,ATM,ATR,AXL,BACH2,BARD1,BRAF,BRCA2,BRD3,C2orf54,CAPRIN2,CBL,CD109,CD22,CD34,CD74,CEMIP,CFH,COL4A4,COL5A2,DLL4,DOCK2,DOK1,DPP4,DST,EIF2AK2,ERC1,EVA1A,FAT1,FAT4,FOXO3,FRYL,FZD3,GABRE,GSTT1,HERC1,HIPK2,IL15,IL1RAP,IL7R,INTS2,IRF1,ITPR1,KIF1B,KMT2A,KMT2C,KMT2D,LCK,LMBRD2,LPP,LRBA,LRP8,LRRC37A3 (includes others),LRRK2,…	125
Connective Tissue Disorders, Developmental Disorder, Hereditary Disorder, Neurological Disease, Organismal Injury and Abnormalities, Skeletal and Muscular Disorders	autosomal recessive primary microcephaly	2.18E-06				ASPM,CASC5,CENPJ,CEP135,CEP152,STIL	6
Cell Death and Survival	necrosis	2.39E-06		0.806		ACACA,ACER2,ACVR2B,ADRB2,ALDH3A1,ALOX15,ANPEP,APAF1,APC,AREG,ARHGAP4,ATAD2,ATF3,ATM,ATP2B2,ATP2B4,ATP7A,ATR,ATRX,AXL,BACH2,BARD1,BBC3,BGN,BHLHE40,BIK,BIRC6,BMP7,BRAF,BRCA2,CACNG8,CADPS2,CAMK2D,CASC5,CASP8AP2,CBL,CCL5,CCNT1,CD22,CD74,CDH5,CDK6,CEBPB,CERS6,CFH,CLCA2,CNTF,CORO1A,CREB3L1,CREB3L2,CTH,CXCL1,CYP1B1,DENND4A,DICER1,DLL4,DLX4,DPP4,DPP8,DST,EDNRA,EFNA1,EGFR,EGR3,EIF2AK2,ENTPD5,EP400,EPG5,ER…	225
Organ Morphology	branching of exocrine gland	2.43E-06		-1.461	bias	AREG,ATM,BMP7,BRCA2,CBL,CEBPB,EGFR,GSN,ITGA2,LEPR,NCOA2,NFKB2,PDGFB,WNT3A	14
Cell Morphology	abnormal morphology of cells	2.44E-06				ABCA1,ADAM22,ADRB2,ANKRD2,APAF1,AREG,ARID3A,ASPM,ATE1,ATF3,ATM,ATP2B2,AXL,BBC3,BGN,BHLHE40,BMP7,BRAF,BRCA2,CACNG8,CADPS2,CAMK2D,CBL,CCR6,CD22,CD34,CDK6,CEBPB,CENPJ,CFH,CNTF,COL5A2,CREB3L1,DCLK1,DNA2,DOK1,E2F7,EGFR,EGR3,EHD1,EIF4EBP2,ELOVL3,ENTPD5,EP400,ERCC6,ERN1,ETV5,FAM20A,FANCM,FAT1,FBXO2,FGD4,FLT3LG,FOXC2,FOXO3,GAN,GLIS3,GLRX,GM2A,GPR37L1,IDO1,IL15,INSR,IRF1,ITGA1,ITPR3,KAT6A,KIDINS220,KIRREL…	125
Cellular Development	differentiation of cells	2.77E-06		-0.381		ACACA,ACVR2B,ADAM22,ADRB2,AGPAT5,ALMS1,ANKRD2,ANPEP,APAF1,APC,AQP3,AREG,ARHGAP32,ARID3A,ASPM,ASXL2,ATF3,ATM,ATP2B2,ATP7A,AXL,BACH2,BARX2,BGN,BHLHE40,BIK,BMP7,BRAF,BRCA2,CADPS2,CBL,CCL5,CCNT2,CD109,CD34,CD74,CD83,CDH5,CDK6,CDKL5,CEBPB,CENPF,CLASP2,CNTF,CREB3L1,CREB3L2,CXCL1,DGKH,DICER1,DLL4,DOCK2,DPP4,DUSP10,DYNC2H1,E2F7,EDNRA,EFNA1,EGFR,EGR3,EIF2AK2,EIF4EBP2,ELF3,ERCC6,ERN1,ETV5,FER,FFAR4,FHL2,FL…	200
Cellular Movement	cell movement of tumor cell lines	3.57E-06		-1.385		ADRB2,AKAP11,ANPEP,APC,AREG,ATF3,AXL,BANP,BMP7,CALML3,CCDC88A,CCL5,CD97,CDH5,CLDN3,CLDN4,CREB3L1,CST6,DOCK2,DOK1,DPP4,EFNA1,EGFR,EIF2AK2,ENAH,ETV5,FAT1,FBLN2,FER,FFAR4,FGD4,FHL2,FOXO3,HIPK2,HMGA2,IL15,ING4,IRS1,ITGA1,ITGA2,ITPR1,KIAA1524,KIDINS220,KITLG,KMT2D,KRT19,LCK,LCP1,MMP19,MTBP,MX1,MYB,NEDD4,NEU3,NF1,NINJ1,NRP2,PDLIM2,PEAK1,PIK3C2A,PRKCG,PTGS2,PTPN11,PTPRU,PTPRZ1,RAP1GAP,RICTOR,S100A10,S10…	84
Cancer, Organismal Injury and Abnormalities	head and neck neoplasia	4.13E-06	Increased	2.307		ABLIM2,ADRB2,AHNAK2,ALOX15,ALPPL2,ANKRD20A4 (includes others),ANKRD36,AOX1,APC,APOBEC2,ARHGAP4,ARHGAP5,ARL10,ASPM,ATM,ATP2B2,ATR,ATRX,AXL,BBC3,BGN,BOD1L1,BRAF,BRCA2,C2orf54,CBL,CCDC102A,CCDC120,CCDC18,CCDC74B,CD109,CD83,CD97,CDC42BPA,CDK6,CDKL5,CFH,CNTNAP3B,COL9A3,CXCL1,CYP1B1,DBNDD1,DGKH,DIAPH2,DIAPH3,DICER1,DMKN,DMXL2,DNAH11,DNHD1,DOCK2,DOCK5,DST,EGFR,EP400,FAM135A,FAM20A,FAM83A,FBLN2,FDX1L,FDX…	196
Gene Expression	transcription of DNA	4.23E-06	Decreased	-2.504		ABLIM1,ABLIM2,ACVR2B,ADRB2,AHI1,ANKRD2,ARID3A,ASH1L,ASXL2,ATAD2,ATF3,ATF7IP,ATP2B4,ATRX,BACH2,BARX2,BDP1,BHLHE40,BMP7,BPTF,BRCA2,BRD3,BRIP1,CAMK2D,CAPRIN2,CBL,CEBPB,CENPF,CEP290,CHD2,CITED4,CREB3L1,CREB3L2,CREBZF,CSRNP1,CSRNP3,DICER1,DLL4,DLX4,E2F7,EFNA1,EGFR,ELF3,ELK3,ETV1,ETV3,ETV5,FHL2,FNIP2,FOXC2,FOXN3,FOXO3,GLI3,GLIS3,HDAC4,HIPK1,HIPK2,HIPK3,HMBOX1,HMGA2,HOXD10,HOXD3,HSPA8,HSPH1,IKZF2,ING4,I…	143
Gene Expression	transcription	4.90E-06	Decreased	-2.479		ABLIM1,ABLIM2,ACVR2B,ADRB2,AGO2,AHI1,ANKRD2,APC,ARID3A,ASH1L,ASPM,ASXL2,ATAD2,ATF3,ATF7IP,ATM,ATP2B4,ATRX,BACH2,BARX2,BDP1,BHLHE40,BMP7,BPTF,BRAF,BRCA2,BRD3,BRIP1,CAMK2D,CAPRIN2,CBL,CCL5,CCNT1,CCNT2,CDK6,CEBPB,CENPF,CENPJ,CEP290,CHD2,CITED4,CNTF,CREB3L1,CREB3L2,CREBZF,CSRNP1,CSRNP3,DCLK1,DICER1,DLL4,DLX4,E2F7,EFNA1,EGFR,EIF2AK2,ELF3,ELK3,ERCC6,ERN1,ETV1,ETV3,ETV5,FHL2,FNIP2,FOXC2,FOXN3,FOXO3,GEM,…	178
Connective Tissue Disorders, Developmental Disorder, Hereditary Disorder, Neurological Disease, Organismal Injury and Abnormalities, Skeletal and Muscular Disorders	Seckel syndrome	4.95E-06				ATR,CENPJ,CEP152,DNA2,NIN	5
Cancer, Organismal Injury and Abnormalities	serous neoplasm	5.20E-06				ABLIM2,ADRB2,ANKRD36,BIK,BRAF,BROX,CALB2,CEP152,CFB,CFH,CLDN3,CLDN4,CST6,DCLK1,DIP2B,DPP4,DST,EDNRA,EFNA1,ENTPD7,FAT4,FOXN2,FZD3,GEM,GLI3,ITPR1,ITPR3,KCNMA1,KLHL29,LPAR6,LPP,LRP8,LRRC17,MAL,MAMLD1,MATN2,MEF2C,MGA,MYCBP2,PDZK1IP1,PGAP1,PPP1R12B,PRKDC,PRSS8,PSG5,RAMP1,SH2D3A,SLC5A3,SLFN5,SON,TGFBR3,TMPRSS3,TNFAIP2,TNNT1,TTN,ZC3H12C,ZDBF2,ZEB1,ZNF510,ZNF551,ZNF615,ZNF790	62
Cancer, Neurological Disease, Organismal Injury and Abnormalities	brain astrocytoma	5.30E-06				AHNAK2,ANKRD36,AOX1,ARHGAP5,ASPM,ATR,ATRX,BRAF,CBL,CD109,CDC42BPA,CDKL5,DBNDD1,DIAPH2,DIAPH3,DOCK5,DST,EGFR,FAM83A,FOXO3,GLI3,GSN,HERC1,HSPA8,KDM7A,KIAA1109,KIAA2018,LCP1,LDLR,LYST,NBPF10 (includes others),NF1,NIPAL4,NOS1,ONECUT2,PCDHGA4,PTGS2,QSER1,RC3H2,RGPD4 (includes others),RIPK4,RYR2,SPINT1,TRIML2,TRRAP,TTN,VPS13B,ZNF429,ZNF619	49
Cancer, Neurological Disease, Organismal Injury and Abnormalities	central nervous system tumor	5.40E-06		0.693		AHNAK2,ANKRD36,AOX1,APC,ARHGAP5,ASPM,ATR,ATRX,BRAF,BRCA2,CBL,CCR6,CD109,CDC42BPA,CDK6,CDKL5,DBNDD1,DBNDD2,DIAPH2,DIAPH3,DMXL2,DOCK5,DPP4,DST,EGFR,EP400,FAM83A,FOXO3,GLI3,GNAQ,GSN,HERC1,HERC2P3,HIPK2,HSPA8,IL32,ING4,KAT6A,KDM7A,KIAA1109,KIAA1598,KIAA2018,KMT2C,KMT2D,LCP1,LDLR,LYST,MAL,MAML3,MIB1,MYCBP2,NBPF10 (includes others),NF1,NIPAL4,NOS1,OBSCN,ONECUT2,PCDHGA4,PDGFB,PSD3,PTGS2,PTPN11,QSER1,RAG…	88
Cell Death and Survival	neuronal cell death	5.46E-06		-0.149		ALOX15,APAF1,APC,AREG,ATF3,ATM,ATP7A,ATRX,AXL,BBC3,BRAF,CACNG8,CADPS2,CCL5,CDK6,CEBPB,CNTF,CORO1A,CTH,CXCL1,DICER1,DLX4,EGFR,FAIM,FOXO3,GCLM,GLI3,GLRX,GPT,HDAC4,HIPK2,HSPH1,INSR,ITGA1,ITGA2,ITPR1,KIDINS220,KIF14,KIF1B,KITLG,LRRK2,MAOA,MAP1B,MAP3K9,MEF2A,MEF2C,MIB1,MYB,NDNF,NF1,NGFR,NOS1,PCDHGA1,PCDHGA2,PCDHGA4,PCDHGB1,PCDHGB3,PIKFYVE,PLA2G4A,PPP1R9A,PRKCG,PTGS2,PTPN11,RAG1,REL,ROCK2,SERPINA3,SLC1…	73
Cancer, Organismal Injury and Abnormalities, Renal and Urological Disease	renal cancer	5.52E-06				AHNAK,AHNAK2,AKAP9,ANKRD36,ANPEP,APC,ARHGAP5,ASRGL1,ATM,AXL,BRAF,BRCA2,CCDC120,CCDC18,CD34,CDH5,CHD9,CLDN4,CUBN,DMXL1,DNHD1,EGFR,EP400,FOXO3,GABARAP,GSN,GSTT1,IL1RAP,INHBB,KCNH3,KCNMA1,KIF15,KIF1B,KMT2C,KMT2D,LCK,LCP1,LRBA,LRRC37A3 (includes others),LRRK2,LYST,MAP3K9,MED13,MICAL2,N4BP2,NBPF10 (includes others),NBPF7,NFAT5,NOS1,NUP155,PBRM1,PCLO,PDZK1IP1,PSD3,QRICH2,RAP1GAP,REL,REV3L,RFX3,RGPD4 (i…	84
Developmental Disorder	dysgenesis	5.65E-06	Increased	4.630	bias	ACVR2B,AHI1,ARID3A,ATM,ATRX,BACH2,BMP7,BRCA2,CBL,CDK6,CEBPB,CYP1B1,DICER1,DOCK2,EDNRA,EGFR,ERCC6,ERN1,FAM20A,FLT3LG,FOXC2,FRAS1,GALNT1,GNAQ,HOXD3,IL7R,KAT6A,KITLG,KMT2E,LCK,LDLR,LMBR1,MAFF,MAP1B,MEF2C,MMP16,NCOA2,NF1,NFAT5,NFKB2,PBRM1,PDE5A,PDGFB,PIK3AP1,PKD1,PRKDC,PTGS2,PURA,RAG1,RELB,SALL4,SATB2,SCD,SLC12A6,TGFBI,TGFBR3,TP63,TTN,VPS53,ZEB1	60
Developmental Disorder	hypoplasia of organ	5.71E-06	Increased	4.387	bias	ACVR2B,AHI1,ARID3A,ATM,ATRX,BACH2,BMP7,BRCA2,CBL,CDK6,DICER1,DOCK2,EDNRA,EGFR,ERCC6,ERN1,FLT3LG,FOXC2,FRAS1,GALNT1,GNAQ,HOXD3,IL7R,KAT6A,KMT2E,LCK,LDLR,MAFF,MEF2C,MMP16,NCOA2,NF1,NFAT5,NFKB2,PBRM1,PDE5A,PDGFB,PIK3AP1,PKD1,PRKDC,PTGS2,PURA,RAG1,RELB,SALL4,SCD,TGFBR3,TP63,TTN,VPS53,ZEB1	51
Cardiovascular System Development and Function, Organismal Development	vasculogenesis	6.09E-06		-0.746		ACVR2B,ANPEP,APC,ATF3,ATM,AXL,BRAF,CBL,CCR6,CD34,CDH5,CFB,CTH,CXCL1,CYP1B1,DICER1,DLL4,EDNRA,EFNA1,EGFR,EGR3,ERN1,FOXC2,FOXO3,GCLM,GEM,GLI3,GSN,HIPK1,HIPK2,HOXD10,IL13RA2,ING4,INSR,IRS1,ITGA1,ITGA2,KAT6A,KCNMA1,KITLG,KMT2A,LEMD3,LEPR,LRG1,LRP8,MEF2C,MIB1,NDNF,NF1,NOS1,NRP2,OLR1,PDGFB,PIK3C2A,PLA2G4A,PPARGC1B,PRKCG,PRKDC,PRRX2,PTGS2,PTPRB,PTPRZ1,RICTOR,S100A4,SEMA3B,SEMA6A,SEMA6B,SERPINA3,SERPINF2…	77
Cancer, Organismal Injury and Abnormalities, Renal and Urological Disease	renal-cell carcinoma	7.07E-06				AHNAK,AHNAK2,AKAP9,ANKRD36,ANPEP,ARHGAP5,ASRGL1,ATM,AXL,BRAF,CCDC120,CCDC18,CDH5,CHD9,CUBN,DMXL1,DNHD1,EGFR,EP400,FOXO3,GSTT1,IL1RAP,INHBB,KCNH3,KCNMA1,KIF15,KIF1B,KMT2C,KMT2D,LCK,LRBA,LRRC37A3 (includes others),LRRK2,LYST,MAP3K9,MED13,MICAL2,N4BP2,NBPF10 (includes others),NBPF7,NFAT5,NOS1,NUP155,PBRM1,PCLO,PDZK1IP1,PSD3,QRICH2,RAP1GAP,REL,REV3L,RFX3,RGPD4 (includes others),RNF213,RPS6KA2,SCAI,SC…	77
Cellular Function and Maintenance	cellular homeostasis	7.44E-06		-0.845		ABCA1,ACACB,ADRB2,ALMS1,ALOX15,APAF1,APC,AQP3,ATM,ATP2B2,ATP2B4,ATP7A,AXL,BARD1,BBC3,BCO2,BHLHE40,BIK,BIRC6,BRAF,CADPS2,CALB2,CAMK2D,CBL,CCL5,CCNT1,CCR6,CD22,CD74,CD83,CDH5,CDK6,CEBPB,CLCA2,CLDN4,CLMP,CORO1A,CXCL1,DICER1,DLL4,DOCK2,DOK1,EDNRA,EFNA1,EGR3,EIF2AK2,ELF3,EPG5,ERC1,ERN1,FLT3LG,FOXO3,GLI3,GNAQ,GPD2,GSN,HECTD4,HERC1,IBTK,IDO1,IFI6,IL13RA2,IL15,IL7R,INHBB,INSR,IRF1,IRS1,ITPKC,ITPR1,ITPR3,…	140
Cancer, Hematological Disease, Organismal Injury and Abnormalities	myeloproliferative disorder	7.84E-06		0.602		ABCA1,ACACA,ACSM3,AHI1,AHNAK2,AKAP6,ALOX15,ALPP,ANKRD20A4 (includes others),ANKRD22,ATM,ATRX,AXL,BACH2,BARD1,BMP7,BRAF,C2orf54,CBL,CD109,CD74,CEMIP,CFH,COL4A4,COL5A2,DLL4,DOCK2,DOK1,DST,FAT1,FOXO3,GSTT1,HERC1,HIPK2,HMGA2,IL15,IL1RAP,INTS2,IRF1,ITPR1,KCNMA1,KIF1B,LCK,LPP,LRBA,LRP8,LRRC37A3 (includes others),MAML3,NAV3,NBPF10 (includes others),NCEH1,NF1,NKTR,NRP2,NSD1,OBSCN,PBRM1,PDZD2,PHIP,PIK3AP1…	93
Renal and Urological System Development and Function	morphology of urinary system	8.52E-06				ABCA1,ACVR2B,BCAM,BHLHE40,BMP7,CACNA2D1,CEBPB,CFB,CFH,CLDN4,EGFR,FAM20A,FAT1,FAT4,FOXC2,GLIS3,ITGA1,KIRREL,LRRK2,MAN2A1,NFAT5,NOS1,PDGFB,PKD1,PLA2G15,PLA2G4A,PTGS2,RAG1,RFX3,SALL4,SPARC,TP63,UPK2,WNT4	34
Humoral Immune Response, Protein Synthesis	quantity of IgM	8.58E-06		-0.433		ARID3A,BACH2,CCR6,CD22,CD74,CD83,DOK1,FLT3LG,IL15,LCK,LDLR,LTB,MAN2A1,NFKB2,PIK3AP1,POLQ,PRKDC,PTGS2,RAG1,REL,RELB	21
Cell Death and Survival	apoptosis of neurons	8.96E-06		1.262		ALOX15,APAF1,ATF3,ATM,ATP7A,ATRX,AXL,BBC3,BRAF,CCL5,CEBPB,CNTF,CORO1A,DICER1,FAIM,FOXO3,GCLM,GLI3,GLRX,HDAC4,HIPK2,HSPH1,INSR,ITGA1,ITPR1,KIDINS220,KIF14,MAOA,MAP1B,MEF2A,MEF2C,MIB1,NDNF,NF1,NGFR,NOS1,PCDHGA1,PCDHGA2,PCDHGA4,PCDHGB1,PCDHGB3,PRKCG,PTGS2,PTPN11,REL,SERPINA3,TP63,UCP2,UNC5B,XRCC2	50
Embryonic Development, Organ Development, Organismal Development	development of lymphatic system	9.42E-06	Increased	2.357		ACVR2B,AGO2,ALOX15,APC,AXL,BBC3,BHLHE40,CBL,CCR6,CD74,CD83,DICER1,DLL4,EGFR,EGR3,EIF2AK2,FLT3LG,FOXC2,HOXD3,IL15,IL7R,IRF1,KAT6A,KITLG,KMT2E,LTB,MIB1,MYB,MYSM1,NAB1,NCOR1,NFKB2,NRP2,PRKDC,PTPN14,RAG1,RAMP1,RC3H2,RELB,RICTOR,THPO,WNT3A,ZEB1	43
Cancer, Organismal Injury and Abnormalities	breast or ovarian cancer	1.04E-05		0.796		ABCC5,ABLIM2,ACACB,ADRB2,ALDH3A1,ALMS1,ALOX15,ANKRD20A4 (includes others),ANKRD22,ANKRD36,ANXA10,APC,AREG,ATF3,ATL3,ATM,ATP2B2,AXL,BARD1,BCAM,BHLHE40,BMP7,BRAF,BRCA2,BRIP1,BROX,CACNA2D1,CALB2,CANT1,CBL,CCDC18,CCR6,CD34,CDC42BPA,CDH5,CDK6,CENPF,CEP152,CFH,CLDN3,CLDN4,CNTNAP3B,CXCL1,DCLK1,DIP2B,DLX4,DMXL1,DNHD1,DPP4,DYNC2H1,EGFR,EIF2AK2,ELF3,ENAH,ENTPD7,EP400,ERCC6L2,ETV1,FAT4,FDX1L,FHL2,FOXC2,FOXN…	169
Organismal Development	abnormal morphology of body cavity	1.09E-05				ABCA1,ACACB,ACVR2B,AGO2,ALOX15,APC,AREG,ARHGAP5,ARID3A,ATE1,ATF3,ATM,AXL,BBC3,BCAM,BHLHE40,BIK,BMP7,BRCA2,CADPS2,CBL,CCR6,CDH5,CDK6,CEBPB,CFB,CFH,CREB3L2,DNAH11,DOCK2,DOK1,EDNRA,EFNA1,EGFR,ELK3,ENTPD5,FAM20A,FANCM,FAT1,FAT4,FERMT1,FFAR4,FOXC2,FOXO3,GLIS3,HOXD3,IL15,IL7R,INSR,IRF1,ITGA1,KAT6A,KIDINS220,KIRREL,KLF13,KMT2E,LATS1,LCK,LDLR,LIPC,LNPEP,LRP6,LRRK2,LTB,MAML3,MAN1A2,MAN2A1,MEF2A,MEF2C,MIB1…	111
Cancer, Neurological Disease, Organismal Injury and Abnormalities	astrocytoma	1.17E-05				AHNAK2,ANKRD36,AOX1,ARHGAP5,ASPM,ATR,ATRX,BRAF,CBL,CCR6,CD109,CDC42BPA,CDKL5,DBNDD1,DBNDD2,DIAPH2,DIAPH3,DMXL2,DOCK5,DST,EGFR,FAM83A,FOXO3,GLI3,GSN,HERC1,HIPK2,HSPA8,IL32,KDM7A,KIAA1109,KIAA1598,KIAA2018,KMT2C,LCP1,LDLR,LYST,MAL,MYCBP2,NBPF10 (includes others),NF1,NIPAL4,NOS1,OBSCN,ONECUT2,PCDHGA4,PSD3,PTGS2,PTPN11,QSER1,RC3H2,RGPD4 (includes others),RIPK4,RYR2,SPINT1,TAOK1,TGFBI,TRIML2,TRRAP,TTN…	65
Organismal Development	morphology of body cavity	1.25E-05				ABCA1,ACACB,ACVR2B,AGO2,ALOX15,APC,AREG,ARHGAP5,ARID3A,ATE1,ATF3,ATM,AXL,BBC3,BCAM,BHLHE40,BIK,BMP7,BRCA2,CADPS2,CBL,CCR6,CDH5,CDK6,CEBPB,CFB,CFH,CREB3L2,DNAH11,DOCK2,DOK1,EDNRA,EFNA1,EGFR,ELK3,ENTPD5,FAM20A,FANCM,FAT1,FAT4,FERMT1,FFAR4,FOXC2,FOXO3,GLIS3,HOXD3,IL15,IL7R,INSR,IRF1,ITGA1,KAT6A,KIDINS220,KIRREL,KLF13,KMT2E,LATS1,LCK,LDLR,LEPR,LIPC,LNPEP,LRP6,LRRK2,LTB,MAML3,MAN1A2,MAN2A1,MARCKSL1,ME…	115
Cell Cycle	cell cycle progression	1.38E-05		0.132		AKAP9,ALDH3A1,APAF1,APC,AREG,ARHGAP32,ATE1,ATF3,ATM,ATR,AXL,BANP,BIRC6,BMP7,BRAF,BRCA2,CASC5,CBL,CDH5,CDK6,CEBPB,CENPF,CENPJ,DCLK1,DIAPH3,DICER1,DNA2,DPP4,EGFR,EIF2AK2,ERCC6,ERN1,FER,FHL2,FLT3LG,FOXO3,GEM,HDAC4,HERC2,HIPK2,HSPA1A/HSPA1B,HSPA8,IL7R,ING4,INSR,INVS,IRF1,IRS1,ITGA2,KIF15,KITLG,KMT2A,KRT19,LATS1,LCK,LEMD3,LRP6,MAP9,MMS22L,MRE11A,MYB,NCOR1,NF1,NGFR,PBRM1,PDGFB,PER1,PHIP,PIKFYVE,PKD1,PL…	100
Renal and Urological System Development and Function	abnormal morphology of urinary system	1.71E-05				ABCA1,ACVR2B,BCAM,BHLHE40,BMP7,CACNA2D1,CEBPB,CFB,CFH,CLDN4,EGFR,FAM20A,FAT1,FAT4,FOXC2,GLIS3,ITGA1,KIRREL,LRRK2,MAN2A1,NFAT5,NOS1,PDGFB,PKD1,PLA2G15,PLA2G4A,PTGS2,RAG1,RFX3,SALL4,TP63,UPK2	32
Connective Tissue Development and Function, Tissue Morphology	quantity of connective tissue	1.81E-05		-1.745		ABCA1,ACACB,ADRB2,AHNAK,ARHGAP5,ARID3A,ATM,ATP2B2,BGN,CBL,CD34,CD83,CDK6,CEBPB,CERS6,CNTF,CREB3L2,DIAPH3,DICER1,DNA2,DOK1,EGFR,EIF2AK2,FFAR4,FLT3LG,FOXC2,FOXO3,GNAQ,GPD2,HMGA2,IL13RA2,INSR,IRS1,KAT6A,KITLG,KLF13,KMT2E,LDLR,LEPR,LIMD1,LIPC,MAN2A1,MYB,NCOA2,NCOR1,NFKB2,NOS1,NR2C2,NT5E,PDGFB,PER1,PPARGC1B,PRKAR2B,PURA,RAB27B,RBL1,SCD,SLC25A25,SOX2,SPARC,THPO,UBR1,UCP2,WRN	64
Developmental Disorder	Hypoplasia	1.99E-05	Increased	4.583	bias	ACVR2B,AHI1,ARID3A,ATM,ATRX,BACH2,BMP7,BRCA2,CBL,CDK6,CEBPB,DICER1,DOCK2,EDNRA,EGFR,ERCC6,ERN1,FAM20A,FLT3LG,FOXC2,FRAS1,GALNT1,GNAQ,HOXD3,IL7R,KAT6A,KITLG,KMT2E,LCK,LDLR,MAFF,MEF2C,MMP16,NCOA2,NF1,NFAT5,NFKB2,PBRM1,PDE5A,PDGFB,PIK3AP1,PKD1,PRKDC,PTGS2,PURA,RAG1,RELB,SALL4,SATB2,SCD,TGFBR3,TP63,TTN,VPS53,ZEB1	55
Organismal Development	abnormal morphology of thoracic cavity	2.11E-05				ABCA1,ACACB,ACVR2B,AGO2,ARHGAP5,ARID3A,ATE1,ATM,CBL,CDH5,CDK6,CREB3L2,DNAH11,EDNRA,EFNA1,EGFR,ELK3,FAM20A,FAT4,FOXC2,HOXD3,IL15,IL7R,IRF1,KAT6A,KIDINS220,KMT2E,LCK,LNPEP,LRRK2,LTB,MAML3,MAN1A2,MAN2A1,MEF2A,MEF2C,MIB1,NCOR1,NF1,NFAT5,NFKB2,NOS1,NR6A1,PDGFB,PKD1,PLA2G15,PLA2G4A,PPARGC1B,PRKDC,PRRX2,PURA,RAG1,REL,RPS6KA2,RYR2,SPINT1,TGFBR3,TK2,TRAF4,TTN,UBR1,XRCC2,ZEB1	63
Tissue Development	growth of epithelial tissue	2.17E-05		0.755		ALMS1,APC,AREG,AXL,BMP7,BRAF,CALB2,CCL5,CD109,CD34,CDK6,CEBPB,CXCL1,DICER1,DLL4,EDNRA,EFNA1,EGFR,EGR3,ENTPD5,ERN1,FERMT1,FHL2,FOXO3,HIPK1,HIPK2,INHBB,INSR,ITGA1,KCNK2,KITLG,LEPR,LRG1,LRP6,LTB,MCC,MEF2C,MYB,NAB1,NCOA2,NCOR1,NF1,NGFR,NRP2,OSMR,PDE5A,PDGFB,PKD1,PLA2G4A,PRKDC,PTGS2,PTPRZ1,RBL1,REL,RELB,RICTOR,SEMA6A,SEMA6B,SERPINA3,SLC7A11,SOX2,SPARC,STXBP4,TACSTD2,TGFBR3,TP63,TRPM7,WNK1,WNT3A,ZC3H13	70
Cell Death and Survival	apoptosis of tumor cell lines	2.23E-05	Increased	2.183		ACACA,ACVR2B,ALOX15,APAF1,APC,AREG,ARHGAP4,ATAD2,ATF3,ATM,ATR,BACH2,BARD1,BBC3,BHLHE40,BIK,BIRC6,BMP7,BRAF,BRCA2,CASC5,CASP8AP2,CDK6,CEBPB,CERS6,CFH,CLCA2,CNTF,CTH,CYP1B1,DICER1,DPP4,EGFR,EGR3,EIF2AK2,ENTPD5,ERN1,FAIM,FDXR,FER,FLT3LG,FOXO3,GEM,GLIS3,GLRX,GSN,HDAC4,HIPK2,HSH2D,HSPA1A/HSPA1B,HSPA8,IDO1,IFI6,IL15,IL32,INVS,IRF1,ITGA2,ITPR1,ITPR3,KIDINS220,KIF14,KITLG,KMT2A,KSR2,LATS1,LCK,MAOA,MAP3K9…	112
Cancer, Organismal Injury and Abnormalities, Respiratory Disease	non-small cell lung cancer	2.35E-05		0.842	bias	ABCC5,AGO2,AHNAK,AHNAK2,ALDH3A1,AREG,ARHGAP5,ASH1L,ASXL2,ATM,AXL,BRAF,CACNA2D1,CBL,CCR6,CDK6,CLDN3,CNTNAP3B,CYP1B1,DICER1,DMKN,DMXL2,DNA2,DOK1,DPY19L4,EGFR,EP400,ESYT3,FAT1,FOXO3,GEM,GSN,HERC2,HERC2P3,IFI30,IGFN1,IL7R,ING4,INSR,IRF1,ITPR1,ITPR3,KBTBD6,KMT2C,KMT2D,LCK,LMLN,LOC100996763/NOTCH2NL,MCC,MMP16,NAB1,NBPF10 (includes others),NCOA2,NF1,OSMR,PCDHGA2,PDP2,PHIP,PTGS2,PTPN11,PTPN14,PTPRU,RC3H2…	80
Cancer, Organismal Injury and Abnormalities, Respiratory Disease	carcinoma in lung	2.47E-05		0.893		ABCC5,AGO2,AHNAK,AHNAK2,ALDH3A1,ALPP,AREG,ARHGAP5,ASH1L,ASXL2,ATM,AXL,BRAF,CACNA2D1,CBL,CCR6,CDK6,CLDN3,CNTNAP3B,CYP1B1,DICER1,DMKN,DMXL2,DNA2,DOK1,DPY19L4,EGFR,EP400,ESYT3,FAT1,FERMT1,FOXO3,GEM,GSN,HERC2,HERC2P3,IFI30,IGFN1,IL7R,ING4,INSR,IRF1,ITPR1,ITPR3,KBTBD6,KMT2C,KMT2D,LCK,LMLN,LOC100996763/NOTCH2NL,MCC,MMP16,NAB1,NBPF10 (includes others),NCOA2,NF1,OSMR,PCDHGA2,PDP2,PHIP,PTGS2,PTPN11,PTPN14…	84
Gene Expression	activation of DNA endogenous promoter	2.59E-05	Decreased	-2.198		ABLIM1,ABLIM2,ADRB2,AHI1,ANKRD2,ARID3A,ASH1L,ASXL2,ATF3,ATF7IP,ATP2B4,ATRX,BACH2,BARX2,BHLHE40,BMP7,BPTF,BRD3,BRIP1,CAMK2D,CAPRIN2,CEBPB,CHD2,CREB3L1,CREB3L2,CSRNP1,CSRNP3,DICER1,DLL4,DLX4,E2F7,EFNA1,EGFR,ELF3,ELK3,ETV1,ETV3,ETV5,FHL2,FNIP2,FOXC2,FOXO3,GLI3,GLIS3,HDAC4,HIPK1,HIPK2,HIPK3,HMGA2,HOXD10,HSPH1,IKZF2,IRF1,KLF12,KLF13,KMT2A,KMT2D,LRP6,LRP8,MAFA,MAFF,MAML3,MED13,MED23,MEF2A,MEF2C,MYB,MYS…	113
Tissue Morphology	quantity of cells	2.73E-05		-0.688		ABCA1,ADRB2,ALOX15,ANPEP,APAF1,ARID3A,ATF3,ATM,ATP2B2,ATP7A,ATRX,AXL,BACH2,BBC3,BGN,BHLHE40,BIK,BIRC6,BMP7,BRAF,BRCA2,CADPS2,CAMK2D,CBL,CCL5,CCR6,CD22,CD34,CD74,CD83,CD97,CDK6,CEBPB,CFH,CLASP2,CNTF,CORO1A,CREB3L1,CREB3L2,CXCL1,DCLK1,DIAPH3,DICER1,DLL4,DNA2,DOCK2,DOK1,DUSP10,EDNRA,EGFR,EGR3,EIF2AK2,EIF4EBP2,ENTPD7,ERCC6,FER,FLT3LG,FOXC2,FOXO3,FYB,GALNT1,GLIS3,GNAQ,GSN,HIPK2,HOMER1,HTR7,IDO1,IFI30,…	159
Cancer, Organismal Injury and Abnormalities	incidence of sarcoma	2.97E-05		1.562	bias	ATM,BRCA2,DOK1,FOXO3,IRF1,LATS1,NF1,PSMB9,RAG1,RYR2,S100A4,TP63,XRCC2	13
Nervous System Development and Function	development of central nervous system	3.11E-05		-0.608		ADAM22,ADRB2,AGO2,AHI1,APAF1,ASPM,ATM,ATP2B2,ATRX,AXL,BMP7,BPTF,BRAF,BRCA2,CDK6,CEP290,CNTF,DCLK1,DICER1,DRP2,DUSP10,DYNC2H1,EFNA1,EGFR,ENAH,ERCC6,FAT4,FOXO3,FZD3,GLI3,HOXD10,ITPR1,KIF14,LRP6,LRP8,LRRK2,MAL,MAOA,MAP1B,MARCKSL1,NCOR1,NF1,NGFR,NR2C2,NR6A1,NRP2,PRKDC,PTPN11,PTPRZ1,PURA,RBL1,RICTOR,ROBO3,S100A4,SATB2,SOX2,STIL,SZT2,TSPAN2,UBR1,UGT8,WASF3,WNT3A,XRCC2,ZBTB20,ZEB1	66
Digestive System Development and Function	development of gastrointestinal tract	3.11E-05				ACVR2B,BMP7,CCR6,CLCN5,CLMP,CSRNP1,DICER1,EGFR,ERN1,ETV1,FAT4,FRAS1,GLI3,LRP6,LTB,MEF2C,MT1F,NFKB2,NGFR,PRKDC,PRRX2,PTPN11,PVRL3,RBL1,RELB,SALL4,SATB2,SOX2,TGFBR3,TP63,WNT10A,WNT3A	32
Organismal Development	size of body	3.21E-05	Decreased	-4.237	bias	ABCA1,ACACB,ADAM22,ADRB2,AHI1,AHNAK,AKAP6,ALMS1,AREG,ARHGAP5,ARID3A,ATM,ATP2B2,BGN,BIK,BMP7,BRCA2,CADPS2,CD74,CDK6,CEP290,COL5A2,DOK1,DPP4,E2F7,EGFR,EHD1,ENTPD5,ERCC6,ETV1,ETV5,FAT4,GLIS3,GNAQ,GPD2,HDAC4,IKZF2,IL15,INSR,IRS1,ITPR3,KCNAB2,KCNMA1,KMT2E,LATS1,LEPR,LRP8,MAP1B,MMP16,NAB1,NCOA2,NCOR1,NFKB2,NGFR,NOS1,NR2C2,PCLO,PER1,PLA2G4A,PLK2,PPARGC1B,PRKAR2B,PTPN11,RBL1,RFX3,RGS7,RNF213,RSC1A1,SLC12…	85
Lymphoid Tissue Structure and Development, Organ Morphology	abnormal morphology of lymphoid organ	3.76E-05				ABCA1,ACVR2B,ALOX15,ARHGAP5,ATM,ATP2B4,AXL,BBC3,BIK,CBL,CCR6,CD74,CDK6,CEBPB,DOCK2,DOK1,FLT3LG,FOXC2,HOXD3,IL15,IL7R,IRF1,KAT6A,KLF13,KMT2E,LCK,LTB,MAN2A1,NCOR1,NFKB2,PLA2G15,PRKDC,PTGS2,PURA,RAG1,RAPGEF6,RBL1,REL,RELB,TGFBI,TGFBR3,TP63,ZEB1	43
Gene Expression	expression of RNA	4.04E-05	Decreased	-2.600		ABLIM1,ABLIM2,ACVR2B,ADRB2,AGO2,AHI1,ANKRD2,APC,ARID3A,ASH1L,ASPM,ASXL2,ATAD2,ATF3,ATF7IP,ATM,ATP2B4,ATRX,BACH2,BARX2,BDP1,BHLHE40,BMP7,BPTF,BRAF,BRCA2,BRD3,BRIP1,CAMK2D,CAPRIN2,CBL,CCL5,CCNT1,CCNT2,CDK6,CEBPB,CENPF,CENPJ,CEP290,CHD2,CITED4,CNTF,CREB3L1,CREB3L2,CREBZF,CSRNP1,CSRNP3,DCLK1,DICER1,DLL4,DLX4,E2F7,EFNA1,EGFR,EIF2AK2,EIF4EBP2,ELF3,ELK3,ERCC6,ERN1,ETV1,ETV3,ETV5,FHL2,FNIP2,FOXC2,FOXN3,F…	184
Cell Morphology, Cellular Development, Nervous System Development and Function, Tissue Development	morphogenesis of neurons	4.11E-05		-0.488		APC,AREG,ARHGAP32,ATF3,ATP7A,BMP7,CAPRIN2,CDKL5,CLASP2,CNTF,DCLK1,DICER1,EGFR,EGR3,EHD1,EIF4EBP2,FER,HERC1,IL1RAP,ITGA1,ITPR1,KIDINS220,LRRK2,MAP1B,MAP6,MATN2,MEF2A,MYCBP2,NEU3,NF1,NGFR,NNMT,NOS1,PPP1R9A,PTPRZ1,RAPH1,RELB,RIMS1,RND2,ROCK2,RYR2,SEMA7A,SLITRK6,STMN3,UGT8,ULK2	46
Cancer, Organismal Injury and Abnormalities	breast or ovarian carcinoma	4.21E-05		0.739		ABLIM2,ACACB,ADRB2,ALDH3A1,ALMS1,ANKRD20A4 (includes others),ANKRD22,ANKRD36,APC,AREG,ATL3,ATM,AXL,BARD1,BMP7,BRAF,BRCA2,BROX,CALB2,CCDC18,CCR6,CDC42BPA,CENPF,CEP152,CFH,CLDN3,CNTNAP3B,CXCL1,DCLK1,DIP2B,DMXL1,DNHD1,DPP4,DYNC2H1,EGFR,ENTPD7,EP400,ERCC6L2,FAT4,FDX1L,FHL2,FOXC2,FOXN2,FRYL,FZD3,GSN,HDAC4,HECTD4,HERC2,HMGA2,HOXD10,HOXD3,IGFN1,IL32,ING4,ITGBL1,KIAA1211,KLHDC9,KLHL29,KMT2C,LPAR6,LRBA,LR…	114
Cell Death and Survival	apoptosis of epithelial cells	4.23E-05		1.897		APAF1,APC,ATM,ATRX,BBC3,BIK,BMP7,BRAF,CDK6,CEBPB,DICER1,EGFR,ENTPD5,EP400,FAIM,HIPK2,IL15,ING4,IRF1,LDLR,MAOA,MYB,NGFR,PKD1,PLA2G4A,PTGS2,RBL1,REL,RELB,SCD,SEMA7A,SPARC,TP63,UNC5B	34
Organismal Survival	survival of organism	4.46E-05		-1.335		ADRB2,APC,AREG,ATM,ATR,BGN,BIK,BMP7,BRAF,BRCA2,CBL,CCNT2,CD74,CDK6,CEBPB,CFB,COL5A2,DOK1,EGFR,ELK3,EPG5,FLT3LG,FOXC2,GABARAP,GSN,GSTT1,HIPK2,HMGA2,HSPA1A/HSPA1B,IDO1,IL15,IL7R,INHBB,INSR,IRF1,ITGA1,KCTD12,KIF14,KITLG,KRT19,LDLR,LEPR,MARCKSL1,MX1,MYB,NCOA2,NOS1,NT5E,OLR1,P2RY1,PBRM1,PCLO,PDE5A,PHIP,PPARGC1B,PRKDC,PRSS8,PTGS2,PTPN11,RAG1,RBL1,REL,SEMA7A,SPINT1,THPO,TICAM2,TP63,TPH1,UCP2,ZBTB20	70
Hematological System Development and Function, Hematopoiesis, Tissue Morphology	quantity of hematopoietic progenitor cells	5.29E-05		-0.191		ALOX15,ARID3A,ATM,BBC3,BHLHE40,BIK,BRCA2,CBL,CCR6,CD22,CD34,CDK6,CORO1A,DIAPH3,DLL4,DOK1,EGR3,EIF2AK2,FLT3LG,FOXO3,FYB,IL13RA2,IL15,IL7R,IRF1,KAT6A,KITLG,KLF13,KMT2A,KMT2E,LCK,LRP6,MAN2A1,MMP19,MYB,NFKB2,NR2C2,PAG1,PDGFB,PIK3AP1,PRKDC,PTPN11,PURA,RAG1,REL,THPO,WNT4,ZEB1	48
Cancer, Organismal Injury and Abnormalities	incidence of tumor	5.58E-05	Increased	2.331	bias	APC,ATM,ATR,BRAF,BRCA2,CD34,CEBPB,CYP1B1,DNA2,DOK1,DPP4,ENTPD5,ERCC6,FANCM,FOXO3,HIPK1,IRF1,LATS1,LTB,MMP19,NEU3,NF1,NFKB2,PLA2G4A,PRKDC,PSMB9,PTGS2,RAG1,RBL1,RYR2,S100A4,TACSTD2,TGFBI,TP63,WRN,XRCC2,ZEB1	37
Organ Morphology, Organismal Development, Renal and Urological System Development and Function	morphology of kidney	5.83E-05				ABCA1,ACVR2B,BCAM,BHLHE40,BMP7,CEBPB,CFB,CFH,EGFR,FAM20A,FAT1,FAT4,FOXC2,GLIS3,ITGA1,KIRREL,LRRK2,MAN2A1,NFAT5,NOS1,PDGFB,PKD1,PLA2G15,PLA2G4A,PTGS2,RAG1,RFX3,SALL4,SPARC,WNT4	30
Cellular Growth and Proliferation	formation of cells	6.02E-05		-0.914		ADCY1,AGO2,ALMS1,APC,ASPM,ATM,ATRX,AXL,BBC3,BIK,BMP7,BRCA2,CAMK2D,CCL5,CD74,CD83,CDK6,CEBPB,CEP290,CNTF,CYP1B1,DIAPH2,DIAPH3,DICER1,DOCK5,DUSP10,EFNA1,EGFR,EGR3,EHD1,EIF2AK2,ENAH,ETV5,FHL2,FLT3LG,FOXC2,GLI3,GLIS3,GNAQ,GSN,HDAC4,HERC2,IL15,IL7R,INHBB,INSR,IRF1,ITGA2,KATNAL1,KIAA1524,KITLG,KMT2D,KRT19,LCP1,LDLR,LIMD1,LRP8,LTB,MARCKSL1,MEF2C,MSI2,MYB,MYOM1,MYPN,MYSM1,NAB1,NCOA2,NCOR1,NFKB2,NGFR,NR2C…	94
Cell Morphology, Cellular Assembly and Organization, Cellular Development, Cellular Function and Maintenance, Nervous System Development and Function, Tissue Development	morphogenesis of neurites	6.05E-05		-0.488		APC,AREG,ARHGAP32,ATF3,ATP7A,BMP7,CAPRIN2,CDKL5,CLASP2,CNTF,DCLK1,DICER1,EGFR,EGR3,EHD1,EIF4EBP2,FER,HERC1,IL1RAP,ITGA1,ITPR1,KIDINS220,LRRK2,MAP1B,MAP6,MATN2,MEF2A,NEU3,NF1,NGFR,NNMT,NOS1,PPP1R9A,PTPRZ1,RAPH1,RELB,RIMS1,RND2,ROCK2,RYR2,SEMA7A,SLITRK6,STMN3,UGT8,ULK2	45
Tissue Morphology	remodeling of blood vessel	6.25E-05		0.816		ACVR2B,ATP7A,AXL,DLL4,FOXC2,MEF2C,MYB,NOS1,PBRM1,PDGFB,PTGS2,TPH1,UBR4	13
Organismal Development	growth of organism	6.40E-05	Decreased	-3.712		ABCA1,ACACA,ACVR2B,AGO2,APC,AREG,ARHGAP5,ASPM,ATE1,ATM,ATRX,BBC3,BRAF,BRCA2,CDH5,CENPJ,DICER1,DLL4,EGFR,EIF2AK2,EP400,ERCC6,FZD3,GLI3,GPD2,GPR37L1,GSN,IDO1,IL15,ING4,INHBB,INSR,IRS1,ITPR3,KCNMA1,KITLG,KRT19,LCP1,LEPR,LRP6,LRRK2,MAFF,MAOA,MAP1B,MSI2,NCOR1,NF1,NR2C2,PDGFB,PGAP1,PHIP,PLAG1,PLK2,PRRX2,PTPN11,PURA,RBL1,RC3H2,REV3L,RGPD4 (includes others),SALL4,SLC25A25,SLITRK6,SOX2,SPINT1,STIL,THPO,TO…	80
Cellular Movement	invasion of tumor cell lines	6.63E-05		-1.608		ABLIM1,ADRB2,AGO2,ALPPL2,AREG,ARHGAP4,ATF3,AXL,BMP7,BRAF,CBL,CCDC88A,CD97,CDC42BPA,CLDN3,CLDN4,CST6,CYP1B1,DIAPH2,DIAPH3,DICER1,DPP4,EFNA1,EGFR,ENAH,ENTPD5,ETV1,ETV5,FAT1,FBLN2,FHL2,FOXC2,HIPK2,IL13RA2,IL32,INHBB,KRT19,LCP1,MMP16,MX1,NCOR1,NF1,NFAT5,NR2C2,NRP2,PDLIM2,PRKAR2A,PTGS2,PTPRZ1,RAP1GAP,REL,S100A10,S100A4,SATB2,SERPINA1,SLC12A6,SLC30A4,SPARC,TGFBI,TGFBR3,UNC5B,WNT5B,ZEB1	63
Digestive System Development and Function	development of digestive system	6.80E-05				ACVR2B,ATF3,BMP7,CCR6,CEBPB,CLCN5,CLMP,CSRNP1,DICER1,EGFR,ERN1,ETV1,FAT4,FRAS1,GLI3,GLIS3,INVS,KMT2A,LRP6,LTB,MAN2A1,MEF2C,MT1F,NF1,NFKB2,NGFR,ONECUT2,PKD1,PRKDC,PRRX2,PTPN11,PVRL3,RBL1,RELB,RFX3,SALL4,SATB2,SOX2,TGFBR3,TP63,WNT10A,WNT3A	42
Cancer, Hematological Disease, Immunological Disease, Organismal Injury and Abnormalities	acute leukemia	6.86E-05				ABCA1,ACACA,ACSM3,AHNAK2,AKAP6,ALPP,ANKRD20A4 (includes others),ANKRD22,BACH2,BARD1,BRAF,BRCA2,C2orf54,CBL,CD109,CD22,CD34,CD74,CEMIP,CFH,COL4A4,COL5A2,DLL4,DOCK2,DST,FAT1,FOXO3,GSTT1,HERC1,HIPK2,IL15,IL7R,INTS2,IRF1,ITPR1,KIF1B,KMT2A,LCK,LMBRD2,LPP,LRBA,LRP8,LRRC37A3 (includes others),MAML3,NAV3,NBPF10 (includes others),NCEH1,NF1,NKTR,NRP2,NSD1,OBSCN,PBRM1,PDZD2,PHIP,PIK3AP1,PPP1R12B,PSD3,PSMB10…	90
Cellular Growth and Proliferation	colony formation of tumor cell lines	7.05E-05		-1.915		ATF3,BACH2,BBC3,BRAF,CBL,CLCA2,CLDN4,DICER1,DLX4,EGFR,ELF3,FOXO3,HMGA2,HSPA1A/HSPA1B,INSR,IRS1,KITLG,KRT19,MTBP,NF1,NGFR,NOS1,PDLIM2,PTGS2,S100A10,SEMA3B,SERPINA1,SPARC,TP63,TRAF4,ZEB1	31
Cancer, Organismal Injury and Abnormalities	sarcoma	7.09E-05		0.358		ANPEP,APC,ATM,BRAF,BRCA2,CDK6,CEBPB,CLDN3,CLDN4,CYP1B1,DIAPH3,DICER1,DLL4,DOK1,E2F7,EGFR,FOXO3,HIPK2,IL15,IRF1,KITLG,KMT2A,KMT2D,LATS1,LCK,MYB,NF1,NT5E,PDGFB,PLK2,PSMB9,PTGS2,PTPN11,RAG1,RYR2,S100A10,S100A4,SPARC,TAOK1,TP63,TUBA3C/TUBA3D,WNK1,XRCC2	43
Organismal Development	abnormal morphology of head	7.39E-05				ADCY1,ADRB2,AHI1,AKAP6,APAF1,ARHGAP5,ASPM,ATM,ATP2B2,AXL,BMP7,BRAF,CACNG8,CADPS2,CCR6,CEP290,CFH,CHST6,COL5A2,CREB3L2,CYP1B1,DCLK1,EDNRA,EGFR,EHD1,EIF4EBP2,ERCC6,FAM20A,FOXC2,GCLM,GLI3,GM2A,GNAQ,GPR37L1,HDAC4,HOXD3,IKZF2,INHBB,KAT6A,KIDINS220,KIF1B,LDLR,LRP6,LRP8,MAP1B,MARCKSL1,MMP16,MYCBP2,NCOR1,NF1,NFKB2,NGFR,NOS1,PDGFB,PGAP1,PKD1,PRRX2,PURA,PVRL3,RAG1,RBL1,RGS7,RIMS1,SALL4,SATB2,SCD,SEMA7A,SLC…	78
Cell Death and Survival	necrosis of epithelial tissue	7.83E-05		0.063		ALDH3A1,ALOX15,APAF1,APC,ATF3,ATM,ATP2B2,ATRX,AXL,BBC3,BIK,BMP7,BRAF,CDH5,CDK6,CEBPB,DICER1,EGFR,EIF2AK2,ENTPD5,EP400,ERN1,FAIM,FOXO3,HIPK2,IL15,IL32,ING4,INSR,IRF1,IRS1,ITGA2,LDLR,MAOA,MIB1,MYB,NGFR,OLR1,PKD1,PLA2G4A,PRKDC,PSMB10,PTGS2,PTPN11,RBL1,REL,RELB,SCD,SEMA3B,SEMA6A,SEMA7A,SERPINA1,SERPINA3,SPARC,TICAM2,TP63,TRPM7,UCP2,UNC5B,ZEB1	60
Cellular Assembly and Organization, DNA Replication, Recombination, and Repair	formation of nuclear foci	7.85E-05		-1.444		ATM,BACH2,BARD1,BRCA2,EGFR,FANCM,FOXO3,HIPK2,MMS22L,WRN	10
Cancer, Organismal Injury and Abnormalities	tumorigenesis of melanoma	7.85E-05				ASXL2,BACH2,BRAF,CHD9,KMT2A,MYB,ROCK2,TAOK1,UBN2,ZEB1	10
Cellular Development, Cellular Growth and Proliferation, Hematological System Development and Function, Hematopoiesis	proliferation of hematopoietic progenitor cells	7.98E-05		-0.414		APC,CBL,CD22,CEBPB,DLL4,EGFR,EGR3,EIF2AK2,FLT3LG,FYB,HIPK2,IL15,IL32,IL7R,INPP4A,KITLG,KMT2A,MEF2C,MYB,NF1,PAG1,PTGS2,PTPN11,RAG1,RICTOR,STAP2,THPO,TPH1,WNT3A	29
Cancer, Hematological Disease, Immunological Disease, Organismal Injury and Abnormalities	myeloid leukemia	8.25E-05				ABCA1,ACACA,ACSM3,AHI1,AHNAK2,AKAP6,ALOX15,ALPP,ANKRD20A4 (includes others),ANKRD22,AXL,BACH2,BARD1,BRAF,C2orf54,CBL,CD109,CD74,CEMIP,CFH,COL4A4,COL5A2,DLL4,DOCK2,DST,FAT1,FOXO3,GSTT1,HERC1,HIPK2,IL1RAP,INTS2,IRF1,ITPR1,KIF1B,LCK,LPP,LRBA,LRP8,LRRC37A3 (includes others),MAML3,NAV3,NBPF10 (includes others),NCEH1,NF1,NKTR,NRP2,NSD1,OBSCN,PBRM1,PDZD2,PHIP,PIK3AP1,PPP1R12B,PSD3,PSMB10,PSMB9,PSME1,PTP…	84
Cellular Growth and Proliferation, Hematological System Development and Function	formation of lymphocytes	8.50E-05		-0.236	bias	BBC3,CD74,CD83,DICER1,EGR3,FLT3LG,IL15,IL7R,IRF1,LTB,MYB,MYSM1,NAB1,NCOR1,PTPN11,RAG1,RICTOR,TP63	18
Cell Cycle	mitosis	8.87E-05		-0.955		APAF1,AREG,ATE1,ATM,ATR,AXL,BMP7,BRAF,BRCA2,CASC5,CBL,CEBPB,CENPF,CENPJ,DCLK1,DICER1,DNA2,EGFR,FER,FLT3LG,FOXO3,GEM,HDAC4,IL7R,INSR,INVS,IRS1,KIF15,KITLG,LATS1,MAP9,MRE11A,NCOR1,PBRM1,PDGFB,PHIP,PIKFYVE,PKD1,PLK2,PTGS2,PTPN11,PURA,SASS6,SPARC,STIL,THPO,TRRAP,VCPIP1,WNT3A,XRCC2	50
Cellular Development, Cellular Growth and Proliferation, Hematological System Development and Function, Hematopoiesis	proliferation of hematopoietic cells	9.05E-05		-0.627		APC,CBL,CD22,CEBPB,DLL4,DOK1,EGFR,EGR3,EIF2AK2,FLT3LG,FYB,HIPK2,IL15,IL32,IL7R,INPP4A,KITLG,KMT2A,MEF2C,MYB,NF1,PAG1,PTGS2,PTPN11,RAG1,RICTOR,STAP2,THPO,TPH1,WNT3A	30
Endocrine System Disorders, Metabolic Disease	metabolic syndrome X	9.18E-05				ACACA,ADRB2,BHLHE40,BMP7,CCL5,COL5A2,DPP4,GPT,INSR,LDLR,LEPR,LIPC,NNMT,P2RY1,PDE5A,QPRT,SCD,UCP2,WRN	19
Tissue Morphology	density of blood cells	9.58E-05		1.067	bias	CCL5,PTGS2,S100A10,SLC12A6,SPARC,THPO	6
Cell Death and Survival	cell viability of cervical cancer cell lines	9.90E-05	Decreased	-2.793	bias	ACER2,ACVR2B,AGO2,ATM,ATR,BRCA2,CAMK2D,CDC42BPA,CDK6,DUSP10,EGFR,FER,INPP4A,KITLG,LCK,MMS22L,MTMR6,PFKFB2,PLK2,PPM1L,PPP1R12B,PPP1R1C,PPP1R9A,PRKDC,PTPRZ1,REV3L	26
Cell Morphology, Cellular Assembly and Organization, Cellular Function and Maintenance	extension of cellular protrusions	9.90E-05		-1.672	bias	AHI1,ALOX15,ARHGAP4,ARHGAP5,ATF3,AXL,BRAF,CDKL5,CNTF,CORO1A,DCLK1,DICER1,DLL4,DOCK4,ERCC6,GEM,ITPR1,KITLG,MAP1B,NRP2,PPP1R9A,RAPH1,SEMA7A,ULK2,UNC5B,WNT3A	26
Cellular Growth and Proliferation, Tissue Development	generation of cells	1.01E-04		-0.196	bias	ATM,CD83,CDK6,CEBPB,CNTF,DIAPH2,DICER1,DLL4,DOK1,EGFR,ELF3,EP400,FLT3LG,GLI3,GLIS3,IL15,IL7R,KITLG,LRP6,LTB,MIB1,MYB,NOS1,PSMB9,PTGS2,PTPN11,RBL1,REL,SOX2,WNT3A,WNT4	31
Organismal Development	morphology of head	1.01E-04				ADCY1,ADRB2,AHI1,AKAP6,APAF1,ARHGAP5,ASPM,ATM,ATP2B2,AXL,BMP7,BRAF,CACNG8,CADPS2,CCR6,CEP290,CFH,CHST6,COL5A2,CREB3L2,CYP1B1,DCLK1,EDNRA,EGFR,EHD1,EIF4EBP2,ERCC6,FAM20A,FOXC2,GCLM,GLI3,GM2A,GNAQ,GPR37L1,HDAC4,HOXD3,IKZF2,INHBB,KAT6A,KIDINS220,KIF1B,LCK,LDLR,LRP6,LRP8,MAP1B,MARCKSL1,MMP16,MYCBP2,NCOR1,NF1,NFKB2,NGFR,NOS1,PDGFB,PGAP1,PKD1,PRRX2,PURA,PVRL3,RAG1,RBL1,RGS7,RICTOR,RIMS1,SALL4,SATB2,SCD…	81
Embryonic Development, Lymphoid Tissue Structure and Development, Organ Development, Organismal Development	development of lymphatic system component	1.02E-04	Increased	2.579		ACVR2B,AGO2,APC,BBC3,BHLHE40,CBL,CCR6,CD74,CD83,DICER1,DLL4,EGR3,FOXC2,HOXD3,IL15,IL7R,IRF1,KAT6A,LTB,MIB1,MYB,MYSM1,NAB1,NCOR1,NFKB2,NRP2,PRKDC,PTPN14,RAG1,RAMP1,RC3H2,RELB,RICTOR,THPO,ZEB1	35
Tissue Morphology	morphology of connective tissue	1.03E-04				ABCA1,ADRB2,ASPM,BBC3,BGN,BMP7,CBL,CDH5,CDK6,CEBPB,COL5A2,CREB3L1,DOK1,EP400,ERCC6,FAM20A,FBXO2,FOXC2,GSN,HDAC4,HOXD3,IRS1,LDLR,MAML3,MAN2A1,MIB1,MMP16,MMP19,NCOA2,NF1,NR6A1,PDGFB,PKD1,PPARGC1B,PRRX2,PVRL3,RBL1,RELB,RYR2,SATB2,SPARC,SPINT1,TGFBR3,THPO,TK2,TPM1,TRAF4,UBR1,WNT3A	49
Cellular Development, Cellular Growth and Proliferation, Hematological System Development and Function	expansion of intraepithelial T lymphocytes	1.11E-04				CCR6,IL15,IRF1	3
Cellular Function and Maintenance, Cellular Growth and Proliferation, Hematological System Development and Function	production of cord blood cells	1.11E-04				FLT3LG,KITLG,THPO	3
Lymphoid Tissue Structure and Development	morphology of lymphatic system component	1.14E-04				ABCA1,ACVR2B,ALOX15,ARHGAP5,ATM,ATP2B4,AXL,BBC3,BHLHE40,BIK,CBL,CCR6,CD74,CDK6,CEBPB,DOCK2,DOK1,FLT3LG,FOXC2,HOXD3,IL15,IL7R,IRF1,KAT6A,KLF13,KMT2E,LCK,LTB,MAN2A1,NCOR1,NF1,NFKB2,PLA2G15,PRKDC,PTGS2,PURA,RAG1,RAPGEF6,RBL1,REL,RELB,TGFBI,TGFBR3,TP63,ZEB1	45
Hematological System Development and Function, Hematopoiesis, Lymphoid Tissue Structure and Development, Tissue Morphology	quantity of myeloid progenitor cells	1.16E-04		-1.151	bias	ARID3A,BRCA2,FLT3LG,KITLG,KMT2A,KMT2E,MYB,REL,THPO	9
Organ Morphology, Organismal Development, Renal and Urological System Development and Function	abnormal morphology of kidney	1.16E-04				ABCA1,ACVR2B,BCAM,BHLHE40,BMP7,CEBPB,CFB,CFH,EGFR,FAM20A,FAT1,FAT4,FOXC2,GLIS3,ITGA1,KIRREL,LRRK2,MAN2A1,NFAT5,NOS1,PDGFB,PKD1,PLA2G15,PLA2G4A,PTGS2,RAG1,RFX3,SALL4	28
Cellular Growth and Proliferation	formation of leukocytes	1.17E-04		0.168		BBC3,CD74,CD83,DICER1,DUSP10,EGR3,FLT3LG,IL15,IL7R,IRF1,LDLR,LTB,MYB,MYSM1,NAB1,NCOR1,NFKB2,PTPN11,RAG1,RICTOR,TP63	21
Hematological Disease	abnormality of hematopoietic system	1.19E-04				BRCA2,CBL,CDK6,CREB3L1,DOCK2,DOK1,IL13RA2,ITGA2,KMT2E,MAN2A1,PER1,PTGS2,RAB27B,RAG1,VPS13A	15
Cancer, Organismal Injury and Abnormalities	connective or soft tissue tumor	1.21E-04		0.695		ANPEP,APC,ATM,BRAF,BRCA2,CACNA2D1,CDK6,CEBPB,CLDN3,CLDN4,CYP1B1,DIAPH3,DICER1,DLL4,DLX4,DOK1,DPP4,E2F7,EGFR,FAM20A,FOXO3,HIPK2,HMGA2,IL15,IRF1,KITLG,KMT2A,KMT2D,LATS1,LCK,MYB,NF1,NT5E,PDGFB,PLK2,PSMB9,PTGS2,PTPN11,RAG1,RYR2,S100A10,S100A4,SPARC,TAOK1,TP63,TUBA3C/TUBA3D,WNK1,XRCC2	48
Cell Morphology, Cellular Assembly and Organization, Cellular Development, Cellular Function and Maintenance	formation of plasma membrane projections	1.21E-04		-0.759		ADAM22,ADCY1,APC,AREG,ARHGAP32,ARHGAP5,ATF3,ATP7A,BMP7,BRAF,CAPRIN2,CDKL5,CLASP2,CNTF,DCLK1,DICER1,EDNRA,EFNA1,EGFR,EGR3,EHD1,EIF4EBP2,FER,GEM,HERC1,IL1RAP,ITGA1,ITPR1,KIAA1598,KIDINS220,KITLG,LRP8,LRRK2,MAP1B,MAP6,MATN2,MEF2A,NEU3,NF1,NGFR,NINJ1,NNMT,NOS1,NRP2,PPP1R9A,PTPN11,PTPRZ1,RAPH1,RELB,RIMS1,RND2,ROBO3,ROCK2,RYR2,SEMA7A,SLITRK6,STMN3,UGT8,ULK2,WNT3A	60
Cellular Development	epithelial-mesenchymal transition	1.22E-04		0.111		BANP,BMP7,DICER1,EFNA1,EGFR,ETV5,FFAR4,FOXC2,FOXO3,HDAC4,HMGA2,IRS1,MEF2A,PRKAR2A,PTPN14,PTPRZ1,S100A4,SEMA7A,SOX2,TGFBR3,TP63,TRAF4,WNT3A,ZEB1	24
Cell Signaling, Post-Translational Modification, Protein Synthesis	serine phosphorylation of peptide	1.23E-04				ATM,ATR,CAMK2D,HIPK2,HIPK3,LRRK2,PDGFB,PKD1,PRKDC,RICTOR,RPS6KA2,SMG1,TTBK2	13
Developmental Disorder	Growth Failure	1.24E-04	Increased	3.330	bias	ABCA1,ACACA,AGO2,ALPPL2,AREG,ATM,BIRC6,BRAF,BRCA2,CDH5,CENPJ,CREB3L1,DLL4,E2F7,EGFR,ERCC6,ERN1,FERMT1,GLIS3,GPD2,HIPK1,HIPK2,HSD3B7,IRS1,ITPR3,KMT2A,KMT2C,KMT2E,LATS1,MED23,MEF2C,MIB1,MMP16,NFAT5,NFKB2,NGFR,NINJ1,PDGFB,PLAG1,PLK2,PRRX2,PTGS2,PTPN11,PURA,RBL1,REV3L,RFX3,RYR2,SOX7,SPINT1,STIL,TET1,TGFBI,TK2,TTN,UGT8,UPK2,VPS53,XIST,XRCC2,ZBTB20	61
Connective Tissue Development and Function, Tissue Morphology	quantity of adipose tissue	1.25E-04	Decreased	-2.512		ACACB,ADRB2,AHNAK,ARHGAP5,CBL,CEBPB,CERS6,CNTF,DOK1,FFAR4,FOXC2,GNAQ,GPD2,HMGA2,INSR,IRS1,KMT2E,LDLR,LEPR,LIPC,NCOA2,NOS1,NR2C2,PPARGC1B,PRKAR2B,RBL1,SCD,SLC25A25,SPARC,UBR1,UCP2,WRN	32
Cardiovascular System Development and Function, Embryonic Development, Organ Development, Organismal Development, Tissue Development	cardiogenesis	1.28E-04		-1.172	bias	ACVR2B,AHI1,ASXL2,ATE1,ATM,BMP7,CCDC103,DIAPH3,DICER1,DLL4,EDNRA,EFNA1,EGFR,FAT4,FOXC2,GLI3,GNAQ,HDAC4,INSR,KAT6A,LRP6,MAML3,MEF2C,MIB1,NF1,NRP2,PBRM1,PDGFB,PKD1,PPARGC1B,PRKDC,PTPN11,RPS6KA2,SALL4,STIL,TGFBR3,TPM1,TTN,UBR1,WNT3A	40
DNA Replication, Recombination, and Repair	aberration of chromosomes	1.31E-04		2.000	bias	BRCA2,HMGA2,HSPA1A/HSPA1B,PRKDC,REV3L,WRN,XRCC2	7
Cancer, Organismal Injury and Abnormalities	incidence of soft tissue sarcoma	1.32E-04		1.009	bias	FOXO3,IRF1,NF1,PSMB9,RAG1,RYR2,S100A4,TP63	8
Cancer, Hematological Disease, Immunological Disease, Organismal Injury and Abnormalities	lymphocytic cancer	1.33E-04		1.417		APC,ATM,BBC3,BRAF,BRCA2,CCDC132,CD22,CDK6,CEBPB,CYP1B1,DMXL1,DNA2,DOCK2,DPP4,EGFR,FAT2,GPD2,GSTT1,HDAC4,HMGA2,IKZF2,IL15,IRF1,KIF21B,KMT2C,KMT2D,LCK,LRP6,MEF2A,MIB1,MRE11A,NAV3,NCR3LG1,NDNF,NF1,NFKB2,NNMT,NT5E,PAG1,PCLO,PRKDC,PSMB9,PTPN11,PTPN14,RAG1,REL,RNF213,S100A4,SAMD9,SLC16A7,TAOK1,TGFBI,TP63,TTN,TUBA3C/TUBA3D,VPS13A,XRCC2,ZEB1,ZNF615,ZNF714,ZNF91	61
Cell Morphology, Nervous System Development and Function, Tissue Morphology	morphology of neurons	1.38E-04				ADAM22,APAF1,ATM,ATP2B2,BRAF,CACNG8,CADPS2,CFH,CNTF,DCLK1,DICER1,EGFR,EGR3,EIF4EBP2,ERCC6,FBXO2,FGD4,GAN,GM2A,GPR37L1,ITPR1,KIDINS220,KIF15,LDLR,LRP8,LRRK2,MAL,MAP1B,MIB1,MYCBP2,NGFR,NOS1,PURA,RAG1,RGS7,RICTOR,RIMS1,ROCK2,SALL4,SLC12A6,SLC26A4,SLC6A15,SLITRK6,UGT8,WNT4,WNT5B	46
Cellular Assembly and Organization, Cellular Compromise	retraction of cellular protrusions	1.40E-04		-0.443		ARHGAP32,CDC42BPA,CNTF,EFNA1,GEM,GNAQ,GSN,LRRK2,MAP1B,ROCK2,UNC5B,WNT3A,WNT4	13
Embryonic Development, Nervous System Development and Function, Organ Development, Organismal Development, Tissue Development	formation of brain	1.40E-04		-1.841	bias	ADRB2,AGO2,AHI1,APAF1,ASPM,ATM,ATP2B2,ATRX,AXL,BMP7,BPTF,BRAF,BRCA2,CDK6,CEP290,DCLK1,DICER1,DYNC2H1,EFNA1,EGFR,ENAH,ERCC6,FAT4,FOXO3,FZD3,GLI3,ITPR1,KIF14,LRP6,LRP8,LRRK2,MAOA,MAP1B,MARCKSL1,NCOR1,NF1,NR2C2,NR6A1,NRP2,PRKDC,PTPN11,PURA,RBL1,ROBO3,S100A4,SOX2,STIL,SZT2,UBR1,WNT3A,XRCC2,ZBTB20	52
Tissue Development	development of epithelial tissue	1.41E-04		-0.407		ANPEP,ATRX,AXL,BMP7,CD34,CDH5,CEBPB,CLDN3,COL4A4,CXCL1,DICER1,DLL4,EFNA1,EGFR,EGR3,ERN1,FOXO3,FRAS1,GLI3,HIPK1,HIPK2,INHBB,IPP,ITGA1,KITLG,LEPR,LRG1,MEF2C,MIB1,NF1,NRP2,ONECUT2,PDGFB,PIK3C2A,PKD1,PLA2G4A,PRKDC,PSMB10,PTGS2,PTPN11,RELB,RICTOR,RIPK4,SEMA6A,SEMA6B,SERPINA3,SOX2,SPARC,TP63,TRPM7,WNK1,WNT4,ZC3H13	53
Cellular Growth and Proliferation	formation of blood cells	1.51E-04		0.155		BBC3,CD74,CD83,DICER1,DUSP10,EGR3,FLT3LG,IL15,IL7R,IRF1,KITLG,LDLR,LTB,MEF2C,MYB,MYSM1,NAB1,NCOR1,NFKB2,PTPN11,RAG1,RICTOR,THPO,TP63	24
Cellular Development, Nervous System Development and Function, Tissue Development	differentiation of neurons	1.69E-04		-0.665		APAF1,AREG,ARHGAP32,ASPM,ATM,ATP2B2,BMP7,CCL5,CEBPB,CNTF,DGKH,DICER1,DYNC2H1,EFNA1,EGFR,ETV5,GLI3,GPR37L1,GSN,HIPK1,HIPK2,HOXD3,HSPA1A/HSPA1B,HTR7,IL1RAP,KCNMA1,KIDINS220,LRP6,MAP1B,MEF2C,MIB1,MYO7A,NCOR1,NF1,NGFR,NOS1,PPM1L,PTPRZ1,S100A4,SOX2,SPINT1,UBR1,ZEB1	43
Protein Synthesis	modification of peptide	1.85E-04				ATM,ATR,CAMK2D,CDC42BPA,GALNT1,HIPK2,HIPK3,LRRK2,PDGFB,PKD1,PRKDC,RICTOR,RPS6KA2,SMG1,TTBK2	15
Organismal Functions	thermogenesis	1.87E-04		-0.149		ADRB2,CEBPB,DICER1,ELOVL3,GPD2,INHBB,KCNAB2,LEPR,NCOA2,PPARGC1B,UCP2	11
Nervous System Development and Function, Tissue Morphology	morphology of nervous tissue	1.88E-04				ADAM22,APAF1,ATM,ATP2B2,BRAF,CACNG8,CADPS2,CFH,CNTF,DCLK1,DICER1,EGFR,EGR3,EIF4EBP2,ERCC6,ETV1,FBXO2,FGD4,GAN,GM2A,GPR37L1,ITPR1,KIDINS220,KIF15,LDLR,LRP8,LRRK2,MAL,MAP1B,MIB1,MYCBP2,NGFR,NOS1,PURA,RAG1,RGS7,RICTOR,RIMS1,ROCK2,SALL4,SLC12A6,SLC26A4,SLC6A15,SLITRK6,UGT8,WNT4,WNT5B	47
Nervous System Development and Function, Organ Morphology, Organismal Development	morphology of rhombencephalon	1.88E-04				AHI1,APAF1,ATM,ATP2B2,AXL,CADPS2,CEP290,EGFR,ERCC6,GLI3,GM2A,GPR37L1,LDLR,LRP8,MAP1B,NF1,PURA,RICTOR,UGT8,WNT3A	20
Cancer, Gastrointestinal Disease, Organismal Injury and Abnormalities	esophageal carcinoma	1.92E-04				AGO2,AKAP6,ANPEP,AOX1,APC,BRAF,CENPF,DENND2C,DOCK2,DOCK4,EGFR,EP400,FAM135A,FAT1,FAT4,GPR63,GREB1L,IL7R,IRF1,KAT6A,KIF16B,LYST,MAGI3,MAML3,MED23,MYO7A,NAV3,OAS2,PCDHGB1,PCLO,PGM5,PTGS2,RGS7,SEC16A,SRGAP1,TACSTD2,TRRAP,TTN,TUBA3C/TUBA3D,UBR5,WDHD1	41
Cell Morphology, Cellular Assembly and Organization, Cellular Development, Cellular Function and Maintenance, Nervous System Development and Function, Tissue Development	neuritogenesis	1.96E-04		-0.932		ADAM22,ADCY1,APC,AREG,ARHGAP32,ARHGAP5,ATF3,ATP7A,BMP7,BRAF,CAPRIN2,CDKL5,CLASP2,CNTF,DCLK1,DICER1,EDNRA,EFNA1,EGFR,EGR3,EHD1,EIF4EBP2,FER,GEM,HERC1,IL1RAP,ITGA1,ITPR1,KIAA1598,KIDINS220,LRP8,LRRK2,MAP1B,MAP6,MATN2,MEF2A,NEU3,NF1,NGFR,NNMT,NOS1,NRP2,PPP1R9A,PTPN11,PTPRZ1,RAPH1,RELB,RIMS1,RND2,ROBO3,ROCK2,RYR2,SEMA7A,SLITRK6,STMN3,UGT8,ULK2,WNT3A	58
Developmental Disorder	hypoplasia of thorax	2.08E-04	Increased	2.781	bias	ATM,CBL,CDK6,DICER1,EDNRA,GNAQ,IL7R,KAT6A,KMT2E,LCK,MEF2C,NF1,NFAT5,NFKB2,PBRM1,PDE5A,PKD1,PRKDC,RAG1,RELB,TGFBR3,TTN,ZEB1	23
Nervous System Development and Function	morphology of nervous system	2.11E-04				ADAM22,ADCY1,ADRB2,AHI1,APAF1,ARHGAP5,ASPM,ATM,ATP2B2,AXL,BRAF,CACNG8,CADPS2,CCR6,CEP290,CFH,CNTF,DCLK1,DICER1,EDNRA,EGFR,EGR3,EIF4EBP2,ERCC6,ETV1,FBXO2,FGD4,GAN,GCLM,GLI3,GM2A,GPR37L1,HOXD10,HOXD3,ITPR1,KIDINS220,KIF15,KIF1B,LDLR,LRP8,LRRK2,MAL,MAP1B,MARCKSL1,MIB1,MYCBP2,NAB1,NCOR1,NF1,NGFR,NOS1,NR6A1,PDGFB,PGAP1,PKD1,PTPRZ1,PURA,RAG1,RBL1,RGS7,RICTOR,RIMS1,ROCK2,SALL4,SEMA7A,SLC12A6,SLC26A4,SLC…	76
Neurological Disease	seizure disorder	2.13E-04	Increased	2.206	bias	ABCC5,ADAM22,ADRB2,AP3B2,ATF3,BBC3,BHLHE40,CACNA2D1,CD83,CDKL5,CEMIP,CHD2,CHST6,DGKE,EGR3,GABRE,GAN,GLI3,GNAQ,HOMER1,HSPA1A/HSPA1B,HSPA8,HTR7,ITPR1,KCNAB2,KCNH3,KCNK2,KCNMA1,LDLR,MAP1B,MEF2C,MIR22HG,NGFR,NOS1,NRP2,PLK2,PPP1R9A,PTGS2,PURA,RAG1,RIMS1,SCN4A,SLC1A1,SLC25A25,SLC35A3,SZT2,TRPM7,WNT10A	48
Nervous System Development and Function, Tissue Morphology	quantity of neurons	2.23E-04		-0.515		ABCA1,ADRB2,APAF1,ATM,ATP2B2,ATP7A,CADPS2,CAMK2D,CLASP2,CNTF,DCLK1,DICER1,EGFR,EGR3,EIF4EBP2,ERCC6,HIPK2,HTR7,IL1RAP,KIDINS220,KIF1B,MAOA,MAP1B,MAP6,NGFR,NOS1,NRP2,PCDHGA1,PCDHGA2,PCDHGA4,PCDHGB1,PCDHGB3,PCLO,PTPN11,PTPRZ1,PURA,RAG1,RBL1,REL,RIMS1,SLC1A1,TP63,WNT4,WNT5B	44
Cancer, Organismal Injury and Abnormalities	tumorigenesis of malignant tumor	2.24E-04		0.947		AGO2,APC,ASXL2,ATM,BACH2,BRAF,BRCA2,CHD9,CYP1B1,DICER1,EGFR,ERCC6,ETV1,IKZF2,ITGA1,KMT2A,LTB,MYB,NF1,PRKDC,PTGS2,RBL1,REL,ROCK2,SOX2,TAOK1,TGFBR3,UBN2,ZEB1	29
Cellular Development, Tissue Development	differentiation of connective tissue	2.28E-04		-0.200		ACVR2B,ADRB2,ALMS1,APC,AREG,ASXL2,ATF3,ATM,AXL,BGN,BMP7,CBL,CCL5,CCNT2,CDK6,CEBPB,CNTF,CREB3L1,CREB3L2,DICER1,EDNRA,EGFR,EIF2AK2,FFAR4,FHL2,FOXO3,GLI3,GLIS3,GSN,HDAC4,HIPK2,HMGA2,HSPA1A/HSPA1B,IL32,INSR,IRF1,IRS1,KIAA1715,KITLG,KLF13,KMT2E,LIMD1,LRG1,LRP6,LRP8,LRRC17,MEF2C,MYB,NF1,NFKB2,NGFR,NOS1,OSBPL8,PDE5A,PDGFB,PPARGC1B,PRRX2,PTGS2,PTPN11,RBL1,SCD,SEMA7A,SOX2,THPO,TP63,TPH1,WNT3A,WNT4,WNT5B	69
Cellular Development, Cellular Growth and Proliferation	proliferation of tumor cell lines	2.40E-04	Decreased	-2.041		ABLIM1,ACACA,ALPPL2,ANXA10,APAF1,APC,AREG,ARID3A,ATAD2,ATF3,ATM,ATP7A,ATR,AXL,BARD1,BBC3,BIRC6,BMP7,BRAF,BRCA2,CBL,CCDC88A,CDK6,CEBPB,CLCA2,CST6,CXCL1,CYP1B1,DLL4,DLX4,DOK1,DPP4,EFNA1,EGFR,ELF3,ENTPD5,ETV1,FBLN2,FBXO2,FDXR,FHL2,FLT3LG,FOXN3,FOXO3,GNAQ,HDAC4,HERC2,HIPK2,HMGA2,IDO1,IL13RA2,IL15,IL32,ING4,INSR,IRF1,IRS1,ITGA1,ITGA2,ITPR1,KCNK2,KCTD12,KIAA1524,KIDINS220,KITLG,KMT2A,KMT2D,KMT2E,KRT19,…	130
Cellular Function and Maintenance, Hematological System Development and Function	function of macrophages	2.47E-04				ANPEP,ATM,AXL,CCL5,CCR6,CEBPB,DOK1,GSN,IL13RA2,IRF1,LCP1,LIMD1,MARCKSL1,NCEH1,NFKB2,PLA2G15,PLA2G4A,PTGS2,REL,RELB,UCP2,UNC5B	22
Cellular Movement, Reproductive System Development and Function	migration of breast cell lines	2.50E-04		-0.157		BANP,CDC42BPA,CLCA2,EGFR,ITGA2,LRP8,MARCKSL1,PDLIM2,PTPN14,TGFBR3,TRAF4	11
Developmental Disorder, Immunological Disease	hypoplasia of lymphoid organ	2.58E-04		1.489	bias	ATM,BACH2,BRCA2,CBL,CDK6,DOCK2,EDNRA,FLT3LG,GALNT1,IL7R,KAT6A,KMT2E,LCK,NFAT5,NFKB2,PIK3AP1,PRKDC,RAG1,RELB,ZEB1	20
Digestive System Development and Function, Embryonic Development, Organ Development, Organismal Development, Tissue Development	development of intestine	2.59E-04				CCR6,ERN1,ETV1,GLI3,LTB,NFKB2,PRKDC,PTPN11,RELB,SALL4	10
Hematological Disease, Immunological Disease	lymphoproliferative disorder	2.59E-04				ATM,ATR,BBC3,BRAF,BRCA2,BRD3,CAPRIN2,CCDC132,CD22,CD34,CD74,CDK6,CEMIP,COL4A4,DMXL1,DOCK2,DPP4,EGFR,ERC1,EVA1A,FAT2,FAT4,FOXO3,FRYL,FZD3,GABRE,GPD2,IL15,IL7R,IRF1,KIF21B,KMT2A,KMT2C,KMT2D,LCK,LMBRD2,LRP6,LRRK2,MEF2A,MYB,NCR3LG1,NDNF,NF1,NFKB2,PAG1,PCLO,PDE5A,POLQ,PRKDC,PTPN11,PTPN14,PTPRZ1,RAPGEF6,REL,RHOBTB1,RHOV,RIF1,RND2,RNF213,RYR2,SAMD9,SLC16A7,TAF1L,TET1,TP63,TTN,TUBA3C/TUBA3D,UVSSA,VPS13A,…	75
Lymphoid Tissue Structure and Development, Tissue Morphology	quantity of lymphatic system cells	2.64E-04		-1.043		ALOX15,ARID3A,ATM,BRCA2,CD22,CD34,CD74,CDK6,CEBPB,DOCK2,DOK1,FLT3LG,GALNT1,IL7R,ITGA1,KAT6A,KITLG,KLF13,KMT2A,KMT2E,LRP6,LTB,MYB,NFKB2,PIK3AP1,PSMB10,RBL1,REL,RELB,THPO,ZEB1	31
Inflammatory Response	inflammation of genital organ	2.65E-04		-0.128	bias	ABCA1,FFAR4,IDO1,OSMR,RELB,TP63	6
Cellular Development, Hematological System Development and Function, Hematopoiesis	development of hematopoietic progenitor cells	2.74E-04		0.221	bias	AGO2,ALOX15,BBC3,CBL,CD74,CD83,EGFR,EGR3,EIF2AK2,FLT3LG,IL7R,IRF1,KITLG,KMT2E,MIB1,MYB,MYSM1,NAB1,NCOR1,RAG1,REL,RICTOR,THPO	23
Energy Production	consumption of oxygen	2.80E-04		0.035		ACACB,ADRB2,CBL,DOK1,ELOVL3,GPD2,INSR,LEPR,NNMT,NOS1,NR2C2,NRIP1,PPARGC1B,RBL1,SCD,SLC25A25,TBC1D4,UCP2,WNT3A	19
Nervous System Development and Function, Organ Morphology, Organismal Development	size of forebrain	2.95E-04	Decreased	-2.606	bias	ARHGAP5,ATRX,DICER1,FOXO3,FZD3,MAP1B,MYCBP2,SEMA3B,SLC12A6	9
Cell Death and Survival	cell death of fibroblast cell lines	2.98E-04		-1.966		APAF1,ATF3,ATM,ATR,BACH2,BBC3,BIRC6,BRCA2,CASP8AP2,CDK6,CEBPB,DENND4A,EGFR,EIF2AK2,ENTPD5,EP400,ERCC6,FOXO3,GNAQ,GSN,HIPK1,IL15,INSR,IRF1,ITPR1,MDN1,NFKB2,NGFR,PDGFB,PKD1,PLA2G4A,PRKCG,PTPN11,PURA,RBL1,RECQL,REL,RGPD4 (includes others),SFT2D2,TP63,UNC5B,USE1,WNT3A,WRN	44
Cellular Function and Maintenance	function of antigen presenting cells	3.05E-04				ANPEP,ATM,AXL,CCL5,CCR6,CD74,CEBPB,DOK1,GSN,IDO1,IFI30,IL13RA2,IL15,IRF1,LCP1,LIMD1,LTB,MARCKSL1,NCEH1,NFKB2,PLA2G15,PLA2G4A,PTGS2,REL,RELB,TRAF4,UCP2,UNC5B	28
Cardiovascular Disease, Organismal Injury and Abnormalities	early-onset premature coronary artery disease	3.19E-04				ABCA1,ADRB2,LDLR,LRP8	4
Energy Production, Lipid Metabolism, Small Molecule Biochemistry	oxidation of fat	3.19E-04				ACACA,ACACB,IL15,UCP2	4
Cancer, Organismal Injury and Abnormalities, Respiratory Disease	squamous cell lung cancer	3.21E-04				AHNAK2,ARHGAP5,ASXL2,BRAF,CCR6,CDK6,DICER1,DMKN,EGFR,ESYT3,FAT1,HERC2,HERC2P3,IGFN1,IL7R,ITPR1,KMT2C,KMT2D,LMLN,LOC100996763/NOTCH2NL,MCC,PHIP,RNF213,RYR2,SON,SOX2,SWT1,TP63,TTN,TUBA3C/TUBA3D	30
Cell Morphology	morphology of leukocytes	3.22E-04				ARID3A,ATM,BACH2,BHLHE40,CCR6,CD22,CD34,CDK6,CEBPB,CNTF,ENTPD5,EP400,ERN1,FLT3LG,FOXO3,IL15,IL7R,IRF1,ITPKC,KAT6A,KITLG,KLF13,LCK,LDLR,LTB,LYST,NFKB2,NGFR,PIK3AP1,PLA2G15,PRKDC,PSMB10,PSMB9,RAG1,RBL1,REL,RELB	37
Cell Morphology	size of cells	3.23E-04				ADRB2,ALOX15,APC,ARHGAP5,ATP2B2,CBL,CEBPB,CERS6,CLASP2,DICER1,EGFR,ERCC6,FFAR4,FOXO3,GLIS3,GNAQ,IL15,IL7R,INSR,IRS1,KCNMA1,KITLG,LCK,LDLR,LEPR,MARCKSL1,MMP19,NCOA2,NF1,NGFR,NR2C2,PKD1,PPARGC1B,PTPN11,PURA,RBL1,RICTOR,RSC1A1,SLC12A6,SLC5A3,TBC1D4,THPO,UCN2,UPK2	44
Cellular Assembly and Organization, Cellular Function and Maintenance	quantity of cellular protrusions	3.24E-04		-0.870		CALML3,DIAPH3,DICER1,DLL4,DOK1,EGFR,EIF4EBP2,ENAH,ERCC6,FGD4,GSN,HTR7,MAOA,MAP1B,MYB,NGFR,NINJ1,PTPRZ1,RAPH1,TTBK2	20
Organ Morphology, Organismal Development	size of brain	3.24E-04	Decreased	-2.570		AHI1,APAF1,ARHGAP5,ATRX,DICER1,EGFR,FOXO3,FZD3,GLI3,ITPR1,KIDINS220,KIF1B,LRP8,MAP1B,MARCKSL1,MYB,MYCBP2,PURA,SEMA3B,SLC12A6	20
Lymphoid Tissue Structure and Development, Organ Morphology, Tissue Morphology	abnormal morphology of lymph node	3.28E-04				ALOX15,ATM,ATP2B4,AXL,CBL,CCR6,CD74,CEBPB,FOXC2,IL15,KMT2E,LTB,NFKB2,PRKDC,PTGS2,RAG1,REL,RELB,TP63	19
Cell Death and Survival	apoptosis of brain	3.28E-04		0.504		ALOX15,APAF1,BBC3,CNTF,FAIM,FOXO3,GCLM,GLRX,HDAC4,ITPR1,MAOA,MAP1B,MEF2C,NGFR,PTGS2,ROCK2,SERPINA3,TP63,XRCC2	19
Developmental Disorder	disorder of stature	3.28E-04	Increased	2.411	bias	ATR,ATRX,BRCA2,CENPJ,CEP152,COL9A3,CREB3L2,DNA2,DYNC2H1,EGFR,ERCC6,INSR,ITGA2,NIN,NSD1,PKD1,SLC35D1,TTC21B,WRN	19
Cell Morphology	shape change of tumor cell lines	3.28E-04		-1.012	bias	BRAF,CBL,DIAPH2,DOK1,EDNRA,EFNA1,EGFR,GEM,GNAQ,ING4,INHBB,KMT2D,PTPN14,RAP1GAP,RBL1,ROCK2,SPARC,TAOK1,TPM1	19
Organismal Development	abnormal morphology of abdomen	3.33E-04				ABCA1,ACVR2B,ALOX15,APC,AREG,ATF3,ATM,AXL,BBC3,BCAM,BHLHE40,BIK,BMP7,BRCA2,CADPS2,CBL,CCR6,CDK6,CEBPB,CFB,CFH,CREB3L2,DOCK2,DOK1,EGFR,ENTPD5,FAM20A,FANCM,FAT1,FAT4,FERMT1,FFAR4,FOXC2,FOXO3,GLIS3,HOXD10,IL15,IL7R,INSR,IRF1,ITGA1,KAT6A,KIRREL,KLF13,KMT2E,LATS1,LCK,LDLR,LIPC,LRRK2,LTB,MAN2A1,MYB,NCOR1,NFAT5,NFKB2,NGFR,NKD1,NOS1,PDGFB,PKD1,PLA2G15,PLA2G4A,PRKDC,PTGS2,PURA,RAG1,RAPGEF6,RBL1,REL,RELB,R…	81
Developmental Disorder, Immunological Disease	hypoplasia of spleen	3.34E-04		1.169	bias	BACH2,BRCA2,CDK6,DOCK2,FLT3LG,IL7R,KMT2E,NFAT5,NFKB2,PIK3AP1,PRKDC,RAG1	12
Cancer, Endocrine System Disorders, Organismal Injury and Abnormalities, Reproductive System Disease	ovarian neoplasia	3.35E-04		1.230		ABLIM2,ADRB2,ALDH3A1,ANKRD36,ANXA10,ATM,AXL,BARD1,BMP7,BRAF,BRCA2,BRIP1,BROX,CALB2,CEP152,CFH,CLDN3,CLDN4,CXCL1,DCLK1,DIP2B,DLX4,DPP4,EGFR,ENTPD7,FAT4,FOXN2,FOXO3,FZD3,HERC2,HMGA2,IDO1,IFI30,KLHL29,KRT19,LATS1,LCK,LPAR6,LRP8,MAMLD1,MGA,MRE11A,MYCBP2,NT5E,PGAP1,PRKCG,PRKDC,PSG5,PTGS2,RIPK4,SERPINA1,SH2D3A,SLC12A6,SLC5A3,SLFN5,SON,TACSTD2,TMPRSS3,TTN,TUBA3C/TUBA3D,ZC3H12C,ZDBF2,ZNF281,ZNF510,ZNF551…	67
Cellular Function and Maintenance	function of blood cells	3.51E-04		0.873		ABCA1,ADRB2,AHNAK,ANPEP,ATF3,ATM,AXL,BACH2,BBC3,BHLHE40,BIK,CBL,CCL5,CCR6,CD22,CD74,CEBPB,DICER1,DOK1,FLT3LG,FYB,GNAQ,GSN,HSH2D,IDO1,IFI30,IL13RA2,IL15,IRF1,ITGA2,KMT2E,LCP1,LIMD1,LTB,MARCKSL1,MYSM1,NCEH1,NF1,NFKB2,NINJ1,NOS1,NT5E,PDLIM2,PLA2G15,PLA2G4A,POLQ,PRKDC,PSMB10,PTGS2,RAB27B,REL,RELB,S100A4,STAP2,TRAF4,UCP2,UNC5B,WNT3A	58
Nervous System Development and Function, Organ Morphology, Organismal Development	abnormal morphology of rhombencephalon	3.54E-04				AHI1,APAF1,ATM,ATP2B2,AXL,CADPS2,CEP290,EGFR,ERCC6,GLI3,GM2A,GPR37L1,LDLR,LRP8,MAP1B,NF1,PURA,UGT8,WNT3A	19
Connective Tissue Disorders, Developmental Disorder, Skeletal and Muscular Disorders	congenital anomaly of skeletal bone	3.62E-04	Increased	3.754	bias	APAF1,ASPM,ATR,BMP7,BRAF,BRCA2,C5orf42,CASC5,CBL,CENPJ,CEP135,CEP152,DICER1,DNA2,EDNRA,EGFR,FIGN,FOXC2,GABRE,GLI3,HDAC4,HIPK1,HIPK2,HOXD10,KAT6A,LMBR1,LRP6,MARCKSL1,MMP16,NF1,NIN,PKD1,PTPN11,SALL4,SATB2,SLC35D1,STIL,TP63,TRAF4,XRCC2	40
Embryonic Development, Lymphoid Tissue Structure and Development, Organ Development, Organismal Development, Tissue Development	formation of thymus gland	3.76E-04		1.510	bias	APC,BBC3,CBL,CD74,CD83,EGR3,HOXD3,IL7R,IRF1,KAT6A,MYB,MYSM1,NAB1,NCOR1,NFKB2,PRKDC,RAG1,RELB,RICTOR,ZEB1	20
Reproductive System Development and Function	ovulation	3.76E-04		-0.115	bias	ALMS1,AREG,BMP7,CEBPB,EGFR,FOXO3,INHBB,NOS1,NRIP1,PLA2G4A,PTGS2,YBX2	12
Molecular Transport	transport of divalent cations	3.84E-04				ATP2A3,ATP2B2,ATP2B4,ATP7A,CACNA2D1,CAMK2D,CCL5,CORO1A,ITPR1,ITPR3,MYB,NIPAL1,NIPAL4,PKD1,RAMP1,RYR2,TRPM7,TRPV6	18
Cellular Development, Tissue Development	differentiation of bone	3.88E-04		0.709		ACVR2B,ADRB2,APC,AREG,ASXL2,ATM,BGN,BMP7,CBL,CCL5,CDK6,CEBPB,CREB3L1,DICER1,EDNRA,EGFR,EIF2AK2,FHL2,GLI3,GLIS3,GSN,HDAC4,IL32,IRS1,KITLG,LIMD1,LRP8,LRRC17,MEF2C,NF1,NFKB2,NOS1,PPARGC1B,PRRX2,PTGS2,RBL1,SEMA7A,SOX2,TP63,WNT3A,WNT4,WNT5B	42
Cancer, Endocrine System Disorders, Organismal Injury and Abnormalities, Reproductive System Disease	gonadal tumor	4.01E-04		1.230		ABLIM2,ADRB2,ALDH3A1,ALPP,ANKRD36,ANXA10,ARL5B,ATM,AXL,BARD1,BMP7,BRAF,BRCA2,BRIP1,BROX,CALB2,CEP152,CFH,CLDN3,CLDN4,CXCL1,DCLK1,DIP2B,DLX4,DPP4,EGFR,ENTPD7,FAT4,FGD4,FOXN2,FOXO3,FZD3,HERC2,HMGA2,IDO1,IFI30,KIF16B,KITLG,KLHL29,KRT19,LATS1,LCK,LPAR6,LRP8,MAMLD1,MGA,MRE11A,MYCBP2,NT5E,PGAP1,PRKCG,PRKDC,PSG5,PTGS2,RIPK4,SERPINA1,SH2D3A,SLC12A6,SLC5A3,SLFN5,SON,TACSTD2,TMPRSS3,TTN,TUBA3C/TUBA3D,ZC3H1…	72
Cancer, Gastrointestinal Disease, Organismal Injury and Abnormalities	esophageal adenocarcinoma	4.10E-04				AKAP6,ANPEP,AOX1,APC,BRAF,CENPF,DENND2C,DOCK2,DOCK4,EP400,FAM135A,FAT1,FAT4,GPR63,GREB1L,IL7R,KAT6A,KIF16B,LYST,MAGI3,MAML3,MED23,MYO7A,NAV3,OAS2,PCDHGB1,PCLO,PGM5,RGS7,SEC16A,SRGAP1,TRRAP,TTN,TUBA3C/TUBA3D,UBR5,WDHD1	36
Organ Morphology, Organismal Development, Renal and Urological System Development and Function	abnormal morphology of renal glomerulus	4.14E-04				BCAM,BHLHE40,BMP7,CEBPB,CFB,CFH,FAT1,FOXC2,ITGA1,KIRREL,MAN2A1,NOS1,PDGFB,PTGS2	14
Cell Death and Survival	cell death of tumor cell lines	4.16E-04		1.628		ACACA,ACER2,ACVR2B,ALOX15,APAF1,APC,AREG,ARHGAP4,ATAD2,ATF3,ATM,ATR,AXL,BACH2,BARD1,BBC3,BHLHE40,BIK,BIRC6,BMP7,BRAF,BRCA2,CASC5,CASP8AP2,CDK6,CEBPB,CERS6,CFH,CLCA2,CNTF,CREB3L1,CREB3L2,CTH,CYP1B1,DICER1,DPP4,DPP8,DST,EGFR,EGR3,EIF2AK2,ENTPD5,ERN1,FAIM,FANCM,FBXO17,FDXR,FER,FLT3LG,FOXO3,GEM,GLI3,GLIS3,GLRX,GSN,HDAC4,HIPK2,HSH2D,HSPA1A/HSPA1B,HSPA8,IDO1,IFI6,IL15,IL32,INVS,IRF1,ITGA2,ITPR1,ITPR3,K…	130
Cellular Response to Therapeutics	sensitivity of cells	4.16E-04		1.143		ATM,BBC3,BRCA2,CLCA2,EIF2AK2,ERCC6,GCLM,GLRX,HIPK1,HIPK2,NF1,PRKDC,RAG1,SLC1A1,TP63,UCP2,WRN,XRCC2	18
Cancer, Hematological Disease, Immunological Disease, Organismal Injury and Abnormalities	acute myeloid leukemia	4.22E-04				ABCA1,ACACA,ACSM3,AHNAK2,AKAP6,ALPP,ANKRD20A4 (includes others),ANKRD22,BACH2,BARD1,BRAF,C2orf54,CBL,CD109,CD74,CEMIP,CFH,COL4A4,COL5A2,DLL4,DOCK2,DST,FAT1,FOXO3,GSTT1,HERC1,HIPK2,INTS2,IRF1,ITPR1,KIF1B,LCK,LPP,LRBA,LRP8,LRRC37A3 (includes others),MAML3,NAV3,NBPF10 (includes others),NCEH1,NKTR,NRP2,NSD1,OBSCN,PBRM1,PDZD2,PHIP,PIK3AP1,PPP1R12B,PSD3,PSMB10,PSMB9,PSME1,PTPN11,REV3L,RGPD4 (includes o…	78
Developmental Disorder, Skeletal and Muscular Disorders	congenital anomaly of musculoskeletal system	4.25E-04	Increased	3.990	bias	ADRB2,AHNAK,APAF1,ASPM,ATP7A,ATR,BGN,BMP7,BRAF,BRCA2,C5orf42,CANT1,CASC5,CBL,CENPJ,CEP135,CEP152,COL5A2,COL9A3,CREB3L2,DICER1,DNA2,DYNC2H1,EDNRA,EGFR,ETV5,FIGN,FKBP14,FOXC2,GABRE,GLI3,HDAC4,HIPK1,HIPK2,HOMER1,HOXD10,IFI30,KAT6A,LEMD3,LMBR1,LRP6,MARCKSL1,MMP16,NF1,NIN,PDE5A,PKD1,PRRX2,PTPN11,RIPK4,SALL4,SATB2,SLC35A3,SLC35D1,SMCHD1,SPARC,STIL,TGFBI,TGFBR3,TNNT1,TP63,TRAF4,TTC21B,TTN,XRCC2,ZNF141	66
Hematological System Development and Function, Hematopoiesis	development of hematopoietic system	4.27E-04		0.506		AGO2,ALOX15,AXL,BBC3,CBL,CD74,CD83,EGFR,EGR3,EIF2AK2,FLT3LG,IL15,IL7R,IRF1,KITLG,KMT2E,LRRC17,MIB1,MYB,MYSM1,NAB1,NCOR1,NOS1,RAG1,REL,RICTOR,THPO,WNT3A	28
Embryonic Development, Organismal Development	growth of embryo	4.28E-04		-1.432	bias	ABCA1,ACACA,ACVR2B,AGO2,ARHGAP5,ASPM,ATE1,ATM,BRAF,CDH5,CENPJ,DICER1,DLL4,EGFR,EP400,FZD3,GLI3,GPR37L1,IL15,INSR,IRS1,KITLG,KRT19,LRP6,LRRK2,MSI2,NF1,PDGFB,PRRX2,PTPN11,PURA,RBL1,REV3L,SALL4,SOX2,SPINT1,THPO,TOPBP1,TP63,TRPM7,TRRAP,UBR1,UBR4,VPS53,WNT3A,ZEB1	46
Cellular Response to Therapeutics	radiosensitivity of cancer cells	4.29E-04				ATM,ATR,PRKDC	3
Cellular Assembly and Organization, Cellular Function and Maintenance	release of intracellular stores	4.29E-04				CD22,ITPR1,ITPR3	3
Cell-To-Cell Signaling and Interaction	responsiveness of T lymphocytes	4.29E-04				IL15,IRF1,LCK	3
Cancer, Cell Death and Survival, Organismal Injury and Abnormalities, Tumor Morphology	survival of acute myeloblastic leukemia cells	4.29E-04				FLT3LG,KITLG,PTGS2	3
Cell Death and Survival, Hematological System Development and Function	survival of cord blood cells	4.29E-04				FLT3LG,KITLG,THPO	3
Cellular Growth and Proliferation	colony formation of cells	4.41E-04	Decreased	-2.002		ALDH3A1,ATF3,ATR,BACH2,BBC3,BRAF,CBL,CLCA2,CLDN4,DICER1,DLX4,DOCK4,EGFR,EIF2AK2,ELF3,EP400,ERCC6,FLT3LG,FOXO3,HDAC4,HMGA2,HSPA1A/HSPA1B,ING4,INSR,IRS1,ITGA1,KITLG,KMT2A,KRT19,MTBP,NF1,NGFR,NOS1,PDGFB,PDLIM2,PHC3,PTGS2,PTPN11,S100A10,SEMA3B,SERPINA1,SOX2,SPARC,THPO,TP63,TRAF4,WRN,ZEB1	48
Cell Morphology	morphology of blood cells	4.42E-04				ARID3A,ATM,BACH2,BBC3,BHLHE40,CCR6,CD22,CD34,CDK6,CEBPB,CNTF,ENTPD5,EP400,ERN1,FLT3LG,FOXO3,IL15,IL7R,IRF1,ITPKC,KAT6A,KITLG,KLF13,KMT2A,KMT2E,LCK,LDLR,LTB,LYST,MAN2A1,MYB,NFKB2,NGFR,PIK3AP1,PLA2G15,PRKDC,PSMB10,PSMB9,RAG1,RBL1,REL,RELB,THPO	43
Cancer, Cell Death and Survival, Organismal Injury and Abnormalities, Tumor Morphology	cell death of cancer cells	4.45E-04		-1.065		ANPEP,APAF1,ATM,BIK,BMP7,BRAF,CD22,CD74,CDK6,DLL4,DPP4,EGFR,EIF2AK2,EYA3,FEM1B,FHL2,FLT3LG,HIPK2,HSPA1A/HSPA1B,IL15,IRF1,ITGA1,ITPR1,KITLG,LRRK2,MYB,NGFR,PTGS2,SEMA3B,SERPINA3,SPARC,TTBK2	32
Lymphoid Tissue Structure and Development, Organ Morphology, Organismal Development	abnormal morphology of thymus gland	4.50E-04				ABCA1,ARHGAP5,ATM,CBL,CDK6,HOXD3,IL15,IL7R,IRF1,KAT6A,KMT2E,LCK,NCOR1,NFKB2,PRKDC,PURA,RAG1,ZEB1	18
Connective Tissue Disorders, Dental Disease, Developmental Disorder, Digestive System Development and Function, Gastrointestinal Disease, Organismal Development, Skeletal and Muscular Disorders	anodontia	4.50E-04				BMP7,INHBB,PRRX2,RBL1,SATB2,TP63,WNT10A	7
Developmental Disorder	hypertrophy of tissue	4.51E-04		0.069		ADRB2,ALOX15,APAF1,ATF3,ATM,BMP7,BRAF,CAMK2D,CYP1B1,DICER1,EDNRA,FHL2,FOXO3,GNAQ,HDAC4,LEPR,MED13,MEF2C,MMP19,NOS1,PDE5A,PTGS2,PTPN11,RCBTB1,RPS6KA2,RYR2,TTN,WNT5B	28
Cancer, Cell Death and Survival, Organismal Injury and Abnormalities, Tumor Morphology	necrosis of tumor	4.60E-04		-0.313		ANPEP,APAF1,APC,ATM,BIK,BMP7,BRAF,CD22,CD74,CDK6,DLL4,DPP4,EDNRA,EGFR,EIF2AK2,EYA3,FEM1B,FHL2,FLT3LG,HIPK2,HMGA2,HSPA1A/HSPA1B,IL15,INSR,IRF1,ITGA1,ITPR1,KITLG,LRRK2,MEF2C,MYB,NGFR,PDGFB,PTGS2,SEMA3B,SERPINA3,SPARC,TPM1,TTBK2	39
Lymphoid Tissue Structure and Development, Organ Morphology	quantity of lymphoid organ	4.65E-04		1.657		ATM,BBC3,BHLHE40,CBL,CCR6,CD34,CD74,CDK6,CORO1A,DLL4,DOK1,EGR3,FLT3LG,FOXC2,FYB,IL7R,IRF1,KAT6A,KITLG,KLF13,KMT2E,LCK,LTB,MMP19,NFKB2,PAG1,PRKDC,PSMB10,RAG1,RELB,TGFBR3,WNT4,ZEB1	33
Neurological Disease	abnormal conduction by nerves	4.70E-04				ETV1,MAP1B,RAG1,SLC1A1,SLC5A3,UGT8	6
Embryonic Development, Organ Development, Organismal Development, Reproductive System Development and Function, Tissue Development	development of mammary duct	4.70E-04				AREG,CEBPB,EGFR,INHBB,NFKB2,WNT3A	6
Cancer, Organismal Injury and Abnormalities, Reproductive System Disease	breast cancer	4.71E-04		0.776		ABCC5,ACACB,ADRB2,ALDH3A1,ALMS1,ALOX15,ANKRD20A4 (includes others),ANKRD22,APC,AREG,ATF3,ATL3,ATM,ATP2B2,AXL,BARD1,BCAM,BHLHE40,BMP7,BRAF,BRCA2,BRIP1,CACNA2D1,CANT1,CBL,CCDC18,CCR6,CD34,CDC42BPA,CDH5,CDK6,CENPF,CLDN3,CLDN4,CNTNAP3B,CXCL1,DMXL1,DNHD1,DYNC2H1,EGFR,EIF2AK2,ELF3,ENAH,EP400,ERCC6L2,ETV1,FDX1L,FHL2,FOXC2,FOXO3,FRYL,FUT10,GLI3,GSN,HDAC4,HECTD4,HERC2,HMGA2,HOOK3,HOXD10,HOXD3,IGFN1,IL32,I…	129
Cell Morphology, Nervous System Development and Function, Organ Morphology, Organismal Development, Tissue Morphology	morphology of Purkinje cells	4.83E-04				ATM,ATP2B2,ERCC6,GM2A,LRP8,MAP1B,PURA,RICTOR,UGT8	9
Hematological Disease	anemia	4.91E-04	Increased	2.545	bias	ADRB2,ALOX15,APC,AXL,BRCA2,BRIP1,CDK6,CFB,CFH,CUBN,DGKE,EDNRA,EP400,ERCC4,FANCB,FANCM,FOXO3,IL7R,KITLG,MAN2A1,MIB1,MYB,MYSM1,NCOR1,NFAT5,NFKB2,PDE5A,PDGFB,PTGS2,RAG1,RPS29,SCN4A,SLC12A6,SLC7A11,THPO,TPH1	36
DNA Replication, Recombination, and Repair	synthesis of DNA	4.95E-04		-1.059		ALDH3A1,AREG,ATE1,ATF3,ATM,ATR,BMP7,BRAF,BRCA2,BRIP1,CBL,CCDC88A,CCL5,CDK6,CNTF,CTH,EGFR,HSPA1A/HSPA1B,HSPA8,INSR,IRF1,IRS1,KITLG,LDLR,MMS22L,MRE11A,NCOA2,NOS1,PDGFB,PHIP,PRKAR2B,PTGS2,PTPN11,RAP1GAP,RBL1,RECQL,REV3L,SERPINA1,SPARC,TGFBR3,TP63,WRN	42
Lymphoid Tissue Structure and Development	quantity of lymphatic system component	5.00E-04		0.781		ARID3A,ATM,BBC3,BHLHE40,CBL,CCR6,CD22,CD34,CD74,CDK6,CORO1A,DLL4,DOCK2,DOK1,EGR3,FLT3LG,FOXC2,FYB,GALNT1,IL7R,IRF1,KAT6A,KITLG,KLF13,KMT2E,LCK,LTB,MMP19,NFKB2,PAG1,PIK3AP1,PRKDC,PSMB10,RAG1,REL,RELB,TGFBR3,WNT4,ZEB1	39
Neurological Disease	seizures	5.12E-04	Increased	2.206	bias	ADAM22,AP3B2,ATF3,BBC3,BHLHE40,CACNA2D1,CD83,CDKL5,CEMIP,CHST6,DGKE,EGR3,GABRE,GAN,GNAQ,HOMER1,HSPA1A/HSPA1B,HSPA8,HTR7,ITPR1,KCNAB2,KCNH3,KCNK2,LDLR,MAP1B,MIR22HG,NGFR,NOS1,NRP2,PLK2,PPP1R9A,PTGS2,PURA,RAG1,RIMS1,SCN4A,SLC1A1,SLC25A25,SLC35A3,TRPM7,WNT10A	41
Cell-mediated Immune Response, Cellular Development, Cellular Function and Maintenance, Hematological System Development and Function, Hematopoiesis, Lymphoid Tissue Structure and Development	arrest in development of T lymphocytes	5.12E-04				BBC3,CBL,EGR3,LCK,RICTOR	5
Hematological System Development and Function, Tissue Morphology	quantity of intraepithelial T lymphocytes	5.12E-04		1.964	bias	CCR6,IL15,IL7R,IRF1,LCK	5
Developmental Disorder	Hypertrophy	5.33E-04		1.201		ABCA1,ADRB2,ALOX15,APAF1,ATF3,ATM,BMP7,BRAF,CAMK2D,CCNT1,CEBPB,CNTF,CYP1B1,DICER1,DPP4,EDNRA,EGFR,FHL2,FOXO3,GNAQ,GSN,HDAC4,LEMD3,LEPR,MED13,MEF2C,MMP19,MYOM1,NAB1,NF1,NOS1,NT5E,PDE5A,PLA2G4A,PPARGC1B,PTGS2,PTPN11,RCBTB1,RNLS,ROCK2,RPS6KA2,RYR2,S100A10,TPM1,TTN,UCN2,WNT5B	47
Cancer, Cell Death and Survival, Organismal Injury and Abnormalities, Tumor Morphology	cell death of tumor cells	5.36E-04		-0.313		ANPEP,APAF1,APC,ATM,BIK,BMP7,BRAF,CD22,CD74,CDK6,DLL4,DPP4,EDNRA,EGFR,EIF2AK2,EYA3,FEM1B,FHL2,FLT3LG,HIPK2,HMGA2,HSPA1A/HSPA1B,IL15,INSR,IRF1,ITGA1,ITPR1,KITLG,LRRK2,MEF2C,MYB,NGFR,PTGS2,SEMA3B,SERPINA3,SPARC,TPM1,TTBK2	38
Lipid Metabolism, Molecular Transport, Small Molecule Biochemistry	concentration of acylglycerol	5.47E-04		-0.222		ABCA1,ACACA,ACACB,APC,AQP3,BHLHE40,CBL,CEBPB,CNTF,DGKE,EGFR,ENTPD5,FFAR4,FOXO3,GNAQ,GPD2,HSD3B7,INSR,IRS1,LDLR,LEPR,LIPC,NCEH1,NOS1,NR2C2,OSBPL8,PPARGC1B,PRKAR2B,PTGS2,PTPN11,SCD,STARD10,UBR1,UCP2,WRN	35
Connective Tissue Disorders, Developmental Disorder, Neurological Disease, Organismal Injury and Abnormalities, Skeletal and Muscular Disorders	microcephaly	5.49E-04				APAF1,ASPM,ATR,CASC5,CENPJ,CEP135,CEP152,DICER1,DNA2,NIN,STIL	11
Cancer, Immunological Disease, Organismal Injury and Abnormalities	development of thymoma	5.53E-04				ATM,LCK,RAG1,XRCC2	4
Cell Signaling	activation of enzyme	5.55E-04	Decreased	-2.157	bias	ACER2,ADCY1,ADRB2,APAF1,APC,ATP7A,BBC3,BRAF,CASP8AP2,CD74,CXCL1,DBNDD2,DGKH,EDNRA,EFNA1,EGFR,EIF2AK2,ERCC6,FGD4,GM2A,GNAQ,HTR7,INSR,ITGA1,LATS1,LCK,LRP6,LRP8,LRRK2,MAP3K2,MAP3K9,MMP16,NF1,PKIA,PPP1R12B,PTPN11,SERPINA3,TAOK1,TRAF4,TRIM23,UBASH3B	41
Cancer, Organismal Injury and Abnormalities	development of malignant tumor	5.57E-04		-0.391		ATM,BRAF,CCR6,CDK6,CEBPB,DNA2,EGFR,HMGA2,INSR,LCK,LEPR,LTB,NFKB2,NT5E,PTGS2,PTPN11,RAG1,RBL1,XRCC2	19
Cellular Development	maturation of cells	5.58E-04		-0.451		ALOX15,AREG,ATF3,ATM,BRAF,BRCA2,CCL5,CD83,CNTF,CREB3L1,DCLK1,DICER1,DLL4,ELF3,FEM1B,FHL2,FLT3LG,FOXO3,GPR37L1,HIPK2,HSPA1A/HSPA1B,IL15,IL7R,IRF1,IRS1,KCNMA1,KITLG,KMT2A,LCK,LCP1,MYB,NCOA2,NFKB2,NGFR,PPP1R9A,PTGS2,PTPN11,RARRES3,RBL1,RELB,RFX3,RPS6KA2,SERPINA1,SEZ6L2,THPO	45
Cancer, Organismal Injury and Abnormalities, Renal and Urological Disease	bladder cancer	5.69E-04				ACACB,AHNAK,AHNAK2,ANKRD32,ANKRD36,APAF1,APC,ATF3,BRCA2,CACNG8,CFH,CNTNAP3,COL4A4,DGKH,EGFR,EP400,FAT2,FGD3,FIGN,GSTT1,HDAC4,HOXD3,HSPA1A/HSPA1B,KCNK2,KIF20B,KRT19,LCP1,LPAR6,MRE11A,MYCBP2,NBPF10 (includes others),NCOR1,NEDD4,NINJ1,NUP155,PDZD2,PKD1,PSMB9,PTGS2,QRICH2,RASAL1,TICRR,TMPRSS13,TP63,TTN,TUBA3C/TUBA3D,XYLB,ZNF492/ZNF98,ZNF615,ZNF845,ZNF91	51
Digestive System Development and Function, Organismal Development	morphology of mouth	5.71E-04				APAF1,BMP7,CREB3L2,EDNRA,EGFR,FAM20A,FOXC2,INHBB,LRP6,NGFR,PRRX2,PVRL3,RBL1,SATB2,SLC35D1,TP63,WNT10A	17
Cardiovascular Disease, Hematological Disease	Thrombosis	5.78E-04		0.645		ABO,ADRB2,AXL,CANT1,CFB,CFH,DGKE,EDNRA,GNAQ,LDLR,NNMT,NOS1,NT5E,P2RY1,PDGFB,PLA2G4A,PTGS2,QPRT,TPH1,WRN	20
Nervous System Development and Function	coordination	5.89E-04	Decreased	-2.957	bias	ATM,CADPS2,CALB2,CDKL5,CHD6,ERCC6,ETV1,GM2A,GNAQ,GPR37L1,ITPR1,KCNMA1,KIF1B,LNPEP,NAB1,NF1,NOS1,PRKAR2B,PTGS2,SEZ6L2,SLC12A6,SLC26A4,UBR1,VPS13A	24
Cellular Development, Cellular Growth and Proliferation, Embryonic Development, Organ Development, Organismal Development, Skeletal and Muscular System Development and Function, Tissue Development	formation of muscle cells	5.91E-04		-0.045	bias	APC,CAMK2D,CNTF,DIAPH3,DOCK5,EGR3,FHL2,GSN,HDAC4,KRT19,MARCKSL1,MEF2C,MYOM1,MYPN,NCOA2,OBSCN,PTPN11,TPM1,TTN,WNT3A,ZFHX3	21
Cancer, Organismal Injury and Abnormalities, Reproductive System Disease	uterine serous papillary cancer	5.98E-04				BIK,CFB,CLDN3,CLDN4,CST6,DST,EDNRA,EFNA1,GEM,GLI3,ITPR1,ITPR3,KCNMA1,LPP,LRRC17,MAL,MATN2,MEF2C,PDZK1IP1,PPP1R12B,PRSS8,RAMP1,TGFBR3,TNFAIP2,TNNT1,ZEB1	26
Cell Death and Survival	apoptosis of fibroblast cell lines	6.09E-04	Decreased	-2.115		APAF1,ATF3,ATM,ATR,BACH2,BBC3,BIRC6,CASP8AP2,CEBPB,EGFR,EIF2AK2,ENTPD5,EP400,FOXO3,GNAQ,GSN,HIPK1,IL15,INSR,IRF1,ITPR1,MDN1,NFKB2,NGFR,PKD1,PRKCG,PTPN11,RBL1,REL,SFT2D2,TP63,UNC5B,USE1,WNT3A	34
Cell Death and Survival	apoptosis of mesangial cells	6.10E-04		1.551		ATF3,BGN,IRF1,MAN2A1,PTGS2,RAG1	6
Cellular Development, Nervous System Development and Function, Tissue Development	development of neurons	6.12E-04		-0.908		ADAM22,ADCY1,ADRB2,APC,AREG,ARHGAP32,ARHGAP5,ATF3,ATP7A,BMP7,BRAF,CADPS2,CAPRIN2,CDKL5,CLASP2,CNTF,DCLK1,DICER1,EDNRA,EFNA1,EGFR,EGR3,EHD1,EIF4EBP2,ENAH,FER,GEM,GLI3,GSN,HERC1,HIPK2,IL1RAP,ITGA1,ITPR1,KIAA1598,KIDINS220,LRP8,LRRK2,MAP1B,MAP6,MATN2,MEF2A,MEF2C,MYCBP2,NEU3,NF1,NGFR,NNMT,NOS1,NRP2,PPP1R9A,PTPN11,PTPRZ1,PURA,RAPH1,RELB,RIMS1,RND2,ROBO3,ROCK2,RYR2,SEMA7A,SEZ6L2,SLITRK6,SOX2,STMN3,SYND…	71
Cellular Assembly and Organization, Cellular Function and Maintenance	maintenance of telomeres	6.14E-04		-1.347		ATM,DNA2,ERCC4,HMBOX1,HMGA2,HSPA1A/HSPA1B,PRKDC,RBL1,RIF1,WRN	10
Cancer, Gastrointestinal Disease, Organismal Injury and Abnormalities	esophageal cancer	6.27E-04				AGO2,AKAP6,ANPEP,AOX1,APC,BRAF,CENPF,DENND2C,DOCK2,DOCK4,EGFR,EP400,FAM135A,FAT1,FAT4,GPR63,GREB1L,IL7R,IRF1,KAT6A,KIF16B,LYST,MAGI3,MAML3,MED23,MIB1,MYB,MYO7A,NAV3,NGFR,OAS2,PCDHGB1,PCLO,PGM5,PTGS2,RGS7,SEC16A,SRGAP1,TACSTD2,TRRAP,TTN,TUBA3C/TUBA3D,UBR5,WDHD1	44
Lymphoid Tissue Structure and Development	formation of lymphatic system component	6.28E-04	Increased	2.238		AGO2,APC,BBC3,BHLHE40,CBL,CCR6,CD74,CD83,DICER1,EGR3,HOXD3,IL15,IL7R,IRF1,KAT6A,LCP1,LTB,MEF2C,MYB,MYSM1,NAB1,NCOR1,NFKB2,PRKDC,RAG1,RAMP1,RC3H2,RELB,RICTOR,THPO,ZEB1	31
Connective Tissue Development and Function, Tissue Morphology	size of connective tissue	6.31E-04		-1.172		ACACB,ADRB2,CERS6,FFAR4,INSR,IRS1,LDLR,LEPR,MMP19,NCOA2,NR2C2,PKD1,PPARGC1B,PTPN11,RBL1,RSC1A1,S100A4,SLC12A6,SPARC,TBC1D4,THPO	21
Cellular Assembly and Organization, Tissue Development	formation of filaments	6.47E-04		-0.620		AKAP11,ALMS1,ALOX15,APC,ARHGAP32,BRAF,BRCA2,CDK6,CENPF,CENPJ,CORO1A,DIAPH3,DOCK5,EDNRA,EGFR,FER,GNAQ,GSN,KIRREL,LATS1,MAP1B,MYOM1,NF1,PTPN11,RICTOR,ROCK2,S100A10,SERPINA3,SERPINF2,SPARC,TACSTD2,TGFBI,TP63,TPM1,TTN,UCN2,WASF3,WNT3A,WNT4,XRCC2	40
Cell Morphology, Nervous System Development and Function, Organ Morphology, Organismal Development, Tissue Morphology	abnormal morphology of granule cells	6.48E-04				ATM,ATP2B2,CADPS2,EGFR,GM2A,GPR37L1,LRP8,PURA	8
Cellular Development, Tissue Development	differentiation of bone cells	6.50E-04		0.553		ACVR2B,ADRB2,APC,AREG,ASXL2,ATM,BGN,BMP7,CBL,CCL5,CDK6,CEBPB,CREB3L1,DICER1,EDNRA,EGFR,EIF2AK2,FHL2,GLI3,GLIS3,GSN,HDAC4,IL32,IRS1,LIMD1,LRP8,LRRC17,MEF2C,NF1,NFKB2,NOS1,PPARGC1B,PRRX2,PTGS2,RBL1,SEMA7A,SOX2,TP63,WNT3A,WNT4,WNT5B	41
Neurological Disease	cognitive impairment	6.54E-04		-0.447		ADCY1,ATP7A,ATRX,BRWD3,CEBPB,CNTF,DIP2B,ERCC6,FOXO3,HDAC4,HERC2,HOMER1,INSR,ITPR1,KIAA1033,KMT2D,LATS1,MAOA,MED23,MEF2C,NOS1,NRP2,PGAP1,PVRL3,ROCK2,SATB2,SCN4A,SLC1A1,SLC35A3,SLITRK6,TAF2,ZNF81	32
Cell Death and Survival	cell viability of stem cells	6.56E-04	Decreased	-2.213	bias	APC,ATM,EGFR,KITLG,LRRK2,MRE11A,PRKDC,PTPN11,WRN	9
Cell Morphology, Embryonic Development	morphology of embryonic cells	6.56E-04				CADPS2,EGFR,GPR37L1,LRP8,NF1,PURA,SALL4,SLC26A4,WNT3A	9
Lipid Metabolism, Molecular Transport, Small Molecule Biochemistry	concentration of fatty acid	6.61E-04		-1.709		ACACA,ACACB,ADRB2,ALOX15,CBL,CEBPB,CNTF,CYP1B1,DGKE,EGFR,ELOVL3,GNAQ,GPD2,HSD3B7,INSR,IRS1,LDLR,LEPR,NCEH1,NOS1,OLR1,PLA2G4A,PPARGC1B,PTGS2,SCD,SLC1A1,STARD10,TBC1D4,TK2,UCP2	30
Gastrointestinal Disease	disorder of esophagus	6.68E-04				ADRB2,AGO2,AKAP6,ANPEP,AOX1,APC,BRAF,CENPF,DENND2C,DOCK2,DOCK4,EGFR,EP400,FAM135A,FAT1,FAT4,GPR63,GREB1L,IL7R,IRF1,KAT6A,KIF16B,LYST,MAGI3,MAML3,MED23,MIB1,MYB,MYO7A,NAV3,NGFR,OAS2,PCDHGB1,PCLO,PGM5,PTGS2,RGS7,RIPK4,SEC16A,SRGAP1,TACSTD2,TRRAP,TTN,TUBA3C/TUBA3D,UBR5,WDHD1	46
Cell Cycle, DNA Replication, Recombination, and Repair	modification of chromatin	6.73E-04		-0.447		ATF3,ATM,ATRX,BANP,BPTF,ERCC6,HDAC4,MYB,MYSM1,PBRM1,REL,SATB2,TP63,XIST	14
Cellular Assembly and Organization	bundling of filaments	6.84E-04	Decreased	-2.191	bias	DCLK1,DIAPH3,KIF20B,MAP1B,MAP9,ROCK2,TTN	7
Hematological System Development and Function, Tissue Morphology	quantity of T lymphocytes	6.86E-04		1.816		ANPEP,ATM,BACH2,BBC3,BHLHE40,BIK,CBL,CCL5,CCR6,CD74,CD83,CDK6,CORO1A,DICER1,DLL4,DOCK2,DOK1,DUSP10,EGR3,ENTPD7,FLT3LG,FOXO3,FYB,GALNT1,IFI30,IL15,IL7R,IRF1,KAT6A,KITLG,KLF13,KMT2E,LCK,LDLR,LEPR,LTB,MAN2A1,MMP19,NF1,NFAT5,NFKB2,PAG1,PRKDC,PSMB10,PSMB9,RAG1,REL,RELB,RICTOR,ST3GAL1,WNT4,ZEB1	52
Cellular Function and Maintenance	Lymphocyte homeostasis	6.96E-04		0.331	bias	APAF1,APC,ATM,ATP7A,AXL,BBC3,BHLHE40,BIK,BRAF,CBL,CD74,CD83,CDK6,CEBPB,CORO1A,CXCL1,DICER1,DLL4,DOCK2,DOK1,EFNA1,EGR3,ELF3,FLT3LG,FOXO3,GLI3,IL13RA2,IL15,IL7R,IRF1,ITPKC,KITLG,LCK,LTB,MEF2C,MIB1,MMP19,MYB,MYSM1,NAB1,NCOR1,NF1,PAG1,PRKDC,PTGS2,RAG1,RC3H2,REL,RELB,RICTOR,STAP2,WNT4,ZEB1	53
Cellular Growth and Proliferation	colony formation of breast cancer cell lines	6.99E-04		-1.183		BBC3,CBL,CLCA2,EGFR,ELF3,FOXO3,IRS1,KRT19,PDLIM2,SERPINA1,SPARC	11
Protein Synthesis	quantity of enzyme	7.08E-04		0.801	bias	BBC3,ENTPD5,FAIM,FFAR4,GCLM,GPD2,INHBB,LDLR,NOS1,NR2C2,NT5E,PTGS2,SLC1A1,TRAFD1,ZBTB20	15
Cancer, Organismal Injury and Abnormalities	upper aerodigestive tract carcinoma	7.13E-04				AGO2,AKAP6,ANPEP,AOX1,APC,BGN,BRAF,CD83,CDK6,CENPF,CXCL1,DENND2C,DOCK2,DOCK4,EGFR,EP400,FAM135A,FAT1,FAT4,FBLN2,FGD4,GNAQ,GPR63,GREB1L,IL7R,IRF1,ITGA10,ITGBL1,KAT6A,KIAA1524,KIF16B,LYST,MAGI3,MAML3,MATN2,MED23,MYO7A,NAV3,OAS2,PCDHGB1,PCLO,PGM5,PTGS2,RAB27B,RASAL1,RGS7,SEC16A,SRGAP1,TACSTD2,TPM1,TRRAP,TTN,TUBA3C/TUBA3D,UBR5,WDHD1	55
Cancer, Organismal Injury and Abnormalities, Respiratory Disease	development of respiratory system tumor	7.16E-04				BRAF,CDK6,DICER1,DNA2,EGFR	5
Cell Cycle	ploidy of hematopoietic progenitor cells	7.16E-04				ATM,LRP6,MYB,PTPN11,THPO	5
Cellular Development, Tissue Development	differentiation of connective tissue cells	7.16E-04		-0.348		ACVR2B,ADRB2,ALMS1,APC,AREG,ASXL2,ATF3,ATM,BGN,BMP7,CBL,CCL5,CCNT2,CDK6,CEBPB,CNTF,CREB3L1,CREB3L2,DICER1,EDNRA,EGFR,EIF2AK2,FFAR4,FHL2,GLI3,GLIS3,GSN,HDAC4,HMGA2,IL32,INSR,IRS1,KIAA1715,KITLG,LIMD1,LRG1,LRP6,LRP8,LRRC17,MEF2C,NF1,NFKB2,NGFR,NOS1,OSBPL8,PDE5A,PDGFB,PPARGC1B,PRRX2,PTGS2,PTPN11,RBL1,SCD,SEMA7A,SOX2,TP63,TPH1,WNT3A,WNT4,WNT5B	60
Cell Cycle	ploidy of cells	7.24E-04		0.347		AKAP9,APC,ATM,BRAF,DNA2,E2F7,EGFR,IRF1,LRP6,MYB,PTPN11,RECQL,RGPD4 (includes others),THPO,TP63,WNK1,XRCC2	17
Cell Signaling	MAPKKK cascade	7.59E-04		1.145	bias	ADRB2,APC,ASH1L,BRAF,CCL5,CNTF,DOK1,EGFR,EIF2AK2,ERCC6,GPR37L1,INSR,KSR2,LEPR,LRRK2,MAP3K2,MEF2A,MEF2C,NF1,NGFR,PDGFB,PPM1L,SOX2	23
Protein Synthesis	quantity of ldl cholesterol in blood	7.60E-04		-1.860		ABCA1,FFAR4,LDLR,LIPC,NOS1,NR2C2,OLR1,PRKAR2B,STARD4	9
Cellular Movement	migration of tumor cell lines	7.63E-04		-1.387		ADRB2,AKAP11,ANPEP,APC,AREG,ATF3,AXL,BANP,CALML3,CCDC88A,CCL5,CD97,CDH5,CLDN4,CREB3L1,CST6,DOK1,DPP4,EGFR,EIF2AK2,FAT1,FBLN2,FER,FHL2,FOXO3,HMGA2,IL15,ING4,IRS1,ITGA2,ITPR1,KIAA1524,KIDINS220,KITLG,KMT2D,KRT19,LCK,MMP19,MTBP,NRP2,PDLIM2,PEAK1,PIK3C2A,PTGS2,PTPN11,PTPRU,PTPRZ1,RAP1GAP,RICTOR,S100A10,S100A4,SATB2,SLC16A4,SOCS4,SSH1,STMN3,TACSTD2,TGFBI,TGFBR3,TP63,TRAF4,ZEB1	62
Cellular Development, Cellular Growth and Proliferation, Nervous System Development and Function, Tissue Development	proliferation of neuronal cells	7.67E-04		-0.633		ADRB2,ARHGAP32,ARHGAP5,ASPM,ATM,BMP7,BRAF,CDC42BPA,CDK6,CDKL5,CLASP2,CNTF,DCLK1,DGKH,DLL4,DOCK4,EEA1,EFNA1,EGFR,EGR3,ERCC6,ETV5,FAIM,FZD3,GLI3,GNAQ,ITGA1,KITLG,LRRK2,MAML3,MAOA,MAP1B,MIB1,MYB,NEU3,NF1,NGFR,NINJ1,NOS1,PDGFB,PTPN11,PTPRZ1,PURA,RAG1,RAP1GAP,RAPH1,RBL1,REL,RND2,ROCK2,S100A4,SEMA7A,SERPINF2,SOX2,SRGAP1,WNT3A	56
Organismal Injury and Abnormalities, Tissue Morphology	quantity of lesion	7.67E-04		-1.089		ALOX15,APC,ATF3,BBC3,BRAF,CYP1B1,DLX4,EGFR,ENAH,HIPK1,IL15,IRF1,LDLR,MX1,NF1,NOS1,PLA2G4A,PSMB9,RAG1,RBL1,WRN	21
Cell Cycle, DNA Replication, Recombination, and Repair	homologous recombination of DNA	7.80E-04		-0.640		ATRX,BRCA2,MMS22L,PRKDC,WRN,XRCC2	6
Lipid Metabolism, Molecular Transport, Small Molecule Biochemistry	concentration of triacylglycerol	7.88E-04		-0.100		ABCA1,ACACA,ACACB,APC,AQP3,BHLHE40,CBL,CEBPB,CNTF,ENTPD5,FFAR4,FOXO3,GPD2,HSD3B7,INSR,IRS1,LDLR,LEPR,LIPC,NCEH1,NOS1,NR2C2,OSBPL8,PPARGC1B,PRKAR2B,PTGS2,PTPN11,SCD,STARD10,UBR1,UCP2,WRN	32
DNA Replication, Recombination, and Repair	DNA damage response of cells	7.90E-04				APC,ATM,ATR,ATRX,BBC3,BRCA2,CHD2,ERCC6,FANCM,HERC2,HIPK1,HIPK2,ING4,MMS22L,MRE11A,REV3L,RNF169,STXBP4,TAOK1,TOPBP1,TP63,UBR5,WRN,XRCC2	24
Post-Translational Modification	autophosphorylation of protein	7.95E-04				ATM,ATR,CAMK2D,CDKL5,EGFR,EIF2AK2,ERN1,FER,INSR,LCK,LRRK2,MAP3K9,MOB1B,PEAK1,PRKCG,SMG1,TRPM7,ULK2,WNK1	19
Cancer, Organismal Injury and Abnormalities	incidence of malignant tumor	8.16E-04	Increased	2.171	bias	APC,ATM,BRAF,BRCA2,DNA2,DOK1,ENTPD5,FOXO3,IRF1,LATS1,LTB,NF1,PRKDC,PSMB9,RAG1,RYR2,S100A4,TACSTD2,TGFBI,TP63,XRCC2,ZEB1	22
Digestive System Development and Function, Organismal Development	morphology of oral cavity	8.33E-04				BMP7,CREB3L2,EDNRA,EGFR,LRP6,NGFR,SLC35D1	7
Cellular Assembly and Organization, Cellular Function and Maintenance	quantity of filopodia	8.33E-04		-0.314	bias	CALML3,DIAPH3,DLL4,DOK1,EIF4EBP2,GSN,NGFR	7
Cell Death and Survival	cell death of epithelial cells	8.36E-04		0.384		ALDH3A1,ALOX15,APAF1,APC,ATF3,ATM,ATP2B2,ATRX,BBC3,BIK,BMP7,BRAF,CDK6,CEBPB,DICER1,EGFR,EIF2AK2,ENTPD5,EP400,ERN1,FAIM,FOXO3,HIPK2,IL15,ING4,INSR,IRF1,IRS1,LDLR,MAOA,MIB1,MYB,NGFR,PKD1,PLA2G4A,PRKDC,PTGS2,RBL1,REL,RELB,SCD,SEMA7A,SPARC,TICAM2,TP63,TRPM7,UNC5B,ZEB1	48
Cellular Growth and Proliferation, Hematological System Development and Function	formation of T lymphocytes	8.41E-04		0.216	bias	BBC3,CD74,CD83,EGR3,FLT3LG,IL7R,IRF1,MYB,MYSM1,NAB1,NCOR1,PTPN11,RAG1,RICTOR,TP63	15
Organ Morphology, Organismal Development, Renal and Urological System Development and Function	abnormal morphology of nephron	8.44E-04				BCAM,BHLHE40,BMP7,CEBPB,CFB,CFH,FAT1,FOXC2,ITGA1,KIRREL,LRRK2,MAN2A1,NOS1,PDGFB,PKD1,PTGS2,RAG1	17
Cell-To-Cell Signaling and Interaction	adhesion of blood cells	8.45E-04		-0.484		ADRB2,ALOX15,AXL,BCAM,CCL5,CD34,CD74,CD83,CD97,CORO1A,CXCL1,FYB,GALNT1,GLRX,HDAC4,IL15,ITGA1,ITGA2,KITLG,LCK,LCP1,LRP8,MAP3K2,NFKB2,NINJ1,NOS1,OLR1,PER1,PTGS2,RAG1,RAP1GAP,RAPGEF6,REL,RELB,RICTOR,SERPINA1,STAP2,TPH1	38
Organismal Survival	perinatal death	8.73E-04	Increased	4.917	bias	ABCA1,ACVR2B,ADAM22,AKAP6,APAF1,ARHGAP5,ATM,BGN,BIRC6,BMP7,CADPS2,CDK6,CEBPB,COL5A2,CREB3L2,EDNRA,EGFR,EHD1,ERCC6,FAT4,FOXC2,GNAQ,HOXD3,INHBB,KAT6A,KIF1B,KITLG,KMT2E,LATS1,LRP6,MAN1A2,MAN2A1,MAP1B,MEF2C,MMP16,MYCBP2,NFAT5,NGFR,PDGFB,PKD1,PPARGC1B,PRRX2,PTGS2,RBL1,REL,RFX3,RIMS1,RIPK4,SATB2,SLC35D1,SLC5A3,SPINT1,TP63,ULK2,WNT4,XRCC2,ZEB1	57
Organ Morphology	morphology of hair follicle	8.77E-04				BMP7,CD34,DICER1,EGFR,ELOVL3,NGFR,RBL1,REL,TP63	9
Embryonic Development, Organ Development, Organismal Development, Tissue Development, Visual System Development and Function	formation of eye	8.80E-04		0.342	bias	ADCY1,ADRB2,AHI1,ALMS1,ALOX15,APAF1,ATM,BMP7,CDH5,CEP290,CFH,CHST6,CNTF,COL5A2,CYP1B1,EFNA1,EGFR,ERCC6,FOXC2,GLI3,HIPK1,HIPK2,INHBB,LCK,LDLR,LRP6,LRP8,MAP1B,MARCKSL1,NF1,NGFR,NKD1,PDGFB,PRKCG,PSMB10,PVRL3,RAG1,RBL1,RGS7,SEMA6A,SPARC,TP63,ZEB1	43
Cell Death and Survival	apoptosis of neural precursor cells	8.87E-04				APAF1,ROCK2,TP63,XRCC2	4
Cellular Development, Tissue Development	epithelial-mesenchymal transition of fibroblasts	8.87E-04		-0.152		BMP7,HDAC4,MEF2A,SOX2	4
Cancer, Cellular Development, Organismal Injury and Abnormalities	epithelial-mesenchymal transition of tumor	8.87E-04				FOXC2,HMGA2,TP63,ZEB1	4
Cellular Development, Cellular Growth and Proliferation, Hematological System Development and Function, Inflammatory Response	expansion of dendritic cells	8.87E-04		1.126		FLT3LG,IL15,KITLG,THPO	4
Embryonic Development, Organ Development, Organismal Development, Reproductive System Development and Function, Tissue Development	growth of mammary duct	8.87E-04				AREG,CEBPB,EGFR,LEPR	4
Inflammatory Response	inflammation of testis	8.87E-04		-1.000	bias	FFAR4,IDO1,OSMR,RELB	4
Cellular Assembly and Organization, Cellular Compromise, Nervous System Development and Function	retraction of neurites	9.06E-04		-0.719		ARHGAP32,CDC42BPA,CNTF,GEM,GNAQ,LRRK2,MAP1B,ROCK2,WNT3A,WNT4	10
Cell Signaling, Molecular Transport, Vitamin and Mineral Metabolism	transport of Ca2+	9.15E-04				ATP2A3,ATP2B2,ATP2B4,CACNA2D1,CAMK2D,CCL5,CORO1A,ITPR1,ITPR3,MYB,PKD1,RAMP1,RYR2,TRPM7,TRPV6	15
Embryonic Development, Organismal Development	development of abdomen	9.18E-04		-1.305	bias	ACVR2B,APC,AREG,ATF3,ATM,BMP7,BRCA2,CCR6,CDH5,CEBPB,COL4A4,CYS1,DICER1,EDNRA,EFNA1,ERN1,ETV1,FAT4,FOXC2,FOXO3,FRAS1,GEM,GLI3,GLIS3,IL15,INHBB,INSR,INVS,IRS1,ITGA1,ITGA2,KITLG,KMT2A,LATS1,LEPR,LRRK2,LTB,MAN2A1,NF1,NFKB2,ONECUT2,PDGFB,PKD1,PRKDC,PTGS2,PTPN11,RC3H2,RELB,RFX3,SALL4,TGFBR3,THPO,TP63,WNT4,YBX2	55
Cancer, Endocrine System Disorders, Organismal Injury and Abnormalities, Reproductive System Disease	ovarian adenocarcinoma	9.20E-04				ABLIM2,ADRB2,ANKRD36,BRAF,BROX,CALB2,CEP152,CFH,CLDN3,DCLK1,DIP2B,DPP4,EGFR,ENTPD7,FAT4,FOXN2,FZD3,KLHL29,LPAR6,LRP8,MAMLD1,MGA,MYCBP2,PGAP1,PRKDC,PSG5,PTGS2,SH2D3A,SLC5A3,SLFN5,SON,TMPRSS3,TTN,ZC3H12C,ZDBF2,ZNF510,ZNF551,ZNF615,ZNF790	39
Cell-mediated Immune Response, Cellular Function and Maintenance, Hematological System Development and Function	T cell homeostasis	9.27E-04		0.234	bias	APAF1,APC,ATM,ATP7A,BBC3,BHLHE40,BIK,BRAF,CBL,CD74,CD83,CDK6,CEBPB,CORO1A,CXCL1,DICER1,DLL4,DOCK2,DOK1,EFNA1,EGR3,ELF3,FOXO3,GLI3,IL13RA2,IL15,IL7R,IRF1,ITPKC,KITLG,LCK,LTB,MIB1,MMP19,MYB,MYSM1,NAB1,NCOR1,NF1,PAG1,PRKDC,PTGS2,RAG1,RC3H2,REL,RELB,RICTOR,STAP2,WNT4,ZEB1	50
Organismal Injury and Abnormalities, Renal and Urological Disease	urinary bladder disorder	9.31E-04				ACACB,ADRB2,AHNAK,AHNAK2,ALDH3A1,ANKRD32,ANKRD36,APAF1,APC,ATF3,BRCA2,CACNG8,CFH,CNTNAP3,COL4A4,DGKH,EGFR,EP400,FAT2,FGD3,FIGN,GSTT1,HDAC4,HOXD3,HSPA1A/HSPA1B,KCNK2,KIF20B,KRT19,LCP1,LPAR6,MRE11A,MYCBP2,NBPF10 (includes others),NCOR1,NEDD4,NINJ1,NUP155,PDZD2,PKD1,PSMB9,PTGS2,QRICH2,RASAL1,TICRR,TMPRSS13,TP63,TTN,TUBA3C/TUBA3D,XYLB,ZNF492/ZNF98,ZNF615,ZNF845,ZNF91	53
Cell Morphology, Hematopoiesis	morphology of hematopoietic progenitor cells	9.51E-04				ARID3A,CD22,CD34,CDK6,EP400,ERN1,FLT3LG,FOXO3,KAT6A,KMT2A,KMT2E,LCK,MYB,PRKDC,RAG1,RBL1,RELB,THPO	18
Cellular Development, Cellular Growth and Proliferation	proliferation of blood cells	9.65E-04		-0.546		ADRB2,AHNAK,ANPEP,APC,ATM,AXL,BHLHE40,BRAF,CBL,CCL5,CCR6,CD22,CD74,CD83,CDK6,CEBPB,CORO1A,CTH,DICER1,DLL4,DOCK2,DOK1,DPP4,DUSP10,EFNA1,EGFR,EGR3,EIF2AK2,FLT3LG,FOXO3,FYB,HIPK2,HSH2D,HSPA1A/HSPA1B,HSPA8,IDO1,IKZF2,IL15,IL32,IL7R,INPP4A,IRF1,ISG20,KITLG,KMT2A,LCK,LCP1,LEPR,MAP3K2,MEF2C,MMP19,MYB,NF1,NFAT5,NFKB2,NOS1,NT5E,PAG1,PDE5A,PIK3AP1,PSMB10,PTGS2,PTPN11,PURA,RAG1,RC3H2,REL,RELB,RICTOR,SERPINA…	76
Developmental Disorder, Immunological Disease	hypoplasia of thymus gland	9.69E-04		1.404	bias	ATM,CBL,CDK6,EDNRA,IL7R,KAT6A,KMT2E,LCK,NFAT5,NFKB2,PRKDC,RAG1,RELB,ZEB1	14
Developmental Disorder	hypertrophy of cells	9.73E-04		-0.186		ADRB2,ALOX15,ATF3,ATM,BMP7,BRAF,CAMK2D,CNTF,CYP1B1,DICER1,EDNRA,FHL2,FOXO3,GNAQ,LEPR,MED13,MEF2C,MMP19,MYOM1,NOS1,PDE5A,PTGS2,PTPN11,RCBTB1,ROCK2,RPS6KA2,RYR2,S100A10,TTN,WNT5B	30
Connective Tissue Development and Function, Organ Morphology, Organismal Development, Respiratory System Development and Function, Skeletal and Muscular System Development and Function, Tissue Morphology	abnormal morphology of thyroid cartilage	9.74E-04				BMP7,HOXD3,PKD1,SATB2,WNT3A	5
Cell Morphology	morphology of lymphocytes	9.78E-04				ARID3A,BACH2,CCR6,CD22,CEBPB,ERN1,FLT3LG,FOXO3,IL15,IL7R,IRF1,ITPKC,LCK,LTB,LYST,NFKB2,PIK3AP1,PRKDC,PSMB10,PSMB9,RAG1,RELB	22
Embryonic Development, Lymphoid Tissue Structure and Development, Organ Development, Organismal Development, Tissue Development	formation of lymphoid organ	9.84E-04	Increased	2.228		AGO2,APC,BBC3,BHLHE40,CBL,CCR6,CD74,CD83,DICER1,EGR3,HOXD3,IL15,IL7R,IRF1,KAT6A,LTB,MYB,MYSM1,NAB1,NCOR1,NFKB2,PRKDC,RAG1,RC3H2,RELB,RICTOR,THPO,ZEB1	28
Cell Cycle, Cellular Assembly and Organization, DNA Replication, Recombination, and Repair	exchange of sister chromatids	9.85E-04		0.933	bias	BRCA2,FANCM,GSTT1,RECQL,WRN,XRCC2	6
Cell Morphology, Cellular Assembly and Organization, Cellular Function and Maintenance, Nervous System Development and Function	extension of neurites	9.88E-04		-1.281	bias	AHI1,ALOX15,ARHGAP4,ATF3,BRAF,CDKL5,CNTF,DCLK1,DICER1,DOCK4,ERCC6,GEM,ITPR1,KITLG,MAP1B,NRP2,RAPH1,SEMA7A,ULK2,WNT3A	20
Cell Death and Survival	cell death of connective tissue cells	1.02E-03		-1.472		APAF1,ATF3,ATM,ATR,ATRX,BACH2,BBC3,BGN,BIK,BIRC6,BRCA2,CASP8AP2,CDK6,CEBPB,CREB3L2,CYP1B1,DENND4A,EGFR,EIF2AK2,ENTPD5,EP400,ERCC6,FOXO3,GNAQ,GSN,HIPK1,HIPK2,IL15,INSR,IRF1,ITPR1,LTB,MDN1,NFAT5,NFKB2,NGFR,PDGFB,PKD1,PLA2G4A,PRKAR2B,PRKCG,PRKDC,PTPN11,PURA,RBL1,RECQL,REL,REV3L,RGPD4 (includes others),RPS6KA2,SFT2D2,TP63,UNC5B,USE1,WNT3A,WRN,XRCC2	57
Cell Cycle	cycling of centrosome	1.02E-03		-1.400		AKAP9,BRCA2,CENPJ,CEP135,CEP152,CHORDC1,MOB2,PLK2,RARRES3,ROCK2,SASS6,STIL	12
Embryonic Development, Nervous System Development and Function, Organ Development, Organismal Development, Tissue Development	formation of forebrain	1.03E-03				ADRB2,AGO2,APAF1,ATRX,AXL,BMP7,BRAF,CDK6,DCLK1,DYNC2H1,ENAH,GLI3,KIF14,LRP6,LRP8,LRRK2,MAP1B,NCOR1,NF1,NRP2,SOX2,STIL,SZT2,UBR1,WNT3A,ZBTB20	26
Cellular Development, Cellular Growth and Proliferation, Hematological System Development and Function	clonal expansion of bone marrow-derived mononuclear cells	1.03E-03				FLT3LG,KITLG,THPO	3
Hair and Skin Development and Function, Organ Morphology	lack of stratum corneum	1.03E-03				BRCA2,RIPK4,TP63	3
Tissue Morphology	quantity of brain cancer cell lines	1.03E-03				EIF2AK2,FLT3LG,IL7R	3
Lipid Metabolism, Molecular Transport, Nucleic Acid Metabolism, Small Molecule Biochemistry	quantity of long-chain acyl-coenzyme A	1.03E-03				ACACA,ACACB,SCD	3
Gastrointestinal Disease, Organismal Injury and Abnormalities	size of polyp	1.03E-03				APC,PLA2G4A,PTGS2	3
Connective Tissue Disorders, Developmental Disorder, Neurological Disease, Skeletal and Muscular Disorders	spina bifida occulta	1.03E-03				FOXC2,PKD1,TRAF4	3
Dermatological Diseases and Conditions	sunburn	1.03E-03				ERCC6,PTGS2,SCN4A	3
Respiratory System Development and Function	abnormal morphology of respiratory system	1.03E-03				ABCA1,ACVR2B,APAF1,AQP3,BMP7,EGFR,ELK3,FAM20A,FAT4,HOXD3,LRRK2,LTB,MAN1A2,MAN2A1,MMP16,MYCBP2,PKD1,PLA2G15,PPARGC1B,RAG1,RBL1,REL,RIPK4,SALL4,SATB2,SLC35D1,SOX7,TP63,TRAF4,TTN,WNT3A,XRCC2	32
Cancer, Hematological Disease, Immunological Disease, Organismal Injury and Abnormalities	lymphocytic leukemia	1.04E-03				ATM,ATR,BRAF,BRCA2,BRD3,CAPRIN2,CD22,CD34,CD74,CEMIP,COL4A4,DPP4,ERC1,EVA1A,FAT4,FOXO3,FRYL,FZD3,GABRE,IL15,IL7R,KMT2A,KMT2C,KMT2D,LCK,LMBRD2,LRRK2,MYB,NDNF,NF1,PCLO,PDE5A,POLQ,PTPN11,PTPRZ1,RAPGEF6,REL,RHOBTB1,RHOV,RIF1,RND2,RYR2,SLC16A7,TAF1L,TET1,TTN,TUBA3C/TUBA3D,UVSSA,ZBTB39,ZFHX3,ZNF551	51
Cell Morphology, Cellular Assembly and Organization, Cellular Function and Maintenance	extension of plasma membrane projections	1.05E-03		-1.479		AHI1,ALOX15,ARHGAP4,ARHGAP5,ATF3,BRAF,CDKL5,CNTF,DCLK1,DICER1,DOCK4,ERCC6,GEM,ITPR1,KITLG,MAP1B,NRP2,RAPH1,SEMA7A,ULK2,WNT3A	21
Protein Synthesis	metabolism of peptide	1.05E-03				ATM,ATR,CAMK2D,CDC42BPA,CTH,CYP1B1,GALNT1,GCLM,GSTT1,HIPK2,HIPK3,IL1RAP,LRRK2,PDGFB,PKD1,PRKDC,RICTOR,RPS6KA2,SLC7A11,SMG1,TTBK2	21
Nervous System Development and Function, Organ Morphology, Organismal Development	abnormal morphology of metencephalon	1.06E-03				AHI1,ATM,ATP2B2,AXL,CADPS2,CEP290,EGFR,ERCC6,GLI3,GM2A,GPR37L1,LDLR,LRP8,MAP1B,PURA,UGT8,WNT3A	17
Nervous System Development and Function, Organ Morphology, Organismal Development	morphology of cerebellum	1.06E-03				AHI1,ATM,ATP2B2,AXL,CADPS2,CEP290,EGFR,ERCC6,GLI3,GM2A,GPR37L1,LDLR,LRP8,MAP1B,PURA,RICTOR,UGT8	17
Cancer, Endocrine System Disorders, Organismal Injury and Abnormalities, Reproductive System Disease	Ovarian Cancer and Tumors	1.08E-03				ABLIM2,ADRB2,ALDH3A1,ANKRD36,ANXA10,BARD1,BMP7,BRAF,BRCA2,BRIP1,BROX,CALB2,CEP152,CFH,CLDN3,CLDN4,CYP1B1,DCLK1,DIP2B,DLX4,DPP4,EGFR,ENTPD7,FAT4,FOXN2,FZD3,HERC2,HMGA2,IDO1,IFI30,KLHL29,KRT19,LPAR6,LRP8,MAMLD1,MGA,MRE11A,MYCBP2,PGAP1,PRKCG,PRKDC,PSG5,PTGS2,RIPK4,SERPINA1,SH2D3A,SLC12A6,SLC5A3,SLFN5,SON,TACSTD2,TMPRSS3,TTN,TUBA3C/TUBA3D,ZC3H12C,ZDBF2,ZNF281,ZNF510,ZNF551,ZNF615,ZNF790	61
Cardiovascular System Development and Function	morphogenesis of cardiovascular system	1.09E-03				AHI1,ANPEP,BMP7,CCDC103,CYP1B1,DLL4,EFNA1,FAT4,FOXC2,INSR,KAT6A,LRP6,MAML3,MEF2C,MIB1,NF1,PBRM1,PDGFB,PIK3C2A,PRRX2,SERPINF2,STIL,TGFBR3,TPM1,TTN,WNT3A,WNT4	27
Cellular Development, Hematological System Development and Function, Hematopoiesis	development of blood cells	1.11E-03		0.281	bias	AGO2,ALOX15,APAF1,APC,ATM,ATP7A,AXL,BBC3,BHLHE40,BIK,BRAF,BRCA2,CBL,CD34,CD74,CD83,CDK6,CEBPB,CXCL1,DICER1,DLL4,DOCK2,DOK1,EFNA1,EGFR,EGR3,EIF2AK2,ELF3,ERN1,FLT3LG,FOXO3,GLI3,IL13RA2,IL15,IL7R,IRF1,ITPKC,KITLG,KMT2E,LCK,LTB,MIB1,MMP19,MYB,MYSM1,NAB1,NCOR1,NF1,NFKB2,PAG1,PRKDC,PTGS2,RAG1,REL,RELB,RICTOR,STAP2,THPO,WNT3A,WNT4,ZEB1	61
Hematological System Development and Function, Hematopoiesis, Lymphoid Tissue Structure and Development, Organ Morphology, Tissue Morphology	quantity of thymocytes	1.13E-03		1.232		ATM,BBC3,BHLHE40,CCR6,CDK6,CORO1A,DLL4,DOK1,EGR3,FLT3LG,FYB,IL7R,IRF1,KAT6A,KITLG,KLF13,KMT2E,LCK,MMP19,NFKB2,PAG1,PRKDC,RAG1,WNT4,ZEB1	25
Skeletal and Muscular System Development and Function	morphogenesis of embryonic skeleton	1.15E-03				ASXL2,FOXC2,GLI3,HOXD10,HOXD3,MEF2C,PRRX2,SATB2,ZEB1	9
Cancer, Gastrointestinal Disease, Hepatic System Disease, Organismal Injury and Abnormalities	incidence of liver tumor	1.16E-03		1.718	bias	APC,ATM,DNA2,ENTPD5,FANCM,LTB,NF1,PSMB9,RAG1,S100A4	10
Cardiovascular Disease	vascular disease	1.16E-03	Increased	2.599		ABCA1,ABO,ADRB2,AGPAT5,ALOX15,ATM,ATR,AXL,BMP7,BPTF,BRAF,CACNA2D1,CANT1,CCL5,CD34,CD83,CD97,CEMIP,CERS6,CFB,CFH,CHORDC1,COL5A2,DCLK1,DGKE,DLL4,DOCK4,EDNRA,ERN1,FLT3LG,FOXC2,FOXO3,FYB,GABRE,GCLM,GLRX,GNAQ,GSN,HSPA1A/HSPA1B,HSPH1,IFI30,IL15,INSR,IRS1,KAT6A,KCNK2,KCTD12,KIF1B,LCP1,LDLR,LIPC,LRP6,LRP8,LRRC17,MATN2,MEF2A,MICAL2,MTNR1A,NCEH1,NF1,NGFR,NNMT,NOS1,NT5E,OLR1,P2RY1,PDE5A,PDGFB,PIK3C2A,PLA2G1…	87
Cardiovascular Disease, Developmental Disorder, Organismal Injury and Abnormalities	hypertrophy of heart	1.17E-03		1.124		ABCA1,ADRB2,ALOX15,ATF3,BRAF,CAMK2D,CCNT1,CNTF,DICER1,EDNRA,EGFR,FHL2,FOXO3,GNAQ,GSN,HDAC4,LEPR,MEF2C,MYOM1,NAB1,NF1,NOS1,NT5E,PDE5A,PLA2G4A,PPARGC1B,PTGS2,PTPN11,RNLS,RYR2,S100A10,TPM1,TTN,UCN2	34
Nervous System Development and Function	abnormal morphology of nervous system	1.20E-03				ADAM22,ADCY1,ADRB2,AHI1,APAF1,ARHGAP5,ASPM,ATM,ATP2B2,AXL,BRAF,CACNG8,CADPS2,CCR6,CEP290,CFH,CNTF,DCLK1,EDNRA,EGFR,EGR3,EIF4EBP2,ERCC6,ETV1,FBXO2,FGD4,GAN,GCLM,GLI3,GM2A,GPR37L1,HOXD10,HOXD3,KIDINS220,KIF1B,LDLR,LRP8,LRRK2,MAP1B,MARCKSL1,MYCBP2,NAB1,NCOR1,NF1,NGFR,NOS1,NR6A1,PDGFB,PGAP1,PKD1,PTPRZ1,PURA,RAG1,RBL1,RIMS1,SEMA7A,SLC12A6,SLC26A4,SLC5A3,SLC6A15,SLITRK6,TRAF4,UGT8,VPS13A,WNT3A,WNT4,WNT…	67
Cell Death and Survival	apoptosis of brain cells	1.22E-03		0.591		ALOX15,APAF1,BBC3,FAIM,FOXO3,GCLM,GLRX,HDAC4,MAOA,MAP1B,MEF2C,NGFR,PTGS2,ROCK2,SERPINA3,TP63,XRCC2	17
Organismal Development	abnormal morphology of distended abdomen	1.23E-03				CREB3L2,PKD1,RBL1,RELB,SLC35D1,TP63	6
Digestive System Development and Function, Organismal Development	abnormal morphology of oral cavity	1.23E-03				CREB3L2,EDNRA,EGFR,LRP6,NGFR,SLC35D1	6
Embryonic Development, Organ Development, Organismal Development, Reproductive System Development and Function, Tissue Development	development of embryonic placenta	1.23E-03				BPTF,CEBPB,EGFR,PDGFB,PKD1,SPINT1	6
Cell Cycle, Cellular Assembly and Organization, DNA Replication, Recombination, and Repair	replication of centriole	1.23E-03				AKAP9,CENPJ,CEP135,CEP152,PLK2,SASS6	6
Embryonic Development, Organ Development, Organismal Development, Tissue Development	development of sensory organ	1.23E-03		0.647		ADCY1,ADRB2,AHI1,ALMS1,ALOX15,APAF1,ATM,ATP2B2,BMP7,CDH5,CEP290,CFH,CHST6,CNTF,COL5A2,CYP1B1,CYS1,EFNA1,EGFR,ERCC6,FOXC2,FZD3,GLI3,HIPK1,HIPK2,INHBB,LCK,LDLR,LRP6,LRP8,MAP1B,MARCKSL1,MYO7A,NF1,NGFR,NKD1,PDGFB,PRKCG,PRRX2,PSMB10,PTPN11,PVRL3,RAG1,RBL1,RGS7,SEMA6A,SLITRK6,SOX2,SPARC,TP63,WNT10A,WNT3A,ZEB1	53
Cellular Development, Hematological System Development and Function, Hematopoiesis	differentiation of lymphocytes	1.25E-03		-0.184	bias	APAF1,APC,ARID3A,ATM,ATP7A,AXL,BACH2,BHLHE40,BIK,BRAF,CBL,CD74,CD83,CDK6,CEBPB,CXCL1,DICER1,DLL4,DOCK2,EGR3,ELF3,ERN1,FLT3LG,FOXO3,GLI3,HDAC4,IL13RA2,IL15,IL7R,IRF1,ITPKC,KITLG,LCK,LCP1,MMP19,MYB,NCOR1,NF1,NFKB2,PIK3AP1,PRKDC,PTGS2,RAG1,REL,RELB,RICTOR,WNT4,ZEB1	48
Cell Cycle	ploidy	1.27E-03		0.805		AKAP9,APC,ATM,BRAF,DNA2,E2F7,EGFR,EP400,IRF1,LRP6,MYB,PTPN11,RECQL,RGPD4 (includes others),SOX2,THPO,TP63,WNK1,XRCC2	19
Cancer, Organismal Injury and Abnormalities	malignant neoplasm of aerodigestive tract	1.28E-03				AGO2,AKAP6,ANPEP,AOX1,APC,BGN,BRAF,CD83,CDK6,CENPF,CXCL1,DENND2C,DOCK2,DOCK4,EGFR,EP400,FAM135A,FAT1,FAT4,FBLN2,FGD4,GNAQ,GPR63,GREB1L,IL7R,ING4,IRF1,ITGA10,ITGBL1,KAT6A,KIAA1524,KIF16B,LYST,MAGI3,MAML3,MATN2,MED23,MIB1,MYB,MYO7A,NAV3,NGFR,OAS2,PCDHGB1,PCLO,PGM5,PTGS2,RAB27B,RASAL1,RGS7,SEC16A,SRGAP1,TACSTD2,TP63,TPM1,TRRAP,TTN,TUBA3C/TUBA3D,UBR5,WDHD1	60
Cellular Development, Cellular Growth and Proliferation, Hematological System Development and Function	proliferation of T lymphocytes	1.29E-03		-0.159		ADRB2,AHNAK,ATM,AXL,BHLHE40,BRAF,CBL,CCL5,CCR6,CD74,CD83,CDK6,CORO1A,CTH,DICER1,DLL4,DOCK2,DOK1,DPP4,DUSP10,EFNA1,EGR3,EIF2AK2,FOXO3,FYB,HSH2D,HSPA1A/HSPA1B,HSPA8,IDO1,IL15,IL7R,IRF1,ISG20,KITLG,LCK,LCP1,LEPR,MAP3K2,MMP19,MYB,NF1,NFAT5,NFKB2,NOS1,NT5E,PAG1,PDE5A,PSMB10,PTGS2,RAG1,RC3H2,REL,RELB,RICTOR,STAP2,WNT3A	56
Cellular Growth and Proliferation, Tissue Development	proliferation of epithelial cells	1.32E-03		0.046		ALMS1,APC,AREG,BMP7,BRAF,CALB2,CCL5,CD109,CDK6,CEBPB,DICER1,EDNRA,EFNA1,EGFR,ENTPD5,FERMT1,FHL2,INHBB,INSR,ITGA1,KCNK2,KITLG,LRP6,LTB,MCC,MEF2C,MYB,NAB1,NCOA2,NCOR1,NGFR,OSMR,PDE5A,PKD1,PTGS2,PTPRZ1,RBL1,REL,RELB,SLC7A11,SOX2,SPARC,STXBP4,TACSTD2,TGFBR3,TP63,WNT3A	47
Cell Death and Survival	cell death of renal glomerulus	1.32E-03		1.965		ATF3,BGN,GNAQ,IRF1,ITGA1,LRRK2,MAN2A1,PTGS2,RAG1	9
Developmental Disorder, Hereditary Disorder, Metabolic Disease, Neurological Disease	familial amyloidotic polyneuropathy	1.34E-03				BGN,GSN,TACSTD2,TGFBI	4
Cell Cycle	ploidy of megakaryocytes	1.34E-03				LRP6,MYB,PTPN11,THPO	4
Developmental Disorder, Hereditary Disorder	dwarfism	1.35E-03	Increased	2.411	bias	ATR,ATRX,BRCA2,CENPJ,CEP152,COL9A3,CREB3L2,DNA2,DYNC2H1,EGFR,ERCC6,ITGA2,NIN,PKD1,SLC35D1,TTC21B	16
Cancer, Hematological Disease, Immunological Disease, Organismal Injury and Abnormalities	incidence of lymphoma	1.37E-03	Increased	2.211	bias	APC,ATM,BRCA2,DNA2,IRF1,NF1,PRKDC,PSMB9,RAG1,S100A4,TGFBI,TP63,XRCC2,ZEB1	14
Hematological System Development and Function, Hematopoiesis, Lymphoid Tissue Structure and Development, Organ Morphology, Tissue Morphology	quantity of double-positive thymocyte	1.37E-03		0.961	bias	ATM,BHLHE40,CCR6,DLL4,IL7R,IRF1,KITLG,KLF13,KMT2E,LCK,MMP19,NFKB2,PRKDC,ZEB1	14
Cellular Movement, Reproductive System Development and Function	cell movement of breast cell lines	1.37E-03		0.415		BANP,CDC42BPA,CLCA2,EGFR,ELF3,ITGA2,LRP8,MARCKSL1,PDLIM2,PTPN14,TGFBR3,TRAF4	12
Lymphoid Tissue Structure and Development, Organ Morphology, Organismal Development	abnormal morphology of spleen	1.38E-03				ABCA1,ACVR2B,ALOX15,ATM,AXL,BBC3,BIK,CBL,CDK6,CEBPB,DOCK2,DOK1,IRF1,KLF13,KMT2E,LTB,MAN2A1,NFKB2,PLA2G15,PRKDC,PTGS2,PURA,RAG1,RAPGEF6,RBL1,REL,TGFBI,TGFBR3	28
Hematological System Development and Function, Tissue Morphology	quantity of leukocytes	1.42E-03		0.371		ABCA1,ALOX15,ANPEP,ARID3A,ATF3,ATM,AXL,BACH2,BBC3,BHLHE40,BIK,BRCA2,CBL,CCL5,CCR6,CD22,CD34,CD74,CD83,CD97,CDK6,CEBPB,CFH,CNTF,CORO1A,DICER1,DLL4,DOCK2,DOK1,DUSP10,EGR3,ENTPD7,FLT3LG,FOXO3,FYB,GALNT1,GSN,IDO1,IFI30,IL15,IL7R,IRF1,KAT6A,KITLG,KLF13,KMT2A,KMT2E,LCK,LDLR,LEPR,LTB,LYST,MAN2A1,MMP19,MYB,NF1,NFAT5,NFKB2,NGFR,NOS1,PAG1,PIK3AP1,PLA2G15,PRKDC,PSMB10,PSMB9,PTGS2,PTPN11,RAG1,REL,RELB,RICTOR…	81
Cancer, Organismal Injury and Abnormalities, Reproductive System Disease	female genital tract serous cancer	1.43E-03				BIK,BRAF,CALB2,CFB,CFH,CLDN3,CLDN4,CST6,DPP4,DST,EDNRA,EFNA1,FOXN2,FZD3,GEM,GLI3,ITPR1,ITPR3,KCNMA1,LPP,LRP8,LRRC17,MAL,MATN2,MEF2C,PDZK1IP1,PPP1R12B,PRSS8,RAMP1,TGFBR3,TNFAIP2,TNNT1,ZEB1	33
Cell Death and Survival	cell death of lung cancer cell lines	1.46E-03		0.641		AREG,ATAD2,AXL,BBC3,BIK,BRCA2,CEBPB,CERS6,CFH,EGFR,FDXR,FOXO3,HIPK2,KMT2A,NT5E,PMEPA1,PPARGC1B,PTGS2,RICTOR,S100A4,SEMA3B,SERPINA3,SLC7A11,TP63,ZEB1	25
Cardiovascular Disease, Developmental Disorder, Organismal Injury and Abnormalities	ventricular hypertrophy	1.49E-03	Increased	2.115		ABCA1,ADRB2,ATF3,EGFR,GNAQ,NOS1,NT5E,PDE5A,PLA2G4A,PTGS2,PTPN11,RNLS,TPM1,TTN,UCN2	15
Cell Morphology	contraction of cells	1.51E-03		-0.643		ADRB2,EDNRA,GNAQ,ITGA1,ITGA2,LPAR6,PTGS2,PTPN11,RND2,ROCK2,TAOK1,TNNT1	12
Nervous System Development and Function, Organ Morphology, Organismal Development	abnormal morphology of molecular layer of cerebellum	1.52E-03				ATM,ATP2B2,ERCC6,GM2A,GPR37L1,PURA	6
Cell-mediated Immune Response, Cellular Development, Cellular Function and Maintenance, Hematological System Development and Function, Hematopoiesis, Lymphoid Tissue Structure and Development	T cell development	1.52E-03		0.140	bias	APAF1,APC,ATM,ATP7A,BBC3,BHLHE40,BIK,BRAF,CBL,CD74,CD83,CDK6,CEBPB,CXCL1,DICER1,DLL4,DOCK2,DOK1,EFNA1,EGR3,ELF3,FOXO3,GLI3,IL13RA2,IL15,IL7R,IRF1,ITPKC,KITLG,LCK,LTB,MIB1,MMP19,MYB,MYSM1,NAB1,NCOR1,NF1,PAG1,PRKDC,PTGS2,RAG1,REL,RELB,RICTOR,STAP2,WNT4,ZEB1	48
Cancer, Organismal Injury and Abnormalities, Reproductive System Disease	mammary tumor	1.53E-03		-0.937		ABCC5,ACACB,ADRB2,ALDH3A1,ALMS1,ALOX15,ANKRD20A4 (includes others),ANKRD22,APC,AREG,ATF3,ATL3,ATM,ATP2B2,AXL,BARD1,BCAM,BHLHE40,BMP7,BRAF,BRCA2,BRIP1,CACNA2D1,CANT1,CBL,CCDC18,CCL5,CCR6,CD34,CDC42BPA,CDH5,CDK6,CEBPB,CENPF,CLDN3,CLDN4,CNTNAP3B,CST6,CXCL1,DMXL1,DNHD1,DYNC2H1,EGFR,EIF2AK2,ELF3,ENAH,EP400,ERCC6L2,ETV1,FDX1L,FHL2,FOXC2,FOXO3,FRYL,FUT10,GLI3,GSN,HDAC4,HECTD4,HERC2,HMGA2,HOOK3,HOXD10,HO…	134
Cellular Development, Hematological System Development and Function, Hematopoiesis, Lymphoid Tissue Structure and Development	development of leukocytes	1.53E-03		0.530	bias	ALOX15,APAF1,APC,ATM,ATP7A,AXL,BBC3,BHLHE40,BIK,BRAF,CBL,CD74,CD83,CDK6,CEBPB,CXCL1,DICER1,DLL4,DOCK2,DOK1,EFNA1,EGR3,EIF2AK2,ELF3,ERN1,FLT3LG,FOXO3,GLI3,IL13RA2,IL15,IL7R,IRF1,ITPKC,KITLG,KMT2E,LCK,LTB,MIB1,MMP19,MYB,MYSM1,NAB1,NCOR1,NF1,NFKB2,PAG1,PRKDC,PTGS2,RAG1,REL,RELB,RICTOR,STAP2,WNT4,ZEB1	55
Gastrointestinal Disease, Hepatic System Disease, Metabolic Disease	hepatic steatosis	1.53E-03		0.674		ABCA1,ACACA,ACVR2B,BHLHE40,CNTF,DPP4,ERCC6,FFAR4,FOXO3,GPD2,GPT,INSR,IRS1,LDLR,NR2C2,NRIP1,OSMR,PDE5A,PLA2G15,PPARGC1B,PRKAR2B,PTPN11,RBL1,SCD,SERPINA1,STARD10,UCP2	27
Cancer, Organismal Injury and Abnormalities, Respiratory Disease	non-squamous non-small cell lung cancer	1.53E-03		1.172	bias	AGO2,AHNAK,ASH1L,ATM,BRAF,CACNA2D1,CLDN3,CNTNAP3B,DICER1,DMXL2,DNA2,DOK1,DPY19L4,EGFR,EP400,FAT1,FOXO3,GEM,ING4,INSR,ITPR3,KBTBD6,KMT2C,MMP16,NAB1,NBPF10 (includes others),NCOA2,NF1,PCDHGA2,PDP2,PTGS2,PTPN11,PTPN14,PTPRU,RC3H2,RGPD4 (includes others),RGS7,SCAI,TGFBI,TMEM131,TP63,TRPM7,TUBA3C/TUBA3D,ZNF845	44
Cellular Growth and Proliferation	colony formation	1.54E-03	Decreased	-2.133		ALDH3A1,ATF3,ATR,AXL,BACH2,BBC3,BRAF,CBL,CLCA2,CLDN4,DICER1,DLX4,DOCK4,EGFR,EIF2AK2,ELF3,EP400,ERCC6,FLT3LG,FOXO3,HDAC4,HMGA2,HSPA1A/HSPA1B,ING4,INSR,IRS1,ITGA1,KITLG,KMT2A,KRT19,MTBP,NF1,NGFR,NOS1,PDGFB,PDLIM2,PHC3,PTGS2,PTPN11,S100A10,SEMA3B,SERPINA1,SOX2,SPARC,THPO,TP63,TRAF4,WRN,ZEB1	49
Humoral Immune Response, Protein Synthesis	quantity of immunoglobulin	1.54E-03		-1.307		ARID3A,ATF3,ATM,AXL,BACH2,BHLHE40,CCR6,CD22,CD74,CD83,CEBPB,DOK1,FLT3LG,GALNT1,IL13RA2,IL15,IRF1,LCK,LDLR,LTB,MAN2A1,NFAT5,NFKB2,PIK3AP1,POLQ,PRKDC,PTGS2,RAG1,REL,RELB	30
Cancer, Endocrine System Disorders, Organismal Injury and Abnormalities, Reproductive System Disease	ovarian cancer	1.56E-03				ABLIM2,ADRB2,ALDH3A1,ANKRD36,ANXA10,BARD1,BMP7,BRAF,BRCA2,BRIP1,BROX,CALB2,CEP152,CFH,CLDN3,CLDN4,DCLK1,DIP2B,DLX4,DPP4,EGFR,ENTPD7,FAT4,FOXN2,FZD3,HERC2,HMGA2,IDO1,IFI30,KLHL29,KRT19,LPAR6,LRP8,MAMLD1,MGA,MRE11A,MYCBP2,PGAP1,PRKCG,PRKDC,PSG5,PTGS2,RIPK4,SERPINA1,SH2D3A,SLC12A6,SLC5A3,SLFN5,SON,TACSTD2,TMPRSS3,TTN,TUBA3C/TUBA3D,ZC3H12C,ZDBF2,ZNF281,ZNF510,ZNF551,ZNF615,ZNF790	60
Lymphoid Tissue Structure and Development, Organ Morphology, Organismal Development	morphology of spleen	1.57E-03				ABCA1,ACVR2B,ALOX15,ATM,AXL,BBC3,BIK,CBL,CDK6,CEBPB,DOCK2,DOK1,IRF1,KAT6A,KLF13,KMT2E,LTB,MAN2A1,NFKB2,PLA2G15,PRKDC,PTGS2,PURA,RAG1,RAPGEF6,RBL1,REL,TGFBI,TGFBR3	29
Cell Morphology, Hematopoiesis	abnormal morphology of hematopoietic progenitor cells	1.57E-03				ARID3A,CD22,CD34,CDK6,EP400,ERN1,FLT3LG,FOXO3,KAT6A,KMT2A,KMT2E,LCK,MYB,RAG1,RBL1,RELB	16
Neurological Disease	gait disturbance	1.57E-03				ATM,ATP2B2,BGN,DICER1,EGR3,ERCC6,GAN,HOXD10,KCNMA1,LRP8,MAP1B,NGFR,PURA,SLC26A4,UGT8,VPS13A	16
Cellular Development, Cellular Growth and Proliferation, Reproductive System Development and Function	proliferation of breast cell lines	1.60E-03		1.833		AREG,BRCA2,CEBPB,CLCA2,EGFR,ELF3,FOXC2,ITGA1,ITGA2,NFKB2,PTPN14,RELB,RICTOR,TGFBR3,TP63	15
Cellular Function and Maintenance	function of leukocytes	1.66E-03		0.873		ADRB2,AHNAK,ANPEP,ATF3,ATM,AXL,BACH2,BBC3,BHLHE40,BIK,CBL,CCL5,CCR6,CD22,CD74,CEBPB,DICER1,DOK1,FLT3LG,FYB,GSN,HSH2D,IDO1,IFI30,IL13RA2,IL15,IRF1,KMT2E,LCP1,LIMD1,LTB,MARCKSL1,NCEH1,NF1,NFKB2,NINJ1,NOS1,PDLIM2,PLA2G15,PLA2G4A,POLQ,PRKDC,PSMB10,PTGS2,REL,RELB,S100A4,STAP2,TRAF4,UCP2,UNC5B	51
Digestive System Development and Function	morphology of digestive system	1.67E-03				ACVR2B,APAF1,APC,AREG,ATF3,BCAM,BMP7,CADPS2,CCR6,CREB3L2,DICER1,DOCK2,EDNRA,EGFR,ENTPD5,FAM20A,FAT4,FERMT1,FFAR4,FOXC2,GLIS3,IL7R,INHBB,INSR,KAT6A,LDLR,LEPR,LRP6,LTB,MAN2A1,MYB,NCOR1,NFKB2,NGFR,NKD1,NOS1,OSMR,PDGFB,PKD1,PRKDC,PRRX2,PTGS2,PVRL3,RBL1,REL,RELB,SALL4,SATB2,SLC35D1,SOX7,TK2,TP63,WNT10A	53
Cell Morphology	cell rounding	1.68E-03		-1.099	bias	CENPF,EDNRA,EFNA1,GEM,GNAQ,GSN,HTR7,PTPN11,ROCK2,SPARC,TAOK1	11
Cellular Movement	invasion of colon cancer cell lines	1.68E-03		-0.089	bias	ATF3,AXL,EGFR,HIPK2,NFAT5,PTGS2,RAP1GAP,S100A10,S100A4,UNC5B,ZEB1	11
Connective Tissue Disorders, Dental Disease, Developmental Disorder, Digestive System Development and Function, Gastrointestinal Disease, Organismal Development, Skeletal and Muscular Disorders	lack of incisor	1.69E-03				BMP7,INHBB,PRRX2,RBL1,SATB2	5
Cell Cycle	ploidy of lymphatic system cells	1.69E-03				ATM,LRP6,MYB,PTPN11,THPO	5
Nervous System Development and Function, Organ Morphology, Organismal Development	size of corpus callosum	1.69E-03	Decreased	-2.236	bias	ARHGAP5,FZD3,MAP1B,MYCBP2,SLC12A6	5
Cardiovascular System Development and Function, Hematological System Development and Function	diastolic pressure	1.70E-03		-0.239		INSR,IRS1,LEPR,LRRK2,NOS1,PTGS2,RNLS,TTN,WRN	9
Hematological Disease, Organismal Injury and Abnormalities	failure of bone marrow	1.70E-03				APC,BRCA2,BRIP1,ERCC4,ERCC6L2,FANCB,FANCM,RAG1,RPS29	9
Cellular Development	branching of cells	1.70E-03		-1.203		ARHGAP32,ATF3,BMP7,CDKL5,CLASP2,CNTF,DICER1,DLL4,EFNA1,EGR3,EIF4EBP2,FER,GEM,IL1RAP,ITGA2,ITPR1,KIDINS220,KITLG,KMT2A,MAP1B,NEU3,NF1,NGFR,NNMT,NOS1,PKD1,PPP1R9A,PTPN11,RAPH1,RELB,RIMS1,RND2,ROCK2,RYR2,ULK2,UNC5B	36
Cellular Development, Cellular Growth and Proliferation	proliferation of stem cells	1.75E-03		-1.047	bias	AGO2,ATM,BMP7,CDK6,FLT3LG,IL15,ITGA1,KITLG,LRRK2,MAFA,MSI2,MYB,PTGS2,RBL1,S100A4,SALL4,THPO,TP63,WNT3A	19
Connective Tissue Disorders, Developmental Disorder, Skeletal and Muscular Disorders	craniofacial abnormality	1.76E-03	Increased	3.923	bias	APAF1,ASPM,ATR,BMP7,BRAF,BRCA2,C5orf42,CASC5,CBL,CENPJ,CEP135,CEP152,DICER1,DNA2,EDNRA,EGFR,FIGN,FOXC2,GLI3,HDAC4,HIPK1,HIPK2,KAT6A,LRP6,MARCKSL1,MMP16,NF1,NIN,PTPN11,SALL4,SATB2,STIL,TP63,XRCC2	34
Nervous System Development and Function, Organ Morphology, Organismal Development	abnormal morphology of cerebellum	1.81E-03				AHI1,ATM,ATP2B2,AXL,CADPS2,CEP290,EGFR,ERCC6,GLI3,GM2A,GPR37L1,LDLR,LRP8,MAP1B,PURA,UGT8	16
Cell-mediated Immune Response, Cellular Development, Cellular Function and Maintenance, Hematological System Development and Function, Hematopoiesis, Lymphoid Tissue Structure and Development	differentiation of T lymphocytes	1.83E-03		-0.052	bias	APAF1,APC,ATM,ATP7A,BHLHE40,BIK,BRAF,CBL,CD74,CD83,CDK6,CEBPB,CXCL1,DICER1,DLL4,EGR3,ELF3,FOXO3,GLI3,IL13RA2,IL15,IL7R,IRF1,ITPKC,KITLG,LCK,MMP19,MYB,NCOR1,PRKDC,PTGS2,RAG1,REL,RELB,RICTOR,WNT4,ZEB1	37
Cellular Assembly and Organization, Cellular Function and Maintenance	organization of filaments	1.84E-03		0.283		AKAP9,APC,ARHGAP4,ATP7A,BGN,CENPF,COL5A2,CORO1A,CYP1B1,ENAH,FAT1,FOXC2,GSN,HOOK3,LCP1,NF1,PPARGC1B,PPP1R9A,SERPINF2,STMN3,TMOD2,WNT3A	22
Organ Morphology	ulceration of skin	1.85E-03				AREG,COL5A2,LDLR,PRSS8,RBL1,TP63	6
Hematological System Development and Function, Tissue Morphology	quantity of blood cells	1.85E-03		-0.069		ABCA1,ALOX15,ANPEP,ARID3A,ATF3,ATM,AXL,BACH2,BBC3,BHLHE40,BIK,BRCA2,CBL,CCL5,CCR6,CD22,CD34,CD74,CD83,CD97,CDK6,CEBPB,CFH,CNTF,CORO1A,DIAPH3,DICER1,DLL4,DOCK2,DOK1,DUSP10,EGR3,EIF2AK2,ENTPD7,FLT3LG,FOXO3,FYB,GALNT1,GSN,IDO1,IFI30,IL13RA2,IL15,IL7R,IRF1,KAT6A,KITLG,KLF13,KMT2A,KMT2E,LCK,LDLR,LEPR,LRP6,LTB,LYST,MAN2A1,MMP19,MYB,NCOR1,NF1,NFAT5,NFKB2,NGFR,NOS1,NR2C2,PAG1,PDGFB,PIK3AP1,PLA2G15,PRKDC,…	90
Cell Signaling, Molecular Transport, Vitamin and Mineral Metabolism	concentration of Ca2+	1.87E-03		0.663	bias	ADRB2,ATP2B2,CACNA2D1,EGFR,GNAQ,GSN,HOMER1,ITPR1,ITPR3,KSR2,LEPR,NGFR,P2RY1,PRKCG,TRPV6	15
Cellular Function and Maintenance, Hematological System Development and Function	function of myeloid cells	1.88E-03				ANPEP,ATM,AXL,CCL5,CCR6,CEBPB,DOK1,GSN,IL13RA2,IRF1,KMT2E,LCP1,LIMD1,MARCKSL1,NCEH1,NFKB2,NOS1,PLA2G15,PLA2G4A,PTGS2,REL,RELB,S100A4,UCP2,UNC5B	25
Cell Morphology, Cellular Function and Maintenance	autophagy	1.91E-03		-1.343		APAF1,ATM,BBC3,BIRC6,DICER1,EIF2AK2,EPG5,ERN1,FLT3LG,FOXO3,HERC1,IDO1,KIAA1324,KIAA1524,LRRK2,NEU3,NOS1,PLA2G4A,PRKDC,ROCK2,RYR2,SCD,SERPINA1,SOGA1,SOX2,TBC1D16,TBC1D4,TBC1D5,THPO,TICAM2,UBR4,UCP2,ULK2,WDFY3	34
Cardiovascular System Development and Function, Tissue Development	development of cardiovascular tissue	1.91E-03		0.047		ANPEP,AXL,BMP7,CD34,CDH5,CTH,CXCL1,DICER1,DLL4,EFNA1,EGFR,EGR3,ERN1,FOXO3,GLI3,HIPK1,HIPK2,ITGA1,LRG1,MEF2C,NF1,NRP2,PDGFB,PIK3C2A,PLA2G4A,PRKDC,PTGS2,RICTOR,SEMA6A,SEMA6B,SERPINA3,SPARC,TRPM7,WNK1,WNT4,ZC3H13	36
Behavior	behavior	1.93E-03		-1.523		ACACB,ADCY1,ADRB2,APC,ATM,ATP2B2,ATP2B4,ATP8A1,BRAF,CADPS2,CDKL5,CERS6,CNTF,COL5A2,DICER1,DPP4,EGR3,EIF2AK2,EIF4EBP2,ERCC6,FBXO2,FFAR4,GAN,GM2A,GNAQ,GPD2,GPR37L1,HDAC4,HOMER1,HSPA1A/HSPA1B,HTR7,IL15,INHBB,INSR,ITPR3,KAT6A,KCNAB2,KCNH3,KCNMA1,KMT2D,LDLR,LEPR,LNPEP,LRP8,LRRK2,MAOA,MAP1B,MAP6,MTNR1A,NCOA2,NF1,NFKB2,NGFR,NOS1,NR2C2,NT5E,P2RY1,PER1,PLK2,PPP1R9A,PRKAR2B,PRKCG,PRSS8,PTGS2,PURA,RAG1,REL,…	87
Developmental Disorder, Neurological Disease	mental retardation	1.94E-03				ATP7A,ATRX,BRWD3,DIP2B,ERCC6,HDAC4,HERC2,KIAA1033,KMT2D,LATS1,MAOA,MED23,MEF2C,NOS1,NRP2,PGAP1,SATB2,SCN4A,SLC1A1,SLC35A3,TAF2,ZNF81	22
Cancer, Organismal Injury and Abnormalities, Respiratory Disease	non small cell lung adenocarcinoma	1.97E-03		1.172	bias	AGO2,AHNAK,ASH1L,ATM,BRAF,CACNA2D1,CLDN3,CNTNAP3B,DICER1,DMXL2,DNA2,DOK1,DPY19L4,EGFR,EP400,FAT1,FOXO3,GEM,ING4,ITPR3,KBTBD6,KMT2C,MMP16,NAB1,NBPF10 (includes others),NCOA2,NF1,PCDHGA2,PDP2,PTGS2,PTPN11,PTPN14,PTPRU,RC3H2,RGPD4 (includes others),RGS7,SCAI,TGFBI,TMEM131,TP63,TRPM7,TUBA3C/TUBA3D,ZNF845	43
Cellular Development, Cellular Growth and Proliferation, Hematological System Development and Function	proliferation of mononuclear leukocytes	1.99E-03		-0.442		ADRB2,AHNAK,ANPEP,ATM,AXL,BHLHE40,BRAF,CBL,CCL5,CCR6,CD22,CD74,CD83,CDK6,CEBPB,CORO1A,CTH,DICER1,DLL4,DOCK2,DOK1,DPP4,DUSP10,EFNA1,EGR3,EIF2AK2,FLT3LG,FOXO3,FYB,HSH2D,HSPA1A/HSPA1B,HSPA8,IDO1,IKZF2,IL15,IL7R,IRF1,ISG20,KITLG,LCK,LCP1,LEPR,MAP3K2,MEF2C,MMP19,MYB,NF1,NFAT5,NFKB2,NOS1,NT5E,PAG1,PDE5A,PIK3AP1,PSMB10,PTGS2,RAG1,RC3H2,REL,RELB,RICTOR,SERPINA1,SLC39A10,STAP2,THPO,WNT3A	66
Cardiovascular System Development and Function, Embryonic Development, Organ Development, Organ Morphology, Organismal Development, Tissue Development	morphogenesis of heart	1.99E-03				AHI1,CCDC103,DLL4,EFNA1,FAT4,FOXC2,INSR,KAT6A,LRP6,MAML3,MEF2C,MIB1,PBRM1,STIL,TGFBR3,TPM1,TTN,WNT3A	18
Developmental Disorder, Hereditary Disorder, Metabolic Disease, Neurological Disease, Ophthalmic Disease, Organismal Injury and Abnormalities	Finnish type amyloidosis	1.99E-03				GSN,TACSTD2,TGFBI	3
Organ Morphology, Skeletal and Muscular System Development and Function	abnormal morphology of muscle spindle	1.99E-03				EGR3,ETV1,NGFR	3
Digestive System Development and Function, Organ Morphology, Organismal Development	abnormal morphology of protruding tongue	1.99E-03				CREB3L2,LRP6,SLC35D1	3
Ophthalmic Disease, Organismal Injury and Abnormalities	abnormality of iridocorneal angle	1.99E-03				CYP1B1,FOXC2,ZEB1	3
Cell-To-Cell Signaling and Interaction, Cellular Assembly and Organization	association of plasma membrane	1.99E-03				ABCA1,RAP1GAP,SCD	3
Cellular Development, Cellular Growth and Proliferation, Hematological System Development and Function, Hematopoiesis	expansion of long-term culture-initiating cells	1.99E-03				FLT3LG,KITLG,THPO	3
Cancer	focus formation of tumor cell lines	1.99E-03				ATF3,CLCA2,TP63	3
Metabolic Disease	high density lipoprotein deficency	1.99E-03				ABCA1,NNMT,QPRT	3
Organismal Development	lack of eyelid	1.99E-03				EGFR,PRRX2,TP63	3
Cell Death and Survival	loss of hematopoietic cells	1.99E-03				EP400,MYB,RAG1	3
Cancer, Gastrointestinal Disease, Organismal Injury and Abnormalities	metastatic colon cancer	1.99E-03				CLDN3,CLDN4,EGFR	3
Hematological System Development and Function, Hematopoiesis, Lymphoid Tissue Structure and Development, Organ Morphology, Tissue Morphology	quantity of DN1 cells	1.99E-03				DLL4,FLT3LG,IL7R	3
Organ Morphology, Skeletal and Muscular System Development and Function, Tissue Morphology	quantity of muscle spindle	1.99E-03				EGR3,ETV1,NGFR	3
Cell Death and Survival, Cellular Development, Cellular Function and Maintenance, Hematological System Development and Function, Hematopoiesis, Tissue Development	self-renewal of myeloid progenitor cells	1.99E-03				FOXO3,KMT2A,MYB	3
Cellular Development, Tissue Development	differentiation of epithelial cells	2.03E-03		1.192		APC,AQP3,BMP7,BRAF,CD109,CEBPB,CNTF,CREB3L1,E2F7,EGFR,ELF3,GLI3,GNAQ,ING4,INSR,KITLG,LATS1,MAFF,MEF2C,MIB1,MYB,PTGS2,PTPN11,RARRES3,RBL1,RIPK4,ROCK2,SOX2,TP63,UPK2,ZEB1	31
Cancer, Organismal Injury and Abnormalities	serous adenocarcinoma	2.05E-03				ABLIM2,ADRB2,ANKRD36,BRAF,BROX,CALB2,CEP152,CFH,CLDN3,DCLK1,DIP2B,DPP4,ENTPD7,FAT4,FOXN2,FZD3,KLHL29,LPAR6,LRP8,MAMLD1,MGA,MYCBP2,PGAP1,PRKDC,PSG5,SH2D3A,SLC5A3,SLFN5,SON,TMPRSS3,TTN,ZC3H12C,ZDBF2,ZNF510,ZNF551,ZNF615,ZNF790	37
Nervous System Development and Function, Organ Morphology, Organismal Development	abnormal morphology of cerebellar cortex	2.05E-03				AHI1,ATM,ATP2B2,ERCC6,GLI3,GM2A,GPR37L1,LRP8,MAP1B,PURA,UGT8	11
Lymphoid Tissue Structure and Development, Tissue Morphology	quantity of bone marrow cells	2.10E-03		-1.237		ALOX15,ARID3A,BRCA2,CDK6,CEBPB,DOK1,FLT3LG,IL7R,ITGA1,KAT6A,KITLG,KMT2A,KMT2E,LRP6,MYB,RBL1,REL,RELB,THPO	19
Cancer, Hematological Disease, Immunological Disease, Organismal Injury and Abnormalities	chronic leukemia	2.14E-03				AHI1,ALOX15,ATM,ATR,AXL,BRAF,BRD3,CAPRIN2,CBL,CD74,CEMIP,COL4A4,DPP4,ERC1,EVA1A,FAT4,FOXO3,FRYL,FZD3,GABRE,IL1RAP,KMT2C,KMT2D,LCK,LRRK2,NDNF,NF1,PCLO,PDE5A,POLQ,PTPN11,PTPRZ1,RAPGEF6,RIF1,TAF1L,TP63,TTN,TUBA3C/TUBA3D,UVSSA,ZBTB39,ZFHX3,ZNF551	42
Connective Tissue Disorders, Skeletal and Muscular Disorders	arthropathy	2.15E-03		-0.341		ADRB2,AHI1,APAF1,AREG,ATM,ATP8A1,BARD1,BGN,C1QTNF6,CACNA2D1,CAMK2D,CCL5,CCR6,CD74,CD83,CD97,CDK6,CEBPB,CEMIP,CERS6,CFB,COL9A3,CXCL1,DPP4,ELF3,ERCC6,ERN1,EVC,FLT3LG,FOXO3,GABRE,GSN,GSTT1,HSPA1A/HSPA1B,HSPA8,IL15,IL7R,IRF1,ITPR1,ITPR3,KLF12,KLF13,LCP1,LEPR,LRRK2,LTB,MAGI3,MAML3,MAOA,MMP16,MYCBP2,NCOA2,NGFR,NT5E,PHIP,PLA2G4A,PSMB9,PTGS2,PURA,RAG1,RAPH1,REL,RFX3,RIMS1,RNF169,S100A10,SCN4A,SLC1A1,SLC3…	84
Cancer, Hematological Disease, Immunological Disease, Organismal Injury and Abnormalities	diffuse B-cell lymphoma	2.16E-03				ATM,BBC3,BRAF,CCDC132,CDK6,DMXL1,DOCK2,EGFR,GPD2,KIF21B,KMT2C,KMT2D,LRP6,MEF2A,NCR3LG1,NDNF,NF1,PAG1,PCLO,PTPN14,SLC16A7,TTN,VPS13A,ZNF615,ZNF714,ZNF91	26
Cancer, Organismal Injury and Abnormalities	carcinosarcoma	2.16E-03				ATM,CLDN3,CLDN4,EGFR,KMT2D	5
Developmental Disorder, Hereditary Disorder, Metabolic Disease	familial amyloidosis	2.16E-03				BGN,GSN,OSMR,TACSTD2,TGFBI	5
Cell Death and Survival, Nervous System Development and Function	survival of astrocytes	2.16E-03				CCL5,CNTF,EGFR,GPR37L1,NF1	5
Cellular Movement, Renal and Urological System Development and Function	migration of kidney cell lines	2.18E-03		-1.415	bias	APC,CCL5,DOCK4,ITGA1,ITGA2,NFKB2,PEAK1,PKD1,PTPN11,ROCK2,WASF3,ZEB1	12
Cell Death and Survival, Nervous System Development and Function	cell viability of neuroglia	2.18E-03		0.749	bias	AXL,CCL5,CNTF,EGFR,GPR37L1,IL15,NF1,NGFR	8
Carbohydrate Metabolism	quantity of carbohydrate	2.21E-03		-0.804		ABCA1,ACACB,ACVR2B,APAF1,ATP2B2,CFB,CFH,CHST6,CLCN5,CNTF,CTH,DDAH2,DICER1,EGFR,EIF2AK2,ERCC6,FFAR4,FOXO3,GLIS3,GNAQ,GPD2,INPP4A,INSR,IRS1,ITPR3,KITLG,LDLR,LEPR,NCEH1,NOS1,NR2C2,NRIP1,PIKFYVE,PKD1,PLA2G4A,PPARGC1B,PTGS2,PTPN11,RAG1,RNF213,ROCK2,SCD,SLC5A3,TBC1D4,TK2,UCP2,VPS13C,ZBTB20	48
Hematological Disease, Metabolic Disease	dyslipidemia	2.23E-03		1.664		ABCA1,ADRB2,DPP4,FOXO3,IRS1,LDLR,LEPR,LIPC,NNMT,NOS1,PPARGC1B,QPRT,SCD	13
Cancer, Organismal Injury and Abnormalities	development of head and neck tumor	2.24E-03				ATM,CDK6,HMGA2,LCK,RBL1,XRCC2	6
Organismal Injury and Abnormalities	growth of lesion	2.28E-03		-0.561		ANPEP,APC,AREG,ATF3,ATM,AXL,BBC3,BIK,BMP7,BRAF,CDH5,CDK6,CERS6,CLDN4,CNTF,CST6,CXCL1,DICER1,DOCK4,DPP4,EFNA1,EGFR,FFAR4,FHL2,FOXO3,HMGA2,HSPA1A/HSPA1B,HSPA8,IL13RA2,IL15,IL32,INHBB,INSR,IRF1,IRS1,ITGA1,KIDINS220,KITLG,KMT2A,LEPR,LIMD1,LRRK2,MAOA,MYB,NF1,NFKB2,NGFR,NR2C2,NT5E,OLR1,PDGFB,PEAK1,PHC3,PLA2G4A,PTGS2,RAG1,RELB,S100A10,SEMA3B,SOX2,SOX7,SPARC,TACSTD2,TP63,TPM1,ULK2,WNT3A	67
Cellular Development, Skeletal and Muscular System Development and Function, Tissue Development	differentiation of osteoblasts	2.28E-03		0.196		ACVR2B,APC,AREG,ATM,BGN,BMP7,CBL,CDK6,CEBPB,CREB3L1,EDNRA,EGFR,EIF2AK2,FHL2,GLI3,GLIS3,HDAC4,LIMD1,LRP8,MEF2C,NF1,PRRX2,RBL1,SEMA7A,SOX2,TP63,WNT3A,WNT4	28
Cell Cycle	interphase	2.31E-03		-0.364		ALOX15,APC,ATF3,ATM,ATR,ATRX,BARD1,BHLHE40,BMP7,BRAF,CAMK2D,CASP8AP2,CBL,CDK6,CEBPB,CENPJ,CYP1B1,DPP4,EGFR,EIF2AK2,EP400,FOXN3,FOXO3,HDAC4,HMGA2,IL15,ING4,INSR,IRS1,ITGA2,KITLG,KMT2E,LATS1,MMS22L,MRE11A,MTBP,MYB,NRIP1,PKD1,PLK2,PMEPA1,PPARGC1B,PRKDC,PTGS2,PTPN11,PURA,RBL1,REL,REV3L,SOX2,TAF2,TAOK1,TET1,THPO,TOPBP1,TP63,WRN,ZBED6	58
Cell Cycle, Skeletal and Muscular System Development and Function	G1/S phase transition of vascular smooth muscle cells	2.31E-03				EIF2AK2,PPARGC1B	2
Cancer, Organismal Injury and Abnormalities, Renal and Urological Disease, Reproductive System Disease	Gleason sum score 7-9 malignant neoplasm of prostate	2.31E-03				AGO2,DICER1	2
Connective Tissue Disorders, Developmental Disorder, Hereditary Disorder, Neurological Disease, Organismal Injury and Abnormalities, Skeletal and Muscular Disorders	Seckel syndrome 1	2.31E-03				ATR,CENPJ	2
Cell-To-Cell Signaling and Interaction, Reproductive System Development and Function	activation of breast cell lines	2.31E-03				AXL,CEBPB	2
Cell Morphology, Cellular Assembly and Organization	alignment of actin filaments	2.31E-03				DST,MARCKSL1	2
Regulator Networks
ID	Diseases & Functions	Consistency Score	Node Total	Regulator Total	Regulators	Target Total	Target Molecules in Dataset	Disease & Function Total
1	development of lymphatic system component,formation of lymphatic system component	14.453	29	8	CD40,Ifn,Ifnar,IFNB1,IL1B,Immunoglobulin,NFkB (complex),TNF	19	APC,BBC3,BHLHE40,CCR6,CD74,CD83,DICER1,DLL4,FOXC2,IL15,IL7R,IRF1,LCP1,LTB,MEF2C,NFKB2,RAG1,RELB,THPO	2
2	anemia,colony formation of cells,disorder of stature,hypoplasia of organ,hypoplasia of thorax,incidence of lymphoma,perinatal death,seizures	9.833	49	5	EIF4G1,HGF,miR-16-5p (and other miRNAs w/seed AGCAGCA),MYOD1,Vegf	36	APAF1,ARID3A,ATF3,ATM,ATRX,BMP7,BRCA2,CACNA2D1,CDK6,CENPJ,EGFR,ELF3,HOMER1,HSPA1A/HSPA1B,HTR7,INHBB,ITGA2,ITPR1,KITLG,KMT2A,KRT19,LATS1,LDLR,MEF2C,MYB,NCOA2,PKD1,PRKDC,PTGS2,PURA,SCN4A,SOX2,TGFBR3,TP63,TTN,ZEB1	8
3	activation of enzyme,apoptosis of fibroblast cell lines,colony formation,expression of RNA,perinatal death,transcription	5.485	20	2	26s Proteasome,miR-155-5p (miRNAs w/seed UAAUGCU)	12	APAF1,CEBPB,CXCL1,EGFR,FOXO3,MYB,NFKB2,PKD1,PRKDC,PTGS2,SOX2,TRAF4	6
4	Growth Failure,growth of organism,organismal death,proliferation of tumor cell lines,quantity of adipose tissue,size of body,transcription of DNA	5.336	27	3	IRS1,mir-145,TRIM28	17	ABCA1,ACACA,APAF1,ATF7IP,CDK6,CEBPB,EGFR,FOXO3,INSR,KLF13,LDLR,MEF2C,PPARGC1B,S100A4,SOX2,TGFBI,UCP2	7
5	growth of organism,incidence of lymphoma,perinatal death,vascular disease	4.899	31	3	26s Proteasome,HGF,NR4A1	24	ACACA,APAF1,ATM,CCL5,CDH5,EGFR,ITPR3,KITLG,KRT19,LATS1,LDLR,LIPC,LRP8,NT5E,PKD1,PRKDC,PTGS2,SCD,SOX2,STIL,TOPBP1,TP63,UCP2,ZEB1	4
6	apoptosis of tumor cell lines,head and neck neoplasia,proliferation of tumor cell lines	3.464	17	2	CAV1,mir-8	12	ATM,CBL,HDAC4,HSPA8,IDO1,INSR,KRT19,LRP6,PLA2G4A,PLAG1,SOX2,ZEB1	3
7	hypoplasia of thorax,incidence of lymphoma	3.024	11	2	CTNNB1,HGF	7	ATM,LCK,PKD1,PRKDC,S100A4,TP63,ZEB1	2
8	cell viability of stem cells,craniofacial abnormality	2.500	22	4	APP,miR-218-5p (and other miRNAs w/seed UGUGCUU),NUPR1,TP63	16	APAF1,APC,ASPM,ATM,ATR,BMP7,BRAF,CASC5,DICER1,EGFR,HIPK2,LRP6,NF1,PRKDC,STIL,XRCC2	2
9	growth of connective tissue	2.309	5	1	SPARC	3	ATM,BRCA2,SLC7A11	1
10	ventricular hypertrophy	1.155	5	1	KRAS	3	ABCA1,NT5E,PTGS2	1
11	activation of enzyme,congenital anomaly of skeletal bone	1.134	10	1	TP63	7	APAF1,APC,BBC3,BMP7,BRAF,DICER1,INSR	2
12	activation of enzyme	0.000	10	2	26s Proteasome,TP63	7	APAF1,APC,BBC3,BRAF,EGFR,INSR,TRAF4	1
13	formation of lymphoid organ	-2.412	13	1	IFNG	11	BBC3,CCR6,CD74,CD83,EGR3,IL15,IL7R,IRF1,LTB,NFKB2,THPO	1
14	congenital anomaly of musculoskeletal system	-3.780	9	1	CTNNB1	7	BGN,BMP7,EGFR,FOXC2,MMP16,PKD1,TP63	1
15	formation of cellular protrusions	-4.000	11	1	TP63	9	APC,AREG,BMP7,BRAF,DICER1,IL1RAP,INSR,S100A4,ULK2	1
16	activation of DNA endogenous promoter	-4.899	8	1	miR-16-5p (and other miRNAs w/seed AGCAGCA)	6	ASXL2,EGFR,MYB,PLAG1,PURA,WNT3A	1
17	cell survival	-5.367	7	1	H2AFB3 (includes others)	5	AQP3,ATF3,BBC3,BIK,EFNA1	1
18	apoptosis of liver cells	-5.367	7	1	IFNG	5	BBC3,CEBPB,IRF1,PDGFB,PTGS2	1
19	growth of connective tissue	-6.000	6	1	IFNA1/IFNA13	4	CD83,EIF2AK2,GEM,PTGS2	1
20	size of brain	-7.000	6	1	TP63	4	APAF1,DICER1,FOXO3,MYB	1
21	cell viability	-8.083	5	1	RNF31	3	AREG,CXCL1,EGR3	1
22	size of forebrain	-17.321	5	1	APP	3	FOXO3,FZD3,MAP1B	1
23	apoptosis of tumor cell lines	-21.922	9	1	IFNA2	7	DPP4,EIF2AK2,GEM,HSH2D,IFI6,IRF1,MT1F	1
	*: regulator networks ID1 and ID6 are shown on the right
C/EBPβ downstream regulatory network
Symbol	Synonym(s)	Entrez Gene Name	Gene symbol -- human (Hugo / HGNC, Entrez Gene)	Location	Family	Drugs	Entrez Gene ID for Human
ATF3	activating transcription factor 3, AIT3, LRF-1, LRFI, LRG-21	activating transcription factor 3	ATF3	Nucleus	transcription regulator		467
SBSN	1110005D19Rik, AI747508, RGD1562305, SUPRABASIN, UNQ698	suprabasin	SBSN	Cytoplasm	other		374897
PRKAR2B	AI451071, AW061005, Pka rII β, Pka riib, Pkarb2, PKARIIbeta, PRKAR2, protein kinase, cAMP dependent regulatory, type II beta, protein kinase, cAMP dependent regulatory, type II β, protein kinase, cAMP-dependent, regulatory, type II, beta, protein kinase, cAMP-dependent, regulatory, type II, β, R2 β, RATDNA, RII(beta), RII(β), RII-BETA, RII-β	protein kinase, cAMP-dependent, regulatory, type II, beta	PRKAR2B	Cytoplasm	kinase		5577
SCD	AA589638, ab, AI265570, Delta9 Desaturase, FADS5, MSTP008, PRO1933, SCD1, SCDOS, STEAROYL-COA DESATURASE, stearoyl-CoA desaturase (delta-9-desaturase), stearoyl-Coenzyme A desaturase 1, Stearyl CoA Destaurase	stearoyl-CoA desaturase (delta-9-desaturase)	SCD	Cytoplasm	enzyme		6319
SERPINA1	A1-PI, A1A, A1AT, AAT, AAT2, AI118301, alpha 1 antiprotease, Alpha 1 Protease Inhibitor, alpha 1 PROTEINASE INHIBITOR, Alpha at1, Alpha-1-antiproteinase, alpha-1-antitrypsin isomer 1, alpha-1-antitrypsin isomer 2, Alpha1 Antitrypsin, alpha1 AT, alpha1-PI, antitrypsin, D12Ucla2, Dom1, Dom2, Dom4, Dom5, Elafin, PI, PI1, PI2, Pi3, PI4, PI5, Pi6, PRO2275, serine (or cysteine) peptidase inhibitor, cla…	serpin peptidase inhibitor, clade A (alpha-1 antiproteinase, antitrypsin), member 1	SERPINA1	Extracellular Space	other		5265
PTGS2	COX-2, CYCLO-OXYGENASE 2, GRIPGHS, hCox-2, INDUCIBLE CYCLOOXYGENASE, MTCO2, PGG/HS, PGH synthase 2, PGHS-2, Pgi2 synthase, Pgs2, Pgsi, PHS-2, Prostaglandin endoperoxide synthase 2, prostaglandin-endoperoxide synthase 2 (prostaglandin G/H synthase and cyclooxygenase), TIS10	prostaglandin-endoperoxide synthase 2 (prostaglandin G/H synthase and cyclooxygenase)	PTGS2	Cytoplasm	enzyme	acetaminophen/pentazocine, acetaminophen/clemastine/pseudoephedrine, aspirin/butalbital/caffeine, acetaminophen/caffeine/dihydrocodeine, aspirin/hydrocodone, aspirin/oxycodone, acetaminophen/aspirin/caffeine, aspirin/pravastatin, acetaminophen/dexbrompheniramine/pseudoephedrine, aspirin/meprobamate, aspirin/caffeine/propoxyphene, aspirin/butalbital/caffeine/codeine, aspirin/caffeine/dihydrocodein…	5743
CCL5	chemokine (C-C motif) ligand 5, D17S136E, eoCP, MuRantes, RANTES, RNTES, SCYA5, Similar to merantes, SIS-delta, SISd, TCP228	chemokine (C-C motif) ligand 5	CCL5	Extracellular Space	cytokine		6352
ZKSCAN1	5930429A01Rik, 9130423L19Rik, 9230118B16Rik, AI646829, AI788588, C87323, KOX18, PHZ-37, zinc finger with KRAB and SCAN domains 1, ZNF36, ZNF139, ZSCAN33	zinc finger with KRAB and SCAN domains 1	ZKSCAN1	Nucleus	transcription regulator		7586
BARD1	BRAD1, BRCA1 associated RING domain 1, ENSMUSG00000060893, ENSMUSG00000073653	BRCA1 associated RING domain 1	BARD1	Nucleus	transcription regulator		580
EGFR	9030024J15RIK, AI552599, C-ERBB, EGF receptor, EGF-TK, EGFR vIII, EGFR1, epidermal growth factor receptor, ERBB, ERBB1, Errb1, Errp, HER-1 (EGFR), HER1, MENA, NISBD2, PIG61, wa-2, Wa5	epidermal growth factor receptor	EGFR	Plasma Membrane	kinase	cetuximab, AEE 788, panitumumab, BMS-599626, varlitinib, XL647, bevacizumab/erlotinib, afatinib, sapitinib, cetuximab/irinotecan, lapatinib/pazopanib, irinotecan/panitumumab, erlotinib/vismodegib, erlotinib/gemcitabine, lapatinib/letrozole, capecitabine/lapatinib, bevacizumab/panitumumab, bevacizumab/cetuximab, capecitabine/erlotinib, lapatinib/paclitaxel, cabozantinib/erlotinib, lapatinib/trastu…	1956
PLA2G4A	cPLA2, cPLA2-alpha, cPLA2-α, cytosolic phospholipase a2 α, Ipla2beta, IVA-PLA2, phospholipase A2, group IVA (cytosolic, calcium-dependent), Pla2c, PLA2G4	phospholipase A2, group IVA (cytosolic, calcium-dependent)	PLA2G4A	Cytoplasm	enzyme	quinacrine	5321
ATM	AI256621, AT1, ATA, ataxia telangiectasia mutated, ATC, ATD, ATDC, ATE, ATM serine/threonine kinase, C030026E19RIK, TEL1, TELO1	ATM serine/threonine kinase	ATM	Nucleus	kinase		472
KMT2D	AAD10, ALR, BC032281, BC058659, C430014K11Rik, CAGL114, KABUK1, KMS, KMT2B, lysine (K)-specific methyltransferase 2D, MLL2, MLL4, TNRC21	lysine (K)-specific methyltransferase 2D	KMT2D	Nucleus	transcription regulator		8085
BHLHE40	Basic helix loop helix, Basic helix-loop-helix domain containing, class b2, basic helix-loop-helix family, member e40, BHLHB2, C130042M06Rik, Clast5, CR8, DEC1, HLHB2, SHARP-2, STRA13, Stra14	basic helix-loop-helix family, member e40	BHLHE40	Nucleus	transcription regulator		8553
SHPRH	2610103K11Rik, AA450458, AU024614, bA545I5.2, BC006883, D230017O13Rik, E130018M05, SNF2 histone linker PHD RING helicase, SNF2 histone linker PHD RING helicase, E3 ubiquitin protein ligase	SNF2 histone linker PHD RING helicase, E3 ubiquitin protein ligase	SHPRH	Nucleus	transcription regulator		257218
IRS1	ENSMUSG00000022591, G972R, HIRS-1, insulin receptor substrate 1, IRS1IRM	insulin receptor substrate 1	IRS1	Cytoplasm	enzyme		3667
XIST	A430022B11, AI314753, DXS1089, DXS399E, Inactive x specific transcript, inactive X specific transcripts, LINC00001, NCRNA00001, swd66, SXI1, X inactive specific transcript (non-protein coding), Xi specific transcript	X inactive specific transcript (non-protein coding)	XIST	Nucleus	other		7503
PRKDC	AI326420, AU019811, DNA-DEPENDENT protein KINASE, DNA-PKcs, DNAPDcs, DNAPK, DNPK1, DOXNPH, dxnph, HYRC1, HYRC, IMD26, p350, p460, Prkdc predicted, protein kinase, DNA-activated, catalytic polypeptide, scid, slip, XRCC7	protein kinase, DNA-activated, catalytic polypeptide	PRKDC	Nucleus	kinase		5591
LEMD3	AI316861, LEM domain containing 3, MAN1, Msrb3, RGD1561001	LEM domain containing 3	LEMD3	Nucleus	other		23592
COL5A2	1110014L14RIK, collagen, type V, alpha 2, collagen, type V, α 2, D230017N05, PROCOLLAGEN type V alpha2	collagen, type V, alpha 2	COL5A2	Extracellular Space	other	collagenase clostridium histolyticum	1290
NR2C2	mKIAA4145, nuclear receptor subfamily 2, group C, member 2, TAK1, TR4	nuclear receptor subfamily 2, group C, member 2	NR2C2	Nucleus	ligand-dependent nuclear receptor		7182
HIPK2	1110014O20RIK, B230339E18RIK, homeodomain interacting protein kinase 2, LOC653052, LOC100505582, PRO0593, Stank	homeodomain interacting protein kinase 2	HIPK2	Nucleus	kinase		28996
PRSS8	2410039E18Rik, AI313909, C79772, CAP1, fr, mCAP1, PROSTASIN, protease, serine 8 (prostasin), protease, serine, 8, Serine protease stubble	protease, serine, 8	PRSS8	Extracellular Space	peptidase		5652
FHL2	AAG11, DRAL, four and a half LIM domains 2, Skeletal muscle lim protein 3, SLIM-3	four and a half LIM domains 2	FHL2	Nucleus	transcription regulator		2274
MYB	AI550390, c-myb CDS, Cmyb, efg, M16449, myeloblastosis oncogene, v-myb avian myeloblastosis viral oncogene homolog	v-myb avian myeloblastosis viral oncogene homolog	MYB	Nucleus	transcription regulator		4602
LEPR	CD295, db, diabetes, Fa, LEPROT, leptin receptor, LEPTIN receptor splice variant form 13.2, Modb1, OB receptor, OB-R, Ob-re, OB-RGRP, Ob-RM, obese-like, obl	leptin receptor	LEPR	Plasma Membrane	transmembrane receptor	recombinant-methionyl human leptin	3953
INSR	4932439J01Rik, alpha subunit INSULIN receptor, CD220, D630014A15RIK, HHF5, insulin receptor, INSULIN receptor B, Insulin receptor beta, INSULIN receptor KINASE, Insulin receptor β, INSULIN RPTK, IR, IR alpha, IR α, IR-B, IRK, α subunit INSULIN receptor	insulin receptor	INSR	Plasma Membrane	kinase	insulin detemir, INS, canakinumab/INS, insulin aspart/insulin detemir, ceritinib, insulin glargine/insulin lispro, insulin aspart, insulin glulisine, insulin lispro, insulin glargine, protamine zinc insulin	3643
LDLR	FH, FHC, Hlb301, LDLCQ2, LDLRA, low density lipoprotein receptor	low density lipoprotein receptor	LDLR	Plasma Membrane	transporter		3949
RPS6KA2	D17Wsu134e, HU-2, IMAGE:4151609, MAPKAPK1C, p90-RSK2, p90-RSK3, p90rsk, pp90rsk, pp90RSK3, ribosomal protein S6 kinase polypeptide 2, ribosomal protein S6 kinase, 90kDa, polypeptide 2, ribosomal protein S6 kinase, polypeptide 2, Rps6ka-rs1, RSK, RSK3, S6K-alpha, S6K-alpha2, S6K-α	ribosomal protein S6 kinase, 90kDa, polypeptide 2	RPS6KA2	Nucleus	kinase		6196
HOMER3	AW146114, Homer, homer homolog 3 (Drosophila), VESL3	homer homolog 3 (Drosophila)	HOMER3	Plasma Membrane	other		9454
ATR	ataxia telangiectasia and Rad3 related, Ataxia-telangiectasia-like, ATR serine/threonine kinase, FCTCS, FRP1, LOC100365674, LOC367198, LOC684113, MEC1, SCKL, SCKL1	ATR serine/threonine kinase	ATR	Nucleus	kinase		545
FOXO3	1110048B16RIK, 2010203A17RIK, AF6q21, C76856, Fkhr2, FKHRL1, FKHRL1P2, forkhead box O3, FOXO2, FOXO3A	forkhead box O3	FOXO3	Nucleus	transcription regulator		2309
NCOR1	5730405M06RIK, A230020K14RIK, hN-CoR, mKIAA1047, N-CoR, nuclear receptor co-repressor 1, PPP1R109, RIP13, Rxrip13, TRAC1	nuclear receptor corepressor 1	NCOR1	Nucleus	transcription regulator		9611
MED23	3000002A17Rik, ARC130, CRSP3, CRSP130, CRSP133, DRIP130, ESTM7, KIAA1216, Med130, mediator complex subunit 23, mKIAA1216, MRT18, SUR-2, X83317	mediator complex subunit 23	MED23	Nucleus	transcription regulator		9439
HDAC4	4932408F19, 4932408F19Rik, AHO3, AI047285, BDMR, HA6116, HD4, HDAC-A, histone deacetylase 4	histone deacetylase 4	HDAC4	Nucleus	transcription regulator	tributyrin, belinostat, pyroxamide, romidepsin	9759
TP63	AI462811, AIS, B(p51A), B(p51B), Delta N p63, Delta N p63 Alpha, Delta N p63 α, EEC3, KET, LMS, NBP, OFC8, p51, P63, P51/P63, p53CP, p63 alpha isoform, p63 gamma isoform, p63 α isoform, p63 γ isoform, p73H, P73l, RHS, SHFM4, TAp63, TP53CP, TP53L, TP73L, transformation related protein 63, Trp63, Trp53rp1, TUMOR protein 63 KDA with STRONG HOMOLOGY TO P53, tumor protein p63, tumour protein 63 KDA wi…	tumor protein p63	TP63	Nucleus	transcription regulator		8626
Molecules:
gene_symbol	Entrez Gene Name	Location	Type(s)	Biomarker Application(s)	Drug(s)
ARHGAP32	Rho GTPase activating protein 32	Cytoplasm	other	0
BBX	bobby sox homolog (Drosophila)	Nucleus	other	0
CANT1	calcium activated nucleotidase 1	Extracellular Space	enzyme	0
CCDC88A	coiled-coil domain containing 88A	Cytoplasm	other	0
DENND4C	DENN/MADD domain containing 4C	Other	other	0
DGKH	diacylglycerol kinase, eta	Cytoplasm	kinase	0
FAM135A	family with sequence similarity 135, member A	Other	enzyme	0
KAT6A	K(lysine) acetyltransferase 6A	Nucleus	enzyme	0
MBNL3	muscleblind-like splicing regulator 3	Nucleus	other	0
MGA	MGA, MAX dimerization protein	Nucleus	transcription regulator	0
PUM1	pumilio RNA-binding family member 1	Cytoplasm	other	0
SLC16A7	solute carrier family 16 (monocarboxylate transporter), member 7	Plasma Membrane	transporter	0
HIPK2	homeodomain interacting protein kinase 2	Nucleus	kinase	0
NF1	neurofibromin 1	Cytoplasm	other	0
LNPEP	leucyl/cystinyl aminopeptidase	Cytoplasm	peptidase	0
ZNF678	zinc finger protein 678	Nucleus	other	0
KIAA0586	KIAA0586	Cytoplasm	other	0
FYB	FYN binding protein	Nucleus	other	0
LRBA	LPS-responsive vesicle trafficking, beach and anchor containing	Cytoplasm	other	0
HIPK1	homeodomain interacting protein kinase 1	Nucleus	kinase	0
ZFHX3	zinc finger homeobox 3	Nucleus	transcription regulator	0
DROSHA	drosha, ribonuclease type III	Nucleus	enzyme	0
NOS1	nitric oxide synthase 1 (neuronal)	Cytoplasm	enzyme	unspecified application	GW 273629, targinine
ATXN7	ataxin 7	Nucleus	other	0
SOCS4	suppressor of cytokine signaling 4	Cytoplasm	other	0
PTPRU	protein tyrosine phosphatase, receptor type, U	Plasma Membrane	phosphatase	0
GOLGA4	golgin A4	Cytoplasm	other	0
LMLN	leishmanolysin-like (metallopeptidase M8 family)	Plasma Membrane	peptidase	0
SCAI	suppressor of cancer cell invasion	Nucleus	transcription regulator	0
IL1RAP	interleukin 1 receptor accessory protein	Plasma Membrane	transmembrane receptor	0
TGFBR3	transforming growth factor, beta receptor III	Plasma Membrane	kinase	0
FOXO3	forkhead box O3	Nucleus	transcription regulator	efficacy
ARHGEF12	Rho guanine nucleotide exchange factor (GEF) 12	Cytoplasm	other	0
FAM217B	family with sequence similarity 217, member B	Other	other	0
ATF2	activating transcription factor 2	Nucleus	transcription regulator	prognosis
SCD	stearoyl-CoA desaturase (delta-9-desaturase)	Cytoplasm	enzyme	diagnosis
HSPA8	heat shock 70kDa protein 8	Cytoplasm	enzyme	diagnosis
APAF1	apoptotic peptidase activating factor 1	Cytoplasm	other	diagnosis
TCF12	transcription factor 12	Nucleus	transcription regulator	0
SMARCAD1	SWI/SNF-related, matrix-associated actin-dependent regulator of chromatin, subfamily a, containing DEAD/H box 1	Nucleus	enzyme	0
ZNF704	zinc finger protein 704	Other	other	0
TRRAP	transformation/transcription domain-associated protein	Nucleus	transcription regulator	0
SBNO1	strawberry notch homolog 1 (Drosophila)	Other	enzyme	0
ENTPD4	ectonucleoside triphosphate diphosphohydrolase 4	Cytoplasm	enzyme	0
MYPN	myopalladin	Cytoplasm	other	0
NARG2	interactor of little elongation complex ELL subunit 2	Nucleus	other	0
TMEM164	transmembrane protein 164	Other	other	0
SLC7A11-AS1	SLC7A11 antisense RNA 1	Other	other	0
ITGBL1	integrin, beta-like 1 (with EGF-like repeat domains)	Other	other	0
ZBTB43	zinc finger and BTB domain containing 43	Nucleus	other	0
ZNF507	zinc finger protein 507	Nucleus	other	0
PASK	PAS domain containing serine/threonine kinase	Cytoplasm	kinase	0
FOXN3	forkhead box N3	Nucleus	transcription regulator	unspecified application
PPIP5K2	diphosphoinositol pentakisphosphate kinase 2	Cytoplasm	kinase	0
FZD3	frizzled class receptor 3	Plasma Membrane	G-protein coupled receptor	0
GK5	glycerol kinase 5 (putative)	Other	kinase	0
KAT6B	K(lysine) acetyltransferase 6B	Nucleus	enzyme	0
MST1R	macrophage stimulating 1 receptor (c-met-related tyrosine kinase)	Plasma Membrane	kinase	0	crizotinib
MKI67	marker of proliferation Ki-67	Nucleus	other	diagnosis,disease progression,efficacy,prognosis,response to therapy,unspecified application
GIGYF2	GRB10 interacting GYF protein 2	Cytoplasm	other	0
MLH3	mutL homolog 3	Nucleus	other	diagnosis
TGOLN2	trans-golgi network protein 2	Cytoplasm	other	0
LIFR	leukemia inhibitory factor receptor alpha	Plasma Membrane	transmembrane receptor	diagnosis
AHI1	Abelson helper integration site 1	Cytoplasm	other	unspecified application
CLASP1	cytoplasmic linker associated protein 1	Cytoplasm	other	0
CPD	carboxypeptidase D	Extracellular Space	peptidase	0
SECISBP2L	SECIS binding protein 2-like	Other	other	0
NIPBL	Nipped-B homolog (Drosophila)	Nucleus	transcription regulator	0
LARP4	La ribonucleoprotein domain family, member 4	Other	other	0
VPS13B	vacuolar protein sorting 13 homolog B (yeast)	Nucleus	transporter	0
BPTF	bromodomain PHD finger transcription factor	Nucleus	transcription regulator	0
RC3H2	ring finger and CCCH-type domains 2	Plasma Membrane	enzyme	0
PDE5A	phosphodiesterase 5A, cGMP-specific	Cytoplasm	enzyme	diagnosis	dyphylline, nitroglycerin, udenafil, avanafil, aspirin/dipyridamole/telmisartan, aminophylline, sildenafil, dipyridamole, aspirin/dipyridamole, vardenafil, tolbutamide, tadalafil, theophylline, pentoxifylline
TJP1	tight junction protein 1	Plasma Membrane	other	0
HMGA2	high mobility group AT-hook 2	Nucleus	enzyme	prognosis
ZBED6	zinc finger, BED-type containing 6	Nucleus	other	0
ANKRD12	ankyrin repeat domain 12	Nucleus	other	0
RPGRIP1L	RPGRIP1-like	Cytoplasm	other	0
EDNRA	endothelin receptor type A	Plasma Membrane	transmembrane receptor	0	bosentan, avosentan, clazosentan, ambrisentan, sitaxsentan, zibotentan, SB 234551, TBC 3214, BSF 302146, macitentan, fandosentan, atrasentan
TTC14	tetratricopeptide repeat domain 14	Other	other	0
LCOR	ligand dependent nuclear receptor corepressor	Nucleus	transcription regulator	0
RECQL	RecQ helicase-like	Nucleus	enzyme	0
OSBPL8	oxysterol binding protein-like 8	Plasma Membrane	other	0
WNK1	WNK lysine deficient protein kinase 1	Cytoplasm	kinase	0
ATE1	arginyltransferase 1	Nucleus	enzyme	0
TMED7-TICAM2	TMED7-TICAM2 readthrough	Other	other	0
RBBP5	retinoblastoma binding protein 5	Nucleus	other	0
ZNF28	zinc finger protein 28	Nucleus	other	0
GSTCD	glutathione S-transferase, C-terminal domain containing	Cytoplasm	enzyme	0
NXPE3	neurexophilin and PC-esterase domain family, member 3	Other	other	0
TMEM194A	transmembrane protein 194A	Other	other	0
FAM63B	family with sequence similarity 63, member B	Nucleus	transporter	0
RNF6	ring finger protein (C3H2C3 type) 6	Nucleus	transcription regulator	0
RASA1	RAS p21 protein activator (GTPase activating protein) 1	Cytoplasm	transporter	0
NIN	ninein (GSK3B interacting protein)	Cytoplasm	other	0
INTS2	integrator complex subunit 2	Nucleus	other	0
FKBP14	FK506 binding protein 14, 22 kDa	Cytoplasm	enzyme	0
HMBOX1	homeobox containing 1	Nucleus	transcription regulator	0
HIPK3	homeodomain interacting protein kinase 3	Nucleus	kinase	0
AP3M1	adaptor-related protein complex 3, mu 1 subunit	Cytoplasm	transporter	0
ZFP91-CNTF	ZFP91-CNTF readthrough (NMD candidate)	Other	other	0
TGFBI	transforming growth factor, beta-induced, 68kDa	Extracellular Space	other	0
SPATA13	spermatogenesis associated 13	Plasma Membrane	other	0
GOLGA8A	golgin A8 family, member A	Cytoplasm	other	0
STIL	SCL/TAL1 interrupting locus	Nucleus	other	0
ZNF322	zinc finger protein 322	Cytoplasm	other	0
CLCN5	chloride channel, voltage-sensitive 5	Plasma Membrane	ion channel	0
HSPA1B	heat shock 70kDa protein 1A	Cytoplasm	enzyme	unspecified application
FNDC3B	fibronectin type III domain containing 3B	Cytoplasm	other	0
ELMSAN1	ELM2 and Myb/SANT-like domain containing 1	Nucleus	other	0
NSD1	nuclear receptor binding SET domain protein 1	Nucleus	transcription regulator	0
CCDC144B	coiled-coil domain containing 144B (pseudogene)	Other	other	0
ARHGEF11	Rho guanine nucleotide exchange factor (GEF) 11	Cytoplasm	other	0
INVS	inversin	Nucleus	transcription regulator	0
SRSF10	serine/arginine-rich splicing factor 10	Nucleus	other	0
HSPA1A	heat shock 70kDa protein 1A	Cytoplasm	enzyme	unspecified application
PPFIBP1	PTPRF interacting protein, binding protein 1 (liprin beta 1)	Plasma Membrane	other	0
PTPN11	protein tyrosine phosphatase, non-receptor type 11	Cytoplasm	phosphatase	0
CLMP	CXADR-like membrane protein	Plasma Membrane	other	0
PTPRF	protein tyrosine phosphatase, receptor type, F	Plasma Membrane	phosphatase	0
ATRX	alpha thalassemia/mental retardation syndrome X-linked	Nucleus	transcription regulator	0
EHBP1	EH domain binding protein 1	Cytoplasm	other	0
GTF2A1	general transcription factor IIA, 1, 19/37kDa	Cytoplasm	transcription regulator	diagnosis
CLCN3	chloride channel, voltage-sensitive 3	Plasma Membrane	ion channel	0
ANKRD50	ankyrin repeat domain 50	Other	other	0
AGPAT9	1-acylglycerol-3-phosphate O-acyltransferase 9	Cytoplasm	enzyme	0
CCDC144C	coiled-coil domain containing 144C, pseudogene	Other	other	0
VPS13C	vacuolar protein sorting 13 homolog C (S. cerevisiae)	Cytoplasm	other	0
ZNF621	zinc finger protein 621	Nucleus	other	0
PPP2R1B	protein phosphatase 2, regulatory subunit A, beta	Plasma Membrane	phosphatase	0
P2RY1	purinergic receptor P2Y, G-protein coupled, 1	Plasma Membrane	G-protein coupled receptor	0	clopidogrel/telmisartan, clopidogrel
KCTD12	potassium channel tetramerization domain containing 12	Plasma Membrane	ion channel	0
LMBRD2	LMBR1 domain containing 2	Other	other	0
WHSC1L1	Wolf-Hirschhorn syndrome candidate 1-like 1	Nucleus	enzyme	0
PPP1R9A	protein phosphatase 1, regulatory subunit 9A	Plasma Membrane	other	0
ZCCHC6	zinc finger, CCHC domain containing 6	Other	enzyme	0
ZNF37A	zinc finger protein 37A	Nucleus	transcription regulator	0
VPRBP	Vpr (HIV-1) binding protein	Nucleus	other	0
MRE11A	MRE11 meiotic recombination 11 homolog A (S. cerevisiae)	Nucleus	enzyme	0
JMJD1C	jumonji domain containing 1C	Nucleus	other	0
CREBZF	CREB/ATF bZIP transcription factor	Nucleus	transcription regulator	0
WDR4	WD repeat domain 4	Nucleus	other	0
REST	RE1-silencing transcription factor	Nucleus	transcription regulator	0
SLC4A7	solute carrier family 4, sodium bicarbonate cotransporter, member 7	Plasma Membrane	transporter	0
ZNF623	zinc finger protein 623	Nucleus	other	0
FAM83A	family with sequence similarity 83, member A	Other	other	0
ATP11A	ATPase, class VI, type 11A	Plasma Membrane	transporter	0
TNPO1	transportin 1	Nucleus	transporter	0
PPARGC1B	peroxisome proliferator-activated receptor gamma, coactivator 1 beta	Nucleus	transcription regulator	0
AOX1	aldehyde oxidase 1	Cytoplasm	enzyme	0
AGAP1	ArfGAP with GTPase domain, ankyrin repeat and PH domain 1	Cytoplasm	enzyme	0
GCC2	GRIP and coiled-coil domain containing 2	Cytoplasm	other	0
NCR3LG1	natural killer cell cytotoxicity receptor 3 ligand 1	Plasma Membrane	other	0
SLC7A11	solute carrier family 7 (anionic amino acid transporter light chain, xc- system), member 11	Plasma Membrane	transporter	0	N-acetyl-L-cysteine
NUP155	nucleoporin 155kDa	Nucleus	transporter	0
DCAF17	DDB1 and CUL4 associated factor 17	Other	other	0
SLC33A1	solute carrier family 33 (acetyl-CoA transporter), member 1	Cytoplasm	transporter	0
KIAA0754	KIAA0754	Other	other	0
FNDC3A	fibronectin type III domain containing 3A	Cytoplasm	other	0
NR3C1	nuclear receptor subfamily 3, group C, member 1 (glucocorticoid receptor)	Nucleus	ligand-dependent nuclear receptor	efficacy	rimexolone, medrysone, clocortolone pivalate, diflorasone diacetate, fluorometholone, dexamethasone phosphate, cortisone acetate, halcinonide, flurandrenolide, desoximetasone, desonide, prednisolone, clobetasol propionate, fluocinolone acetonide, prednisone, hydrocortisone, triamcinolone, dexamethasone 21-acetate, 11beta hydrocortisone acetate, betamethasone, dexamethasone, budesonide, fluticason…
EGFR	epidermal growth factor receptor	Plasma Membrane	kinase	diagnosis,disease progression,efficacy,prognosis,response to therapy,safety,unspecified application	cetuximab, AEE 788, panitumumab, BMS-599626, varlitinib, XL647, bevacizumab/erlotinib, afatinib, sapitinib, cetuximab/irinotecan, lapatinib/pazopanib, irinotecan/panitumumab, erlotinib/vismodegib, erlotinib/gemcitabine, lapatinib/letrozole, capecitabine/lapatinib, bevacizumab/panitumumab, bevacizumab/cetuximab, capecitabine/erlotinib, lapatinib/paclitaxel, cabozantinib/erlotinib, lapatinib/trastu…
KITLG	KIT ligand	Extracellular Space	growth factor	unspecified application
SMEK2	SMEK homolog 2, suppressor of mek1 (Dictyostelium)	Nucleus	other	0
DENND2C	DENN/MADD domain containing 2C	Other	other	0
CCDC144A	coiled-coil domain containing 144A	Other	other	0
CDK6	cyclin-dependent kinase 6	Nucleus	kinase	0	palbociclib, LEE011, alvocidib
VWA8	von Willebrand factor A domain containing 8	Other	other	0
ARHGAP5	Rho GTPase activating protein 5	Cytoplasm	enzyme	0
NBEAL1	neurobeachin-like 1	Other	other	0
C17orf80	chromosome 17 open reading frame 80	Cytoplasm	other	0
ZNF519	zinc finger protein 519	Nucleus	other	0
SLTM	SAFB-like, transcription modulator	Nucleus	other	0
HECTD4	HECT domain containing E3 ubiquitin protein ligase 4	Nucleus	other	0
OSMR	oncostatin M receptor	Plasma Membrane	transmembrane receptor	diagnosis,efficacy,unspecified application
GOLGA8B	golgin A8 family, member A	Cytoplasm	other	0
DSP	desmoplakin	Plasma Membrane	other	0
CHD9	chromodomain helicase DNA binding protein 9	Cytoplasm	other	0
QTRTD1	queuine tRNA-ribosyltransferase domain containing 1	Cytoplasm	other	0
NCOR1	nuclear receptor corepressor 1	Nucleus	transcription regulator	0
PRKAR2B	protein kinase, cAMP-dependent, regulatory, type II, beta	Cytoplasm	kinase	0
PTAR1	protein prenyltransferase alpha subunit repeat containing 1	Other	other	0
DIAPH2	diaphanous-related formin 2	Cytoplasm	other	0
NT5E	5'-nucleotidase, ecto (CD73)	Plasma Membrane	phosphatase	0
INTS6	integrator complex subunit 6	Nucleus	enzyme	0
ITPRIPL2	inositol 1,4,5-trisphosphate receptor interacting protein-like 2	Other	other	0
SPAG9	sperm associated antigen 9	Cytoplasm	other	0
TTN	titin	Cytoplasm	kinase	0
LATS1	large tumor suppressor kinase 1	Nucleus	kinase	0
CCDC68	coiled-coil domain containing 68	Other	other	0
ASXL2	additional sex combs like transcriptional regulator 2	Extracellular Space	other	0
TTPAL	tocopherol (alpha) transfer protein-like	Other	other	0
BACE1	beta-site APP-cleaving enzyme 1	Cytoplasm	peptidase	0	MK-8931
SLC11A2	solute carrier family 11 (proton-coupled divalent metal ion transporter), member 2	Plasma Membrane	transporter	0
CLINT1	clathrin interactor 1	Cytoplasm	other	0
MLL3	lysine (K)-specific methyltransferase 2C	Nucleus	transcription regulator	0
BIRC6	baculoviral IAP repeat containing 6	Cytoplasm	enzyme	0
ANKRD26	ankyrin repeat domain 26	Nucleus	transcription regulator	0
DMXL2	Dmx-like 2	Cytoplasm	other	0
TCERG1	transcription elongation regulator 1	Nucleus	transcription regulator	0
PHIP	pleckstrin homology domain interacting protein	Nucleus	other	0
RAI14	retinoic acid induced 14	Nucleus	transcription regulator	0
DCAF8	DDB1 and CUL4 associated factor 8	Other	other	0
ZMAT3	zinc finger, matrin-type 3	Nucleus	other	0
ZDBF2	zinc finger, DBF-type containing 2	Other	other	0
NIPA1	non imprinted in Prader-Willi/Angelman syndrome 1	Plasma Membrane	other	0
CDC7	cell division cycle 7	Nucleus	kinase	0
BDP1	B double prime 1, subunit of RNA polymerase III transcription initiation factor IIIB	Nucleus	transcription regulator	0
ANKRD17	ankyrin repeat domain 17	Nucleus	other	0
ARID4B	AT rich interactive domain 4B (RBP1-like)	Nucleus	other	0
C14orf132	chromosome 14 open reading frame 132	Other	other	0
RICTOR	RPTOR independent companion of MTOR, complex 2	Cytoplasm	other	0
ZNF468	zinc finger protein 468	Other	other	0
ZKSCAN1	zinc finger with KRAB and SCAN domains 1	Nucleus	transcription regulator	0
SACS	sacsin molecular chaperone	Plasma Membrane	other	0
ELF1	E74-like factor 1 (ets domain transcription factor)	Nucleus	transcription regulator	0
CDK17	cyclin-dependent kinase 17	Cytoplasm	kinase	0
MFAP3	microfibrillar-associated protein 3	Extracellular Space	other	0
CHORDC1	cysteine and histidine-rich domain (CHORD) containing 1	Other	other	0
UNC5B	unc-5 homolog B (C. elegans)	Plasma Membrane	transmembrane receptor	0
MAP3K9	mitogen-activated protein kinase kinase kinase 9	Cytoplasm	kinase	0
LEMD3	LEM domain containing 3	Nucleus	other	0
SREK1	splicing regulatory glutamine/lysine-rich protein 1	Nucleus	other	0
PHF8	PHD finger protein 8	Nucleus	enzyme	0
PLA2G4A	phospholipase A2, group IVA (cytosolic, calcium-dependent)	Cytoplasm	enzyme	0	quinacrine
RBM12B	RNA binding motif protein 12B	Other	other	unspecified application
AGPAT5	1-acylglycerol-3-phosphate O-acyltransferase 5	Cytoplasm	enzyme	0
GPR63	G protein-coupled receptor 63	Plasma Membrane	G-protein coupled receptor	0
ANKHD1-EIF4EBP3	ankyrin repeat and KH domain containing 1	Other	other	0
C17orf51	chromosome 17 open reading frame 51	Other	other	0
CRYBG3	beta-gamma crystallin domain containing 3	Other	other	0
RBAK	RB-associated KRAB zinc finger	Nucleus	transcription regulator	0
XIST	X inactive specific transcript (non-protein coding)	Nucleus	other	diagnosis
ZNF81	zinc finger protein 81	Nucleus	transcription regulator	0
SLC6A15	solute carrier family 6 (neutral amino acid transporter), member 15	Plasma Membrane	transporter	0
TTBK2	tau tubulin kinase 2	Cytoplasm	kinase	0
UBXN7	UBX domain protein 7	Nucleus	other	0
ERN1	endoplasmic reticulum to nucleus signaling 1	Cytoplasm	kinase	0
MLL2	lysine (K)-specific methyltransferase 2D	Nucleus	transcription regulator	0
PPFIA1	protein tyrosine phosphatase, receptor type, f polypeptide (PTPRF), interacting protein (liprin), alpha 1	Plasma Membrane	phosphatase	0
PFKFB2	6-phosphofructo-2-kinase/fructose-2,6-biphosphatase 2	Cytoplasm	kinase	0
AKAP11	A kinase (PRKA) anchor protein 11	Cytoplasm	other	0
CENPJ	centromere protein J	Nucleus	transcription regulator	0
NR2C1	nuclear receptor subfamily 2, group C, member 1	Nucleus	transcription regulator	0
DIAPH3	diaphanous-related formin 3	Cytoplasm	enzyme	0
XRN1	5'-3' exoribonuclease 1	Cytoplasm	enzyme	0
FAM73A	family with sequence similarity 73, member A	Other	other	0
CLASP2	cytoplasmic linker associated protein 2	Cytoplasm	other	0
RAB27B	RAB27B, member RAS oncogene family	Cytoplasm	enzyme	0
ATP2A2	ATPase, Ca++ transporting, cardiac muscle, slow twitch 2	Cytoplasm	transporter	0
ATP13A3	ATPase type 13A3	Extracellular Space	transporter	0
KIAA1211	KIAA1211	Other	other	0
EPT1	ethanolaminephosphotransferase 1 (CDP-ethanolamine-specific)	Cytoplasm	enzyme	0
NHLRC2	NHL repeat containing 2	Other	enzyme	0
BMP2K	BMP2 inducible kinase	Nucleus	kinase	0
CDK12	cyclin-dependent kinase 12	Nucleus	kinase	0
FAM13B	family with sequence similarity 13, member B	Cytoplasm	other	0
NEDD4	neural precursor cell expressed, developmentally down-regulated 4, E3 ubiquitin protein ligase	Cytoplasm	enzyme	0
KRIT1	KRIT1, ankyrin repeat containing	Plasma Membrane	other	0
HLTF	helicase-like transcription factor	Nucleus	transcription regulator	diagnosis
FAM161A	family with sequence similarity 161, member A	Cytoplasm	other	0
ZBTB37	zinc finger and BTB domain containing 37	Nucleus	other	0
CFH	complement factor H	Extracellular Space	other	unspecified application
PHF20L1	PHD finger protein 20-like 1	Other	other	0
BAZ1A	bromodomain adjacent to zinc finger domain, 1A	Nucleus	other	0
ABCC5	ATP-binding cassette, sub-family C (CFTR/MRP), member 5	Plasma Membrane	other	response to therapy
ENTPD7	ectonucleoside triphosphate diphosphohydrolase 7	Cytoplasm	enzyme	0
ZSCAN23	zinc finger and SCAN domain containing 23	Cytoplasm	other	0
MDN1	MDN1, midasin homolog (yeast)	Nucleus	other	0
UBN2	ubinuclein 2	Nucleus	other	0
RBM12B-AS1	RBM12B antisense RNA 1	Other	other	0
TBC1D5	TBC1 domain family, member 5	Extracellular Space	other	0
SCML2	sex comb on midleg-like 2 (Drosophila)	Nucleus	transcription regulator	0
SUGP2	SURP and G patch domain containing 2	Nucleus	other	0
UVSSA	UV-stimulated scaffold protein A	Nucleus	other	0
MAN2A1	mannosidase, alpha, class 2A, member 1	Cytoplasm	enzyme	0
DST	dystonin	Plasma Membrane	other	unspecified application
GREB1L	growth regulation by estrogen in breast cancer-like	Extracellular Space	other	0
ZNF780A	zinc finger protein 780A	Other	other	0
KIF16B	kinesin family member 16B	Cytoplasm	enzyme	0
SLC39A10	solute carrier family 39 (zinc transporter), member 10	Extracellular Space	transporter	0
CASP8AP2	caspase 8 associated protein 2	Nucleus	transcription regulator	0
BVES	blood vessel epicardial substance	Plasma Membrane	other	0
MYO9A	myosin IXA	Cytoplasm	enzyme	0
LOC100190986	uncharacterized LOC100190986	Other	other	0
RGPD2	RANBP2-like and GRIP domain containing 5	Nucleus	other	0
DMXL1	Dmx-like 1	Extracellular Space	other	diagnosis
PIKFYVE	phosphoinositide kinase, FYVE finger containing	Cytoplasm	kinase	0
REV1	REV1, polymerase (DNA directed)	Nucleus	enzyme	unspecified application
CRK	v-crk avian sarcoma virus CT10 oncogene homolog	Cytoplasm	other	0
VPS13D	vacuolar protein sorting 13 homolog D (S. cerevisiae)	Cytoplasm	other	0
CLOCK	clock circadian regulator	Nucleus	transcription regulator	0
LIN54	lin-54 DREAM MuvB core complex component	Nucleus	other	0
APC	adenomatous polyposis coli	Nucleus	enzyme	diagnosis,disease progression,efficacy,prognosis,safety
TP53I11	tumor protein p53 inducible protein 11	Other	other	0
ZMYND8	zinc finger, MYND-type containing 8	Nucleus	transcription regulator	0
OXR1	oxidation resistance 1	Cytoplasm	enzyme	0
PRKAR2A	protein kinase, cAMP-dependent, regulatory, type II, alpha	Cytoplasm	kinase	0
E2F7	E2F transcription factor 7	Nucleus	transcription regulator	0
ROCK2	Rho-associated, coiled-coil containing protein kinase 2	Cytoplasm	kinase	0
ZNF573	zinc finger protein 573	Nucleus	other	0
CDK13	cyclin-dependent kinase 13	Nucleus	kinase	0
CEP290	centrosomal protein 290kDa	Cytoplasm	transcription regulator	0
IKZF2	IKAROS family zinc finger 2 (Helios)	Nucleus	transcription regulator	0
PGAP1	post-GPI attachment to proteins 1	Cytoplasm	enzyme	0
SHPRH	SNF2 histone linker PHD RING helicase, E3 ubiquitin protein ligase	Nucleus	transcription regulator	0
RCAN3	RCAN family member 3	Other	other	0
PSD3	pleckstrin and Sec7 domain containing 3	Cytoplasm	other	0
RHOBTB1	Rho-related BTB domain containing 1	Other	enzyme	0
FIGNL1	fidgetin-like 1	Nucleus	enzyme	0
RALGAPA1	Ral GTPase activating protein, alpha subunit 1 (catalytic)	Cytoplasm	other	0
FAM169A	family with sequence similarity 169, member A	Other	other	0
UCHL5	ubiquitin carboxyl-terminal hydrolase L5	Cytoplasm	peptidase	0
SEC24A	SEC24 family member A	Cytoplasm	transporter	unspecified application
ANAPC1P1	anaphase promoting complex subunit 1 pseudogene 1	Other	other	0
GALNT1	polypeptide N-acetylgalactosaminyltransferase 1	Cytoplasm	enzyme	0
MLL5	lysine (K)-specific methyltransferase 2E	Nucleus	enzyme	0
PPIP5K1	diphosphoinositol pentakisphosphate kinase 1	Nucleus	phosphatase	0
UTP20	UTP20, small subunit (SSU) processome component, homolog (yeast)	Nucleus	other	0
INPP4A	inositol polyphosphate-4-phosphatase, type I, 107kDa	Cytoplasm	phosphatase	0
RASAL2	RAS protein activator like 2	Extracellular Space	other	0
ZNF397	zinc finger protein 397	Nucleus	transcription regulator	0
SGK196	#N/A	#N/A	#N/A	#N/A	#N/A
PLEKHA1	pleckstrin homology domain containing, family A (phosphoinositide binding specific) member 1	Cytoplasm	other	0
ZKSCAN8	zinc finger with KRAB and SCAN domains 8	Nucleus	transcription regulator	0
ZNF141	zinc finger protein 141	Nucleus	other	0
ACACA	acetyl-CoA carboxylase alpha	Cytoplasm	enzyme	0
CCP110	centriolar coiled coil protein 110kDa	Cytoplasm	other	0
RCBTB1	regulator of chromosome condensation (RCC1) and BTB (POZ) domain containing protein 1	Nucleus	other	0
CSRNP3	cysteine-serine-rich nuclear protein 3	Nucleus	transcription regulator	0
PIK3C2A	phosphatidylinositol-4-phosphate 3-kinase, catalytic subunit type 2 alpha	Cytoplasm	kinase	0
ZNF281	zinc finger protein 281	Nucleus	transcription regulator	0
FAM160A1	family with sequence similarity 160, member A1	Other	other	0
SH3D21	SH3 domain containing 21	Cytoplasm	other	0
FSD1L	fibronectin type III and SPRY domain containing 1-like	Other	other	0
C5orf42	chromosome 5 open reading frame 42	Other	other	0
PANK3	pantothenate kinase 3	Cytoplasm	kinase	0
CEBPB	CCAAT/enhancer binding protein (C/EBP), beta	Nucleus	transcription regulator	0
PRKAR1A	protein kinase, cAMP-dependent, regulatory, type I, alpha	Cytoplasm	kinase	0
ASH1L	ash1 (absent, small, or homeotic)-like (Drosophila)	Nucleus	transcription regulator	0
KIF1B	kinesin family member 1B	Cytoplasm	transporter	0
DPP8	dipeptidyl-peptidase 8	Cytoplasm	peptidase	0
AKAP13	A kinase (PRKA) anchor protein 13	Cytoplasm	other	0
AGL	amylo-alpha-1, 6-glucosidase, 4-alpha-glucanotransferase	Cytoplasm	enzyme	0
P4HA1	prolyl 4-hydroxylase, alpha polypeptide I	Cytoplasm	enzyme	unspecified application
HELZ	helicase with zinc finger	Nucleus	enzyme	0
NCOA2	nuclear receptor coactivator 2	Nucleus	transcription regulator	0
KIAA1598	KIAA1598	Plasma Membrane	other	0
FNIP2	folliculin interacting protein 2	Cytoplasm	other	0
MIB1	mindbomb E3 ubiquitin protein ligase 1	Cytoplasm	other	diagnosis,efficacy
N4BP2	NEDD4 binding protein 2	Cytoplasm	kinase	0
ENAH	enabled homolog (Drosophila)	Plasma Membrane	other	disease progression
PPP1R12B	protein phosphatase 1, regulatory subunit 12B	Other	phosphatase	0
KIF2A	kinesin heavy chain member 2A	Cytoplasm	other	0
DPY19L3	dpy-19-like 3 (C. elegans)	Other	other	0
RNF145	ring finger protein 145	Other	other	0
MED23	mediator complex subunit 23	Nucleus	transcription regulator	0
TAF1L	TAF1 RNA polymerase II, TATA box binding protein (TBP)-associated factor, 210kDa-like	Nucleus	transcription regulator	0
USP53	ubiquitin specific peptidase 53	Extracellular Space	enzyme	0
ASPH	aspartate beta-hydroxylase	Cytoplasm	enzyme	0
FKTN	fukutin	Extracellular Space	other	0
ZNF619	zinc finger protein 619	Other	other	0
FGD5-AS1	FGD5 antisense RNA 1	Other	other	0
SLC26A6	solute carrier family 26 (anion exchanger), member 6	Cytoplasm	transporter	0
C1RL-AS1	C1RL antisense RNA 1	Other	other	0
KIAA1244	ARFGEF family member 3	Other	other	0
SLC5A3	solute carrier family 5 (sodium/myo-inositol cotransporter), member 3	Plasma Membrane	transporter	0
WDR67	TBC1 domain family, member 31	Cytoplasm	other	0
CEP97	centrosomal protein 97kDa	Cytoplasm	other	0
LOC202181	SUMO-interacting motifs containing 1 pseudogene	Other	other	0
SGOL1	shugoshin-like 1 (S. pombe)	Nucleus	other	0
SKIL	SKI-like proto-oncogene	Nucleus	transcription regulator	0
SMA4	glucuronidase, beta pseudogene	Other	other	0
MAN1A2	mannosidase, alpha, class 1A, member 2	Cytoplasm	enzyme	0
NUP50	nucleoporin 50kDa	Nucleus	transporter	0
CEP350	centrosomal protein 350kDa	Cytoplasm	other	0
PRDM10	PR domain containing 10	Nucleus	transcription regulator	0
FAM155B	family with sequence similarity 155, member B	Plasma Membrane	transmembrane receptor	0
BZW1	basic leucine zipper and W2 domains 1	Cytoplasm	translation regulator	0
GM2A	GM2 ganglioside activator	Cytoplasm	enzyme	0
MYCBP2	MYC binding protein 2, E3 ubiquitin protein ligase	Nucleus	enzyme	0
PHC3	polyhomeotic homolog 3 (Drosophila)	Nucleus	transcription regulator	0
NR2C2	nuclear receptor subfamily 2, group C, member 2	Nucleus	ligand-dependent nuclear receptor	0
FAM157B	family with sequence similarity 157, member A	Other	other	0
ABLIM1	actin binding LIM protein 1	Cytoplasm	other	0
PPM1L	protein phosphatase, Mg2+/Mn2+ dependent, 1L	Cytoplasm	phosphatase	0
DIP2B	DIP2 disco-interacting protein 2 homolog B (Drosophila)	Cytoplasm	other	0
BRCA2	breast cancer 2, early onset	Nucleus	transcription regulator	diagnosis,efficacy,response to therapy
PM20D2	peptidase M20 domain containing 2	Nucleus	other	0
LOC100129917	uncharacterized LOC100129917	Other	other	0
DENND4A	DENN/MADD domain containing 4A	Nucleus	other	0
CNOT1	CCR4-NOT transcription complex, subunit 1	Cytoplasm	other	0
IRAK4	interleukin-1 receptor-associated kinase 4	Cytoplasm	kinase	0
HEATR5A	HEAT repeat containing 5A	Other	other	0
TRIM33	tripartite motif containing 33	Nucleus	transcription regulator	0
FOXN2	forkhead box N2	Nucleus	other	0
THSD4	thrombospondin, type I, domain containing 4	Cytoplasm	other	0
KIAA1432	RAB6A GEF complex partner 1	Cytoplasm	other	0
HERC2P3	hect domain and RLD 2 pseudogene 3	Other	other	0
MMP16	matrix metallopeptidase 16 (membrane-inserted)	Extracellular Space	peptidase	0	marimastat
PTCH1	patched 1	Plasma Membrane	transmembrane receptor	efficacy
SLC26A2	solute carrier family 26 (anion exchanger), member 2	Plasma Membrane	transporter	0
TRIM56	tripartite motif containing 56	Cytoplasm	enzyme	0
ZNF790	zinc finger protein 790	Other	other	0
EEA1	early endosome antigen 1	Cytoplasm	other	0
MANEA	mannosidase, endo-alpha	Cytoplasm	enzyme	0
WRN	Werner syndrome, RecQ helicase-like	Nucleus	enzyme	0
CREB1	cAMP responsive element binding protein 1	Nucleus	transcription regulator	0
PDZD2	PDZ domain containing 2	Plasma Membrane	other	0
PHF6	PHD finger protein 6	Nucleus	other	0
BEND3P3	BEN domain containing 3 pseudogene 3	Other	other	0
LTN1	listerin E3 ubiquitin protein ligase 1	Nucleus	enzyme	0
EDEM3	ER degradation enhancer, mannosidase alpha-like 3	Cytoplasm	enzyme	0
ATRN	attractin	Extracellular Space	other	0
IRS1	insulin receptor substrate 1	Cytoplasm	enzyme	efficacy
ZNF121	zinc finger protein 121	Nucleus	other	0
ARHGAP11A	Rho GTPase activating protein 11A	Cytoplasm	other	0
CASC5	cancer susceptibility candidate 5	Nucleus	other	0
WDFY3	WD repeat and FYVE domain containing 3	Cytoplasm	enzyme	0
ADCY1	adenylate cyclase 1 (brain)	Plasma Membrane	enzyme	0
TMC7	transmembrane channel-like 7	Other	other	0
ZNF714	zinc finger protein 714	Other	other	0
LOC100271836	#N/A	#N/A	#N/A	#N/A	#N/A
MAP3K7	mitogen-activated protein kinase kinase kinase 7	Cytoplasm	kinase	0
SMG1P1	SMG1 pseudogene 1	Other	other	0
KIF27	kinesin family member 27	Cytoplasm	other	0
TAOK1	TAO kinase 1	Cytoplasm	kinase	0
LIG4	ligase IV, DNA, ATP-dependent	Nucleus	enzyme	0
STOX2	storkhead box 2	Other	other	0
CDYL2	chromodomain protein, Y-like 2	Nucleus	other	0
PVRL3	poliovirus receptor-related 3	Plasma Membrane	other	0
ZBTB41	zinc finger and BTB domain containing 41	Other	other	0
GPR180	G protein-coupled receptor 180	Cytoplasm	other	0
QSER1	glutamine and serine rich 1	Other	other	0
CYP1B1	cytochrome P450, family 1, subfamily B, polypeptide 1	Cytoplasm	enzyme	diagnosis,efficacy,prognosis,unspecified application
KBTBD7	kelch repeat and BTB (POZ) domain containing 7	Other	other	0
JARID2	jumonji, AT rich interactive domain 2	Nucleus	transcription regulator	0
DPY19L4	dpy-19-like 4 (C. elegans)	Other	other	0
MTR	5-methyltetrahydrofolate-homocysteine methyltransferase	Cytoplasm	enzyme	0	hydroxocobalamin, cyanocobalamin
ANP32A-IT1	ANP32A intronic transcript 1 (non-protein coding)	Other	other	0
KIAA1109	KIAA1109	Other	other	0
BICD1	bicaudal D homolog 1 (Drosophila)	Cytoplasm	other	0
FNBP1L	formin binding protein 1-like	Cytoplasm	other	0
DYNLL2	dynein, light chain, LC8-type 2	Cytoplasm	other	0
KIAA1551	KIAA1551	Other	other	0
ALMS1	Alstrom syndrome 1	Cytoplasm	other	0
ANKRD32	ankyrin repeat domain 32	Nucleus	transcription regulator	0
CEP78	centrosomal protein 78kDa	Cytoplasm	other	0
BAZ2A	bromodomain adjacent to zinc finger domain, 2A	Nucleus	transcription regulator	0
MMS22L	MMS22-like, DNA repair protein	Nucleus	other	0
CD109	CD109 molecule	Plasma Membrane	other	0
TMED8	transmembrane emp24 protein transport domain containing 8	Other	other	0
PTGS2	prostaglandin-endoperoxide synthase 2 (prostaglandin G/H synthase and cyclooxygenase)	Cytoplasm	enzyme	diagnosis,disease progression,efficacy,prognosis,unspecified application	acetaminophen/pentazocine, acetaminophen/clemastine/pseudoephedrine, aspirin/butalbital/caffeine, acetaminophen/caffeine/dihydrocodeine, aspirin/hydrocodone, aspirin/oxycodone, acetaminophen/aspirin/caffeine, aspirin/pravastatin, acetaminophen/dexbrompheniramine/pseudoephedrine, aspirin/meprobamate, aspirin/caffeine/propoxyphene, aspirin/butalbital/caffeine/codeine, aspirin/caffeine/dihydrocodein…
PFN1P2	profilin 1 pseudogene 2	Other	other	0
TAF1	TAF1 RNA polymerase II, TATA box binding protein (TBP)-associated factor, 250kDa	Nucleus	transcription regulator	0
SATB2	SATB homeobox 2	Nucleus	transcription regulator	0
PHACTR2	phosphatase and actin regulator 2	Other	other	0
RAD54L2	RAD54-like 2 (S. cerevisiae)	Nucleus	transcription regulator	0
CHFR	checkpoint with forkhead and ring finger domains, E3 ubiquitin protein ligase	Nucleus	enzyme	0
LRRC58	leucine rich repeat containing 58	Other	other	0
NUP62CL	nucleoporin 62kDa C-terminal like	Other	other	0
ALG10	ALG10, alpha-1,2-glucosyltransferase	Cytoplasm	enzyme	0
UGGT2	UDP-glucose glycoprotein glucosyltransferase 2	Cytoplasm	enzyme	0
UGT8	UDP glycosyltransferase 8	Cytoplasm	enzyme	0
HDAC9	histone deacetylase 9	Nucleus	transcription regulator	0	tributyrin, belinostat, pyroxamide, romidepsin, valproic acid
LYST	lysosomal trafficking regulator	Cytoplasm	transporter	0
BRWD3	bromodomain and WD repeat domain containing 3	Other	other	0
DNAJC10	DnaJ (Hsp40) homolog, subfamily C, member 10	Cytoplasm	enzyme	0
DNAJB14	DnaJ (Hsp40) homolog, subfamily B, member 14	Other	enzyme	0
USP15	ubiquitin specific peptidase 15	Cytoplasm	peptidase	0
GDA	guanine deaminase	Cytoplasm	enzyme	0
IL18BP	interleukin 18 binding protein	Extracellular Space	other	0
JHDM1D	lysine (K)-specific demethylase 7A	Nucleus	enzyme	0
ZNF236	zinc finger protein 236	Nucleus	transcription regulator	0
DGKE	diacylglycerol kinase, epsilon 64kDa	Cytoplasm	kinase	0
CACNG8	calcium channel, voltage-dependent, gamma subunit 8	Plasma Membrane	ion channel	0
BTBD7	BTB (POZ) domain containing 7	Nucleus	other	0
ZC3H12C	zinc finger CCCH-type containing 12C	Other	other	0
MYSM1	Myb-like, SWIRM and MPN domains 1	Nucleus	enzyme	0
PURA	purine-rich element binding protein A	Nucleus	transcription regulator	0
SLC1A1	solute carrier family 1 (neuronal/epithelial high affinity glutamate transporter, system Xag), member 1	Plasma Membrane	transporter	0	riluzole
ONECUT2	one cut homeobox 2	Nucleus	transcription regulator	0
XIAP	X-linked inhibitor of apoptosis, E3 ubiquitin protein ligase	Cytoplasm	enzyme	diagnosis,efficacy
MACF1	microtubule-actin crosslinking factor 1	Cytoplasm	enzyme	0
PPARA	peroxisome proliferator-activated receptor alpha	Nucleus	ligand-dependent nuclear receptor	diagnosis	choline fenofibrate, aleglitazar, choline fenofibrate/simvastatin, ezetimibe/fenofibrate, fenofibrate/simvastatin, NS-220, tesaglitazar, bezafibrate, clofibrate, fenofibrate, docosahexaenoic acid, gemfibrozil
MAGI3	membrane associated guanylate kinase, WW and PDZ domain containing 3	Cytoplasm	kinase	0
MICAL2	microtubule associated monooxygenase, calponin and LIM domain containing 2	Cytoplasm	enzyme	0
MAPK14	mitogen-activated protein kinase 14	Cytoplasm	kinase	0	talmapimod, RO-3201195
RNF24	ring finger protein 24	Other	other	0
ETV5	ets variant 5	Nucleus	transcription regulator	0
LIN9	lin-9 DREAM MuvB core complex component	Nucleus	other	0
ANKRD36BP1	ankyrin repeat domain 36B pseudogene 1	Other	other	0
DDI2	DNA-damage inducible 1 homolog 2 (S. cerevisiae)	Plasma Membrane	transporter	0
PRKDC	protein kinase, DNA-activated, catalytic polypeptide	Nucleus	kinase	0
C5orf24	chromosome 5 open reading frame 24	Other	other	0
ZNF189	zinc finger protein 189	Nucleus	other	0
GABRE	gamma-aminobutyric acid (GABA) A receptor, epsilon	Plasma Membrane	ion channel	0	pagoclone, alphadolone, SEP 174559, nitrazepam, tracazolate, adinazolam, sevoflurane, isoflurane, gaboxadol, isoniazid, felbamate, etomidate, muscimol, halothane, fluoxetine/olanzapine, estazolam, eszopiclone, quazepam, diazepam, temazepam, zolpidem, lorazepam, olanzapine, triazolam, clonazepam, flurazepam, midazolam, oxazepam, zaleplon, secobarbital, phenobarbital, pentobarbital, ezogabine, desf…
NCEH1	neutral cholesterol ester hydrolase 1	Plasma Membrane	enzyme	0
ATP11C	ATPase, class VI, type 11C	Plasma Membrane	transporter	0
GNL3L	guanine nucleotide binding protein-like 3 (nucleolar)-like	Nucleus	other	0
RASSF8	Ras association (RalGDS/AF-6) domain family (N-terminal) member 8	Extracellular Space	other	0
SMAD5	SMAD family member 5	Nucleus	transcription regulator	0
TMEM131	transmembrane protein 131	Extracellular Space	other	0
BIVM	basic, immunoglobulin-like variable motif containing	Extracellular Space	other	0
CANX	calnexin	Cytoplasm	other	0
LRP6	low density lipoprotein receptor-related protein 6	Plasma Membrane	transmembrane receptor	0
LOC100288069	uncharacterized LOC100288069	Other	other	0
BTRC	beta-transducin repeat containing E3 ubiquitin protein ligase	Cytoplasm	enzyme	0
HERC1	HECT and RLD domain containing E3 ubiquitin protein ligase family member 1	Cytoplasm	other	0
NEU3	sialidase 3 (membrane sialidase)	Plasma Membrane	enzyme	0
DHX33	DEAH (Asp-Glu-Ala-His) box polypeptide 33	Nucleus	enzyme	0
SOGA1	suppressor of glucose, autophagy associated 1	Extracellular Space	other	0
EIF2AK2	eukaryotic translation initiation factor 2-alpha kinase 2	Cytoplasm	kinase	0
RBM15	RNA binding motif protein 15	Nucleus	other	0
TET2	tet methylcytosine dioxygenase 2	Nucleus	other	0
ERV3-1	endogenous retrovirus group 3, member 1	Cytoplasm	other	0
RBM26	RNA binding motif protein 26	Other	other	0
SGOL2	shugoshin-like 2 (S. pombe)	Nucleus	other	0
BOD1L1	biorientation of chromosomes in cell division 1-like 1	Nucleus	other	0
PPP6R3	protein phosphatase 6, regulatory subunit 3	Cytoplasm	other	0
SMG1	SMG1 phosphatidylinositol 3-kinase-related kinase	Cytoplasm	kinase	0
ITSN2	intersectin 2	Cytoplasm	other	0
EPG5	ectopic P-granules autophagy protein 5 homolog (C. elegans)	Other	other	0
FRYL	FRY-like	Other	other	0
SEC16A	SEC16 homolog A (S. cerevisiae)	Cytoplasm	phosphatase	0
ZCCHC11	zinc finger, CCHC domain containing 11	Nucleus	enzyme	0
PHLDB2	pleckstrin homology-like domain, family B, member 2	Cytoplasm	other	0
PDZD8	PDZ domain containing 8	Extracellular Space	other	0
KIAA1958	KIAA1958	Other	other	0
GABBR1	gamma-aminobutyric acid (GABA) B receptor, 1	Plasma Membrane	G-protein coupled receptor	0	arbaclofen placarbil, arbaclofen, baclofen, vigabatrin
FEM1B	fem-1 homolog b (C. elegans)	Nucleus	transcription regulator	0
BRD3	bromodomain containing 3	Nucleus	kinase	0
C9orf41	chromosome 9 open reading frame 41	Other	other	0
FAT4	FAT atypical cadherin 4	Cytoplasm	other	0
REL	v-rel avian reticuloendotheliosis viral oncogene homolog	Nucleus	transcription regulator	0
ULK2	unc-51 like autophagy activating kinase 2	Cytoplasm	kinase	0
BMS1P1	BMS1 pseudogene 5	Other	other	0
DOCK5	dedicator of cytokinesis 5	Cytoplasm	other	0
CHML	choroideremia-like (Rab escort protein 2)	Cytoplasm	enzyme	0
RFX7	regulatory factor X, 7	Other	other	0
MAP9	microtubule-associated protein 9	Other	other	0
ITGA6	integrin, alpha 6	Plasma Membrane	transmembrane receptor	0
OBSCN	obscurin, cytoskeletal calmodulin and titin-interacting RhoGEF	Cytoplasm	kinase	0
NKTR	natural killer cell triggering receptor	Plasma Membrane	other	0
TCP11L1	t-complex 11, testis-specific-like 1	Cytoplasm	other	0
KLHL11	kelch-like family member 11	Other	other	0
DOCK7	dedicator of cytokinesis 7	Plasma Membrane	other	0
RAPH1	Ras association (RalGDS/AF-6) and pleckstrin homology domains 1	Plasma Membrane	other	0
THUMPD3	THUMP domain containing 3	Other	other	0
RNF213	ring finger protein 213	Cytoplasm	enzyme	0
BTAF1	BTAF1 RNA polymerase II, B-TFIID transcription factor-associated, 170kDa	Nucleus	transcription regulator	0
ATP7B	ATPase, Cu++ transporting, beta polypeptide	Cytoplasm	transporter	0
CALU	calumenin	Cytoplasm	other	0
NOP9	NOP9 nucleolar protein	Other	other	0
SRGAP1	SLIT-ROBO Rho GTPase activating protein 1	Cytoplasm	other	0
ARL5B	ADP-ribosylation factor-like 5B	Other	enzyme	0
PCLO	piccolo presynaptic cytomatrix protein	Cytoplasm	transporter	0
LOC731275	#N/A	#N/A	#N/A	#N/A	#N/A
SCEL	sciellin	Cytoplasm	other	0
SSH1	slingshot protein phosphatase 1	Cytoplasm	phosphatase	0
SLC30A4	solute carrier family 30 (zinc transporter), member 4	Cytoplasm	transporter	0
ZNF280C	zinc finger protein 280C	Nucleus	other	0
MKLN1	muskelin 1, intracellular mediator containing kelch motifs	Cytoplasm	other	0
ZNF142	zinc finger protein 142	Nucleus	transcription regulator	0
BARD1	BRCA1 associated RING domain 1	Nucleus	transcription regulator	0
ASPM	asp (abnormal spindle) homolog, microcephaly associated (Drosophila)	Nucleus	other	0
KLF13	Kruppel-like factor 13	Nucleus	transcription regulator	0
ZNF638	zinc finger protein 638	Nucleus	other	0
AZIN1	antizyme inhibitor 1	Cytoplasm	enzyme	0
ATM	ATM serine/threonine kinase	Nucleus	kinase	diagnosis
HSPH1	heat shock 105kDa/110kDa protein 1	Cytoplasm	other	0
RAB11FIP2	RAB11 family interacting protein 2 (class I)	Cytoplasm	other	0
SMC5	structural maintenance of chromosomes 5	Nucleus	other	0
MED13	mediator complex subunit 13	Nucleus	transcription regulator	0
POLR1A	polymerase (RNA) I polypeptide A, 194kDa	Nucleus	enzyme	0
ZFX	zinc finger protein, X-linked	Nucleus	transcription regulator	0
ITPR1	inositol 1,4,5-trisphosphate receptor, type 1	Cytoplasm	ion channel	0
TANC2	tetratricopeptide repeat, ankyrin repeat and coiled-coil containing 2	Nucleus	transcription regulator	0
ZNF594	zinc finger protein 594	Other	other	0
NAB1	NGFI-A binding protein 1 (EGR1 binding protein 1)	Nucleus	transcription regulator	0
LONRF3	LON peptidase N-terminal domain and ring finger 3	Other	other	0
ATR	ATR serine/threonine kinase	Nucleus	kinase	0
DOCK9	dedicator of cytokinesis 9	Cytoplasm	other	0
TCF20	transcription factor 20 (AR1)	Nucleus	transcription regulator	0
RIMKLB	ribosomal modification protein rimK-like family member B	Cytoplasm	other	0
DCAF7	DDB1 and CUL4 associated factor 7	Cytoplasm	other	0
KIRREL	kin of IRRE like (Drosophila)	Plasma Membrane	other	0
SUPT20H	suppressor of Ty 20 homolog (S. cerevisiae)	Nucleus	other	0
ZNF605	zinc finger protein 605	Extracellular Space	other	0
ZNF268	zinc finger protein 268	Nucleus	other	0
FAM106CP	family with sequence similarity 106, member C, pseudogene	Other	other	0
TTN-AS1	TTN antisense RNA 1	Other	other	0
ATG2B	autophagy related 2B	Other	other	0
ELK3	ELK3, ETS-domain protein (SRF accessory protein 2)	Nucleus	transcription regulator	0
SLC12A2	solute carrier family 12 (sodium/potassium/chloride transporter), member 2	Plasma Membrane	transporter	0	bumetanide, quinethazone
IPP	intracisternal A particle-promoted polypeptide	Cytoplasm	other	0
NUPL1	nucleoporin like 1	Nucleus	transporter	0
VCPIP1	valosin containing protein (p97)/p47 complex interacting protein 1	Cytoplasm	peptidase	0
GNAQ	guanine nucleotide binding protein (G protein), q polypeptide	Plasma Membrane	enzyme	0
UBR2	ubiquitin protein ligase E3 component n-recognin 2	Nucleus	other	0
HOMER1	homer homolog 1 (Drosophila)	Plasma Membrane	other	0
CCDC132	coiled-coil domain containing 132	Cytoplasm	other	0
CEP135	centrosomal protein 135kDa	Cytoplasm	other	0
ACAP2	ArfGAP with coiled-coil, ankyrin repeat and PH domains 2	Nucleus	other	0
ARFGEF2	ADP-ribosylation factor guanine nucleotide-exchange factor 2 (brefeldin A-inhibited)	Cytoplasm	other	0
BMS1P5	BMS1 pseudogene 5	Other	other	0
LBR	lamin B receptor	Nucleus	enzyme	0
BANP	BTG3 associated nuclear protein	Nucleus	other	unspecified application
LUST	#N/A	#N/A	#N/A	#N/A	#N/A
G3BP1	GTPase activating protein (SH3 domain) binding protein 1	Nucleus	enzyme	0
PAXBP1	PAX3 and PAX7 binding protein 1	Nucleus	other	0
STARD4-AS1	STARD4 antisense RNA 1	Other	other	0
XRCC2	X-ray repair complementing defective repair in Chinese hamster cells 2	Nucleus	enzyme	diagnosis
SGMS2	sphingomyelin synthase 2	Plasma Membrane	enzyme	0
MAPK1	mitogen-activated protein kinase 1	Cytoplasm	kinase	efficacy	ARRY-438162
GPR107	G protein-coupled receptor 107	Plasma Membrane	G-protein coupled receptor	unspecified application
CEP152	centrosomal protein 152kDa	Cytoplasm	other	0
ZNF354C	zinc finger protein 354C	Nucleus	other	0
TSC1	tuberous sclerosis 1	Cytoplasm	other	0
GPATCH2L	G patch domain containing 2-like	Other	other	0
WHAMMP1	WAS protein homolog associated with actin, golgi membranes and microtubules pseudogene 1	Other	other	0
ZFC3H1	zinc finger, C3H1-type containing	Extracellular Space	other	0
ATP7A	ATPase, Cu++ transporting, alpha polypeptide	Plasma Membrane	transporter	0
SF3B1	splicing factor 3b, subunit 1, 155kDa	Nucleus	other	0
NHLRC3	NHL repeat containing 3	Cytoplasm	other	0
MOB1B	MOB kinase activator 1B	Cytoplasm	other	0
FNIP1	folliculin interacting protein 1	Cytoplasm	other	0
PDS5A	PDS5 cohesin associated factor A	Nucleus	other	0
WASF3	WAS protein family, member 3	Cytoplasm	other	0
HMGXB4	HMG box domain containing 4	Nucleus	other	0
SLC35A3	solute carrier family 35 (UDP-N-acetylglucosamine (UDP-GlcNAc) transporter), member A3	Cytoplasm	transporter	0
AHNAK2	AHNAK nucleoprotein 2	Cytoplasm	other	0
SLC35D1	solute carrier family 35 (UDP-GlcA/UDP-GalNAc transporter), member D1	Cytoplasm	transporter	0
TAF2	TAF2 RNA polymerase II, TATA box binding protein (TBP)-associated factor, 150kDa	Nucleus	transcription regulator	0
PRPF38B	pre-mRNA processing factor 38B	Other	other	0
DIXDC1	DIX domain containing 1	Cytoplasm	other	0
ZBTB6	zinc finger and BTB domain containing 6	Nucleus	other	0
ZNF618	zinc finger protein 618	Other	other	0
ZYG11B	zyg-11 family member B, cell cycle regulator	Other	other	0
TRIP11	thyroid hormone receptor interactor 11	Cytoplasm	transcription regulator	0
DIP2A	DIP2 disco-interacting protein 2 homolog A (Drosophila)	Nucleus	transcription regulator	0
RBM41	RNA binding motif protein 41	Other	other	0
CGGBP1	CGG triplet repeat binding protein 1	Nucleus	other	0
RERE	arginine-glutamic acid dipeptide (RE) repeats	Nucleus	other	unspecified application
ANO6	anoctamin 6	Plasma Membrane	ion channel	0
ASCC3	activating signal cointegrator 1 complex subunit 3	Cytoplasm	enzyme	0
ZNF609	zinc finger protein 609	Other	other	0
LMBR1	limb development membrane protein 1	Plasma Membrane	transmembrane receptor	0
MAP3K2	mitogen-activated protein kinase kinase kinase 2	Cytoplasm	kinase	0
RDX	radixin	Cytoplasm	other	unspecified application
SLFN5	schlafen family member 5	Nucleus	enzyme	0
FANCM	Fanconi anemia, complementation group M	Nucleus	enzyme	0
PDP2	pyruvate dehyrogenase phosphatase catalytic subunit 2	Cytoplasm	phosphatase	0
LCA5	Leber congenital amaurosis 5	Extracellular Space	other	0
STT3B	STT3B, subunit of the oligosaccharyltransferase complex (catalytic)	Cytoplasm	enzyme	0
TNRC6B	trinucleotide repeat containing 6B	Other	other	0
XPO4	exportin 4	Nucleus	transporter	0
PTPN14	protein tyrosine phosphatase, non-receptor type 14	Cytoplasm	phosphatase	0
IBTK	inhibitor of Bruton agammaglobulinemia tyrosine kinase	Cytoplasm	other	0
CHD8	chromodomain helicase DNA binding protein 8	Nucleus	enzyme	0
NUFIP2	nuclear fragile X mental retardation protein interacting protein 2	Cytoplasm	other	0
ROCK1	Rho-associated, coiled-coil containing protein kinase 1	Cytoplasm	kinase	0
TMTC2	transmembrane and tetratricopeptide repeat containing 2	Cytoplasm	other	0
ZCCHC14	zinc finger, CCHC domain containing 14	Other	other	0
SLC35B4	solute carrier family 35 (UDP-xylose/UDP-N-acetylglucosamine transporter), member B4	Cytoplasm	transporter	0
COL4A4	collagen, type IV, alpha 4	Extracellular Space	other	0	collagenase clostridium histolyticum
LDLR	low density lipoprotein receptor	Plasma Membrane	transporter	disease progression,unspecified application
NKD1	naked cuticle homolog 1 (Drosophila)	Other	other	0
SYNM	synemin, intermediate filament protein	Cytoplasm	other	0
WDR27	WD repeat domain 27	Nucleus	other	0
ZNF117	zinc finger protein 117	Nucleus	transcription regulator	0
ZAK	sterile alpha motif and leucine zipper containing kinase AZK	Cytoplasm	kinase	0
GAN	gigaxonin	Cytoplasm	other	0
EYA3	EYA transcriptional coactivator and phosphatase 3	Nucleus	phosphatase	0
GJA1	gap junction protein, alpha 1, 43kDa	Plasma Membrane	transporter	0
CREB3L2	cAMP responsive element binding protein 3-like 2	Nucleus	other	0
HCG18	HLA complex group 18 (non-protein coding)	Other	other	0
MBNL2	muscleblind-like splicing regulator 2	Other	other	0
RAD50	RAD50 homolog (S. cerevisiae)	Nucleus	enzyme	0
SIKE1	suppressor of IKBKE 1	Cytoplasm	other	0
ANKRD36	ankyrin repeat domain 36	Other	other	0
MTMR6	myotubularin related protein 6	Cytoplasm	phosphatase	0
FGD4	FYVE, RhoGEF and PH domain containing 4	Cytoplasm	other	0
TAF1A	TATA box binding protein (TBP)-associated factor, RNA polymerase I, A, 48kDa	Nucleus	transcription regulator	0
ATP9A	ATPase, class II, type 9A	Cytoplasm	transporter	0
C10orf137	erythroid differentiation regulatory factor 1	Other	other	0
TEP1	telomerase-associated protein 1	Nucleus	enzyme	0
TNKS	tankyrase, TRF1-interacting ankyrin-related ADP-ribose polymerase	Nucleus	enzyme	0
KIF14	kinesin family member 14	Cytoplasm	enzyme	diagnosis
TBC1D4	TBC1 domain family, member 4	Cytoplasm	other	0
TRIM23	tripartite motif containing 23	Nucleus	enzyme	0
TANC1	tetratricopeptide repeat, ankyrin repeat and coiled-coil containing 1	Plasma Membrane	other	0
TARBP1	TAR (HIV-1) RNA binding protein 1	Nucleus	transcription regulator	0
MAST4	microtubule associated serine/threonine kinase family member 4	Other	kinase	0
BMS1P6	BMS1 pseudogene 6	Other	other	0
HEATR1	HEAT repeat containing 1	Nucleus	other	0
GOLGA3	golgin A3	Cytoplasm	transporter	0
NIPAL1	NIPA-like domain containing 1	Other	other	0
SETD7	SET domain containing (lysine methyltransferase) 7	Nucleus	enzyme	0
ZNF780B	zinc finger protein 780B	Other	other	0
RAB3GAP2	RAB3 GTPase activating protein subunit 2 (non-catalytic)	Cytoplasm	enzyme	0
ATAD2B	ATPase family, AAA domain containing 2B	Nucleus	other	0
PAR5	#N/A	#N/A	#N/A	#N/A	#N/A
FAM126A	family with sequence similarity 126, member A	Cytoplasm	other	0
ZNF772	zinc finger protein 772	Other	other	0
INSR	insulin receptor	Plasma Membrane	kinase	prognosis	insulin detemir, INS, canakinumab/INS, insulin aspart/insulin detemir, ceritinib, insulin glargine/insulin lispro, insulin aspart, insulin glulisine, insulin lispro, insulin glargine, protamine zinc insulin
MEGF9	multiple EGF-like-domains 9	Other	other	0
USP34	ubiquitin specific peptidase 34	Extracellular Space	peptidase	0
MSI2	musashi RNA-binding protein 2	Cytoplasm	other	0
ZNF326	zinc finger protein 326	Nucleus	transcription regulator	0
MCM2	minichromosome maintenance complex component 2	Nucleus	enzyme	diagnosis,disease progression,efficacy,unspecified application
LOC100505648	#N/A	#N/A	#N/A	#N/A	#N/A
MLLT4	myeloid/lymphoid or mixed-lineage leukemia (trithorax homolog, Drosophila); translocated to, 4	Nucleus	other	0
ADAM22	ADAM metallopeptidase domain 22	Plasma Membrane	peptidase	0
RSC1A1	regulatory solute carrier protein, family 1, member 1	Nucleus	other	0
NFX1	nuclear transcription factor, X-box binding 1	Nucleus	transcription regulator	0
C10orf118	coiled-coil domain containing 186	Other	other	0
PTPLB	3-hydroxyacyl-CoA dehydratase 2	Cytoplasm	phosphatase	0
TRAPPC8	trafficking protein particle complex 8	Cytoplasm	transporter	0
SCAF11	SR-related CTD-associated factor 11	Nucleus	other	0
EML5	echinoderm microtubule associated protein like 5	Cytoplasm	other	0
KIAA1524	KIAA1524	Cytoplasm	other	0
KIAA1671	KIAA1671	Other	other	0
LIMD1	LIM domains containing 1	Nucleus	transcription regulator	0
DOPEY1	dopey family member 1	Cytoplasm	other	0
KLF12	Kruppel-like factor 12	Nucleus	transcription regulator	0
MON2	MON2 homolog (S. cerevisiae)	Cytoplasm	other	0
CAMSAP2	calmodulin regulated spectrin-associated protein family, member 2	Other	other	0
ANKRD20A2	#N/A	#N/A	#N/A	#N/A	#N/A
USP28	ubiquitin specific peptidase 28	Nucleus	peptidase	0
NHS	Nance-Horan syndrome (congenital cataracts and dental anomalies)	Nucleus	other	0
TRPC1	transient receptor potential cation channel, subfamily C, member 1	Plasma Membrane	ion channel	0
WDR52	cilia and flagella associated protein 44	Extracellular Space	other	0
KIAA0947	interactor of little elongation complex ELL subunit 1	Nucleus	other	0
SZT2	seizure threshold 2 homolog (mouse)	Cytoplasm	other	0
RFX3	regulatory factor X, 3 (influences HLA class II expression)	Nucleus	transcription regulator	0
FAM178A	family with sequence similarity 178, member A	Extracellular Space	other	0
UBR5	ubiquitin protein ligase E3 component n-recognin 5	Nucleus	enzyme	0
ZBTB34	zinc finger and BTB domain containing 34	Nucleus	other	0
TNRC6A	trinucleotide repeat containing 6A	Nucleus	other	0
GMCL1	germ cell-less, spermatogenesis associated 1	Nucleus	other	0
DSG2	desmoglein 2	Plasma Membrane	other	0
UFL1	UFM1-specific ligase 1	Cytoplasm	other	0
KIF21A	kinesin family member 21A	Cytoplasm	other	0
GLI3	GLI family zinc finger 3	Nucleus	transcription regulator	efficacy
FAR1	fatty acyl CoA reductase 1	Cytoplasm	enzyme	0
KIAA1033	KIAA1033	Cytoplasm	other	0
OSBPL6	oxysterol binding protein-like 6	Cytoplasm	other	0
ACVR2B	activin A receptor, type IIB	Plasma Membrane	kinase	0
PKN2	protein kinase N2	Cytoplasm	kinase	0
AHCTF1P1	AT hook containing transcription factor 1 pseudogene 1	Other	other	0
KIAA1841	KIAA1841	Other	other	0
GABPA	GA binding protein transcription factor, alpha subunit 60kDa	Nucleus	transcription regulator	0
BMS1P2	BMS1 pseudogene 6	Other	other	0
AP4E1	adaptor-related protein complex 4, epsilon 1 subunit	Cytoplasm	other	0
KIF21B	kinesin family member 21B	Cytoplasm	other	0
DSTYK	dual serine/threonine and tyrosine protein kinase	Cytoplasm	kinase	0
CHD6	chromodomain helicase DNA binding protein 6	Nucleus	enzyme	0
SON	SON DNA binding protein	Nucleus	other	0
ZNF107	zinc finger protein 107	Nucleus	other	0
SFT2D2	SFT2 domain containing 2	Cytoplasm	other	0
NFIB	nuclear factor I/B	Nucleus	transcription regulator	0
LOC283922	pyruvate dehydrogenase phosphatase regulatory subunit pseudogene	Other	other	0
REV3L	REV3-like, polymerase (DNA directed), zeta, catalytic subunit	Nucleus	enzyme	0
KIAA1549L	KIAA1549-like	Cytoplasm	other	0
NOTCH1	notch 1	Plasma Membrane	transcription regulator	diagnosis,efficacy
PCYOX1	prenylcysteine oxidase 1	Cytoplasm	enzyme	0
ATP2B4	ATPase, Ca++ transporting, plasma membrane 4	Plasma Membrane	transporter	0
DCP1A	decapping mRNA 1A	Nucleus	other	0
TBCEL	tubulin folding cofactor E-like	Other	other	0
SCYL2	SCY1-like 2 (S. cerevisiae)	Cytoplasm	other	0
ERCC6L2	excision repair cross-complementation group 6-like 2	Other	enzyme	0
MYO5A	myosin VA (heavy chain 12, myoxin)	Cytoplasm	enzyme	0
CDKL5	cyclin-dependent kinase-like 5	Nucleus	kinase	0
DAAM1	dishevelled associated activator of morphogenesis 1	Cytoplasm	other	0
RYR2	ryanodine receptor 2 (cardiac)	Plasma Membrane	ion channel	0
CDC42BPA	CDC42 binding protein kinase alpha (DMPK-like)	Cytoplasm	kinase	0
ZC3H6	zinc finger CCCH-type containing 6	Other	other	0
INHBA	inhibin, beta A	Extracellular Space	growth factor	diagnosis
TENM3	teneurin transmembrane protein 3	Plasma Membrane	other	0
FAM105B	OTU deubiquitinase with linear linkage specificity	Cytoplasm	peptidase	0
ZNF445	zinc finger protein 445	Nucleus	transcription regulator	0
BAGE5	B melanoma antigen family, member 5	Other	other	0
FER	fer (fps/fes related) tyrosine kinase	Cytoplasm	kinase	0
LPHN3	latrophilin 3	Plasma Membrane	G-protein coupled receptor	0
TIA1	TIA1 cytotoxic granule-associated RNA binding protein	Nucleus	other	0
PRRC2C	proline-rich coiled-coil 2C	Other	other	0
KBTBD6	kelch repeat and BTB (POZ) domain containing 6	Other	other	0
NCOA6	nuclear receptor coactivator 6	Nucleus	transcription regulator	0
NEK4	NIMA-related kinase 4	Nucleus	kinase	0
FAM193A	family with sequence similarity 193, member A	Other	other	0
SESTD1	SEC14 and spectrin domains 1	Extracellular Space	other	0
ARID2	AT rich interactive domain 2 (ARID, RFX-like)	Nucleus	transcription regulator	0
RUFY3	RUN and FYVE domain containing 3	Plasma Membrane	other	0
SYT16	synaptotagmin XVI	Other	transporter	0
UBASH3B	ubiquitin associated and SH3 domain containing B	Other	enzyme	0
ZNF800	zinc finger protein 800	Other	other	0
SERINC3	serine incorporator 3	Cytoplasm	transporter	0
ERCC6	excision repair cross-complementation group 6	Nucleus	transcription regulator	0
NBPF9	neuroblastoma breakpoint family, member 15	Other	other	0
GOLIM4	golgi integral membrane protein 4	Cytoplasm	other	0
ZXDA	zinc finger, X-linked, duplicated A	Other	transcription regulator	0
ZNF41	zinc finger protein 41	Nucleus	other	0
USP49	ubiquitin specific peptidase 49	Other	peptidase	0
ZNF426	zinc finger protein 426	Nucleus	other	0
ATP10D	ATPase, class V, type 10D	Cytoplasm	transporter	0
NFYA	nuclear transcription factor Y, alpha	Nucleus	transcription regulator	0
COL5A2	collagen, type V, alpha 2	Extracellular Space	other	0	collagenase clostridium histolyticum
FBXO45	F-box protein 45	Plasma Membrane	other	0
SLC2A13	solute carrier family 2 (facilitated glucose transporter), member 13	Plasma Membrane	transporter	0
PPP4R2	protein phosphatase 4, regulatory subunit 2	Cytoplasm	other	0
ARL10	ADP-ribosylation factor-like 10	Other	other	0
UBR3	ubiquitin protein ligase E3 component n-recognin 3 (putative)	Other	enzyme	0
TPRG1	tumor protein p63 regulated 1	Cytoplasm	other	0
LAMP2	lysosomal-associated membrane protein 2	Plasma Membrane	enzyme	0
CEP170B	centrosomal protein 170B	Other	other	0
OSBPL3	oxysterol binding protein-like 3	Cytoplasm	other	0
ZFY	zinc finger protein, Y-linked	Other	other	0
PKIA	protein kinase (cAMP-dependent, catalytic) inhibitor alpha	Cytoplasm	other	0
DUSP4	dual specificity phosphatase 4	Nucleus	phosphatase	diagnosis
CUL5	cullin 5	Nucleus	ion channel	0
RBP5	retinol binding protein 5, cellular	Cytoplasm	transporter	0
BICD2	bicaudal D homolog 2 (Drosophila)	Cytoplasm	other	0
STXBP5	syntaxin binding protein 5 (tomosyn)	Plasma Membrane	other	0
ATF7IP	activating transcription factor 7 interacting protein	Nucleus	transcription regulator	0
TNKS2	tankyrase, TRF1-interacting ankyrin-related ADP-ribose polymerase 2	Nucleus	enzyme	0
LOC646214	p21 protein (Cdc42/Rac)-activated kinase 2 pseudogene	Other	other	0
PIK3CA	phosphatidylinositol-4,5-bisphosphate 3-kinase, catalytic subunit alpha	Cytoplasm	kinase	efficacy,prognosis,response to therapy	SF 1126, PX-866, dactolisib, GDC-0941, buparlisib, XL147
USP1	ubiquitin specific peptidase 1	Cytoplasm	peptidase	0
STARD4	StAR-related lipid transfer (START) domain containing 4	Cytoplasm	transporter	0
FAM13A	family with sequence similarity 13, member A	Other	other	0
ZNF791	zinc finger protein 791	Other	other	0
SYDE2	synapse defective 1, Rho GTPase, homolog 2 (C. elegans)	Cytoplasm	other	0
ZNF559-ZNF177	ZNF559-ZNF177 readthrough	Other	other	0
RPS6KA3	ribosomal protein S6 kinase, 90kDa, polypeptide 3	Cytoplasm	kinase	0
ANKRD52	ankyrin repeat domain 52	Nucleus	transcription regulator	0
CPNE3	copine III	Cytoplasm	kinase	0
PLEKHM3	pleckstrin homology domain containing, family M, member 3	Other	other	0
ZNF273	zinc finger protein 273	Nucleus	other	0
PRPF4B	pre-mRNA processing factor 4B	Nucleus	kinase	0
TMF1	TATA element modulatory factor 1	Cytoplasm	transcription regulator	0
RRM2B	ribonucleotide reductase M2 B (TP53 inducible)	Nucleus	enzyme	efficacy	bortezomib/cladribine/rituximab, cladribine/cytarabine/daunorubicin, cladribine/cytarabine/filgrastim, cladribine/cytarabine/filgrastim/mitoxantrone, cladribine/rituximab, cladribine/cytarabine/filgrastim/idarubicin, cladribine/cytarabine/filgrastim/idarubicin/plerixafor, cladribine/peginterferon alfa-2a, triapine, hydroxyurea, cladribine
MKL2	MKL/myocardin-like 2	Nucleus	transcription regulator	0
FAM106A	family with sequence similarity 106, member A	Other	other	0
CACNA2D1	calcium channel, voltage-dependent, alpha 2/delta subunit 1	Plasma Membrane	ion channel	0	amlodipine/hydrochlorothiazide/valsartan, amlodipine/telmisartan, aliskiren/amlodipine, amlodipine/hydrochlorothiazide/olmesartan medoxomil, nilvadipine, amlodipine/valsartan, amlodipine/perindopril, amlodipine/benazepril, gabapentin, bepridil, enalapril/felodipine, amlodipine/atorvastatin, nisoldipine, isradipine, felodipine, nitrendipine, amlodipine, nicardipine, nifedipine, pregabalin
RNF217	ring finger protein 217	Other	enzyme	0
TMPO	thymopoietin	Nucleus	other	0
EXOC6B	exocyst complex component 6B	Other	other	unspecified application
POLQ	polymerase (DNA directed), theta	Nucleus	enzyme	0
FUT10	fucosyltransferase 10 (alpha (1,3) fucosyltransferase)	Cytoplasm	enzyme	0
ALG10B	ALG10B, alpha-1,2-glucosyltransferase	Plasma Membrane	transporter	0
USP37	ubiquitin specific peptidase 37	Nucleus	peptidase	0
ZNF354B	zinc finger protein 354B	Other	other	0
FBXO21	F-box protein 21	Extracellular Space	enzyme	0
HECTD1	HECT domain containing E3 ubiquitin protein ligase 1	Other	enzyme	0
ZNF160	zinc finger protein 160	Nucleus	other	0
ARHGAP11B	Rho GTPase activating protein 11B	Cytoplasm	other	0
CNTNAP3B	contactin associated protein-like 3B	Other	other	0
NR6A1	nuclear receptor subfamily 6, group A, member 1	Nucleus	ligand-dependent nuclear receptor	0
SLC36A1	solute carrier family 36 (proton/amino acid symporter), member 1	Plasma Membrane	transporter	0
PBRM1	polybromo 1	Nucleus	other	0
FAM20A	family with sequence similarity 20, member A	Extracellular Space	other	0
ATL2	atlastin GTPase 2	Cytoplasm	other	0
FIGN	fidgetin	Nucleus	other	0
CBFA2T2	core-binding factor, runt domain, alpha subunit 2; translocated to, 2	Nucleus	transcription regulator	0
C21orf91	chromosome 21 open reading frame 91	Other	other	0
MED1	mediator complex subunit 1	Nucleus	transcription regulator	0
SMCHD1	structural maintenance of chromosomes flexible hinge domain containing 1	Nucleus	other	0
POLR1B	polymerase (RNA) I polypeptide B, 128kDa	Nucleus	enzyme	0
ITGA1	integrin, alpha 1	Plasma Membrane	other	0
SOX7	SRY (sex determining region Y)-box 7	Nucleus	transcription regulator	unspecified application
KIAA1147	KIAA1147	Other	other	unspecified application
CCNT1	cyclin T1	Nucleus	transcription regulator	0
ZNF37BP	zinc finger protein 37B, pseudogene	Other	other	0
C1orf192	cilia and flagella associated protein 126	Other	other	0
HEATR5B	HEAT repeat containing 5B	Cytoplasm	other	0
PIGN	phosphatidylinositol glycan anchor biosynthesis, class N	Cytoplasm	enzyme	0
CSNK1A1	casein kinase 1, alpha 1	Cytoplasm	kinase	0
PGM3	phosphoglucomutase 3	Cytoplasm	enzyme	0
PUM2	pumilio RNA-binding family member 2	Cytoplasm	other	0
ZNF841	zinc finger protein 841	Other	other	0
ZC3H13	zinc finger CCCH-type containing 13	Extracellular Space	other	0
SBF2	SET binding factor 2	Cytoplasm	other	0
RALGAPB	Ral GTPase activating protein, beta subunit (non-catalytic)	Other	other	0
KLF5	Kruppel-like factor 5 (intestinal)	Nucleus	transcription regulator	0
BROX	BRO1 domain and CAAX motif containing	Cytoplasm	other	0
FAM208B	family with sequence similarity 208, member B	Nucleus	other	0
ZNF292	zinc finger protein 292	Nucleus	transcription regulator	0
UBR1	ubiquitin protein ligase E3 component n-recognin 1	Cytoplasm	enzyme	0
SPECC1L	sperm antigen with calponin homology and coiled-coil domains 1-like	Extracellular Space	other	0
IPO8	importin 8	Nucleus	transporter	0
SNX13	sorting nexin 13	Cytoplasm	transporter	0
LOC100132077	uncharacterized LOC100132077	Other	other	0
SOS1	son of sevenless homolog 1 (Drosophila)	Cytoplasm	other	0
KIAA1377	KIAA1377	Cytoplasm	other	0
SOCS5	suppressor of cytokine signaling 5	Extracellular Space	cytokine	0
HERC2P2	hect domain and RLD 2 pseudogene 2	Other	other	0
BAZ2B	bromodomain adjacent to zinc finger domain, 2B	Extracellular Space	other	0
IQGAP1	IQ motif containing GTPase activating protein 1	Cytoplasm	other	0
KIAA1324L	KIAA1324-like	Other	other	0
ENDOD1	endonuclease domain containing 1	Extracellular Space	enzyme	0
GPD2	glycerol-3-phosphate dehydrogenase 2 (mitochondrial)	Cytoplasm	enzyme	0
ARHGEF26	Rho guanine nucleotide exchange factor (GEF) 26	Plasma Membrane	other	0
ZBTB11	zinc finger and BTB domain containing 11	Nucleus	other	0
ARID3A	AT rich interactive domain 3A (BRIGHT-like)	Nucleus	transcription regulator	0
TRPM7	transient receptor potential cation channel, subfamily M, member 7	Plasma Membrane	kinase	0
TICRR	TOPBP1-interacting checkpoint and replication regulator	Nucleus	other	0
ATP11B	ATPase, class VI, type 11B	Plasma Membrane	transporter	0
TRIM44	tripartite motif containing 44	Cytoplasm	other	0
RAD51D	RAD51 paralog D	Nucleus	enzyme	0
WDFY2	WD repeat and FYVE domain containing 2	Other	other	0
VPS53	vacuolar protein sorting 53 homolog (S. cerevisiae)	Cytoplasm	other	0
SAFB	scaffold attachment factor B	Nucleus	other	0
GAS2L3	growth arrest-specific 2 like 3	Other	other	0
TTC37	tetratricopeptide repeat domain 37	Nucleus	other	0
BRIP1	BRCA1 interacting protein C-terminal helicase 1	Nucleus	enzyme	0
MTMR9	myotubularin related protein 9	Cytoplasm	phosphatase	0
G2E3	G2/M-phase specific E3 ubiquitin protein ligase	Cytoplasm	other	0
SNORA81	small nucleolar RNA, H/ACA box 81	Other	other	0
C12orf66	chromosome 12 open reading frame 66	Plasma Membrane	other	0
SEC24D	SEC24 family member D	Cytoplasm	transporter	0
GUSBP3	glucuronidase, beta pseudogene 3	Other	other	0
KIF3B	kinesin family member 3B	Cytoplasm	transporter	0
UEVLD	UEV and lactate/malate dehyrogenase domains	Cytoplasm	enzyme	0
EP300	E1A binding protein p300	Nucleus	transcription regulator	0
SASS6	spindle assembly 6 homolog (C. elegans)	Cytoplasm	other	0
C9orf129	chromosome 9 open reading frame 129	Other	other	0
GAPVD1	GTPase activating protein and VPS9 domains 1	Cytoplasm	other	0
C4orf21	zinc finger, GRF-type containing 1	Other	other	0
EDEM1	ER degradation enhancer, mannosidase alpha-like 1	Cytoplasm	enzyme	0
USP9X	ubiquitin specific peptidase 9, X-linked	Plasma Membrane	peptidase	diagnosis
FANCB	Fanconi anemia, complementation group B	Nucleus	other	0
CBL	Cbl proto-oncogene, E3 ubiquitin protein ligase	Nucleus	transcription regulator	0
DNA2	DNA replication helicase/nuclease 2	Cytoplasm	enzyme	0
PLEKHA8	pleckstrin homology domain containing, family A (phosphoinositide binding specific) member 8	Extracellular Space	transporter	0
RBM33	RNA binding motif protein 33	Other	other	0
USP24	ubiquitin specific peptidase 24	Other	peptidase	0
WWC2	WW and C2 domain containing 2	Cytoplasm	other	0
EP400	E1A binding protein p400	Nucleus	other	0
LYRM7	LYR motif containing 7	Cytoplasm	other	0
ZNF275	zinc finger protein 275	Nucleus	other	0
NOM1	nucleolar protein with MIF4G domain 1	Nucleus	other	0
C6orf170	TBC1 domain family, member 32	Other	other	0
DCBLD2	discoidin, CUB and LCCL domain containing 2	Plasma Membrane	other	0
ETV3	ets variant 3	Nucleus	transcription regulator	0
KIAA2026	KIAA2026	Other	other	0
ZNF551	zinc finger protein 551	Nucleus	other	0
ARL13B	ADP-ribosylation factor-like 13B	Extracellular Space	other	0
PEAK1	pseudopodium-enriched atypical kinase 1	Plasma Membrane	kinase	0
ADAM10	ADAM metallopeptidase domain 10	Plasma Membrane	peptidase	0
DIS3	DIS3 exosome endoribonuclease and 3'-5' exoribonuclease	Nucleus	enzyme	0
SLC6A6	solute carrier family 6 (neurotransmitter transporter), member 6	Plasma Membrane	transporter	0
TTF2	transcription termination factor, RNA polymerase II	Cytoplasm	transcription regulator	0
ZNF138	zinc finger protein 138	Nucleus	transcription regulator	0
CCSAP	centriole, cilia and spindle-associated protein	Cytoplasm	other	0
ATL3	atlastin GTPase 3	Cytoplasm	other	0
EXOC8	exocyst complex component 8	Plasma Membrane	other	0
ERCC4	excision repair cross-complementation group 4	Nucleus	enzyme	0
KATNAL1	katanin p60 subunit A-like 1	Cytoplasm	enzyme	0
HERC2	HECT and RLD domain containing E3 ubiquitin protein ligase 2	Cytoplasm	enzyme	0
MAMLD1	mastermind-like domain containing 1	Other	other	0
TMEM154	transmembrane protein 154	Other	other	0
TPP2	tripeptidyl peptidase II	Cytoplasm	peptidase	0
ZIC5	Zic family member 5	Nucleus	transcription regulator	0
STX2	syntaxin 2	Cytoplasm	transporter	0
DNHD1	dynein heavy chain domain 1	Cytoplasm	other	0
LUZP1	leucine zipper protein 1	Nucleus	other	0
CCDC18	coiled-coil domain containing 18	Other	other	0
FAM199X	family with sequence similarity 199, X-linked	Other	other	0
RANBP2	RAN binding protein 2	Nucleus	enzyme	0
LOC652276	potassium channel tetramerization domain containing 5 pseudogene	Other	other	0
URB1	URB1 ribosome biogenesis 1 homolog (S. cerevisiae)	Nucleus	other	0
TULP4	tubby like protein 4	Cytoplasm	transcription regulator	0
RALGPS2	Ral GEF with PH domain and SH3 binding motif 2	Other	other	0
C11orf30	chromosome 11 open reading frame 30	Nucleus	other	0
ANAPC1	anaphase promoting complex subunit 1	Nucleus	other	0
EVC	Ellis van Creveld syndrome	Cytoplasm	other	0
BACH2	BTB and CNC homology 1, basic leucine zipper transcription factor 2	Nucleus	transcription regulator	0
XYLB	xylulokinase homolog (H. influenzae)	Cytoplasm	kinase	0
RFC1	replication factor C (activator 1) 1, 145kDa	Nucleus	transcription regulator	0
MUM1	melanoma associated antigen (mutated) 1	Nucleus	other	0
MOB1A	MOB kinase activator 1A	Plasma Membrane	other	0
ALDH6A1	aldehyde dehydrogenase 6 family, member A1	Cytoplasm	enzyme	unspecified application
BMPR2	bone morphogenetic protein receptor, type II (serine/threonine kinase)	Plasma Membrane	kinase	diagnosis,unspecified application
UGGT1	UDP-glucose glycoprotein glucosyltransferase 1	Cytoplasm	enzyme	0
EML4	echinoderm microtubule associated protein like 4	Cytoplasm	other	0
BTBD8	BTB (POZ) domain containing 8	Nucleus	other	0
SENP3-EIF4A1	SENP3-EIF4A1 readthrough (NMD candidate)	Other	other	0
RCOR1	REST corepressor 1	Nucleus	transcription regulator	0
CERS6	ceramide synthase 6	Nucleus	transcription regulator	0
FERMT1	fermitin family member 1	Plasma Membrane	other	0
CCDC117	coiled-coil domain containing 117	Other	other	0
GUSBP9	glucuronidase, beta pseudogene 9	Other	other	0
NOTCH2NL	notch 2 N-terminal like	Other	other	0
THOC2	THO complex 2	Nucleus	other	0
UBE2Q2P3	ubiquitin-conjugating enzyme E2Q family member 2 pseudogene 2	Other	other	0
SCARB2	scavenger receptor class B, member 2	Plasma Membrane	other	disease progression
TRAM2	translocation associated membrane protein 2	Other	other	0
KTN1	kinectin 1 (kinesin receptor)	Plasma Membrane	transmembrane receptor	0
ROBO1	roundabout, axon guidance receptor, homolog 1 (Drosophila)	Plasma Membrane	transmembrane receptor	0
MIER3	mesoderm induction early response 1, family member 3	Nucleus	other	0
UBA6	ubiquitin-like modifier activating enzyme 6	Cytoplasm	enzyme	0
KLHL29	kelch-like family member 29	Other	other	0
DHFRL1	dihydrofolate reductase-like 1	Cytoplasm	enzyme	0
ABCC2	ATP-binding cassette, sub-family C (CFTR/MRP), member 2	Plasma Membrane	transporter	0	sulfinpyrazone
ZNF221	zinc finger protein 221	Nucleus	other	0
EIF4EBP2	eukaryotic translation initiation factor 4E binding protein 2	Cytoplasm	other	0
WDHD1	WD repeat and HMG-box DNA binding protein 1	Nucleus	other	0
MDM1	Mdm1 nuclear protein homolog (mouse)	Other	other	0
KIF5B	kinesin family member 5B	Cytoplasm	other	0
UHRF1BP1L	UHRF1 binding protein 1-like	Other	other	0
STRN	striatin, calmodulin binding protein	Cytoplasm	other	0
ZBTB39	zinc finger and BTB domain containing 39	Nucleus	other	0
PREPL	prolyl endopeptidase-like	Other	peptidase	0
CKAP2	cytoskeleton associated protein 2	Cytoplasm	other	0
CNTNAP3	contactin associated protein-like 3	Extracellular Space	other	0
DDX46	DEAD (Asp-Glu-Ala-Asp) box polypeptide 46	Nucleus	enzyme	0
ZNF562	zinc finger protein 562	Nucleus	other	0
FRAS1	Fraser extracellular matrix complex subunit 1	Extracellular Space	other	0
ACER3	alkaline ceramidase 3	Cytoplasm	enzyme	0
NUP98	nucleoporin 98kDa	Nucleus	transporter	0
GPATCH11	G patch domain containing 11	Other	other	0
TMTC4	transmembrane and tetratricopeptide repeat containing 4	Other	other	0
AHNAK	AHNAK nucleoprotein	Nucleus	other	0
SEMA4G	sema domain, immunoglobulin domain (Ig), transmembrane domain (TM) and short cytoplasmic domain, (semaphorin) 4G	Plasma Membrane	other	0
STK4	serine/threonine kinase 4	Cytoplasm	kinase	0
ZNF845	zinc finger protein 845	Other	other	0
PDS5B	PDS5 cohesin associated factor B	Nucleus	other	diagnosis,disease progression
CPT1A	carnitine palmitoyltransferase 1A (liver)	Cytoplasm	enzyme	unspecified application	perhexiline
ZNF765	zinc finger protein 765	Other	other	0
DYNC2H1	dynein, cytoplasmic 2, heavy chain 1	Cytoplasm	other	0
ITPR3	inositol 1,4,5-trisphosphate receptor, type 3	Cytoplasm	ion channel	0
NEK7	NIMA-related kinase 7	Nucleus	kinase	0
CCSER1	coiled-coil serine-rich protein 1	Other	other	0
MED14	mediator complex subunit 14	Nucleus	transcription regulator	0
ZFYVE16	zinc finger, FYVE domain containing 16	Nucleus	transporter	0
KBTBD11	kelch repeat and BTB (POZ) domain containing 11	Other	other	0
ZNF699	zinc finger protein 699	Other	other	0
NBPF1	neuroblastoma breakpoint family, member 15	Other	other	0
ZNF510	zinc finger protein 510	Nucleus	other	0
CMTM4	CKLF-like MARVEL transmembrane domain containing 4	Extracellular Space	cytokine	0
FAM126B	family with sequence similarity 126, member B	Other	other	0
CCNL2	cyclin L2	Nucleus	other	0
USP6NL	USP6 N-terminal like	Plasma Membrane	other	0
PROS1	protein S (alpha)	Extracellular Space	other	diagnosis
RBL1	retinoblastoma-like 1	Nucleus	transcription regulator	0
MSMP	microseminoprotein, prostate associated	Other	other	0
NRIP1	nuclear receptor interacting protein 1	Nucleus	transcription regulator	0
HOOK3	hook microtubule-tethering protein 3	Cytoplasm	other	0
KIAA1429	KIAA1429	Nucleus	other	0
MAP1B	microtubule-associated protein 1B	Cytoplasm	other	0
TNRC18	trinucleotide repeat containing 18	Nucleus	other	0
DUSP7	dual specificity phosphatase 7	Cytoplasm	phosphatase	0
UBR4	ubiquitin protein ligase E3 component n-recognin 4	Nucleus	enzyme	0
ECT2	epithelial cell transforming 2	Cytoplasm	other	0
LOC153684	uncharacterized LOC153684	Other	other	0
IPO7	importin 7	Nucleus	transporter	0
LSM11	LSM11, U7 small nuclear RNA associated	Nucleus	other	0
PIGM	phosphatidylinositol glycan anchor biosynthesis, class M	Cytoplasm	enzyme	0
STXBP4	syntaxin binding protein 4	Cytoplasm	other	0
AQR	aquarius intron-binding spliceosomal factor	Nucleus	other	0
RAP2A	RAP2A, member of RAS oncogene family	Plasma Membrane	enzyme	diagnosis
NAV3	neuron navigator 3	Nucleus	other	0
COL4A3	collagen, type IV, alpha 3 (Goodpasture antigen)	Extracellular Space	other	efficacy,unspecified application	collagenase clostridium histolyticum
PCNX	pecanex homolog (Drosophila)	Plasma Membrane	other	0
KIAA1731	centrosomal protein 295kDa	Cytoplasm	other	0
FAT1	FAT atypical cadherin 1	Plasma Membrane	other	0
PURB	purine-rich element binding protein B	Nucleus	transcription regulator	0
AGO2	argonaute RISC catalytic component 2	Cytoplasm	translation regulator	0
ZNF234	zinc finger protein 234	Nucleus	other	0
PRTG	protogenin	Extracellular Space	other	0
MAFG	v-maf avian musculoaponeurotic fibrosarcoma oncogene homolog G	Nucleus	transcription regulator	0
KLHL9	kelch-like family member 9	Cytoplasm	other	0
ENTPD5	ectonucleoside triphosphate diphosphohydrolase 5	Cytoplasm	enzyme	0
HERC3	HECT and RLD domain containing E3 ubiquitin protein ligase 3	Cytoplasm	enzyme	0
SWT1	SWT1 RNA endoribonuclease homolog (S. cerevisiae)	Extracellular Space	other	0
MED13L	mediator complex subunit 13-like	Nucleus	other	0
ZFP106	zinc finger protein 106	Cytoplasm	other	0
FAM168A	family with sequence similarity 168, member A	Other	other	0
ARFGEF1	ADP-ribosylation factor guanine nucleotide-exchange factor 1 (brefeldin A-inhibited)	Cytoplasm	other	0
APPL1	adaptor protein, phosphotyrosine interaction, PH domain and leucine zipper containing 1	Cytoplasm	other	0
ZNF451	zinc finger protein 451	Nucleus	other	0
ARNT	aryl hydrocarbon receptor nuclear translocator	Nucleus	transcription regulator	0
ZNF264	zinc finger protein 264	Nucleus	other	0
TP53INP1	tumor protein p53 inducible nuclear protein 1	Nucleus	other	0
ZBED4	zinc finger, BED-type containing 4	Nucleus	other	0
KIAA1715	KIAA1715	Cytoplasm	other	0
HK2	hexokinase 2	Cytoplasm	kinase	0
CLCC1	chloride channel CLIC-like 1	Cytoplasm	ion channel	0
RNF169	ring finger protein 169	Nucleus	other	0
PAR-SN	#N/A	#N/A	#N/A	#N/A	#N/A
NBPF11	neuroblastoma breakpoint family, member 15	Other	other	0
CENPF	centromere protein F, 350/400kDa	Nucleus	other	0
ZNF615	zinc finger protein 615	Nucleus	other	0
IREB2	iron-responsive element binding protein 2	Cytoplasm	translation regulator	0
PDE4D	phosphodiesterase 4D, cAMP-specific	Cytoplasm	enzyme	0	dyphylline, nitroglycerin, caffeine/ergotamine, arofylline, tetomilast, L 869298, aminophylline, anagrelide, cilomilast, milrinone, dipyridamole, L-826,141, ketotifen, roflumilast, tolbutamide, theophylline, pentoxifylline, caffeine
TPR	translocated promoter region, nuclear basket protein	Nucleus	transporter	0
KIAA2018	KIAA2018	Other	other	0
RASA2	RAS p21 protein activator 2	Cytoplasm	other	0
LRRC37A4P	leucine rich repeat containing 37, member A4, pseudogene	Other	other	0
RGPD3	RANBP2-like and GRIP domain containing 5	Nucleus	other	0
AQPEP	laeverin	Other	peptidase	0
HACE1	HECT domain and ankyrin repeat containing E3 ubiquitin protein ligase 1	Cytoplasm	enzyme	0
PDCD6IP	programmed cell death 6 interacting protein	Cytoplasm	other	0
VWDE	von Willebrand factor D and EGF domains	Other	other	0
NUP205	nucleoporin 205kDa	Nucleus	other	0
SAMD9	sterile alpha motif domain containing 9	Cytoplasm	other	0
ZMYM4	zinc finger, MYM-type 4	Nucleus	other	0
IFT80	intraflagellar transport 80	Extracellular Space	other	0
LRRC37A3	leucine rich repeat containing 37, member A3	Other	other	0
GLUD2	glutamate dehydrogenase 2	Cytoplasm	enzyme	0
ZNF516	zinc finger protein 516	Nucleus	other	0
ST3GAL1	ST3 beta-galactoside alpha-2,3-sialyltransferase 1	Cytoplasm	enzyme	0
ANKRD18A	ankyrin repeat domain 18A	Other	other	0
GCLM	glutamate-cysteine ligase, modifier subunit	Cytoplasm	enzyme	0
NEMF	nuclear export mediator factor	Nucleus	other	0
ABHD2	abhydrolase domain containing 2	Other	enzyme	0
CSNK1G1	casein kinase 1, gamma 1	Cytoplasm	kinase	0
MTBP	MDM2 binding protein	Cytoplasm	other	0
ZNF224	zinc finger protein 224	Nucleus	other	0
AMER1	APC membrane recruitment protein 1	Plasma Membrane	other	0
ELMOD2	ELMO/CED-12 domain containing 2	Other	other	0
ZNF785	zinc finger protein 785	Other	other	0
HSPA13	heat shock protein 70kDa family, member 13	Cytoplasm	other	0
ZMYM1	zinc finger, MYM-type 1	Other	other	0
TMEM180	transmembrane protein 180	Other	other	0
ZBTB33	zinc finger and BTB domain containing 33	Nucleus	other	0
ZNF736	zinc finger protein 736	Other	other	0
KIAA1468	KIAA1468	Other	other	0
GAB1	GRB2-associated binding protein 1	Cytoplasm	other	0
TMTC3	transmembrane and tetratricopeptide repeat containing 3	Other	other	0
RGP1	RGP1 retrograde golgi transport homolog (S. cerevisiae)	Cytoplasm	other	0
WDR19	WD repeat domain 19	Extracellular Space	other	diagnosis,prognosis
PHF20	PHD finger protein 20	Nucleus	other	0
CNOT6	CCR4-NOT transcription complex, subunit 6	Nucleus	enzyme	0
LOC728407	#N/A	#N/A	#N/A	#N/A	#N/A
LMTK2	lemur tyrosine kinase 2	Cytoplasm	kinase	0
EFCAB14	EF-hand calcium binding domain 14	Other	other	0
LMAN1	lectin, mannose-binding, 1	Cytoplasm	other	0
RB1	retinoblastoma 1	Nucleus	transcription regulator	diagnosis,efficacy,prognosis,unspecified application
ANKHD1	ankyrin repeat and KH domain containing 1	Other	other	0
DMBX1	diencephalon/mesencephalon homeobox 1	Nucleus	transcription regulator	0
ZDHHC20	zinc finger, DHHC-type containing 20	Plasma Membrane	enzyme	0
CPS1	carbamoyl-phosphate synthase 1, mitochondrial	Cytoplasm	enzyme	unspecified application	N-carbamyl-L-glutamate
KIF20B	kinesin family member 20B	Nucleus	enzyme	0
SLC25A24	solute carrier family 25 (mitochondrial carrier; phosphate carrier), member 24	Cytoplasm	transporter	0
MIRLET7BHG	MIRLET7B host gene (non-protein coding)	Other	other	0
BMI1	BMI1 proto-oncogene, polycomb ring finger	Nucleus	transcription regulator	diagnosis,efficacy,prognosis
ZBTB38	zinc finger and BTB domain containing 38	Nucleus	transcription regulator	0
ZNF808	zinc finger protein 808	Other	other	0
CYBRD1	cytochrome b reductase 1	Cytoplasm	enzyme	0
GON4L	gon-4-like (C. elegans)	Cytoplasm	other	0
GOLGA8T	golgin A8 family, member T	Other	other	0
ZNF616	zinc finger protein 616	Nucleus	other	0
RSF1	remodeling and spacing factor 1	Nucleus	transcription regulator	prognosis
ACACB	acetyl-CoA carboxylase beta	Cytoplasm	enzyme	0
CDC40	cell division cycle 40	Nucleus	other	0
CHM	choroideremia (Rab escort protein 1)	Cytoplasm	enzyme	0
TTC28	tetratricopeptide repeat domain 28	Cytoplasm	other	0
RAPGEF6	Rap guanine nucleotide exchange factor (GEF) 6	Plasma Membrane	other	0
GALNT12	polypeptide N-acetylgalactosaminyltransferase 12	Cytoplasm	enzyme	0
CHD2	chromodomain helicase DNA binding protein 2	Nucleus	enzyme	0
HNRNPH2	heterogeneous nuclear ribonucleoprotein H2 (H')	Nucleus	other	0
SDE2	SDE2 telomere maintenance homolog (S. pombe)	Other	other	0
ZMIZ1	zinc finger, MIZ-type containing 1	Nucleus	other	0
PRKAA1	protein kinase, AMP-activated, alpha 1 catalytic subunit	Cytoplasm	kinase	0	phenformin
PJA2	praja ring finger 2, E3 ubiquitin protein ligase	Cytoplasm	enzyme	0
ARNTL2	aryl hydrocarbon receptor nuclear translocator-like 2	Nucleus	transcription regulator	0
WASF2	WAS protein family, member 2	Plasma Membrane	other	0
SSH2	slingshot protein phosphatase 2	Cytoplasm	phosphatase	0
ERC1	ELKS/RAB6-interacting/CAST family member 1	Cytoplasm	other	0
SLC44A1	solute carrier family 44 (choline transporter), member 1	Plasma Membrane	transporter	0
ARL2-SNX15	ARL2-SNX15 readthrough (NMD candidate)	Other	other	0
WDR7	WD repeat domain 7	Cytoplasm	other	0
TAB3	TGF-beta activated kinase 1/MAP3K7 binding protein 3	Cytoplasm	other	0
FAM219A	family with sequence similarity 219, member A	Other	other	0
SPG11	spastic paraplegia 11 (autosomal recessive)	Cytoplasm	other	0
ASB7	ankyrin repeat and SOCS box containing 7	Other	other	0
LEPR	leptin receptor	Plasma Membrane	transmembrane receptor	prognosis	recombinant-methionyl human leptin
YEATS2	YEATS domain containing 2	Nucleus	transcription regulator	0
LOC643837	#N/A	#N/A	#N/A	#N/A	#N/A
RPSAP52	ribosomal protein SA pseudogene 52	Other	other	0
ZNF501	zinc finger protein 501	Nucleus	other	0
AGO4	argonaute RISC catalytic component 4	Cytoplasm	translation regulator	0
ADAT1	adenosine deaminase, tRNA-specific 1	Other	enzyme	0
TOPBP1	topoisomerase (DNA) II binding protein 1	Nucleus	other	0
SAMD8	sterile alpha motif domain containing 8	Cytoplasm	other	0
IPO5	importin 5	Nucleus	transporter	0
INTS8	integrator complex subunit 8	Nucleus	other	0
POM121	POM121 transmembrane nucleoporin	Nucleus	other	0
NCBP1	nuclear cap binding protein subunit 1, 80kDa	Nucleus	other	0
DOCK4	dedicator of cytokinesis 4	Plasma Membrane	other	0
CBFB	core-binding factor, beta subunit	Nucleus	transcription regulator	0
ADCY7	adenylate cyclase 7	Plasma Membrane	enzyme	0
SPTBN1	spectrin, beta, non-erythrocytic 1	Plasma Membrane	other	0
PLEKHA8P1	pleckstrin homology domain containing, family A member 8 pseudogene 1	Other	other	0
TMEM184C	transmembrane protein 184C	Other	other	0
SGPP2	sphingosine-1-phosphate phosphatase 2	Cytoplasm	phosphatase	0
HSPA4L	heat shock 70kDa protein 4-like	Cytoplasm	other	0
KPNA3	karyopherin alpha 3 (importin alpha 4)	Nucleus	transporter	0
KIDINS220	kinase D-interacting substrate, 220kDa	Nucleus	transcription regulator	0
OTUD4	OTU deubiquitinase 4	Other	peptidase	0
SLC10A7	solute carrier family 10, member 7	Other	transporter	0
SMCR7L	mitochondrial elongation factor 1	Cytoplasm	other	0
HDAC4	histone deacetylase 4	Nucleus	transcription regulator	0	tributyrin, belinostat, pyroxamide, romidepsin
NFXL1	nuclear transcription factor, X-box binding-like 1	Nucleus	transcription regulator	0
TMOD2	tropomodulin 2 (neuronal)	Cytoplasm	other	0
FAM172A	family with sequence similarity 172, member A	Cytoplasm	transcription regulator	0
MOSPD2	motile sperm domain containing 2	Other	other	0
ATAD2	ATPase family, AAA domain containing 2	Nucleus	enzyme	0
TIRAP	toll-interleukin 1 receptor (TIR) domain containing adaptor protein	Cytoplasm	other	0
NBPF7	neuroblastoma breakpoint family, member 7	Other	other	0
SEC23A	Sec23 homolog A (S. cerevisiae)	Cytoplasm	transporter	0
MTF1	metal-regulatory transcription factor 1	Nucleus	transcription regulator	0
RAG1	recombination activating gene 1	Nucleus	enzyme	0
GUSBP2	glucuronidase, beta pseudogene 2	Other	other	0
SH3TC2	SH3 domain and tetratricopeptide repeats 2	Cytoplasm	other	0
MIS18BP1	MIS18 binding protein 1	Nucleus	other	0
TTC21B	tetratricopeptide repeat domain 21B	Extracellular Space	other	0
FRRS1	ferric-chelate reductase 1	Plasma Membrane	transmembrane receptor	0
NEO1	neogenin 1	Plasma Membrane	transcription regulator	0
MAN1A1	mannosidase, alpha, class 1A, member 1	Cytoplasm	enzyme	0
AGPAT4-IT1	AGPAT4 intronic transcript 1 (non-protein coding)	Other	other	0
LNX2	ligand of numb-protein X 2	Other	other	0
UBE4A	ubiquitination factor E4A	Cytoplasm	other	0
STRIP2	striatin interacting protein 2	Cytoplasm	other	0
LIN52	lin-52 DREAM MuvB core complex component	Nucleus	other	0
CASP2	caspase 2, apoptosis-related cysteine peptidase	Cytoplasm	peptidase	0
MET	MET proto-oncogene, receptor tyrosine kinase	Plasma Membrane	kinase	diagnosis,disease progression,efficacy,prognosis,response to therapy,unspecified application	crizotinib, tivantinib, cabozantinib, INC280, cabozantinib/erlotinib
MAML3	mastermind-like 3 (Drosophila)	Nucleus	transcription regulator	0
MYNN	myoneurin	Nucleus	other	0
HPS3	Hermansky-Pudlak syndrome 3	Cytoplasm	other	diagnosis
STXBP1	syntaxin binding protein 1	Cytoplasm	transporter	0
KIF15	kinesin family member 15	Nucleus	other	0
STRIP1	striatin interacting protein 1	Nucleus	other	0
SLC30A6	solute carrier family 30 (zinc transporter), member 6	Cytoplasm	transporter	0
LOC595101	#N/A	#N/A	#N/A	#N/A	#N/A
ZNF782	zinc finger protein 782	Cytoplasm	other	0
ZNF550	zinc finger protein 550	Other	other	0
CAPNS1	calpain, small subunit 1	Cytoplasm	peptidase	0
MYL6	myosin, light chain 6, alkali, smooth muscle and non-muscle	Cytoplasm	other	0
KRT80	keratin 80, type II	Cytoplasm	other	0
AXL	AXL receptor tyrosine kinase	Plasma Membrane	kinase	0	cabozantinib, cabozantinib/erlotinib
MAP2K3	mitogen-activated protein kinase kinase 3	Cytoplasm	kinase	0
PAFAH1B3	platelet-activating factor acetylhydrolase 1b, catalytic subunit 3 (29kDa)	Cytoplasm	enzyme	0
MX1	MX dynamin-like GTPase 1	Cytoplasm	enzyme	0
MARCKSL1	MARCKS-like 1	Cytoplasm	other	0
NFKB2	nuclear factor of kappa light polypeptide gene enhancer in B-cells 2 (p49/p100)	Nucleus	transcription regulator	0
RAB34	RAB34, member RAS oncogene family	Cytoplasm	enzyme	0
SMS	spermine synthase	Cytoplasm	enzyme	0
CD83	CD83 molecule	Plasma Membrane	transmembrane receptor	0
PDLIM2	PDZ and LIM domain 2 (mystique)	Cytoplasm	other	0
ING4	inhibitor of growth family, member 4	Nucleus	transcription regulator	diagnosis
BCAM	basal cell adhesion molecule (Lutheran blood group)	Plasma Membrane	transmembrane receptor	diagnosis
FKBP2	FK506 binding protein 2, 13kDa	Cytoplasm	enzyme	0
MAZ	MYC-associated zinc finger protein (purine-binding transcription factor)	Nucleus	transcription regulator	0
CALB2	calbindin 2	Cytoplasm	other	unspecified application
SHISA5	shisa family member 5	Nucleus	other	0
MATN2	matrilin 2	Extracellular Space	other	0
GRB7	growth factor receptor-bound protein 7	Plasma Membrane	other	0
SUSD2	sushi domain containing 2	Extracellular Space	other	0
TUFT1	tuftelin 1	Cytoplasm	other	0
TPM2	tropomyosin 2 (beta)	Other	other	diagnosis
TMEM132A	transmembrane protein 132A	Cytoplasm	other	0
C16orf13	chromosome 16 open reading frame 13	Other	other	0
BAIAP2	BAI1-associated protein 2	Plasma Membrane	kinase	0
KCNH3	potassium channel, voltage gated eag related subfamily H, member 3	Plasma Membrane	ion channel	0
STMN3	stathmin-like 3	Nucleus	other	0
PQBP1	polyglutamine binding protein 1	Nucleus	transcription regulator	0
ZFYVE19	zinc finger, FYVE domain containing 19	Cytoplasm	other	0
DUSP10	dual specificity phosphatase 10	Nucleus	phosphatase	0
ILK	integrin-linked kinase	Plasma Membrane	kinase	0
COMT	catechol-O-methyltransferase	Cytoplasm	enzyme	diagnosis,efficacy,prognosis,unspecified application	carbidopa/entacapone/levodopa, BIA-3-202, tolcapone, entacapone
FHL2	four and a half LIM domains 2	Nucleus	transcription regulator	0
ELF3	E74-like factor 3 (ets domain transcription factor, epithelial-specific )	Nucleus	transcription regulator	0
C12orf44	autophagy related 101	Other	other	0
DENND2A	DENN/MADD domain containing 2A	Other	other	0
HNRNPC	heterogeneous nuclear ribonucleoprotein C (C1/C2)	Nucleus	other	0
C4BPB	complement component 4 binding protein, beta	Extracellular Space	other	0
EDF1	endothelial differentiation-related factor 1	Nucleus	transcription regulator	0
ZYX	zyxin	Plasma Membrane	other	unspecified application
CITED4	Cbp/p300-interacting transactivator, with Glu/Asp-rich carboxy-terminal domain, 4	Nucleus	transcription regulator	0
INO80B-WBP1	INO80B-WBP1 readthrough (NMD candidate)	Other	other	0
BANF1	barrier to autointegration factor 1	Nucleus	other	0
ALPP	alkaline phosphatase, placental	Plasma Membrane	phosphatase	diagnosis,unspecified application
MOK	MOK protein kinase	Plasma Membrane	kinase	0
SEMA3B	sema domain, immunoglobulin domain (Ig), short basic domain, secreted, (semaphorin) 3B	Extracellular Space	other	0
SDF2	stromal cell-derived factor 2	Extracellular Space	enzyme	0
PSMB5	proteasome (prosome, macropain) subunit, beta type, 5	Cytoplasm	peptidase	0	carfilzomib, bortezomib/cladribine/rituximab, bortezomib/sorafenib, bortezomib/paclitaxel, bortezomib/melphalan, bortezomib/dexamethasone, bortezomib/dexamethasone/doxorubicin, bortezomib/dexamethasone/lenalidomide, bortezomib/dexamethasone/thalidomide, carfilzomib/dexamethasone/lenalidomide, bortezomib/prednisone, bortezomib/doxorubicin, bortezomib/vorinostat, bortezomib/thalidomide, bortezomib/…
TNNT1	troponin T type 1 (skeletal, slow)	Cytoplasm	other	unspecified application
PAAF1	proteasomal ATPase-associated factor 1	Other	other	0
SNRPB	small nuclear ribonucleoprotein polypeptides B and B1	Nucleus	other	0
NDUFC1	NADH dehydrogenase (ubiquinone) 1, subcomplex unknown, 1, 6kDa	Cytoplasm	enzyme	0
CSF1	colony stimulating factor 1 (macrophage)	Extracellular Space	cytokine	diagnosis,disease progression,efficacy,prognosis,unspecified application
TMPRSS3	transmembrane protease, serine 3	Plasma Membrane	peptidase	0
PRKAR1B	protein kinase, cAMP-dependent, regulatory, type I, beta	Cytoplasm	kinase	0
IRF1	interferon regulatory factor 1	Nucleus	transcription regulator	0
CLDN4	claudin 4	Plasma Membrane	transmembrane receptor	diagnosis,efficacy,prognosis
FBXO2	F-box protein 2	Cytoplasm	enzyme	0
ANKS3	ankyrin repeat and sterile alpha motif domain containing 3	Nucleus	transcription regulator	0
LEPREL1	prolyl 3-hydroxylase 2	Cytoplasm	enzyme	0
CDKN3	cyclin-dependent kinase inhibitor 3	Cytoplasm	phosphatase	0
KCNMA1	potassium channel, calcium activated large conductance subfamily M alpha, member 1	Plasma Membrane	ion channel	diagnosis	tedisamil, cromolyn
DBNDD1	dysbindin (dystrobrevin binding protein 1) domain containing 1	Other	other	0
EVA1A	eva-1 homolog A (C. elegans)	Plasma Membrane	other	0
RAB24	RAB24, member RAS oncogene family	Other	other	0
IFI6	interferon, alpha-inducible protein 6	Cytoplasm	other	0
BTF3L4	basic transcription factor 3-like 4	Other	other	0
TMEM219	transmembrane protein 219	Other	other	0
SRSF6	serine/arginine-rich splicing factor 6	Nucleus	other	0
SLC25A1	solute carrier family 25 (mitochondrial carrier; citrate transporter), member 1	Other	transporter	0
DBNDD2	dysbindin (dystrobrevin binding protein 1) domain containing 2	Cytoplasm	other	0
CKLF	chemokine-like factor	Extracellular Space	cytokine	0
ISYNA1	inositol-3-phosphate synthase 1	Cytoplasm	enzyme	0
MMP19	matrix metallopeptidase 19	Extracellular Space	peptidase	0	marimastat
NDUFS5	NADH dehydrogenase (ubiquinone) Fe-S protein 5, 15kDa (NADH-coenzyme Q reductase)	Cytoplasm	enzyme	0
ISOC2	isochorismatase domain containing 2	Cytoplasm	enzyme	0
ATF3	activating transcription factor 3	Nucleus	transcription regulator	unspecified application
RELB	v-rel avian reticuloendotheliosis viral oncogene homolog B	Nucleus	transcription regulator	diagnosis,disease progression,unspecified application
MRPL52	mitochondrial ribosomal protein L52	Cytoplasm	other	0
MAFF	v-maf avian musculoaponeurotic fibrosarcoma oncogene homolog F	Nucleus	transcription regulator	0
INHBB	inhibin, beta B	Extracellular Space	growth factor	0
AQP3	aquaporin 3 (Gill blood group)	Plasma Membrane	transporter	0
DMAP1	DNA methyltransferase 1 associated protein 1	Nucleus	transcription regulator	0
IPO11-LRRC70	#N/A	#N/A	#N/A	#N/A	#N/A
TMEM134	transmembrane protein 134	Other	kinase	0
SRSF5	serine/arginine-rich splicing factor 5	Nucleus	other	0
CRELD1	cysteine-rich with EGF-like domains 1	Other	other	0
UBXN6	UBX domain protein 6	Cytoplasm	other	0
SMARCB1	SWI/SNF related, matrix associated, actin dependent regulator of chromatin, subfamily b, member 1	Nucleus	transcription regulator	diagnosis
FAM195B	family with sequence similarity 195, member B	Other	other	0
APRT	adenine phosphoribosyltransferase	Cytoplasm	enzyme	0
PER1	period circadian clock 1	Nucleus	other	0
EHD1	EH-domain containing 1	Cytoplasm	other	0
C17orf49	chromosome 17 open reading frame 49	Nucleus	other	0
PSMB10	proteasome (prosome, macropain) subunit, beta type, 10	Cytoplasm	peptidase	0	carfilzomib, carfilzomib/dexamethasone/lenalidomide, carfilzomib/dexamethasone/rituximab
MRFAP1	Morf4 family associated protein 1	Nucleus	other	0
BIRC3	baculoviral IAP repeat containing 3	Cytoplasm	enzyme	diagnosis
ALKBH2	alkB, alkylation repair homolog 2 (E. coli)	Nucleus	enzyme	0
ZNF48	zinc finger protein 48	Other	other	0
SULT1A3	sulfotransferase family, cytosolic, 1A, phenol-preferring, member 3	Cytoplasm	enzyme	0
ATP5J2	ATP synthase, H+ transporting, mitochondrial Fo complex, subunit F2	Cytoplasm	transporter	0
CCDC103	coiled-coil domain containing 103	Cytoplasm	other	0
S100A4	S100 calcium binding protein A4	Cytoplasm	other	disease progression
HPCAL1	hippocalcin-like 1	Cytoplasm	other	0
TNFAIP2	tumor necrosis factor, alpha-induced protein 2	Extracellular Space	other	0
TNIP2	TNFAIP3 interacting protein 2	Cytoplasm	other	0
SEMA7A	semaphorin 7A, GPI membrane anchor (John Milton Hagen blood group)	Plasma Membrane	transmembrane receptor	0
BID	BH3 interacting domain death agonist	Cytoplasm	other	0
SCRN2	secernin 2	Extracellular Space	other	0
FBXO44	F-box protein 44	Other	other	0
DPP3	dipeptidyl-peptidase 3	Cytoplasm	peptidase	0
CLDN3	claudin 3	Plasma Membrane	transmembrane receptor	diagnosis,unspecified application
TMEM51	transmembrane protein 51	Other	other	0
NDUFB11	NADH dehydrogenase (ubiquinone) 1 beta subcomplex, 11, 17.3kDa	Cytoplasm	enzyme	0
MVP	major vault protein	Nucleus	other	0
RFXANK	regulatory factor X-associated ankyrin-containing protein	Nucleus	transcription regulator	0
BDNF	brain-derived neurotrophic factor	Extracellular Space	growth factor	efficacy,response to therapy
HSD3B7	hydroxy-delta-5-steroid dehydrogenase, 3 beta- and steroid delta-isomerase 7	Cytoplasm	enzyme	0
PFDN6	prefoldin subunit 6	Cytoplasm	other	0
TIMM17B	translocase of inner mitochondrial membrane 17 homolog B (yeast)	Cytoplasm	transporter	0
CDH16	cadherin 16, KSP-cadherin	Plasma Membrane	enzyme	0
PISD	phosphatidylserine decarboxylase	Cytoplasm	enzyme	0
PSMB9	proteasome (prosome, macropain) subunit, beta type, 9	Cytoplasm	peptidase	0	carfilzomib, carfilzomib/dexamethasone/lenalidomide, carfilzomib/dexamethasone/rituximab
PLD3	phospholipase D family, member 3	Cytoplasm	enzyme	0
SLC25A25	solute carrier family 25 (mitochondrial carrier; phosphate carrier), member 25	Cytoplasm	transporter	0
TLE2	transducin-like enhancer of split 2	Nucleus	transcription regulator	0
[truncated: 376 more rows]
