# Supplementary material for: C/EBPβ enhances platinum resistance of ovarian cancer cells by reprogramming H3K79 methylation
Source: Nat Commun. 2018 Apr 30;9:1739. doi: 10.1038/s41467-018-03590-5 (PMC5928165; doi:10.1038/s41467-018-03590-5)
Supplement: Supplementary file 9 — Supplementary Data 6(XLSX 14 kb) [file 41467_2018_3590_MOESM9_ESM.xlsx]

## Sheet: Data S6 RNA-seq KEGG pathway
Supplementary Data 6. KEGG pathway analysis of the differentially expressed genes in C/EBPβ knockdown cells
KEGG pathway analysis of 1238 genes down regulated in C/EBPβ knockdown cells
Rank	Database Name	Pathway Name	Impact Factor	#Genes in Pathway	#Input Genes in Pathway	#Pathway Genes on Chip	%InputGenes in Pathway	%PathwayGenes in Input	p-value
1	KEGG	Adherens junction	10.385	78	14	75	1.131	17.949	3.08844e-05
2	KEGG	Insulin signaling pathway	6.251	138	16	135	1.292	11.594	0.00192843
3	KEGG	Non-homologous end-joining	5.605	14	4	13	0.323	28.571	0.00368079
4	KEGG	TGF-beta signaling pathway	5.25	87	11	86	0.889	12.644	0.00524732
5	KEGG	Non-small cell lung cancer	4.99	54	8	54	0.646	14.815	0.00680523
6	KEGG	Gap junction	4.826	96	11	91	0.889	11.458	0.00801525
7	KEGG	Ubiquitin mediated proteolysis	4.654	138	14	132	1.131	10.145	0.00952477
8	KEGG	Renal cell carcinoma	4.63	69	9	69	0.727	13.043	0.00975124
9	KEGG	MAPK signaling pathway	4.448	272	23	263	1.858	8.456	0.0116962
10	KEGG	mTOR signaling pathway	4.31	52	7	49	0.565	13.462	0.0134316
11	KEGG	Regulation of actin cytoskeleton	4.253	217	19	209	1.535	8.756	0.0142166
12	KEGG	Apoptosis	4.16	89	10	87	0.808	11.236	0.0156115
13	KEGG	GnRH signaling pathway	4.154	103	11	100	0.889	10.68	0.0157078
14	KEGG	Small cell lung cancer	3.319	86	9	86	0.727	10.465	0.0362051
15	KEGG	Pathways in cancer	3.279	330	25	326	2.019	7.576	0.0376725
16	KEGG	Chronic myeloid leukemia	3.227	75	8	74	0.646	10.667	0.0396737
17	KEGG	Homologous recombination	3.104	28	4	26	0.323	14.286	0.0448778
18	KEGG	Cell cycle	3.07	118	10	104	0.808	8.475	0.0464018
KEGG pathway analysis of 504 genes up regulated in C/EBPβ knockdown cells
Rank	Database Name	Pathway Name	Impact Factor	#Genes in Pathway	#Input Genes in Pathway	#Pathway Genes on Chip	%InputGenes in Pathway	%PathwayGenes in Input	p-value
1	KEGG	Proteasome	10.252	48	7	44	1.403	14.583	3.52909e-05
2	KEGG	Ribosome	6.414	101	7	81	1.403	6.931	0.00163767
3	KEGG	Circadian rhythm	6.077	13	3	13	0.601	23.077	0.00229533
4	KEGG	Tight junction	4.946	135	8	132	1.603	5.926	0.00710995
5	KEGG	Alzheimer''s disease	4.043	178	8	155	1.603	4.494	0.0175418
6	KEGG	Axon guidance	3.951	129	7	128	1.403	5.426	0.0192347
7	KEGG	Base excision repair	3.44	36	3	33	0.601	8.333	0.0320795
8	KEGG	SNARE interactions in vesicular transport	3.08	38	3	38	0.601	7.895	0.0459409
