# Supplementary material for: C/EBPβ enhances platinum resistance of ovarian cancer cells by reprogramming H3K79 methylation
Source: Nat Commun. 2018 Apr 30;9:1739. doi: 10.1038/s41467-018-03590-5 (PMC5928165; doi:10.1038/s41467-018-03590-5)
Supplement: Supplementary file 10 — Supplementary Data 7(XLSX 1062 kb) [file 41467_2018_3590_MOESM10_ESM.xlsx]

## Sheet: Data S7 DOT1L ChIP-seq
Supplementary Data 7. DOT1L ChIP-seq anotated peaks
C13*-shcontrol(1)
chr	start	end	strand	Normalized Tag Count	focus ratio	findPeaks Score	Total Tags	Control Tags (normalized to IP Experiment)	Fold Change vs Control	p-value vs Control	Fold Change vs Local	p-value vs Local	Annotation	Detailed.Annotation	Distance.to.TSS	Nearest.PromoterID	Entrez.ID	Nearest.Unigene	Nearest.Refseq	Nearest.Ensembl	Gene.Name	Gene.Alias	Gene.Description	Gene.Type
chr10	70821439	70821581	+	4.7	0.786	11	10	2	4.94	5.11e-05	7.8	1.04e-06	Intergenic	Intergenic	-26318	NM_002727	5552	Hs.1908	NM_002727	ENSG00000122862	SRGN	PPG|PRG|PRG1	serglycin	protein-coding
chr10	89521908	89522050	+	5.1	0.737	11	11	2.4	4.55	4.58e-05	7.64	3.73e-07	intron (NM_032810, intron 8 of 9)	intron (NM_032810, intron 8 of 9)	55938	NM_032810	84896	Hs.435948	NM_032810	ENSG00000138138	ATAD1	AFDC1|THORASE	ATPase family, AAA domain containing 1	protein-coding
chr10	90053885	90054027	+	4.7	0.923	11	10	2	4.94	5.11e-05	6.81	3.42e-06	intron (NM_001031709, intron 6 of 6)	intron (NM_001031709, intron 6 of 6)	289126	NM_018363	55328	Hs.149849	NM_001031709	ENSG00000184719	RNLS	C10orf59|RENALASE	renalase, FAD-dependent amine oxidase	protein-coding
chr10	90290927	90291069	+	4.7	0.75	11	10	2	4.94	5.11e-05	6.43	5.61e-06	intron (NM_001031709, intron 4 of 6)	intron (NM_001031709, intron 4 of 6)	52084	NM_018363	55328	Hs.149849	NM_001031709	ENSG00000184719	RNLS	C10orf59|RENALASE	renalase, FAD-dependent amine oxidase	protein-coding
chr10	92185945	92186087	+	5.1	0.857	11	11	2.4	4.55	4.58e-05	9.67	3.67e-08	Intergenic	L2c|LINE|L2	431655	NM_019860	3363	Hs.73739	NM_000872	ENSG00000148680	HTR7	5-HT7	5-hydroxytryptamine (serotonin) receptor 7, adenylate cyclase-coupled	protein-coding
chr10	92625155	92625297	+	5.1	0.917	11	11	2	5.44	9.23e-06	7.95	2.51e-07	Intergenic	Intergenic	-6483	NM_006413	10556	Hs.139120	NM_001104546	ENSG00000148688	RPP30	TSG15	ribonuclease P/MRP 30kDa subunit	protein-coding
chr10	99478861	99479003	+	5.1	0.917	11	11	2	5.44	9.23e-06	10.87	1.13e-08	Intergenic	Intergenic	5467	NM_031484	83742	Hs.209614	NM_031484	ENSG00000155254	MARVELD1	GB14|MARVD1|MRVLDC1|RP11-548K23.8|bA548K23.8	MARVEL domain containing 1	protein-coding
chr10	105033073	105033215	+	5.1	0.667	11	11	2	5.44	9.23e-06	10.87	1.13e-08	Intergenic	Intergenic	-3776	NM_032727	9118	Hs.500916	NM_032727	ENSG00000148798	INA	NEF5|NF-66|TXBP-1	internexin neuronal intermediate filament protein, alpha	protein-coding
chr10	105899227	105899369	+	4.7	0.611	11	10	2	4.94	5.11e-05	7.01	2.64e-06	intron (NM_025145, intron 34 of 37)	L1MCa|LINE|L1	17369	NM_001002759	119392	Hs.93667	NM_001002759	ENSG00000156384	SFR1	C10orf78|MEI5|MEIR5|bA373N18.1	SWI5-dependent recombination repair 1	protein-coding
chr10	114245357	114245499	+	5.1	0.786	11	11	2.4	4.55	4.58e-05	9.2	6e-08	intron (NM_145206, intron 3 of 7)	intron (NM_145206, intron 3 of 7)	38672	NM_145206	143187	Hs.194554	NM_145206	ENSG00000151532	VTI1A	MVti1|VTI1RP2|Vti1-rp2	vesicle transport through interaction with t-SNAREs homolog 1A (yeast)	protein-coding
chr10	43947370	43947512	+	4.7	0.769	10	10	2	4.94	5.11e-05	9.02	2.85e-07	intron (NR_026693, intron 1 of 3)	intron (NR_026693, intron 1 of 3)	14867	NR_026693	642819	Hs.719657	NR_026693		ZNF487P	KRBO1|ZNF487	zinc finger protein 487, pseudogene	pseudo
chr10	54117699	54117841	+	4.7	0.733	10	10	2	4.94	5.11e-05	8.79	3.58e-07	Intergenic	Intergenic	43729	NM_012242	22943	Hs.40499	NM_012242	ENSG00000107984	DKK1	DKK-1|SK	dickkopf 1 homolog (Xenopus laevis)	protein-coding
chr10	65189152	65189294	+	4.7	0.769	10	10	2	4.94	5.11e-05	5.93	1.11e-05	intron (NM_032776, intron 1 of 25)	intron (NM_032776, intron 1 of 25)	-35766	NR_027182	84989	Hs.659950	NM_032903		LOC84989	-	uncharacterized LOC84989	miscRNA
chr10	69843123	69843265	+	4.7	0.722	10	10	2	4.94	5.11e-05	5.98	1.03e-05	Intergenic	Intergenic	-8091	NM_022079	26091	Hs.51891	NM_001017972	ENSG00000148634	HERC4	-	HECT and RLD domain containing E3 ubiquitin protein ligase 4	protein-coding
chr10	71904604	71904746	+	4.7	0.786	10	10	2	4.94	5.11e-05	8.26	6.2e-07	intron (NM_173555, intron 1 of 3)	intron (NM_173555, intron 1 of 3)	1821	NM_001040273	219743	Hs.533655	NM_001040273	ENSG00000156521	TYSND1	NET41	trypsin domain containing 1	protein-coding
chr10	73986686	73986828	+	4.7	0.786	10	10	2	4.94	5.11e-05	7.63	1.26e-06	intron (NM_001242548, intron 2 of 2)	intron (NM_001242548, intron 2 of 2)	-9865	NR_045564	51008	Hs.500007	NM_001198798	ENSG00000138303	ASCC1	ASC1p50|p50	activating signal cointegrator 1 complex subunit 1	protein-coding
chr10	74870318	74870460	+	4.7	0.684	10	10	2	4.94	5.11e-05	6.87	3.14e-06	intron (NM_015901, intron 1 of 8)	intron (NM_015901, intron 1 of 8)	179	NM_015901	25961	Hs.533657	NM_015901	ENSG00000166321	NUDT13	-	nudix (nucleoside diphosphate linked moiety X)-type motif 13	protein-coding
chr10	75022192	75022334	+	4.7	0.688	10	10	2	4.94	5.11e-05	7.46	1.53e-06	intron (NM_145170, intron 26 of 27)	MER44C|DNA|TcMar-Tigger	-9812	NM_016065	51021	Hs.180312	NM_016065	ENSG00000182180	MRPS16	COXPD2|MRP-S16|RPMS16	mitochondrial ribosomal protein S16	protein-coding
chr10	90156792	90156934	+	4.7	0.706	10	10	2	4.94	5.11e-05	8.79	3.58e-07	intron (NM_001031709, intron 4 of 6)	L1MB7|LINE|L1	186219	NM_018363	55328	Hs.149849	NM_001031709	ENSG00000184719	RNLS	C10orf59|RENALASE	renalase, FAD-dependent amine oxidase	protein-coding
chr10	90612013	90612155	+	4.7	0.857	10	10	2	4.94	5.11e-05	6.14	8.27e-06	promoter-TSS (NM_144590)	promoter-TSS (NM_144590)	-352	NM_144590	118932	Hs.217484	NM_144590	ENSG00000152766	ANKRD22	-	ankyrin repeat domain 22	protein-coding
chr10	90642258	90642400	+	4.7	0.769	10	10	2	4.94	5.11e-05	5.22	3.26e-05	intron (NM_020799, intron 1 of 10)	intron (NM_020799, intron 1 of 10)	2385	NM_020799	57559	Hs.701879	NM_020799	ENSG00000138134	STAMBPL1	ALMalpha|AMSH-FP|AMSH-LP|bA399O19.2	STAM binding protein-like 1	protein-coding
chr10	91088571	91088713	+	4.7	0.778	10	10	2	4.94	5.11e-05	6.68	4.05e-06	intron (NM_001549, intron 1 of 1)	L1ME1|LINE|L1	1040	NM_001549	3437	Hs.731813	NM_001031683	ENSG00000119917	IFIT3	CIG-49|GARG-49|IFI60|IFIT4|IRG2|ISG60|RIG-G	interferon-induced protein with tetratricopeptide repeats 3	protein-coding
chr10	94582074	94582216	+	4.7	0.733	10	10	2	4.94	5.11e-05	7.31	1.84e-06	Intergenic	Intergenic	-12325	NM_001013848	54536	Hs.655657	NM_001013848	ENSG00000138190	EXOC6	EXOC6A|SEC15|SEC15L|SEC15L1|SEC15L3|Sec15p	exocyst complex component 6	protein-coding
chr10	96950245	96950387	+	4.7	0.786	10	10	2	4.94	5.11e-05	5.74	1.48e-05	Intergenic	L1ME1|LINE|L1	-3641	NM_207321	142827	Hs.134229	NM_207321	ENSG00000173124	C10orf129	ACSM6|bA310E22.3	chromosome 10 open reading frame 129	protein-coding
chr10	102889248	102889390	+	4.7	0.909	10	10	2	4.94	5.11e-05	9.89	1.24e-07	intron (NM_001085398, intron 1 of 2)	intron (NM_001085398, intron 1 of 2)	1584	NM_001085398	100038246	Hs.662323	NM_001085398		TLX1NB	APT-B7|TD1|TDI	TLX1 neighbor	protein-coding
chr10	108184883	108185025	+	4.7	0.733	10	10	2	4.94	5.11e-05	5.47	2.22e-05	Intergenic	L2a|LINE|L2	739512	NM_001206570	114815	Hs.591915	NM_001013031	ENSG00000108018	SORCS1	hSorCS	sortilin-related VPS10 domain containing receptor 1	protein-coding
chr10	121439868	121440010	+	4.7	0.688	10	10	2	4.94	5.11e-05	6.55	4.78e-06	Intergenic	Intergenic	29057	NM_004281	9531	Hs.523309	NM_004281	ENSG00000151929	BAG3	BAG-3|BIS|CAIR-1	BCL2-associated athanogene 3	protein-coding
chr10	50760788	50760930	+	6.6	0.933	14	14	2.4	5.79	2.83e-07	8.17	4.41e-09	Intergenic	Intergenic	-13712	NM_000124	2074	Hs.654449	NM_000124	ENSG00000225830	ERCC6	ARMD5|CKN2|COFS|COFS1|CSB|RAD26|UVSS1	excision repair cross-complementing rodent repair deficiency, complementation group 6	protein-coding
chr10	75255905	75256047	+	6.1	0.882	14	13	2	6.43	2.36e-07	10.74	6.24e-10	promoter-TSS (NM_021132)	promoter-TSS (NM_021132)	-194	NM_001142353	5532	Hs.500067	NM_001142353	ENSG00000107758	PPP3CB	CALNA2|CALNB|CNA2|PP2Bbeta	protein phosphatase 3, catalytic subunit, beta isozyme	protein-coding
chr10	82231323	82231465	+	6.1	0.778	13	13	2	6.43	2.36e-07	9.4	3.02e-09	intron (NM_030927, intron 1 of 8)	intron (NM_030927, intron 1 of 8)	17356	NM_001128309	81619	Hs.718943	NM_001128309	ENSG00000108219	TSPAN14	DC-TM4F2|TM4SF14	tetraspanin 14	protein-coding
chr10	105252218	105252360	+	6.1	0.875	13	13	2.4	5.38	1.66e-06	8.51	9.59e-09	Intergenic	L2a|LINE|L2	-1446	NM_004210	9148	Hs.741164	NM_004210	ENSG00000107954	NEURL	NEURL1|RNF67|bA416N2.1|neu|neu-1	neuralized homolog (Drosophila)	protein-coding
chr10	116678589	116678731	+	6.1	0.778	13	13	2	6.43	2.36e-07	8.43	1.07e-08	Intergenic	MLT1L|LTR|ERVL-MaLR	-19292	NM_139169	142940	Hs.21187	NM_139169	ENSG00000165832	TRUB1	PUS4	TruB pseudouridine (psi) synthase homolog 1 (E. coli)	protein-coding
chr10	126105511	126105653	+	6.1	0.824	13	13	2	6.43	2.36e-07	10.14	1.24e-09	intron (NM_000274, intron 1 of 9)	intron (NM_000274, intron 1 of 9)	1963	NM_000274	4942	Hs.523332	NM_000274	ENSG00000065154	OAT	GACR|HOGA|OATASE|OKT	ornithine aminotransferase	protein-coding
chr10	55233590	55233732	+	5.6	0.857	12	12	2	5.93	1.53e-06	9.69	8.73e-09	Intergenic	L1ME2z|LINE|L1	-702201	NM_000242	4153	Hs.499674	NM_000242	ENSG00000165471	MBL2	COLEC1|HSMBPC|MBL|MBL2D|MBP|MBP-C|MBP1	mannose-binding lectin (protein C) 2, soluble	protein-coding
chr10	75808419	75808561	+	4.7	0.923	12	10	2	4.94	5.11e-05	7.55	1.39e-06	intron (NM_003373, intron 2 of 20)	intron (NM_003373, intron 2 of 20)	50618	NM_014000	7414	Hs.643896	NM_003373	ENSG00000035403	VCL	CMD1W|CMH15|MVCL	vinculin	protein-coding
chr10	53614187	53614329	+	5.1	0.846	11	11	2	5.44	9.23e-06	10.87	1.13e-08	intron (NM_001098512, intron 4 of 17)	L1MC|LINE|L1	-154903	NM_015235	23283	Hs.591358	NM_015235	ENSG00000177613	CSTF2T	CstF-64T	cleavage stimulation factor, 3' pre-RNA, subunit 2, 64kDa, tau variant	protein-coding
chr10	54246859	54247001	+	5.1	0.857	11	11	2	5.44	9.23e-06	6.53	1.68e-06	Intergenic	Intergenic	172889	NM_012242	22943	Hs.40499	NM_012242	ENSG00000107984	DKK1	DKK-1|SK	dickkopf 1 homolog (Xenopus laevis)	protein-coding
chr10	63579557	63579699	+	5.1	0.8	11	11	2	5.44	9.23e-06	8.04	2.26e-07	Intergenic	Intergenic	-81385	NM_032199	84159	Hs.535297	NM_001244638	ENSG00000150347	ARID5B	DESRT|MRF-2|MRF2	AT rich interactive domain 5B (MRF1-like)	protein-coding
chr10	64853427	64853569	+	5.1	0.688	11	11	2	5.44	9.23e-06	10.87	1.13e-08	Intergenic	MER20B|DNA|hAT-Charlie	-39509	NM_030759	29982	Hs.449628	NM_030759	ENSG00000148572	NRBF2	COPR1|COPR2|NRBF-2	nuclear receptor binding factor 2	protein-coding
chr1	209212992	209213134	+	5.6	0.824	12	12	2	5.93	1.53e-06	5.87	1.71e-06	Intergenic	Intergenic	-389105	NM_001104548	642587	Hs.510543	NM_001104548		MIR205HG	LINC00510	MIR205 host gene (non-protein coding)	protein-coding
chr1	209498590	209498732	+	5.6	0.867	12	12	2.4	4.96	9.07e-06	5.63	2.6e-06	Intergenic	Intergenic	-103507	NM_001104548	642587	Hs.510543	NM_001104548		MIR205HG	LINC00510	MIR205 host gene (non-protein coding)	protein-coding
chr1	209977288	209977430	+	5.6	0.722	12	12	2.4	4.96	9.07e-06	4.43	2.72e-05	intron (NM_006147, intron 1 of 8)	L1ME4a|LINE|L1	2161	NM_001206696	3664	Hs.591415	NM_001206696	ENSG00000117595	IRF6	LPS|OFC6|PIT|PPS|VWS|VWS1	interferon regulatory factor 6	protein-coding
chr1	212102742	212102884	+	5.1	0.706	12	11	2	5.44	9.23e-06	6.16	2.91e-06	Intergenic	L2b|LINE|L2	-98699	NM_014873	9926	Hs.741167	NM_014873	ENSG00000123684	LPGAT1	FAM34A|FAM34A1|NET8	lysophosphatidylglycerol acyltransferase 1	protein-coding
chr1	212894769	212894911	+	5.6	0.812	12	12	2.4	4.96	9.07e-06	9.47	1.12e-08	Intergenic	L3b|LINE|CR1	-21513	NM_018664	55509	Hs.62919	NM_018664	ENSG00000123685	BATF3	JDP1|JUNDM1|SNFT	basic leucine zipper transcription factor, ATF-like 3	protein-coding
chr11	65880331	65880473	+	5.1	0.75	11	11	2.4	4.55	4.58e-05	6.06	3.38e-06	intron (NM_018026, intron 1 of 23)	L1ME2|LINE|L1	42578	NM_018026	55690	Hs.644326	NM_018026	ENSG00000175115	PACS1	-	phosphofurin acidic cluster sorting protein 1	protein-coding
chr11	65897538	65897680	+	5.1	0.812	11	11	2	5.44	9.23e-06	5.42	9.57e-06	intron (NM_018026, intron 1 of 23)	L2c|LINE|L2	59785	NM_018026	55690	Hs.644326	NM_018026	ENSG00000175115	PACS1	-	phosphofurin acidic cluster sorting protein 1	protein-coding
chr11	67055555	67055697	+	5.1	0.579	11	11	2.4	4.55	4.58e-05	6.42	1.97e-06	Intergenic	Intergenic	-1136	NM_207354	338692	Hs.438673	NM_207354	ENSG00000172932	ANKRD13D	-	ankyrin repeat domain 13 family, member D	protein-coding
chr11	67769847	67769989	+	5.1	0.75	11	11	2	5.44	9.23e-06	7.27	5.98e-07	intron (NM_030930, intron 3 of 10)	intron (NM_030930, intron 3 of 10)	1675	NM_030930	81622	Hs.502989	NM_030930	ENSG00000110057	UNC93B1	IIAE1|UNC93|UNC93B|Unc-93B1	unc-93 homolog B1 (C. elegans)	protein-coding
chr1	214710453	214710595	+	5.1	0.737	12	11	2	5.44	9.23e-06	5.57	7.35e-06	intron (NM_005401, intron 1 of 18)	intron (NM_005401, intron 1 of 18)	14500	NM_005401	5784	Hs.193557	NM_005401	ENSG00000152104	PTPN14	PEZ|PTP36	protein tyrosine phosphatase, non-receptor type 14	protein-coding
chr11	67977088	67977230	+	5.1	0.688	11	11	2	5.44	9.23e-06	6.76	1.21e-06	intron (NM_017635, intron 1 of 10)	MIRc|SINE|MIR	3625	NM_017635	51111	Hs.632120	NM_016028	ENSG00000110066	SUV420H1	CGI85|KMT5B	suppressor of variegation 4-20 homolog 1 (Drosophila)	protein-coding
chr11	69065152	69065294	+	5.1	0.65	11	11	2	5.44	9.23e-06	4.27	8.07e-05	TTS (NM_138768)	TTS (NM_138768)	3601	NM_138768	26579	Hs.523848	NM_138768	ENSG00000172927	MYEOV	OCIM	myeloma overexpressed (in a subset of t(11;14) positive multiple myelomas)	protein-coding
chr11	69179838	69179980	+	4.7	0.667	11	10	2	4.94	5.11e-05	4.85	5.92e-05	Intergenic	L1MEd|LINE|L1	118287	NM_138768	26579	Hs.523848	NM_138768	ENSG00000172927	MYEOV	OCIM	myeloma overexpressed (in a subset of t(11;14) positive multiple myelomas)	protein-coding
chr11	69218453	69218595	+	5.1	0.647	11	11	2.4	4.55	4.58e-05	6.47	1.82e-06	Intergenic	L1ME3|LINE|L1	156902	NM_138768	26579	Hs.523848	NM_138768	ENSG00000172927	MYEOV	OCIM	myeloma overexpressed (in a subset of t(11;14) positive multiple myelomas)	protein-coding
chr11	71709505	71709647	+	5.1	0.786	11	11	2	5.44	9.23e-06	8.68	1.07e-07	promoter-TSS (NM_001039659)	promoter-TSS (NM_001039659)	-382	NM_001039660	10068	Hs.591967	NM_001039659	ENSG00000137496	IL18BP	IL18BPa	interleukin 18 binding protein	protein-coding
chr1	215064732	215064874	+	5.1	0.8	12	11	2.4	4.55	4.58e-05	8.3	1.65e-07	Intergenic	Intergenic	-114082	NM_001017424	3776	Hs.497745	NM_001017424	ENSG00000082482	KCNK2	K2p2.1|TPKC1|TREK|TREK-1|TREK1|hTREK-1c|hTREK-1e	potassium channel, subfamily K, member 2	protein-coding
chr11	65266270	65266412	+	6.6	0.696	15	14	3.2	4.34	7.56e-06	4.48	5.39e-06	non-coding (NR_002819, exon 1 of 1)	non-coding (NR_002819, exon 1 of 1)	1108	NR_002819	378938	Hs.642877	NR_002819		MALAT1	HCN|LINC00047|MALAT-1|NCRNA00047|NEAT2|PRO2853	metastasis associated lung adenocarcinoma transcript 1 (non-protein coding)	miscRNA
chr11	74467060	74467202	+	4.7	0.524	11	10	2	4.94	5.11e-05	7.08	2.42e-06	intron (NM_001098638, intron 1 of 5)	L2c|LINE|L2	7218	NM_001098638	254225	Hs.740597	NM_001098638	ENSG00000166439	RNF169	-	ring finger protein 169	protein-coding
chr11	74664049	74664191	+	5.1	0.846	11	11	2	5.44	9.23e-06	4.66	3.74e-05	intron (NM_014752, intron 1 of 4)	intron (NM_014752, intron 1 of 4)	3828	NM_014752	9789	Hs.719927	NM_014752	ENSG00000118363	SPCS2	-	signal peptidase complex subunit 2 homolog (S. cerevisiae)	protein-coding
chr11	75612058	75612200	+	5.1	0.722	11	11	2	5.44	9.23e-06	4.52	4.88e-05	intron (NM_003369, intron 5 of 14)	intron (NM_003369, intron 5 of 14)	85917	NM_003369	7405	Hs.202470	NM_003369	ENSG00000198382	UVRAG	DHTX|VPS38|p63	UV radiation resistance associated gene	protein-coding
chr11	79129364	79129506	+	5.1	0.75	11	11	2	5.44	9.23e-06	6.21	2.69e-06	intron (NM_001098816, intron 1 of 33)	intron (NM_001098816, intron 1 of 33)	3835	NR_049841	100847000		NR_049841		MIR5579	-	microRNA 5579	miscRNA
chr11	81622085	81622227	+	4.7	0.688	11	10	2	4.94	5.11e-05	7.39	1.68e-06	Intergenic	Intergenic	-20278	NR_036186	100422823		NR_036186		MIR4300	-	microRNA 4300	miscRNA
chr11	81847689	81847831	+	5.1	0.75	11	11	2.4	4.55	4.58e-05	7.64	3.73e-07	Intergenic	Intergenic	-245882	NR_036186	100422823		NR_036186		MIR4300	-	microRNA 4300	miscRNA
chr11	86446675	86446817	+	4.7	0.733	11	10	2	4.94	5.11e-05	5.14	3.69e-05	Intergenic	Intergenic	-63068	NM_001161586	10873	Hs.199743	NM_001014811	ENSG00000151376	ME3	NADP-ME	malic enzyme 3, NADP(+)-dependent, mitochondrial	protein-coding
chr11	100672490	100672632	+	5.1	0.857	11	11	2.4	4.55	4.58e-05	9.67	3.67e-08	intron (NM_152432, intron 3 of 23)	intron (NM_152432, intron 3 of 23)	114154	NM_152432	143872	Hs.741465	NM_152432	ENSG00000165895	ARHGAP42	GRAF3	Rho GTPase activating protein 42	protein-coding
chr11	101733419	101733561	+	5.1	0.846	11	11	2	5.44	9.23e-06	7.01	8.56e-07	Intergenic	Intergenic	-52256	NM_020802	57562	Hs.156352	NM_020802	ENSG00000110318	KIAA1377	-	KIAA1377	protein-coding
chr11	104340162	104340304	+	5.1	0.846	11	11	2	5.44	9.23e-06	8.78	9.56e-08	Intergenic	L2b|LINE|L2	-305206	NM_025208	80310	Hs.352298	NM_025208	ENSG00000170962	PDGFD	IEGF|SCDGF-B|SCDGFB	platelet derived growth factor D	protein-coding
chr11	108969210	108969352	+	4.7	0.688	11	10	2	4.94	5.11e-05	6.55	4.78e-06	Intergenic	L1ME3D|LINE|L1	-323565	NM_207645	399947	Hs.172982	NM_207645	ENSG00000185742	C11orf87	LOH11CR1A	chromosome 11 open reading frame 87	protein-coding
chr11	112067046	112067188	+	5.1	0.75	11	11	2	5.44	9.23e-06	7.87	2.77e-07	intron (NM_001256397, intron 5 of 11)	intron (NM_001256397, intron 5 of 11)	20028	NM_001256397	83875	Hs.728325	NM_001037290	ENSG00000197580	BCO2	B-DIOX-II|BCDO2	beta-carotene oxygenase 2	protein-coding
chr11	113217152	113217294	+	5.1	0.857	11	11	2	5.44	9.23e-06	10.87	1.13e-08	intron (NM_017868, intron 13 of 21)	intron (NM_017868, intron 13 of 21)	31972	NM_017868	54970	Hs.288772	NM_017868	ENSG00000149292	TTC12	TPARM	tetratricopeptide repeat domain 12	protein-coding
chr11	122653625	122653767	+	5.1	0.857	11	11	2	5.44	9.23e-06	10.87	1.13e-08	intron (NM_032873, intron 4 of 13)	intron (NM_032873, intron 4 of 13)	-55559	NM_019604	56253	Hs.159523	NM_019604	ENSG00000109943	CRTAM	CD355	cytotoxic and regulatory T cell molecule	protein-coding
chr11	128987294	128987436	+	4.7	0.733	11	10	2	4.94	5.11e-05	7.71	1.14e-06	intron (NM_001142685, intron 4 of 21)	intron (NM_001142685, intron 4 of 21)	74728	NM_001142685	9743	Hs.440379	NM_001142685	ENSG00000134909	ARHGAP32	GC-GAP|GRIT|PX-RICS|RICS|p200RhoGAP|p250GAP	Rho GTPase activating protein 32	protein-coding
chr11	1714852	1714994	+	4.7	0.647	10	10	2	4.94	5.11e-05	8.07	7.65e-07	intron (NM_053005, intron 1 of 5)	intron (NM_053005, intron 1 of 5)	-3502	NM_001012416	440023	Hs.534863	NM_001012416	ENSG00000205864	KRTAP5-6	KRTAP5.6	keratin associated protein 5-6	protein-coding
chr11	16582347	16582489	+	4.7	0.786	10	10	2	4.94	5.11e-05	9.51	1.76e-07	Intergenic	L1PB2|LINE|L1	-84483	NM_033326	55553	Hs.368226	NM_001145811	ENSG00000110693	SOX6	HSSOX6|SOXD	SRY (sex determining region Y)-box 6	protein-coding
chr11	16945335	16945477	+	4.7	0.714	10	10	2	4.94	5.11e-05	6.74	3.73e-06	intron (NM_175058, intron 3 of 22)	intron (NM_175058, intron 3 of 22)	90557	NM_175058	144100	Hs.12332	NM_175058	ENSG00000166689	PLEKHA7	-	pleckstrin homology domain containing, family A member 7	protein-coding
chr11	20243831	20243973	+	4.7	0.833	10	10	2	4.94	5.11e-05	9.89	1.24e-07	Intergenic	Intergenic	-62032	NM_001029865	120237	Hs.558604	NM_001029865	ENSG00000109851	DBX1	-	developing brain homeobox 1	protein-coding
chr11	27189311	27189453	+	4.7	0.786	10	10	2	4.94	5.11e-05	9.89	1.24e-07	Intergenic	LTR16B1|LTR|ERVL	126873	NM_003986	8424	Hs.591996	NM_003986	ENSG00000129151	BBOX1	BBH|BBOX|G-BBH|gamma-BBH	butyrobetaine (gamma), 2-oxoglutarate dioxygenase (gamma-butyrobetaine hydroxylase) 1	protein-coding
chr1	220503374	220503516	+	5.6	0.8	12	12	2	5.93	1.53e-06	7.79	9.1e-08	Intergenic	Intergenic	-57602	NM_012414	25782	Hs.654849	NM_012414	ENSG00000118873	RAB3GAP2	RAB3-GAP150|RAB3GAP150|WARBM2|p150	RAB3 GTPase activating protein subunit 2 (non-catalytic)	protein-coding
chr11	33611870	33612012	+	4.7	0.846	10	10	2	4.94	5.11e-05	9.89	1.24e-07	intron (NM_012194, intron 10 of 19)	intron (NM_012194, intron 10 of 19)	48064	NM_012194	25758	Hs.502266	NM_012194	ENSG00000110427	KIAA1549L	C11orf41|C11orf69|G2	KIAA1549-like	protein-coding
chr11	62608006	62608148	+	6.6	0.824	14	14	4	3.48	8.22e-05	7.25	1.9e-08	promoter-TSS (NM_018093)	promoter-TSS (NM_018093)	-449	NM_018093	54663	Hs.654620	NM_018093	ENSG00000133316	WDR74	-	WD repeat domain 74	protein-coding
chr11	35160945	35161087	+	4.7	0.923	10	10	2	4.94	5.11e-05	4.85	5.92e-05	intron (NM_001001389, intron 1 of 16)	intron (NM_001001389, intron 1 of 16)	599	NM_001202556	960	Hs.502328	NM_000610	ENSG00000026508	CD44	CDW44|CSPG8|ECMR-III|HCELL|HUTCH-I|IN|LHR|MC56|MDU2|MDU3|MIC4|Pgp1	CD44 molecule (Indian blood group)	protein-coding
chr11	43942154	43942296	+	4.7	0.769	10	10	2	4.94	5.11e-05	9.13	2.53e-07	TTS (NM_139178)	TTS (NM_139178)	269	NR_038907	100507300	Hs.664588	NR_038907		LOC100507300	-	uncharacterized LOC100507300	miscRNA
chr11	44166389	44166531	+	4.7	0.769	10	10	2	4.94	5.11e-05	7.55	1.39e-06	intron (NM_001178083, intron 8 of 14)	intron (NM_001178083, intron 8 of 14)	48713	NM_000401	2132	Hs.368404	NM_000401	ENSG00000151348	EXT2	SOTV	exostosin 2	protein-coding
chr1	220752991	220753133	+	5.6	0.7	12	12	2.4	4.96	9.07e-06	4.93	9.72e-06	intron (NM_018650, intron 2 of 17)	intron (NM_018650, intron 2 of 17)	51494	NM_018650	4139	Hs.497806	NM_018650	ENSG00000116141	MARK1	MARK|Par-1c|Par1c	MAP/microtubule affinity-regulating kinase 1	protein-coding
chr11	64683889	64684031	+	5.6	0.625	14	12	2.4	4.96	9.07e-06	8.41	3.98e-08	intron (NM_015104, intron 1 of 40)	intron (NM_015104, intron 1 of 40)	762	NM_015104	23130	Hs.370671	NM_015104	ENSG00000110046	ATG2A	-	autophagy related 2A	protein-coding
chr11	47852836	47852978	+	4.7	0.909	10	10	2	4.94	5.11e-05	9.89	1.24e-07	intron (NM_015231, intron 7 of 35)	L1MB8|LINE|L1	17150	NM_015231	23279	Hs.731939	NM_015231	ENSG00000030066	NUP160	-	nucleoporin 160kDa	protein-coding
chr11	57103523	57103665	+	4.7	0.769	10	10	2	4.94	5.11e-05	7.16	2.21e-06	promoter-TSS (NM_003146)	promoter-TSS (NM_003146)	-243	NM_003146	6749	Hs.523680	NM_003146	ENSG00000149136	SSRP1	FACT|FACT80|T160	structure specific recognition protein 1	protein-coding
chr1	221642781	221642923	+	5.6	0.857	12	12	2	5.93	1.53e-06	6.56	5.47e-07	Intergenic	Intergenic	-133214	NR_024236	400804	Hs.722626	NR_024236		C1orf140	-	uncharacterized LOC400804	miscRNA
chr11	69840852	69840994	+	6.1	0.824	14	13	2.4	5.38	1.66e-06	7.28	5.8e-08	Intergenic	Charlie21a|DNA|hAT-Charlie	-83485	NM_018043	55107	Hs.503074	NM_018043	ENSG00000131620	ANO1	DOG1|ORAOV2|TAOS2|TMEM16A	anoctamin 1, calcium activated chloride channel	protein-coding
chr11	59384098	59384240	+	4.7	0.706	10	10	2	4.94	5.11e-05	4.99	4.69e-05	promoter-TSS (NM_002556)	promoter-TSS (NM_002556)	-552	NM_002556	5007	Hs.597091	NM_002556	ENSG00000110048	OSBP	OSBP1	oxysterol binding protein	protein-coding
chr11	59972049	59972191	+	4.7	0.846	10	10	2	4.94	5.11e-05	9.89	1.24e-07	Intergenic	Intergenic	-19981	NM_152852	64231	Hs.731766	NM_001247999	ENSG00000110077	MS4A6A	4SPAN3|4SPAN3.2|CD20L3|MS4A6|MST090|MSTP090	membrane-spanning 4-domains, subfamily A, member 6A	protein-coding
chr1	221651754	221651896	+	5.1	0.722	12	11	2	5.44	9.23e-06	5.92	4.21e-06	Intergenic	Intergenic	-142187	NR_024236	400804	Hs.722626	NR_024236		C1orf140	-	uncharacterized LOC400804	miscRNA
chr11	61566044	61566186	+	4.7	0.667	10	10	2	4.94	5.11e-05	5.98	1.03e-05	TTS (NM_013402)	TTS (NM_013402)	6006	NM_004111	2237	Hs.741166	NM_004111	ENSG00000168496	FEN1	FEN-1|MF1|RAD2	flap structure-specific endonuclease 1	protein-coding
chr1	221844337	221844479	+	5.6	0.812	12	12	2.4	4.96	9.07e-06	4.82	1.22e-05	Intergenic	Intergenic	66394	NM_144728	11221	Hs.732301	NM_007207	ENSG00000143507	DUSP10	MKP-5|MKP5	dual specificity phosphatase 10	protein-coding
chr11	82690362	82690504	+	6.6	0.833	14	14	2	6.92	3.37e-08	6	1.87e-07	Intergenic	Intergenic	62207	NR_033347	100379250	Hs.725115	NR_033347		SNORA70E	U70E	small nucleolar RNA, H/ACA box 70E	snoRNA
chr11	64094340	64094482	+	4.7	0.769	10	10	2	4.94	5.11e-05	5.42	2.37e-05	Intergenic	Intergenic	8851	NM_181652	25824	Hs.502823	NM_012094	ENSG00000126432	PRDX5	ACR1|AOEB166|B166|PLP|PMP20|PRDX6|PRXV	peroxiredoxin 5	protein-coding
chr11	64544417	64544559	+	4.7	0.625	10	10	2	4.94	5.11e-05	4.82	6.27e-05	intron (NR_033649, intron 1 of 11)	intron (NR_033649, intron 1 of 11)	744	NM_001178031	7536	Hs.502829	NM_001178030	ENSG00000168066	SF1	BBP|D11S636|MBBP|ZFM1|ZNF162	splicing factor 1	protein-coding
chr1	222989653	222989795	+	5.6	0.812	12	12	2.4	4.96	9.07e-06	5.31	4.7e-06	intron (NM_032890, intron 1 of 9)	intron (NM_032890, intron 1 of 9)	1293	NM_032890	84976	Hs.692324	NM_032890	ENSG00000154309	DISP1	DISPA	dispatched homolog 1 (Drosophila)	protein-coding
chr11	66888434	66888576	+	4.7	0.688	10	10	2	4.94	5.11e-05	6.2	7.67e-06	intron (NM_012308, intron 1 of 20)	intron (NM_012308, intron 1 of 20)	1765	NR_027473	22992	Hs.124147	NM_001256405	ENSG00000173120	KDM2A	CXXC8|FBL11|FBL7|FBXL11|JHDM1A|LILINA	lysine (K)-specific demethylase 2A	protein-coding
chr1	223704960	223705102	+	5.1	0.65	12	11	2	5.44	9.23e-06	8.3	1.65e-07	Intergenic	L2a|LINE|L2	138316	NM_152610	164127	Hs.192090	NM_152610	ENSG00000178395	C1orf65	RP11-76K24.1	chromosome 1 open reading frame 65	protein-coding
chr11	68273926	68274068	+	4.7	0.733	10	10	2	4.94	5.11e-05	4.57	9.71e-05	intron (NM_001164164, intron 2 of 22)	L1MA7|LINE|L1	45811	NM_018312	55291	Hs.503022	NM_001164160	ENSG00000110075	PPP6R3	C11orf23|PP6R3|SAP190|SAPL|SAPLa|SAPS3	protein phosphatase 6, regulatory subunit 3	protein-coding
chr11	58426626	58426768	+	5.6	0.667	13	12	2.4	4.96	9.07e-06	4.82	1.22e-05	Intergenic	Intergenic	36551	NM_000614	1270	Hs.524920	NM_000614	ENSG00000242689	CNTF	HCNTF	ciliary neurotrophic factor	protein-coding
chr11	70313589	70313731	+	4.7	0.688	10	10	2	4.94	5.11e-05	6.2	7.67e-06	TTS (NM_012309)	TTS (NM_012309)	69048	NM_138565	2017	Hs.596164	NM_001184740	ENSG00000085733	CTTN	EMS1	cortactin	protein-coding
chr1	225616767	225616909	+	4.7	0.684	12	10	2	4.94	5.11e-05	5.03	4.42e-05	promoter-TSS (NM_194442)	promoter-TSS (NM_194442)	-281	NM_194442	3930	Hs.735694	NM_002296	ENSG00000143815	LBR	DHCR14B|LMN2R|PHA	lamin B receptor	protein-coding
chr11	61066248	61066390	+	5.6	0.737	13	12	2	5.93	1.53e-06	7.64	1.11e-07	TTS (NM_001923)	TTS (NM_001923)	-3531	NM_152718	220001	Hs.60640	NM_152718	ENSG00000167992	VWCE	URG11|VWC1	von Willebrand factor C and EGF domains	protein-coding
chr11	71688764	71688906	+	4.7	0.667	10	10	2	4.94	5.11e-05	5.98	1.03e-05	intron (NR_024148, intron 3 of 8)	intron (NR_024148, intron 3 of 8)	-21123	NM_001039660	10068	Hs.591967	NM_001039659	ENSG00000137496	IL18BP	IL18BPa	interleukin 18 binding protein	protein-coding
chr1	225622239	225622381	+	5.1	0.667	12	11	2	5.44	9.23e-06	5.92	4.21e-06	Intergenic	Intergenic	-5753	NM_194442	3930	Hs.735694	NM_002296	ENSG00000143815	LBR	DHCR14B|LMN2R|PHA	lamin B receptor	protein-coding
chr11	65838864	65839006	+	6.1	0.778	13	13	2.4	5.38	1.66e-06	6.02	4.89e-07	intron (NM_018026, intron 1 of 23)	intron (NM_018026, intron 1 of 23)	1111	NM_018026	55690	Hs.644326	NM_018026	ENSG00000175115	PACS1	-	phosphofurin acidic cluster sorting protein 1	protein-coding
chr11	74035697	74035839	+	4.7	0.846	10	10	2	4.94	5.11e-05	6.94	2.88e-06	Intergenic	MLT1H|LTR|ERVL-MaLR	-13069	NM_182904	283208	Hs.660541	NM_182904	ENSG00000149380	P4HA3	-	prolyl 4-hydroxylase, alpha polypeptide III	protein-coding
chr11	74633851	74633993	+	4.7	0.867	10	10	2	4.94	5.11e-05	6.68	4.05e-06	intron (NM_182969, intron 7 of 18)	intron (NM_182969, intron 7 of 18)	26310	NM_001270380	143570	Hs.370145	NM_001270380	ENSG00000166435	XRRA1	-	X-ray radiation resistance associated 1	protein-coding
chr11	75459361	75459503	+	4.7	0.833	10	10	2	4.94	5.11e-05	9.89	1.24e-07	Intergenic	L1MB8|LINE|L1	20260	NR_046090	283214	Hs.591972	NR_046090		LOC283214	-	uncharacterized LOC283214	miscRNA
chr11	76198428	76198570	+	4.7	0.846	10	10	2	4.94	5.11e-05	9.51	1.76e-07	intron (NM_020193, intron 8 of 20)	Tigger4|DNA|TcMar-Tigger	42430	NM_020193	56946	Hs.352588	NM_020193	ENSG00000158636	C11orf30	EMSY	chromosome 11 open reading frame 30	protein-coding
chr1	228593571	228593713	+	5.1	0.812	12	11	2	5.44	9.23e-06	6.94	9.34e-07	intron (NM_145214, intron 1 of 5)	intron (NM_145214, intron 1 of 5)	875	NM_145214	81559	Hs.13543	NM_145214	ENSG00000154370	TRIM11	BIA1|RNF92	tripartite motif containing 11	protein-coding
chr11	78116572	78116714	+	4.7	0.714	10	10	2	4.94	5.11e-05	6.09	8.92e-06	intron (NM_080491, intron 1 of 9)	L1MDa|LINE|L1	12225	NM_080491	9846	Hs.429434	NM_012296	ENSG00000033327	GAB2	-	GRB2-associated binding protein 2	protein-coding
chr11	78212974	78213116	+	4.7	0.667	10	10	2	4.94	5.11e-05	6.49	5.18e-06	intron (NM_024678, intron 6 of 13)	L1MB5|LINE|L1	72864	NM_001243251	79731	Hs.503389	NM_001243251	ENSG00000137513	NARS2	SLM5|asnRS	asparaginyl-tRNA synthetase 2, mitochondrial (putative)	protein-coding
chr1	233085677	233085819	+	5.1	0.737	12	11	2	5.44	9.23e-06	5.02	1.9e-05	promoter-TSS (NM_032324)	promoter-TSS (NM_032324)	-622	NM_032324	84284	Hs.642715	NM_032324	ENSG00000135778	NTPCR	C1orf57|HCR-NTPase|RP4-678E16.2	nucleoside-triphosphatase, cancer-related	protein-coding
chr11	76596915	76597057	+	5.6	0.682	13	12	2	5.93	1.53e-06	4.87	1.09e-05	intron (NM_018367, intron 1 of 10)	L2a|LINE|L2	25069	NM_018367	55331	Hs.23862	NM_018367	ENSG00000078124	ACER3	APHC|PHCA	alkaline ceramidase 3	protein-coding
chr11	80658878	80659020	+	4.7	0.769	10	10	2	4.94	5.11e-05	5.42	2.37e-05	Intergenic	L2c|LINE|L2	942929	NR_036186	100422823		NR_036186		MIR4300	-	microRNA 4300	miscRNA
chr11	82486732	82486874	+	4.7	0.786	10	10	2	4.94	5.11e-05	4.57	9.71e-05	Intergenic	L1M1|LINE|L1	-41897	NM_175885	220382	Hs.448218	NM_175885	ENSG00000182103	FAM181B	-	family with sequence similarity 181, member B	protein-coding
chr1	233442182	233442324	+	5.1	0.857	12	11	2.4	4.55	4.58e-05	6.01	3.63e-06	Intergenic	LTR52|LTR|ERVL	-10794	NM_014801	80003	Hs.370605	NM_014801	ENSG00000135749	PCNXL2	-	pecanex-like 2 (Drosophila)	protein-coding
chr11	86501141	86501283	+	4.7	0.917	10	10	2	4.94	5.11e-05	8.26	6.2e-07	Intergenic	Intergenic	-10279	NM_007173	11098	Hs.25338	NM_007173	ENSG00000150687	PRSS23	SIG13|SPUVE|ZSIG13	protease, serine, 23	protein-coding
chr11	86529778	86529920	+	4.7	0.769	10	10	2	4.94	5.11e-05	7.08	2.42e-06	Intergenic	Intergenic	18358	NM_007173	11098	Hs.25338	NM_007173	ENSG00000150687	PRSS23	SIG13|SPUVE|ZSIG13	protease, serine, 23	protein-coding
chr11	86650095	86650237	+	4.7	0.769	10	10	2	4.94	5.11e-05	9.13	2.53e-07	Intergenic	Intergenic	16274	NM_012193	8322	Hs.591968	NM_012193	ENSG00000174804	FZD4	CD344|EVR1|FEVR|FZD4S|Fz-4|FzE4|GPCR	frizzled family receptor 4	protein-coding
chr11	90069354	90069496	+	4.7	0.846	10	10	2	4.94	5.11e-05	7.39	1.68e-06	Intergenic	MIR|SINE|MIR	-112893	NM_001144073	26973	Hs.22857	NM_001144073	ENSG00000110172	CHORDC1	CHP1	cysteine and histidine-rich domain (CHORD) containing 1	protein-coding
chr1	233952110	233952252	+	5.1	0.857	12	11	2	5.44	9.23e-06	5.83	4.85e-06	Intergenic	Intergenic	-88498	NM_173508	148641	Hs.158748	NM_173508	ENSG00000183780	SLC35F3	-	solute carrier family 35, member F3	protein-coding
chr11	85955103	85955245	+	6.1	0.696	13	13	2.4	5.38	1.66e-06	7.28	5.8e-08	promoter-TSS (NM_152991)	promoter-TSS (NM_152991)	-632	NM_152991	8726	Hs.503510	NM_003797	ENSG00000074266	EED	HEED|WAIT1	embryonic ectoderm development	protein-coding
chr11	112905159	112905301	+	4.7	0.846	10	10	2	4.94	5.11e-05	9.89	1.24e-07	intron (NM_001076682, intron 2 of 19)	intron (NM_001076682, intron 2 of 19)	73261	NM_001242607	4684	Hs.733031	NM_000615	ENSG00000149294	NCAM1	CD56|MSK39|NCAM	neural cell adhesion molecule 1	protein-coding
chr11	129723703	129723845	+	4.7	0.667	10	10	2	4.94	5.11e-05	7.55	1.39e-06	intron (NM_138788, intron 2 of 5)	intron (NM_138788, intron 2 of 5)	38033	NM_138788	120224	Hs.504301	NM_138788	ENSG00000151715	TMEM45B	-	transmembrane protein 45B	protein-coding
chr11	94483444	94483586	+	5.6	0.65	13	12	2	5.93	1.53e-06	6.04	1.28e-06	Intergenic	Intergenic	-17993	NM_130847	154810	Hs.503594	NM_130847	ENSG00000166025	AMOTL1	JEAP	angiomotin like 1	protein-coding
chr11	12188054	12188196	+	5.1	0.867	12	11	2	5.44	9.23e-06	7.79	3.07e-07	intron (NM_014632, intron 3 of 27)	MIR|SINE|MIR	55987	NM_014632	9645	Hs.501928	NM_014632	ENSG00000133816	MICAL2	MICAL-2|MICAL2PV1|MICAL2PV2	microtubule associated monoxygenase, calponin and LIM domain containing 2	protein-coding
chr11	34585643	34585785	+	5.1	0.824	12	11	2	5.44	9.23e-06	5.79	5.21e-06	Intergenic	Intergenic	-50367	NM_001243080	2001	Hs.11713	NM_001243080	ENSG00000135374	ELF5	ESE2	E74-like factor 5 (ets domain transcription factor)	protein-coding
chr11	56839878	56840020	+	5.1	0.722	12	11	2	5.44	9.23e-06	5.83	4.85e-06	Intergenic	MLT1B|LTR|ERVL-MaLR	34940	NR_036445	219525	Hs.554519	NR_036445		OR5AK4P	PJCG3	olfactory receptor, family 5, subfamily AK, member 4 pseudogene	pseudo
chr1	235883635	235883777	+	5.1	0.65	12	11	2	5.44	9.23e-06	5.62	6.87e-06	intron (NM_000081, intron 40 of 52)	L1MC5|LINE|L1	-69652	NM_001098721	2786	Hs.159711	NM_001098721	ENSG00000168243	GNG4	-	guanine nucleotide binding protein (G protein), gamma 4	protein-coding
chr11	57480625	57480767	+	5.6	0.636	12	12	2	5.93	1.53e-06	7.71	1e-07	intron (NR_037645, intron 1 of 5)	MIRc|SINE|MIR	701	NR_037646	100528016	Hs.166011	NR_037646	ENSG00000254462	TMX2-CTNND1	-	TMX2-CTNND1 readthrough (non-protein coding)	miscRNA
chr1	236767493	236767635	+	5.1	0.706	12	11	2.4	4.55	4.58e-05	5.16	1.49e-05	intron (NM_018072, intron 1 of 44)	CpG-2381	277	NM_018072	55127	Hs.708114	NM_018072	ENSG00000119285	HEATR1	BAP28|UTP10	HEAT repeat containing 1	protein-coding
chr1	236960475	236960617	+	5.1	0.765	12	11	2	5.44	9.23e-06	5.02	1.9e-05	intron (NM_000254, intron 1 of 32)	intron (NM_000254, intron 1 of 32)	1965	NM_000254	4548	Hs.498187	NM_000254	ENSG00000116984	MTR	MS|cblG	5-methyltetrahydrofolate-homocysteine methyltransferase	protein-coding
chr11	61491379	61491521	+	5.6	0.8	12	12	2	5.93	1.53e-06	9.06	1.81e-08	intron (NM_006133, intron 5 of 19)	MIR|SINE|MIR	-28671	NM_001127392	745	Hs.473109	NM_001127392	ENSG00000124920	C11orf9	MRF|Ndt80	chromosome 11 open reading frame 9	protein-coding
chr11	62606356	62606498	+	5.1	0.867	12	11	2	5.44	9.23e-06	5.49	8.39e-06	intron (NM_018093, intron 4 of 11)	L2c|LINE|L2	1201	NM_018093	54663	Hs.654620	NM_018093	ENSG00000133316	WDR74	-	WD repeat domain 74	protein-coding
chr1	244533920	244534062	+	5.1	0.7	12	11	2	5.44	9.23e-06	5.57	7.35e-06	intron (NM_001012970, intron 2 of 4)	intron (NM_001012970, intron 2 of 4)	18054	NM_001012970	200159	Hs.442703	NM_001012970	ENSG00000173728	C1orf100	-	chromosome 1 open reading frame 100	protein-coding
chr1	10490902	10491044	+	4.7	0.824	11	10	2	4.94	5.11e-05	6.68	4.05e-06	non-coding (NR_037187, exon 1 of 3)	non-coding (NR_037187, exon 1 of 3)	169	NM_001243768	100526739	Hs.412311	NM_001243768	ENSG00000175279	APITD1-CORT	-	APITD1-CORT readthrough	protein-coding
chr11	65272925	65273067	+	5.1	0.706	12	11	2	5.44	9.23e-06	4.6	4.17e-05	non-coding (NR_002819, exon 1 of 1)	non-coding (NR_002819, exon 1 of 1)	7763	NR_002819	378938	Hs.642877	NR_002819		MALAT1	HCN|LINC00047|MALAT-1|NCRNA00047|NEAT2|PRO2853	metastasis associated lung adenocarcinoma transcript 1 (non-protein coding)	miscRNA
chr1	14891606	14891748	+	4.7	0.733	11	10	2	4.94	5.11e-05	9.89	1.24e-07	Intergenic	Intergenic	-33536	NM_015209	23254	Hs.368823	NM_001017999	ENSG00000189337	KAZN	KAZ	kazrin, periplakin interacting protein	protein-coding
chr11	65925192	65925334	+	5.1	0.75	12	11	2.4	4.55	4.58e-05	6.76	1.21e-06	intron (NM_018026, intron 1 of 23)	HAL1|LINE|L1	87439	NM_018026	55690	Hs.644326	NM_018026	ENSG00000175115	PACS1	-	phosphofurin acidic cluster sorting protein 1	protein-coding
chr1	144019125	144019267	+	7.5	0.696	16	16	4.8	3.31	4.69e-05	12.48	7.63e-13	intron (NR_034178, intron 2 of 3)	intron (NR_034178, intron 2 of 3)	103448	NR_034178	647135	Hs.191475	NR_034178		SRGAP2B	SRGAP2L|SRGAP2P2	SLIT-ROBO Rho GTPase activating protein 2B (pseudogene)	pseudo
chr1	17232042	17232184	+	5.1	0.632	11	11	2.4	4.55	4.58e-05	5.34	1.09e-05	Intergenic	LTR4|LTR|ERV1	-16332	NM_014675	9696	Hs.309403	NM_014675	ENSG00000058453	CROCC	ROLT	ciliary rootlet coiled-coil, rootletin	protein-coding
chr11	68868801	68868943	+	5.6	0.933	12	12	2.4	4.96	9.07e-06	7.71	1e-07	Intergenic	Intergenic	52522	NM_139075	219931	Hs.131851	NM_139075	ENSG00000162341	TPCN2	SHEP10|TPC2	two pore segment channel 2	protein-coding
chr11	69257507	69257649	+	5.1	0.923	12	11	2.4	4.55	4.58e-05	6.26	2.49e-06	Intergenic	Intergenic	195956	NM_138768	26579	Hs.523848	NM_138768	ENSG00000172927	MYEOV	OCIM	myeloma overexpressed (in a subset of t(11;14) positive multiple myelomas)	protein-coding
chr11	70157714	70157856	+	5.6	0.765	12	12	2.4	4.96	9.07e-06	7.24	1.95e-07	intron (NM_177423, intron 2 of 25)	intron (NM_177423, intron 2 of 25)	27724	NR_031624	100313770		NR_031624		MIR548K	MIRN548K	microRNA 548k	miscRNA
chr11	74345267	74345409	+	5.1	0.923	12	11	2	5.44	9.23e-06	4.52	4.88e-05	intron (NR_046409, intron 8 of 10)	intron (NR_046409, intron 8 of 10)	41688	NR_046410	10714	Hs.82502	NM_006591	ENSG00000077514	POLD3	P66|P68	polymerase (DNA-directed), delta 3, accessory subunit	protein-coding
chr11	77705471	77705613	+	5.6	0.65	12	12	2	5.93	1.53e-06	5.91	1.6e-06	intron (NM_033547, intron 1 of 22)	intron (NM_033547, intron 1 of 22)	175	NM_033547	92105	Hs.533723	NM_033547	ENSG00000149262	INTS4	INT4|MST093	integrator complex subunit 4	protein-coding
chr1	40480570	40480712	+	5.1	0.75	11	11	2	5.44	9.23e-06	8.98	7.59e-08	Intergenic	Intergenic	-25614	NM_001105530	10487	Hs.713078	NM_001105530	ENSG00000131236	CAP1	CAP|CAP1-PEN	CAP, adenylate cyclase-associated protein 1 (yeast)	protein-coding
chr11	82781933	82782075	+	5.1	0.737	12	11	2.4	4.55	4.58e-05	5.53	7.85e-06	intron (NM_014488, intron 1 of 5)	intron (NM_014488, intron 1 of 5)	880	NM_014488	27314	Hs.40758	NM_014488	ENSG00000137502	RAB30	-	RAB30, member RAS oncogene family	protein-coding
chr1	204141514	204141656	+	7.5	0.889	16	16	2.4	6.62	6.74e-09	7.03	2.93e-09	Intergenic	MER87|LTR|ERV1	-6120	NM_000537	5972	Hs.3210	NM_000537	ENSG00000143839	REN	HNFJ2	renin	protein-coding
chr1	41352725	41352867	+	5.1	0.647	11	11	2.4	4.55	4.58e-05	10.32	1.91e-08	Intergenic	Intergenic	-24778	NM_133467	163732	Hs.355820	NM_133467	ENSG00000179862	CITED4	-	Cbp/p300-interacting transactivator, with Glu/Asp-rich carboxy-terminal domain, 4	protein-coding
chr11	82871789	82871931	+	5.6	0.812	12	12	2	5.93	1.53e-06	7.31	1.78e-07	intron (NM_015885, intron 1 of 15)	intron (NM_015885, intron 1 of 15)	3723	NM_015885	51585	Hs.731825	NM_015885	ENSG00000165494	PCF11	-	PCF11, cleavage and polyadenylation factor subunit, homolog (S. cerevisiae)	protein-coding
chr1	41372468	41372610	+	4.7	0.765	11	10	2	4.94	5.11e-05	6.74	3.73e-06	Intergenic	L1MD3|LINE|L1	-44521	NM_133467	163732	Hs.355820	NM_133467	ENSG00000179862	CITED4	-	Cbp/p300-interacting transactivator, with Glu/Asp-rich carboxy-terminal domain, 4	protein-coding
chr1	41454225	41454367	+	5.1	0.923	11	11	2	5.44	9.23e-06	6.94	9.34e-07	exon (NM_001905, exon 5 of 19)	exon (NM_001905, exon 5 of 19)	9289	NM_001905	1503	Hs.473087	NM_001905	ENSG00000171793	CTPS1	CTPS	CTP synthase 1	protein-coding
chr11	87620466	87620608	+	5.1	0.812	12	11	2	5.44	9.23e-06	8.04	2.26e-07	Intergenic	L1ME1|LINE|L1	288098	NM_022337	23682	Hs.591975	NM_022337	ENSG00000123892	RAB38	NY-MEL-1|rrGTPbp	RAB38, member RAS oncogene family	protein-coding
chr11	103836795	103836937	+	5.6	0.929	12	12	2	5.93	1.53e-06	10.82	2.61e-09	intron (NM_025208, intron 3 of 6)	intron (NM_025208, intron 3 of 6)	-70442	NM_001001711	414301	Hs.591941	NM_001001711	ENSG00000170967	DDI1	-	DNA-damage inducible 1 homolog 1 (S. cerevisiae)	protein-coding
chr1	52878894	52879036	+	5.1	0.846	11	11	2	5.44	9.23e-06	9.2	6e-08	intron (NM_032864, intron 5 of 9)	intron (NM_032864, intron 5 of 9)	8746	NM_032864	84950	Hs.5301	NM_032284	ENSG00000134748	PRPF38A	Prp38|RP5-965L7.1	PRP38 pre-mRNA processing factor 38 (yeast) domain containing A	protein-coding
chr11	4115314	4115456	+	4.7	0.846	11	10	2	4.94	5.11e-05	8.47	5e-07	promoter-TSS (NM_001033)	promoter-TSS (NM_001033)	-539	NM_001033	6240	Hs.445705	NM_001033	ENSG00000167325	RRM1	R1|RIR1|RR1	ribonucleotide reductase M1	protein-coding
chr11	12143589	12143731	+	5.1	0.688	11	11	2	5.44	9.23e-06	8.12	2.04e-07	intron (NM_014632, intron 1 of 27)	intron (NM_014632, intron 1 of 27)	11522	NM_014632	9645	Hs.501928	NM_014632	ENSG00000133816	MICAL2	MICAL-2|MICAL2PV1|MICAL2PV2	microtubule associated monoxygenase, calponin and LIM domain containing 2	protein-coding
chr1	67998344	67998486	+	5.1	0.786	11	11	2	5.44	9.23e-06	7.64	3.73e-07	Intergenic	Intergenic	-102292	NM_001018068	26135	Hs.741157	NM_001018067	ENSG00000142864	SERBP1	CHD3IP|HABP4L|PAI-RBP1|PAIRBP1	SERPINE1 mRNA binding protein 1	protein-coding
chr11	28272734	28272876	+	5.1	0.917	11	11	2	5.44	9.23e-06	9.2	6e-08	intron (NM_152636, intron 4 of 7)	intron (NM_152636, intron 4 of 7)	143007	NM_001113528	196074	Hs.243326	NM_001113528	ENSG00000169519	METTL15	METT5D1	methyltransferase like 15	protein-coding
chr1	69958410	69958552	+	5.1	0.688	11	11	2	5.44	9.23e-06	5.38	1.02e-05	Intergenic	MIR|SINE|MIR	-267377	NM_020794	57554	Hs.479658	NM_020794	ENSG00000033122	LRRC7	DENSIN	leucine rich repeat containing 7	protein-coding
chr11	28368271	28368413	+	5.1	0.857	11	11	2	5.44	9.23e-06	7.56	4.11e-07	Intergenic	Intergenic	238544	NM_001113528	196074	Hs.243326	NM_001113528	ENSG00000169519	METTL15	METT5D1	methyltransferase like 15	protein-coding
chr1	77471387	77471529	+	5.1	0.846	11	11	2.4	4.55	4.58e-05	10.87	1.13e-08	intron (NM_030965, intron 2 of 4)	L1MB4|LINE|L1	138272	NM_030965	81849	Hs.303609	NM_030965	ENSG00000117069	ST6GALNAC5	SIAT7E|ST6GalNAcV	ST6 (alpha-N-acetyl-neuraminyl-2,3-beta-galactosyl-1,3)-N-acetylgalactosaminide alpha-2,6-sialyltransferase 5	protein-coding
chr11	35251520	35251662	+	5.1	0.857	11	11	2	5.44	9.23e-06	10.87	1.13e-08	3' UTR (NM_000610, exon 18 of 18)	3' UTR (NM_000610, exon 18 of 18)	91174	NM_001202556	960	Hs.502328	NM_000610	ENSG00000026508	CD44	CDW44|CSPG8|ECMR-III|HCELL|HUTCH-I|IN|LHR|MC56|MDU2|MDU3|MIC4|Pgp1	CD44 molecule (Indian blood group)	protein-coding
chr11	37178882	37179024	+	5.1	0.846	11	11	2	5.44	9.23e-06	9.43	4.71e-08	Intergenic	Intergenic	-559124	NM_001243786	5897	Hs.714519	NM_000536	ENSG00000175097	RAG2	RAG-2	recombination activating gene 2	protein-coding
chr1	85729591	85729733	+	5.1	0.786	11	11	2	5.44	9.23e-06	8.68	1.07e-07	Intergenic	L1M5|LINE|L1	-4307	NR_024113	148423	Hs.26226	NM_198077	ENSG00000162642	C1orf52	RP11-234D19.1|gm117	chromosome 1 open reading frame 52	protein-coding
chr11	47583092	47583234	+	4.7	0.846	11	10	2	4.94	5.11e-05	9.89	1.24e-07	Intergenic	L1MB7|LINE|L1	-3819	NM_001143984	114971	Hs.742231	NM_001143984	ENSG00000110536	PTPMT1	DUSP23|MOSP|PLIP	protein tyrosine phosphatase, mitochondrial 1	protein-coding
chr11	55607961	55608103	+	5.1	0.846	11	11	2	5.44	9.23e-06	10.87	1.13e-08	TTS (NM_001005496)	TTS (NM_001005496)	1804	NM_001005496	390144	Hs.554527	NM_001005496	ENSG00000205029	OR5D16	OR11-154	olfactory receptor, family 5, subfamily D, member 16	protein-coding
chr11	57041036	57041178	+	4.7	0.824	11	10	2	4.94	5.11e-05	4.69	7.83e-05	Intergenic	MLT1H1|LTR|ERVL-MaLR	-36180	NM_005161	187	Hs.438311	NM_005161		APLNR	AGTRL1|APJ|APJR|HG11	apelin receptor	protein-coding
chr1	93909464	93909606	+	5.1	0.75	11	11	2	5.44	9.23e-06	6.16	2.91e-06	Intergenic	Intergenic	-4153	NM_017737	54874	Hs.134060	NM_001024948	ENSG00000137942	FNBP1L	C1orf39|TOCA1	formin binding protein 1-like	protein-coding
chr11	57112967	57113109	+	4.7	0.737	11	10	2	4.94	5.11e-05	7.31	1.84e-06	intron (NM_002559, intron 1 of 11)	intron (NM_002559, intron 1 of 11)	7197	NM_002559	5024	Hs.146738	NM_002559	ENSG00000109991	P2RX3	P2X3	purinergic receptor P2X, ligand-gated ion channel, 3	protein-coding
chr1	100714531	100714673	+	4.7	0.733	11	10	2	4.94	5.11e-05	7.71	1.14e-06	intron (NM_001918, intron 1 of 10)	L2c|LINE|L2	807	NM_001918	1629	Hs.709187	NM_001918	ENSG00000137992	DBT	BCATE2|BCKAD-E2|BCKADE2|E2|E2B	dihydrolipoamide branched chain transacylase E2	protein-coding
chr1	105404878	105405020	+	4.7	0.688	11	10	2	4.94	5.11e-05	9.13	2.53e-07	Intergenic	Intergenic	789304	NR_033990	100129138	Hs.514487	NR_033990		LOC100129138	-	THAP domain containing, apoptosis associated protein 3 pseudogene	pseudo
chr1	144992536	144992678	+	6.6	0.75	15	14	2.4	5.79	2.83e-07	3.46	8.63e-05	intron (NM_001002810, intron 1 of 3)	intron (NM_001002810, intron 1 of 3)	2415	NM_014644	9659	Hs.708687	NM_001002810	ENSG00000178104	PDE4DIP	CMYA2|MMGL	phosphodiesterase 4D interacting protein	protein-coding
chr11	59197695	59197837	+	5.1	0.857	11	11	2.4	4.55	4.58e-05	7.79	3.07e-07	Intergenic	Intergenic	-7340	NM_001001954	219981	Hs.553648	NM_001001954	ENSG00000172324	OR5A2	-	olfactory receptor, family 5, subfamily A, member 2	protein-coding
chr11	61095173	61095315	+	5.1	0.722	11	11	2	5.44	9.23e-06	5.16	1.49e-05	intron (NM_001923, intron 4 of 26)	intron (NM_001923, intron 4 of 26)	-5410	NM_015533	26007	Hs.6278	NM_015533	ENSG00000149476	DAK	NET45	dihydroxyacetone kinase 2 homolog (S. cerevisiae)	protein-coding
chr11	63435693	63435835	+	5.1	0.7	11	11	2.4	4.55	4.58e-05	4.9	2.39e-05	intron (NM_015459, intron 1 of 12)	intron (NM_015459, intron 1 of 12)	3319	NM_015459	25923	Hs.356719	NM_015459	ENSG00000184743	ATL3	-	atlastin GTPase 3	protein-coding
chr11	63743402	63743544	+	4.7	0.846	11	10	2	4.94	5.11e-05	7.08	2.42e-06	intron (NM_004074, intron 1 of 1)	intron (NM_004074, intron 1 of 1)	1394	NM_004074	1351	Hs.433901	NM_004074	ENSG00000176340	COX8A	COX|COX8|COX8-2|COX8L|VIII|VIII-L	cytochrome c oxidase subunit VIIIA (ubiquitous)	protein-coding
chr11	64068357	64068499	+	4.7	0.8	11	10	2	4.94	5.11e-05	7.8	1.04e-06	TTS (NM_033310)	TTS (NM_033310)	565	NM_001039496	25858	Hs.97174	NM_001039496	ENSG00000219435	C11orf20	-	chromosome 11 open reading frame 20	protein-coding
chr11	64451672	64451814	+	4.7	0.75	11	10	2	4.94	5.11e-05	4.57	9.71e-05	intron (NM_015080, intron 6 of 22)	intron (NM_015080, intron 6 of 22)	38917	NM_138732	9379	Hs.372938	NM_015080	ENSG00000110076	NRXN2	-	neurexin 2	protein-coding
chr1	147727075	147727217	+	5.1	0.786	11	11	2	5.44	9.23e-06	5.7	5.99e-06	Intergenic	Intergenic	79532	NR_049810	100847044		NR_049810		MIR5087	-	microRNA 5087	miscRNA
chr1	157989202	157989344	+	4.7	0.786	11	10	2	4.94	5.11e-05	5.6	1.82e-05	intron (NM_018240, intron 1 of 14)	intron (NM_018240, intron 1 of 14)	26210	NM_018240	55243	Hs.657006	NM_018240	ENSG00000183853	KIRREL	NEPH1	kin of IRRE like (Drosophila)	protein-coding
chr1	165668110	165668252	+	5.1	0.688	11	11	2	5.44	9.23e-06	8.98	7.59e-08	promoter-TSS (NM_000696)	promoter-TSS (NM_000696)	194	NR_036683	440700	Hs.568703	NR_036683		LOC440700	-	carbonic anhydrase XIV (CA14) pseudogene	pseudo
chr1	170500971	170501113	+	5.1	0.812	11	11	2.4	4.55	4.58e-05	6.88	1.02e-06	promoter-TSS (NM_152281)	promoter-TSS (NM_152281)	-221	NR_027397	92344	Hs.183702	NM_001146039	ENSG00000120370	GORAB	GO|NTKLBP1|SCYL1BP1	golgin, RAB6-interacting	protein-coding
chr1	175161396	175161538	+	5.1	0.706	11	11	2	5.44	9.23e-06	7.01	8.56e-07	intron (NM_001162894, intron 1 of 3)	intron (NM_001162894, intron 1 of 3)	482	NM_001162895	9674	Hs.518138	NM_001162893	ENSG00000235750	KIAA0040	-	KIAA0040	protein-coding
chr1	179923358	179923500	+	4.7	0.706	11	10	2	4.94	5.11e-05	7.01	2.64e-06	promoter-TSS (NM_014810)	promoter-TSS (NM_014810)	-479	NM_014810	9857	Hs.413045	NM_014810	ENSG00000135837	CEP350	CAP350|GM133	centrosomal protein 350kDa	protein-coding
chr1	186753491	186753633	+	5.1	0.786	11	11	2	5.44	9.23e-06	6.82	1.11e-06	Intergenic	Intergenic	-44470	NM_024420	5321	Hs.497200	NM_024420	ENSG00000116711	PLA2G4A	PLA2G4|cPLA2-alpha	phospholipase A2, group IVA (cytosolic, calcium-dependent)	protein-coding
chr1	22283105	22283247	+	6.1	0.64	14	13	3.2	4.03	3.35e-05	5.28	2.03e-06	Intergenic	Intergenic	-19426	NM_005529	3339	Hs.562227	NM_005529	ENSG00000142798	HSPG2	HSPG|PLC|PRCAN|SJA|SJS|SJS1	heparan sulfate proteoglycan 2	protein-coding
chr12	125398481	125398623	+	90.8	0.51	195	194	3.2	60.19	1.22e-264	10.17	1.08e-121	intron (NM_021009, intron 1 of 1)	intron (NM_021009, intron 1 of 1)	1035	NM_021009	7316	Hs.520348	NM_021009	ENSG00000150991	UBC	HMG20	ubiquitin C	protein-coding
chr1	188415491	188415633	+	5.1	0.923	11	11	2	5.44	9.23e-06	10.87	1.13e-08	Intergenic	Intergenic	1617530	NM_024420	5321	Hs.497200	NM_024420	ENSG00000116711	PLA2G4A	PLA2G4|cPLA2-alpha	phospholipase A2, group IVA (cytosolic, calcium-dependent)	protein-coding
chr12	11323871	11324013	+	6.1	0.938	14	13	2	6.43	2.36e-07	7.99	2.01e-08	intron (NR_037918, intron 1 of 10)	CpG	282	NR_037918	100533464	Hs.732031	NR_037918		PRH1-PRR4	PRH1	PRH1-PRR4 readthrough	miscRNA
chr12	56914686	56914828	+	4.7	0.857	10	10	2	4.94	5.11e-05	6.74	3.73e-06	promoter-TSS (NM_002898)	promoter-TSS (NM_002898)	-852	NM_002898	5939	Hs.683360	NM_002898	ENSG00000076067	RBMS2	SCR3	RNA binding motif, single stranded interacting protein 2	protein-coding
chr12	79845328	79845470	+	4.7	0.625	10	10	2	4.94	5.11e-05	5.22	3.26e-05	3' UTR (NM_005639, exon 11 of 11)	3' UTR (NM_005639, exon 11 of 11)	-5252	NR_049889	100847013		NR_049889		MIR5692B	-	microRNA 5692b	miscRNA
chr12	10765420	10765562	+	6.1	0.667	13	13	2.4	5.38	1.66e-06	7.46	4.39e-08	intron (NM_018048, intron 1 of 4)	L2c|LINE|L2	717	NM_018048	55110	Hs.104650	NM_018048	ENSG00000111196	MAGOHB	MGN2|mago|magoh	mago-nashi homolog B (Drosophila)	protein-coding
chr12	46762488	46762630	+	5.6	0.737	13	12	2	5.93	1.53e-06	5.95	1.48e-06	intron (NM_018976, intron 4 of 15)	intron (NM_018976, intron 4 of 15)	4086	NM_018976	54407	Hs.221847	NM_018976	ENSG00000134294	SLC38A2	ATA2|PRO1068|SAT2|SNAT2	solute carrier family 38, member 2	protein-coding
chr12	104725167	104725309	+	4.7	0.632	10	10	2	4.94	5.11e-05	5.93	1.11e-05	intron (NM_001261445, intron 11 of 14)	intron (NM_001261445, intron 11 of 14)	27728	NM_001008394	493861	Hs.659857	NM_001008394	ENSG00000255150	EID3	NS4EB|NSE4B|NSMCE4B	EP300 interacting inhibitor of differentiation 3	protein-coding
chr12	6422337	6422479	+	5.6	0.706	12	12	2	5.93	1.53e-06	10.16	5.19e-09	intron (NM_001144857, intron 1 of 14)	intron (NM_001144857, intron 1 of 14)	591	NM_001144857	55200	Hs.631660	NM_001144856	ENSG00000008323	PLEKHG6	MyoGEF	pleckstrin homology domain containing, family G (with RhoGef domain) member 6	protein-coding
chr12	115791392	115791534	+	4.7	0.733	10	10	2	4.94	5.11e-05	8.68	4.01e-07	Intergenic	Intergenic	-669494	NM_005996	6926	Hs.129895	NM_005996	ENSG00000135111	TBX3	TBX3-ISO|UMS|XHL	T-box 3	protein-coding
chr12	127564102	127564244	+	4.7	0.786	10	10	2	4.94	5.11e-05	7.63	1.26e-06	Intergenic	MER66B|LTR|ERV1	-204937	NR_033970	440117	Hs.127100	NR_033970		LOC440117	-	uncharacterized LOC440117	miscRNA
chr1	200341158	200341300	+	4.7	0.733	11	10	2	4.94	5.11e-05	7.16	2.21e-06	intron (NR_040064, intron 2 of 4)	intron (NR_040064, intron 2 of 4)	1691	NR_040064	554279	Hs.575858	NR_040064		C1orf98	-	chromosome 1 open reading frame 98	miscRNA
chr12	19592010	19592152	+	5.6	0.667	12	12	2	5.93	1.53e-06	9.06	1.81e-08	promoter-TSS (NM_153207)	promoter-TSS (NM_153207)	-527	NM_001114176	121536	Hs.126497	NM_001114176	ENSG00000139154	AEBP2	-	AE binding protein 2	protein-coding
chr1	203249992	203250134	+	5.1	0.706	11	11	2.4	4.55	4.58e-05	7.14	7.16e-07	Intergenic	L2a|LINE|L2	24390	NR_034151	730227	Hs.293928	NR_034150		LOC730227	-	uncharacterized LOC730227	miscRNA
chr12	26471938	26472080	+	5.1	0.857	12	11	2	5.44	9.23e-06	8.21	1.84e-07	Intergenic	L1ME4a|LINE|L1	123503	NM_005086	8082	Hs.183428	NM_001135823	ENSG00000123096	SSPN	DAGA5|KRAG|NSPN|SPN1|SPN2	sarcospan	protein-coding
chr12	50794249	50794391	+	5.6	0.923	12	12	2.4	4.96	9.07e-06	8.41	3.98e-08	promoter-TSS (NM_199190)	promoter-TSS (NM_199190)	-272	NM_001170803	113251	Hs.26613	NM_001170803	ENSG00000161813	LARP4	-	La ribonucleoprotein domain family, member 4	protein-coding
chr1	23640120	23640262	+	6.1	0.75	14	13	2.4	5.38	1.66e-06	9.92	1.61e-09	exon (NM_005826, exon 9 of 11)	exon (NM_005826, exon 9 of 11)	30662	NM_001102398	10236	Hs.373763	NM_001102397	ENSG00000125944	HNRNPR	HNRPR|hnRNP R|hnRNP-R	heterogeneous nuclear ribonucleoprotein R	protein-coding
chr12	125399285	125399427	+	85.6	0.56	183	183	3.2	56.78	3.43e-245	9.44	1.46e-109	promoter-TSS (NR_049820)	promoter-TSS (NR_049820)	231	NM_021009	7316	Hs.520348	NM_021009	ENSG00000150991	UBC	HMG20	ubiquitin C	protein-coding
chr12	5257409	5257551	+	4.7	0.75	11	10	2	4.94	5.11e-05	7.89	9.38e-07	Intergenic	Intergenic	104395	NM_002234	3741	Hs.741439	NM_002234	ENSG00000130037	KCNA5	ATFB7|HCK1|HK2|HPCN1|KV1.5|PCN1	potassium voltage-gated channel, shaker-related subfamily, member 5	protein-coding
chr1	204413999	204414141	+	5.1	0.579	11	11	2	5.44	9.23e-06	5.16	1.49e-05	intron (NM_002646, intron 17 of 33)	intron (NM_002646, intron 17 of 33)	-33126	NM_032833	84919	Hs.304376	NM_032833	ENSG00000158615	PPP1R15B	CREP	protein phosphatase 1, regulatory subunit 15B	protein-coding
chr12	8774652	8774794	+	5.1	0.917	11	11	2	5.44	9.23e-06	10.87	1.13e-08	Intergenic	L1M3|LINE|L1	-9281	NM_020661	57379	Hs.149342	NM_020661	ENSG00000111732	AICDA	AID|ARP2|CDA2|HIGM2	activation-induced cytidine deaminase	protein-coding
chr12	12965956	12966098	+	5.1	0.846	11	11	2.4	4.55	4.58e-05	7.07	7.83e-07	promoter-TSS (NM_016355)	promoter-TSS (NM_016355)	-253	NM_016355	51202	Hs.719938	NM_016355	ENSG00000213782	DDX47	E4-DBP|HQ0256|MSTP162|RRP3	DEAD (Asp-Glu-Ala-Asp) box polypeptide 47	protein-coding
chr1	204778729	204778871	+	4.7	0.765	11	10	2	4.94	5.11e-05	5.74	1.48e-05	Intergenic	L1M4c|LINE|L1	-18982	NM_015090	23114	Hs.13349	NM_001005388	ENSG00000163531	NFASC	NF|NRCAML	neurofascin	protein-coding
chr12	13253372	13253514	+	4.7	0.579	11	10	2	4.94	5.11e-05	4.66	8.27e-05	intron (NM_001080554, intron 1 of 6)	intron (NM_001080554, intron 1 of 6)	3187	NM_001080555	83445	Hs.240053	NM_001080554	ENSG00000111305	GSG1	-	germ cell associated 1	protein-coding
chr12	15103962	15104104	+	5.1	0.857	11	11	2	5.44	9.23e-06	5.45	8.97e-06	intron (NM_001175, intron 1 of 5)	intron (NM_001175, intron 1 of 5)	10529	NM_001175	397	Hs.504877	NM_001175	ENSG00000111348	ARHGDIB	D4|GDIA2|GDID4|LYGDI|Ly-GDI|RAP1GN1|RhoGDI2	Rho GDP dissociation inhibitor (GDI) beta	protein-coding
chr1	205717249	205717391	+	5.1	0.7	11	11	2	5.44	9.23e-06	5.3	1.16e-05	intron (NM_022731, intron 1 of 6)	intron (NM_022731, intron 1 of 6)	2052	NM_022731	64710	Hs.213061	NM_022731	ENSG00000069275	NUCKS1	NUCKS	nuclear casein kinase and cyclin-dependent kinase substrate 1	protein-coding
chr12	25209387	25209529	+	5.1	0.765	11	11	2	5.44	9.23e-06	7.87	2.77e-07	intron (NM_001204126, intron 1 of 19)	MIRb|SINE|MIR	4277	NM_006152	4033	Hs.124922	NM_001204126	ENSG00000118308	LRMP	JAW1	lymphoid-restricted membrane protein	protein-coding
chr1	207056059	207056201	+	5.1	0.75	11	11	2	5.44	9.23e-06	6.06	3.38e-06	Intergenic	L1MB7|LINE|L1	-14658	NM_001185156	11009	Hs.741469	NM_001185156	ENSG00000162892	IL24	C49A|FISP|IL10B|MDA7|MOB5|ST16	interleukin 24	protein-coding
chr12	29171989	29172131	+	4.7	0.786	11	10	2	4.94	5.11e-05	8.47	5e-07	Intergenic	Intergenic	-204538	NM_018099	55711	Hs.741332	NM_018099	ENSG00000064763	FAR2	MLSTD1|SDR10E2	fatty acyl CoA reductase 2	protein-coding
chr1	209497604	209497746	+	4.7	0.722	11	10	2	4.94	5.11e-05	4.6	9.21e-05	Intergenic	MIR|SINE|MIR	-104493	NM_001104548	642587	Hs.510543	NM_001104548		MIR205HG	LINC00510	MIR205 host gene (non-protein coding)	protein-coding
chr12	57985104	57985246	+	4.7	0.786	11	10	2	4.94	5.11e-05	7.46	1.53e-06	exon (NM_001146258, exon 1 of 11)	exon (NM_001146258, exon 1 of 11)	233	NM_001146258	79837	Hs.144502	NM_001146258	ENSG00000166908	PIP4K2C	PIP5K2C	phosphatidylinositol-5-phosphate 4-kinase, type II, gamma	protein-coding
chr12	60701859	60702001	+	4.7	0.733	11	10	2	4.94	5.11e-05	6.25	7.1e-06	Intergenic	Intergenic	618812	NR_073056	9194	Hs.439643	NM_001270622	ENSG00000118596	SLC16A7	MCT2	solute carrier family 16, member 7 (monocarboxylic acid transporter 2)	protein-coding
chr12	90150006	90150148	+	5.1	0.8	11	11	2.4	4.55	4.58e-05	7.27	5.98e-07	Intergenic	L2a|LINE|L2	47345	NR_028138	338758	Hs.601766	NR_028138		LOC338758	-	uncharacterized LOC338758	miscRNA
chr1	210501577	210501719	+	5.1	0.867	11	11	2.4	4.55	4.58e-05	5.7	5.99e-06	promoter-TSS (NM_001122834)	promoter-TSS (NM_001122834)	52	NM_001122834	55733	Hs.58650	NM_001122834	ENSG00000054392	HHAT	MART2|SKI1|Skn	hedgehog acyltransferase	protein-coding
chr12	93173320	93173462	+	5.1	0.857	11	11	2.4	4.55	4.58e-05	6.42	1.97e-06	intron (NM_003566, intron 24 of 28)	L2c|LINE|L2	43126	NM_001004330	440107	Hs.591013	NM_001004330	ENSG00000187510	PLEKHG7	-	pleckstrin homology domain containing, family G (with RhoGef domain) member 7	protein-coding
chr12	93861366	93861508	+	5.1	0.786	11	11	2	5.44	9.23e-06	7.49	4.52e-07	intron (NR_038161, intron 1 of 6)	CpG	171	NM_014050	28977	Hs.628599	NM_014050	ENSG00000198015	MRPL42	L31MT|L42MT|MRP-L31|MRP-L42|MRP-S32|MRPL31|MRPS32|PTD007|RPML31|S32MT	mitochondrial ribosomal protein L42	protein-coding
chr12	94017321	94017463	+	5.1	0.857	11	11	2	5.44	9.23e-06	7.34	5.45e-07	Intergenic	Intergenic	51090	NM_001270471	8835	Hs.737206	NM_001270467	ENSG00000120833	SOCS2	CIS2|Cish2|SOCS-2|SSI-2|SSI2|STATI2	suppressor of cytokine signaling 2	protein-coding
chr1	213187970	213188112	+	5.1	0.857	11	11	2	5.44	9.23e-06	5.92	4.21e-06	intron (NM_144567, intron 1 of 8)	L2b|LINE|L2	1127	NM_144567	90806	Hs.157078	NM_144567	ENSG00000174606	ANGEL2	KIAA0759L	angel homolog 2 (Drosophila)	protein-coding
chr12	125415407	125415549	+	5.1	0.688	11	11	2	5.44	9.23e-06	7.87	2.77e-07	Intergenic	AluJo|SINE|Alu	15385	NR_049820	100847004		NR_049820		MIR5188	-	microRNA 5188	miscRNA
chr1	213418172	213418314	+	5.1	0.706	11	11	2	5.44	9.23e-06	6.26	2.49e-06	intron (NM_012424, intron 12 of 14)	intron (NM_012424, intron 12 of 14)	193655	NM_001136138	26750	Hs.591416	NM_001136138	ENSG00000136643	RPS6KC1	RPK118|humS6PKh1	ribosomal protein S6 kinase, 52kDa, polypeptide 1	protein-coding
chr12	703606	703748	+	4.7	0.769	10	10	2	4.94	5.11e-05	7.16	2.21e-06	intron (NM_016533, intron 1 of 3)	FLAM_C|SINE|Alu	69078	NM_016533	4815	Hs.656450	NM_016533	ENSG00000171840	NINJ2	-	ninjurin 2	protein-coding
chr12	8309447	8309589	+	4.7	0.833	10	10	2	4.94	5.11e-05	9.89	1.24e-07	Intergenic	Intergenic	-15632	NM_001004328	440077	Hs.438536	NM_001004328	ENSG00000196946	ZNF705A	-	zinc finger protein 705A	protein-coding
chr1	218647673	218647815	+	5.1	0.733	11	11	2	5.44	9.23e-06	5.23	1.32e-05	Intergenic	Intergenic	-128724	NR_046268	728463	Hs.568469	NR_046268		LOC728463	-	uncharacterized LOC728463	miscRNA
chr1	218880592	218880734	+	5.1	0.8	11	11	2.4	4.55	4.58e-05	4.77	3e-05	Intergenic	Intergenic	-361643	NR_046268	728463	Hs.568469	NR_046268		LOC728463	-	uncharacterized LOC728463	miscRNA
chr12	10471580	10471722	+	4.7	0.846	10	10	2	4.94	5.11e-05	9.89	1.24e-07	Intergenic	MER58A|DNA|hAT-Charlie	11234	NM_002262	3824	Hs.562457	NM_001114396	ENSG00000134539	KLRD1	CD94	killer cell lectin-like receptor subfamily D, member 1	protein-coding
chr1	219261243	219261385	+	5.1	0.667	11	11	2	5.44	9.23e-06	4.6	4.17e-05	intron (NR_038845, intron 3 of 4)	intron (NR_038845, intron 3 of 4)	85816	NR_038845	643723	Hs.519774	NR_038845		LOC643723	-	uncharacterized LOC643723	miscRNA
chr1	219290365	219290507	+	5.1	0.786	11	11	2	5.44	9.23e-06	8.04	2.26e-07	intron (NR_038845, intron 3 of 4)	L1PA13|LINE|L1	56694	NR_038845	643723	Hs.519774	NR_038845		LOC643723	-	uncharacterized LOC643723	miscRNA
chr1	203309158	203309300	+	6.6	0.737	14	14	3.2	4.34	7.56e-06	8.76	1.85e-09	TTS (NM_002023)	TTS (NM_002023)	11060	NM_002023	2331	Hs.519168	NM_002023	ENSG00000122176	FMOD	SLRR2E	fibromodulin	protein-coding
chr1	220218253	220218395	+	5.1	0.722	11	11	2	5.44	9.23e-06	5.87	4.52e-06	intron (NM_004446, intron 1 of 31)	intron (NM_004446, intron 1 of 31)	1676	NM_004446	2058	Hs.497788	NM_004446	ENSG00000136628	EPRS	EARS|GLUPRORS|PARS|QARS|QPRS	glutamyl-prolyl-tRNA synthetase	protein-coding
chr12	17402708	17402850	+	4.7	0.769	10	10	2	4.94	5.11e-05	9.13	2.53e-07	Intergenic	L1ME1|LINE|L1	261098	NR_036619	728622	Hs.741380	NR_036619		SKP1P2	SKP1B|p19B	S-phase kinase-associated protein 1 pseudogene 2	pseudo
chr1	220509509	220509651	+	4.7	0.667	11	10	2	4.94	5.11e-05	4.63	8.72e-05	Intergenic	MamRep4096|DNA|hAT?	-63737	NM_012414	25782	Hs.654849	NM_012414	ENSG00000118873	RAB3GAP2	RAB3-GAP150|RAB3GAP150|WARBM2|p150	RAB3 GTPase activating protein subunit 2 (non-catalytic)	protein-coding
chr12	20975854	20975996	+	4.7	0.833	10	10	2	4.94	5.11e-05	9.89	1.24e-07	intron (NM_019844, intron 3 of 15)	MER4-int|LTR|ERV1	12287	NM_019844	28234	Hs.504966	NM_019844	ENSG00000111700	SLCO1B3	HBLRR|LST-2|LST-3TM13|LST3|OATP-8|OATP1B3|OATP8|SLC21A8	solute carrier organic anion transporter family, member 1B3	protein-coding
chr1	220569270	220569412	+	5.1	0.647	11	11	2	5.44	9.23e-06	5.49	8.39e-06	Intergenic	Intergenic	-123498	NM_012414	25782	Hs.654849	NM_012414	ENSG00000118873	RAB3GAP2	RAB3-GAP150|RAB3GAP150|WARBM2|p150	RAB3 GTPase activating protein subunit 2 (non-catalytic)	protein-coding
chr1	220848989	220849131	+	5.1	0.65	11	11	2.4	4.55	4.58e-05	7.49	4.52e-07	Intergenic	Intergenic	-14568	NM_024709	79762	Hs.519839	NM_024709	ENSG00000162817	C1orf115	RP11-322F10.4	chromosome 1 open reading frame 115	protein-coding
chr12	26471395	26471537	+	4.7	0.833	10	10	2	4.94	5.11e-05	7.71	1.14e-06	Intergenic	Intergenic	122960	NM_005086	8082	Hs.183428	NM_001135823	ENSG00000123096	SSPN	DAGA5|KRAG|NSPN|SPN1|SPN2	sarcospan	protein-coding
chr1	203595154	203595296	+	5.6	0.619	14	12	2.4	4.96	9.07e-06	5.59	2.79e-06	promoter-TSS (NM_001684)	promoter-TSS (NM_001684)	-690	NM_001001396	493	Hs.733333	NM_001001396	ENSG00000058668	ATP2B4	ATP2B2|MXRA1|PMCA4|PMCA4b|PMCA4x	ATPase, Ca++ transporting, plasma membrane 4	protein-coding
chr1	223124864	223125006	+	5.1	0.923	11	11	2.4	4.55	4.58e-05	6.31	2.31e-06	intron (NM_032890, intron 4 of 9)	intron (NM_032890, intron 4 of 9)	136504	NM_032890	84976	Hs.692324	NM_032890	ENSG00000154309	DISP1	DISPA	dispatched homolog 1 (Drosophila)	protein-coding
chr1	223353456	223353598	+	5.1	0.647	11	11	2	5.44	9.23e-06	4.86	2.54e-05	Intergenic	Intergenic	-36903	NM_003268	7100	Hs.604542	NM_003268	ENSG00000187554	TLR5	SLEB1|TIL3	toll-like receptor 5	protein-coding
chr12	27218703	27218845	+	4.7	0.769	10	10	2	4.94	5.11e-05	9.89	1.24e-07	Intergenic	Intergenic	16681	NM_001080406	728858	Hs.334003	NM_001080406	ENSG00000214700	C12orf71	-	chromosome 12 open reading frame 71	protein-coding
chr1	224031963	224032105	+	5.1	0.75	11	11	2.4	4.55	4.58e-05	5.23	1.32e-05	intron (NM_001031685, intron 1 of 17)	intron (NM_001031685, intron 1 of 17)	1640	NM_001031685	7159	Hs.523968	NM_001031685	ENSG00000143514	TP53BP2	53BP2|ASPP2|BBP|P53BP2|PPP1R13A	tumor protein p53 binding protein, 2	protein-coding
chr12	27528834	27528976	+	4.7	0.8	10	10	2	4.94	5.11e-05	8.47	5e-07	intron (NM_001248002, intron 3 of 15)	intron (NM_001248002, intron 3 of 15)	43118	NM_001248002	56938	Hs.445447	NM_001248002	ENSG00000029153	ARNTL2	BMAL2|CLIF|MOP9|PASD9|bHLHe6	aryl hydrocarbon receptor nuclear translocator-like 2	protein-coding
chr1	225250923	225251065	+	4.7	0.647	11	10	2	4.94	5.11e-05	9.89	1.24e-07	intron (NM_001373, intron 17 of 83)	MER2|DNA|TcMar-Tigger	133631	NM_144989	127602	Hs.133977	NM_001145154	ENSG00000185842	DNAH14	C1orf67|Dnahc14|HL-18|HL18	dynein, axonemal, heavy chain 14	protein-coding
chr12	28745086	28745228	+	4.7	0.846	10	10	2	4.94	5.11e-05	9.78	1.37e-07	Intergenic	Intergenic	335024	NM_018318	55297	Hs.653125	NM_018318	ENSG00000123106	CCDC91	p56	coiled-coil domain containing 91	protein-coding
chr1	225565836	225565978	+	5.1	0.923	11	11	2	5.44	9.23e-06	5.97	3.91e-06	intron (NM_001373, intron 77 of 83)	MARNA|DNA|TcMar-Mariner	49908	NM_002296	3930	Hs.735694	NM_002296	ENSG00000143815	LBR	DHCR14B|LMN2R|PHA	lamin B receptor	protein-coding
chr1	206807627	206807769	+	6.6	0.8	14	14	3.2	4.34	7.56e-06	5.25	8.82e-07	Intergenic	Intergenic	-1183	NM_003582	8444	Hs.164267	NM_001004023	ENSG00000143479	DYRK3	DYRK5|RED|REDK|hYAK3-2	dual-specificity tyrosine-(Y)-phosphorylation regulated kinase 3	protein-coding
chr1	225971505	225971647	+	5.1	0.75	11	11	2.4	4.55	4.58e-05	6.01	3.63e-06	intron (NM_003133, intron 2 of 2)	L2c|LINE|L2	6061	NM_001130440	6726	Hs.706900	NM_001130440	ENSG00000143742	SRP9	ALURBP	signal recognition particle 9kDa	protein-coding
chr12	33042200	33042342	+	4.7	0.833	10	10	2	4.94	5.11e-05	7.55	1.39e-06	intron (NM_001005242, intron 1 of 12)	L2|LINE|L2	7509	NM_004572	5318	Hs.164384	NM_001005242	ENSG00000057294	PKP2	ARVD9	plakophilin 2	protein-coding
chr1	226858146	226858288	+	5.1	0.733	11	11	2	5.44	9.23e-06	8.68	1.07e-07	intron (NM_002221, intron 2 of 7)	L1ME4a|LINE|L1	68659	NM_002221	3707	Hs.741374	NM_002221	ENSG00000143772	ITPKB	IP3-3KB|IP3K|IP3K-B|IP3KB|PIG37	inositol-trisphosphate 3-kinase B	protein-coding
chr1	227257378	227257520	+	5.1	0.706	11	11	2.4	4.55	4.58e-05	5.23	1.32e-05	intron (NM_003607, intron 21 of 35)	intron (NM_003607, intron 21 of 35)	129511	NM_020247	56997	Hs.118241	NM_020247	ENSG00000163050	ADCK3	ARCA2|CABC1|COQ10D4|COQ8|SCAR9	aarF domain containing kinase 3	protein-coding
chr1	227259125	227259267	+	5.1	0.75	11	11	2.4	4.55	4.58e-05	4.66	3.74e-05	intron (NM_003607, intron 20 of 35)	intron (NM_003607, intron 20 of 35)	131258	NM_020247	56997	Hs.118241	NM_020247	ENSG00000163050	ADCK3	ARCA2|CABC1|COQ10D4|COQ8|SCAR9	aarF domain containing kinase 3	protein-coding
chr12	46835863	46836005	+	4.7	0.786	10	10	2	4.94	5.11e-05	4.63	8.72e-05	Intergenic	Intergenic	-69289	NM_018976	54407	Hs.221847	NM_018976	ENSG00000134294	SLC38A2	ATA2|PRO1068|SAT2|SNAT2	solute carrier family 38, member 2	protein-coding
chr12	47375211	47375353	+	4.7	0.769	10	10	2	4.94	5.11e-05	7.01	2.64e-06	Intergenic	L1MEc|LINE|L1	98452	NM_181847	347902	Hs.121520	NM_001143668	ENSG00000139211	AMIGO2	ALI1|AMIGO-2|DEGA	adhesion molecule with Ig-like domain 2	protein-coding
chr12	47659537	47659679	+	4.7	0.714	10	10	2	4.94	5.11e-05	5.51	2.08e-05	Intergenic	MIR|SINE|MIR	-49382	NR_026544	100233209	Hs.657722	NR_026544		PCED1B-AS1	-	PCED1B antisense RNA 1	miscRNA
chr12	49581472	49581614	+	4.7	0.846	10	10	2	4.94	5.11e-05	9.78	1.37e-07	intron (NM_006009, intron 1 of 3)	intron (NM_006009, intron 1 of 3)	1564	NM_001270399	7846	Hs.654422	NM_001270399	ENSG00000167552	TUBA1A	B-ALPHA-1|LIS3|TUBA3	tubulin, alpha 1a	protein-coding
chr12	6580335	6580477	+	6.1	0.842	14	13	2	6.43	2.36e-07	11.87	1.89e-10	promoter-TSS (NM_014231)	promoter-TSS (NM_014231)	-563	NM_016830	6843	Hs.20021	NM_014231	ENSG00000139190	VAMP1	SYB1|VAMP-1	vesicle-associated membrane protein 1 (synaptobrevin 1)	protein-coding
chr12	52583380	52583522	+	4.7	0.625	10	10	2	4.94	5.11e-05	4.63	8.72e-05	intron (NM_182507, intron 1 of 8)	intron (NM_182507, intron 1 of 8)	2333	NM_182507	144501	Hs.140978	NM_001081492	ENSG00000167767	KRT80	KB20	keratin 80	protein-coding
chr12	52975653	52975795	+	4.7	0.667	10	10	2	4.94	5.11e-05	5.55	1.94e-05	Intergenic	MIRb|SINE|MIR	-8115	NM_175053	121391	Hs.660125	NM_175053	ENSG00000170484	KRT74	HTSS2|K6IRS4|KRT5C|KRT6IRS4	keratin 74	protein-coding
chr1	234754967	234755109	+	5.1	0.55	11	11	2.4	4.55	4.58e-05	4.31	7.32e-05	Intergenic	Intergenic	-9767	NM_001077397	359948	Hs.350268	NM_001077397	ENSG00000168264	IRF2BP2	-	interferon regulatory factor 2 binding protein 2	protein-coding
chr1	234844785	234844927	+	5.1	0.8	11	11	2	5.44	9.23e-06	6.42	1.97e-06	Intergenic	L2b|LINE|L2	-14933	NR_038856	100506810	Hs.586634	NR_038856		LOC100506810	-	uncharacterized LOC100506810	miscRNA
chr1	234997450	234997592	+	4.7	0.632	11	10	2	4.94	5.11e-05	4.99	4.69e-05	Intergenic	L1MC4a|LINE|L1	137732	NR_038856	100506810	Hs.586634	NR_038856		LOC100506810	-	uncharacterized LOC100506810	miscRNA
chr12	53619036	53619178	+	4.7	0.846	10	10	2	4.94	5.11e-05	6.94	2.88e-06	intron (NM_001243730, intron 2 of 8)	intron (NM_001243730, intron 2 of 8)	-4910	NM_001042728	5916	Hs.733399	NM_000966	ENSG00000172819	RARG	NR1B3|RARC	retinoic acid receptor, gamma	protein-coding
chr1	241645967	241646109	+	6.1	0.81	14	13	2	6.43	2.36e-07	5.9	6.07e-07	Intergenic	Intergenic	37047	NM_000143	2271	Hs.592490	NM_000143	ENSG00000091483	FH	HLRCC|LRCC|MCL|MCUL1	fumarate hydratase	protein-coding
chr1	235367015	235367157	+	5.1	0.846	11	11	2.4	4.55	4.58e-05	4.96	2.13e-05	intron (NM_031371, intron 16 of 22)	intron (NM_031371, intron 16 of 22)	-13655	NR_039908	100616224		NR_039908		MIR4753	-	microRNA 4753	miscRNA
chr1	6929074	6929216	+	5.6	0.875	13	12	2	5.93	1.53e-06	7.24	1.95e-07	intron (NM_015215, intron 3 of 22)	intron (NM_015215, intron 3 of 22)	83761	NR_038934	23261	Hs.671020	NM_001195563	ENSG00000171735	CAMTA1	CANPMR	calmodulin binding transcription activator 1	protein-coding
chr1	238047392	238047534	+	5.1	0.733	11	11	2.4	4.55	4.58e-05	6.16	2.91e-06	intron (NM_021186, intron 10 of 12)	intron (NM_021186, intron 10 of 12)	6759	NM_021186	57829	Hs.136241	NM_021186	ENSG00000116996	ZP4	ZBP|ZP1|ZPB|Zp-4	zona pellucida glycoprotein 4	protein-coding
chr13	69812145	69812287	+	5.6	0.706	12	12	2	5.93	1.53e-06	9.06	1.81e-08	Intergenic	Intergenic	-352759	NR_038878	338862		NR_038878		LINC00550	-	long intergenic non-protein coding RNA 550	miscRNA
chr1	238472354	238472496	+	5.1	0.786	11	11	2.4	4.55	4.58e-05	6.88	1.02e-06	Intergenic	Intergenic	176892	NR_015407	339535	Hs.532047	NR_015407		LOC339535	-	uncharacterized LOC339535	miscRNA
chr13	76888026	76888168	+	4.7	0.769	10	10	2	4.94	5.11e-05	9.89	1.24e-07	Intergenic	Intergenic	442923	NM_001257995	729420	Hs.586820	NM_001257995	ENSG00000178734	C13orf45	-	chromosome 13 open reading frame 45	protein-coding
chr13	82842557	82842699	+	4.7	0.714	10	10	2	4.94	5.11e-05	6.61	4.4e-06	Intergenic	Intergenic	1613900	NM_052910	114798	Hs.415478	NM_052910	ENSG00000178235	SLITRK1	LRRC12|RP11-395N17.1|TTM	SLIT and NTRK-like family, member 1	protein-coding
chr13	86207749	86207891	+	4.7	0.786	10	10	2	4.94	5.11e-05	7.01	2.64e-06	Intergenic	Intergenic	165663	NM_032229	84189	Hs.525105	NM_032229	ENSG00000184564	SLITRK6	-	SLIT and NTRK-like family, member 6	protein-coding
chr13	91032977	91033119	+	4.7	0.769	10	10	2	4.94	5.11e-05	7.89	9.38e-07	Intergenic	Intergenic	149612	NR_030754	693207		NR_030754		MIR622	MIRN622|hsa-mir-622	microRNA 622	miscRNA
chr13	102058732	102058874	+	4.7	0.714	10	10	2	4.94	5.11e-05	6.81	3.42e-06	intron (NM_052867, intron 1 of 43)	intron (NM_052867, intron 1 of 43)	10010	NM_052867	259232	Hs.525146	NM_052867	ENSG00000102452	NALCN	CanIon|VGCNL1|bA430M15.1	sodium leak channel, non-selective	protein-coding
chr1	239711057	239711199	+	4.7	0.733	11	10	2	4.94	5.11e-05	6.43	5.61e-06	Intergenic	Intergenic	-81245	NM_000740	1131	Hs.7138	NM_000740	ENSG00000133019	CHRM3	EGBRS|HM3	cholinergic receptor, muscarinic 3	protein-coding
chr13	28208207	28208349	+	4.7	0.8	11	10	2	4.94	5.11e-05	7.89	9.38e-07	intron (NM_152705, intron 1 of 2)	intron (NM_152705, intron 1 of 2)	12362	NM_015972	51082	Hs.735744	NM_001206559	ENSG00000186184	POLR1D	AC19|POLR1C|RPA16|RPA9|RPAC2|RPC16|RPO1-3|TCS2	polymerase (RNA) I polypeptide D, 16kDa	protein-coding
chr1	241694357	241694499	+	5.1	0.722	11	11	2.4	4.55	4.58e-05	4.27	8.07e-05	Intergenic	Intergenic	-1006	NM_003679	8564	Hs.741284	NM_003679	ENSG00000117009	KMO	dJ317G22.1	kynurenine 3-monooxygenase (kynurenine 3-hydroxylase)	protein-coding
chr13	43923386	43923528	+	4.7	0.786	11	10	2	4.94	5.11e-05	8.07	7.65e-07	intron (NM_001242863, intron 8 of 16)	intron (NM_001242863, intron 8 of 16)	280156	NM_001127615	55068	Hs.128258	NM_001127615	ENSG00000120658	ENOX1	CNOX|PIG38|bA64J21.1|cCNOX	ecto-NOX disulfide-thiol exchanger 1	protein-coding
chr13	44734480	44734622	+	4.7	0.8	11	10	2	4.94	5.11e-05	5.74	1.48e-05	Intergenic	Intergenic	-2193	NR_046843	100874377	Hs.652552	NR_046843		SMIM2-IT1	C13orf44-IT1	SMIM2 intronic transcript 1 (non-protein coding)	miscRNA
chr13	47307244	47307386	+	5.1	0.846	11	11	2	5.44	9.23e-06	8.68	1.07e-07	intron (NM_015116, intron 17 of 18)	intron (NM_015116, intron 17 of 18)	64052	NM_001984	2098	Hs.432491	NM_001984	ENSG00000139684	ESD	FGH	esterase D	protein-coding
chr13	73861728	73861870	+	7	0.704	15	15	2.4	6.21	4.51e-08	4.13	6.53e-06	Intergenic	Intergenic	228657	NM_001730	688	Hs.508234	NM_001730	ENSG00000102554	KLF5	BTEB2|CKLF|IKLF	Kruppel-like factor 5 (intestinal)	protein-coding
chr13	48532861	48533003	+	4.7	0.688	11	10	2	4.94	5.11e-05	8.47	5e-07	intron (NM_003850, intron 6 of 10)	LOR1-int|LTR|ERV1	42530	NM_003850	8803	Hs.546323	NM_003850	ENSG00000136143	SUCLA2	A-BETA|MTDPS5|SCS-betaA	succinate-CoA ligase, ADP-forming, beta subunit	protein-coding
chr1	244006231	244006373	+	5.1	0.571	11	11	2.4	4.55	4.58e-05	5.45	8.97e-06	intron (NM_001206729, intron 2 of 13)	intron (NM_001206729, intron 2 of 13)	282	NM_181690	10000	Hs.498292	NM_001206729	ENSG00000117020	AKT3	PKB-GAMMA|PKBG|PRKBG|RAC-PK-gamma|RAC-gamma|STK-2	v-akt murine thymoma viral oncogene homolog 3 (protein kinase B, gamma)	protein-coding
chr13	53024998	53025140	+	5.1	0.923	11	11	2	5.44	9.23e-06	6.82	1.11e-06	promoter-TSS (NM_016075)	promoter-TSS (NM_016075)	-306	NM_016075	51028	Hs.109520	NM_016075	ENSG00000136100	VPS36	C13orf9|EAP45	vacuolar protein sorting 36 homolog (S. cerevisiae)	protein-coding
chr1	244262608	244262750	+	4.7	0.733	11	10	2	4.94	5.11e-05	5.03	4.42e-05	Intergenic	Intergenic	46097	NM_006352	10472	Hs.69997	NM_006352	ENSG00000179456	ZNF238	C2H2-171|RP58|TAZ-1|ZBTB18	zinc finger protein 238	protein-coding
chr13	64546713	64546855	+	5.1	0.846	11	11	2	5.44	9.23e-06	9.67	3.67e-08	Intergenic	Intergenic	235216	NR_002171	283491	Hs.694575	NR_002171		OR7E156P	-	olfactory receptor, family 7, subfamily E, member 156 pseudogene	pseudo
chr13	67443387	67443529	+	5.1	0.846	11	11	2	5.44	9.23e-06	9.43	4.71e-08	intron (NR_046527, intron 2 of 5)	intron (NR_046527, intron 2 of 5)	44157	NR_046527	100874064	Hs.569284	NR_046527		PCDH9-AS2	-	PCDH9 antisense RNA 2	miscRNA
chr1	244615813	244615955	+	4.7	0.611	11	10	2	4.94	5.11e-05	5.26	3.06e-05	promoter-TSS (NM_001126)	promoter-TSS (NM_001126)	-448	NM_001126	159	Hs.498313	NM_001126	ENSG00000035687	ADSS	ADEH|ADSS 2	adenylosuccinate synthase	protein-coding
chr13	67517870	67518012	+	5.1	0.786	11	11	2	5.44	9.23e-06	6.76	1.21e-06	intron (NM_203487, intron 2 of 4)	intron (NM_203487, intron 2 of 4)	-33580	NR_046636	100874086	Hs.738194	NR_046636		PCDH9-AS3	-	PCDH9 antisense RNA 3	miscRNA
chr13	68699204	68699346	+	5.1	0.706	11	11	2	5.44	9.23e-06	8.12	2.04e-07	Intergenic	L2a|LINE|L2	760182	NR_038878	338862		NR_038878		LINC00550	-	long intergenic non-protein coding RNA 550	miscRNA
chr13	68721380	68721522	+	4.7	0.75	11	10	2	4.94	5.11e-05	6.81	3.42e-06	Intergenic	Intergenic	738006	NR_038878	338862		NR_038878		LINC00550	-	long intergenic non-protein coding RNA 550	miscRNA
chr13	70981941	70982083	+	5.1	0.647	11	11	2	5.44	9.23e-06	5.97	3.91e-06	Intergenic	Intergenic	-299387	NM_020866	57626	Hs.508201	NM_020866	ENSG00000150361	KLHL1	MRP2	kelch-like 1 (Drosophila)	protein-coding
chr1	249131211	249131353	+	5.1	0.688	11	11	2	5.44	9.23e-06	5.45	8.97e-06	Intergenic	Intergenic	-1248	NM_024836	79894	Hs.521151	NM_024836	ENSG00000171161	ZNF672	-	zinc finger protein 672	protein-coding
chr13	72137862	72138004	+	4.7	0.769	11	10	2	4.94	5.11e-05	6.81	3.42e-06	intron (NM_080759, intron 4 of 10)	intron (NM_080759, intron 4 of 10)	303397	NM_080759	1602	Hs.129452	NM_004392	ENSG00000165659	DACH1	DACH	dachshund homolog 1 (Drosophila)	protein-coding
chr1	10092213	10092355	+	4.7	0.714	10	10	2	4.94	5.11e-05	9.64	1.55e-07	promoter-TSS (NM_001105562)	promoter-TSS (NM_001105562)	-757	NM_001105562	10277	Hs.593974	NM_001105562	ENSG00000130939	UBE4B	E4|HDNB1|UBOX3|UFD2|UFD2A	ubiquitination factor E4B	protein-coding
chr1	23600270	23600412	+	5.6	0.727	13	12	2	5.93	1.53e-06	5.83	1.84e-06	Intergenic	MER31-int|LTR|ERV1	70512	NM_001102398	10236	Hs.373763	NM_001102397	ENSG00000125944	HNRNPR	HNRPR|hnRNP R|hnRNP-R	heterogeneous nuclear ribonucleoprotein R	protein-coding
chr1	12469999	12470141	+	4.7	0.909	10	10	2	4.94	5.11e-05	6.31	6.57e-06	intron (NM_018156, intron 62 of 68)	L1ME3A|LINE|L1	-97230	NR_003025	677885	Hs.721005	NR_003025		SNORA59A	ACA59	small nucleolar RNA, H/ACA box 59A	snoRNA
chr1	22366511	22366653	+	4.7	0.55	10	10	2	4.94	5.11e-05	4.69	7.83e-05	Intergenic	Intergenic	-12538	NM_001791	998	Hs.467637	NM_001039802	ENSG00000070831	CDC42	CDC42Hs|G25K	cell division cycle 42 (GTP binding protein, 25kDa)	protein-coding
chr1	33592440	33592582	+	5.6	0.824	13	12	2	5.93	1.53e-06	9.26	1.43e-08	Intergenic	MER53|DNA|hAT	45797	NM_052998	113451	Hs.101807	NM_052998	ENSG00000142920	ADC	AZI2|ODC-p|ODC1L	arginine decarboxylase	protein-coding
chr13	73944222	73944364	+	7	0.704	15	15	2.4	6.21	4.51e-08	3.46	4.9e-05	Intergenic	Intergenic	311151	NM_001730	688	Hs.508234	NM_001730	ENSG00000102554	KLF5	BTEB2|CKLF|IKLF	Kruppel-like factor 5 (intestinal)	protein-coding
chr13	77709277	77709419	+	5.1	0.8	11	11	2.4	4.55	4.58e-05	9.31	5.32e-08	intron (NM_015057, intron 52 of 82)	MamRep1161|DNA|TcMar	59699	NR_046716	100874212	Hs.569288	NR_046716		MYCBP2-AS1	-	MYCBP2 antisense RNA 1	miscRNA
chr13	78082530	78082672	+	5.1	0.688	11	11	2	5.44	9.23e-06	7.64	3.73e-07	Intergenic	Intergenic	-27208	NM_144777	8796	Hs.534699	NM_001160706	ENSG00000136155	SCEL	-	sciellin	protein-coding
chr1	31840225	31840367	+	4.7	0.909	10	10	2	4.94	5.11e-05	9.51	1.76e-07	exon (NM_004102, exon 3 of 4)	exon (NM_004102, exon 3 of 4)	5627	NM_004102	2170	Hs.657242	NM_004102	ENSG00000121769	FABP3	FABP11|H-FABP|M-FABP|MDGI|O-FABP	fatty acid binding protein 3, muscle and heart (mammary-derived growth inhibitor)	protein-coding
chr13	83099648	83099790	+	4.7	0.882	11	10	2	4.94	5.11e-05	5.69	1.58e-05	Intergenic	Intergenic	1356809	NM_052910	114798	Hs.415478	NM_052910	ENSG00000178235	SLITRK1	LRRC12|RP11-395N17.1|TTM	SLIT and NTRK-like family, member 1	protein-coding
chr1	32537732	32537874	+	4.7	0.667	10	10	2	4.94	5.11e-05	9.89	1.24e-07	promoter-TSS (NM_018056)	promoter-TSS (NM_018056)	-700	NM_018056	55116	Hs.25544	NM_018056	ENSG00000121775	TMEM39B	-	transmembrane protein 39B	protein-coding
chr13	84348016	84348158	+	4.7	0.733	11	10	2	4.94	5.11e-05	6.55	4.78e-06	Intergenic	L1ME1|LINE|L1	108441	NM_052910	114798	Hs.415478	NM_052910	ENSG00000178235	SLITRK1	LRRC12|RP11-395N17.1|TTM	SLIT and NTRK-like family, member 1	protein-coding
chr1	33376590	33376732	+	4.7	0.688	10	10	2	4.94	5.11e-05	9.89	1.24e-07	Intergenic	L2a|LINE|L2	-9708	NM_033504	113452	Hs.534521	NM_033504	ENSG00000121900	TMEM54	BCLP|CAC-1|CAC1	transmembrane protein 54	protein-coding
chr13	86665667	86665809	+	5.1	0.846	11	11	2	5.44	9.23e-06	8.04	2.26e-07	Intergenic	HERVL40-int|LTR|ERVL	-292255	NM_032229	84189	Hs.525105	NM_032229	ENSG00000184564	SLITRK6	-	SLIT and NTRK-like family, member 6	protein-coding
chr13	100817045	100817187	+	5.1	0.923	11	11	2	5.44	9.23e-06	10.87	1.13e-08	intron (NM_000282, intron 6 of 23)	L1MB4|LINE|L1	75847	NM_001127692	5095	Hs.80741	NM_000282	ENSG00000175198	PCCA	-	propionyl CoA carboxylase, alpha polypeptide	protein-coding
chr13	111530353	111530495	+	4.7	0.917	11	10	2	4.94	5.11e-05	6.74	3.73e-06	TTS (NM_017664)	TTS (NM_017664)	-7769	NR_027701	283487	Hs.245390	NM_178514		LINC00346	C13orf29|NCRNA00346	long intergenic non-protein coding RNA 346	miscRNA
chr13	27826386	27826528	+	4.7	0.786	10	10	2	4.94	5.11e-05	5.98	1.03e-05	intron (NM_000982, intron 1 of 5)	intron (NM_000982, intron 1 of 5)	764	NR_026911	100131205	Hs.126774	NR_026911		RPL21P28	RPL21_8_160	ribosomal protein L21 pseudogene 28	pseudo
chr13	32912516	32912658	+	4.7	0.769	10	10	2	4.94	5.11e-05	8.17	6.89e-07	exon (NM_000059, exon 11 of 27)	exon (NM_000059, exon 11 of 27)	22970	NM_000059	675	Hs.34012	NM_000059	ENSG00000139618	BRCA2	BRCC2|BROVCA2|FACD|FAD|FAD1|FANCB|FANCD|FANCD1|GLM3|PNCA2	breast cancer 2, early onset	protein-coding
chr1	42386216	42386358	+	4.7	0.833	10	10	2	4.94	5.11e-05	8.17	6.89e-07	intron (NR_038261, intron 1 of 3)	intron (NR_038261, intron 1 of 3)	-1791	NR_038260	59269	Hs.648369	NM_001127714	ENSG00000127124	HIVEP3	KBP-1|KBP1|KRC|SHN3|Schnurri-3|ZAS3|ZNF40C	human immunodeficiency virus type I enhancer binding protein 3	protein-coding
chr13	33559278	33559420	+	4.7	0.769	10	10	2	4.94	5.11e-05	6.68	4.05e-06	Intergenic	Intergenic	-31222	NM_004795	9365	Hs.524953	NM_004795	ENSG00000133116	KL	-	klotho	protein-coding
chr1	43539275	43539417	+	4.7	0.769	10	10	2	4.94	5.11e-05	6.87	3.14e-06	Intergenic	Intergenic	-74248	NM_001101376	440585	Hs.657614	NM_001101376	ENSG00000186973	FAM183A	-	family with sequence similarity 183, member A	protein-coding
chr13	40286798	40286940	+	4.7	0.571	10	10	2	4.94	5.11e-05	6.94	2.88e-06	intron (NR_026745, intron 14 of 19)	intron (NR_026745, intron 14 of 19)	-48597	NR_036190	100422940		NR_036190		MIR4305	-	microRNA 4305	miscRNA
chr13	42509237	42509379	+	4.7	0.786	10	10	2	4.94	5.11e-05	5.88	1.2e-05	intron (NM_001009814, intron 2 of 25)	intron (NM_001009814, intron 2 of 25)	25913	NM_001009814	23078	Hs.368282	NM_001009814	ENSG00000102763	VWA8	KIAA0564	von Willebrand factor A domain containing 8	protein-coding
chr1	46800849	46800991	+	4.7	0.667	10	10	2	4.94	5.11e-05	9.89	1.24e-07	Intergenic	MER58A|DNA|hAT-Charlie	-4929	NR_045789	387338	Hs.163424	NM_001256127	ENSG00000117481	NSUN4	RP4-603I14.2|SHTAP	NOP2/Sun domain family, member 4	protein-coding
chr1	56355173	56355315	+	4.7	0.786	10	10	2	4.94	5.11e-05	7.23	2.02e-06	Intergenic	ERV3-16A3_I-int|LTR|ERVL	663930	NR_039618	100616272		NR_039618		MIR4422	-	microRNA 4422	miscRNA
chr13	45196996	45197138	+	4.7	0.833	10	10	2	4.94	5.11e-05	7.89	9.38e-07	Intergenic	MIRb|SINE|MIR	-46366	NM_183422	8848	Hs.436383	NM_001243797	ENSG00000102804	TSC22D1	Ptg-2|TGFB1I4|TSC22	TSC22 domain family, member 1	protein-coding
chr13	45611872	45612014	+	4.7	0.909	10	10	2	4.94	5.11e-05	9.26	2.24e-07	Intergenic	Intergenic	48256	NM_018559	55425	Hs.741361	NM_018559	ENSG00000133114	KIAA1704	LSR7|RP11-245H20.2|bA245H20.2	KIAA1704	protein-coding
chr13	45855459	45855601	+	4.7	0.833	10	10	2	4.94	5.11e-05	7.8	1.04e-06	intron (NM_004128, intron 7 of 7)	intron (NM_004128, intron 7 of 7)	56214	NR_002967	677814	Hs.738741	NR_002967		SNORA31	ACA31	small nucleolar RNA, H/ACA box 31	snoRNA
chr1	65630524	65630666	+	4.7	0.714	10	10	2	4.94	5.11e-05	7.63	1.26e-06	intron (NM_203464, intron 2 of 5)	L2c|LINE|L2	16745	NM_013410	205	Hs.10862	NM_001005353	ENSG00000162433	AK4	AK3|AK3L1|AK3L2	adenylate kinase 4	protein-coding
chr13	53030348	53030490	+	4.7	0.857	10	10	2	4.94	5.11e-05	7.31	1.84e-06	intron (NM_018204, intron 1 of 8)	intron (NM_018204, intron 1 of 8)	924	NM_018204	26586	Hs.625768	NM_001098525	ENSG00000136108	CKAP2	LB1|TMAP|se20-10	cytoskeleton associated protein 2	protein-coding
chr1	65642393	65642535	+	4.7	0.846	10	10	2	4.94	5.11e-05	5.18	3.47e-05	intron (NM_203464, intron 2 of 5)	MIR3|SINE|MIR	28614	NM_013410	205	Hs.10862	NM_001005353	ENSG00000162433	AK4	AK3|AK3L1|AK3L2	adenylate kinase 4	protein-coding
chr1	67526269	67526411	+	4.7	0.769	10	10	2	4.94	5.11e-05	5.64	1.7e-05	Intergenic	MER65B|LTR|ERV1	-6260	NM_015139	23169	Hs.213642	NM_015139	ENSG00000116704	SLC35D1	UGTREL7	solute carrier family 35 (UDP-glucuronic acid/UDP-N-acetylgalactosamine dual transporter), member D1	protein-coding
chr13	65110468	65110610	+	4.7	0.706	10	10	2	4.94	5.11e-05	6.55	4.78e-06	Intergenic	Intergenic	798971	NR_002171	283491	Hs.694575	NR_002171		OR7E156P	-	olfactory receptor, family 7, subfamily E, member 156 pseudogene	pseudo
chr1	68304579	68304721	+	4.7	0.909	10	10	2	4.94	5.11e-05	4.82	6.27e-05	intron (NR_040077, intron 1 of 9)	intron (NR_040077, intron 1 of 9)	-5495	NM_018841	55970	Hs.741259	NM_018841	ENSG00000172380	GNG12	-	guanine nucleotide binding protein (G protein), gamma 12	protein-coding
chr13	45302221	45302363	+	5.1	0.867	12	11	2	5.44	9.23e-06	7.64	3.73e-07	Intergenic	MER21A|LTR|ERVL	81474	NR_038433	144817	Hs.585616	NR_038433		LINC00330	NCRNA00330	long intergenic non-protein coding RNA 330	miscRNA
chr13	67896225	67896367	+	4.7	0.923	10	10	2	4.94	5.11e-05	7.8	1.04e-06	Intergenic	Intergenic	-91828	NM_203487	5101	Hs.654709	NM_020403	ENSG00000184226	PCDH9	-	protocadherin 9	protein-coding
chr1	77428544	77428686	+	4.7	0.833	10	10	2	4.94	5.11e-05	9.89	1.24e-07	intron (NM_030965, intron 2 of 4)	intron (NM_030965, intron 2 of 4)	95429	NM_030965	81849	Hs.303609	NM_030965	ENSG00000117069	ST6GALNAC5	SIAT7E|ST6GalNAcV	ST6 (alpha-N-acetyl-neuraminyl-2,3-beta-galactosyl-1,3)-N-acetylgalactosaminide alpha-2,6-sialyltransferase 5	protein-coding
chr13	60552949	60553091	+	4.7	0.8	12	10	2	4.94	5.11e-05	7.71	1.14e-06	intron (NM_030932, intron 8 of 20)	intron (NM_030932, intron 8 of 20)	-33865	NR_046539	100874195	Hs.664101	NR_046539		DIAPH3-AS1	-	DIAPH3 antisense RNA 1	miscRNA
chr1	90321627	90321769	+	4.7	0.667	10	10	2	4.94	5.11e-05	5.93	1.11e-05	intron (NM_001134479, intron 2 of 2)	intron (NM_001134479, intron 2 of 2)	34218	NM_018103	55144	Hs.482087	NM_001134479	ENSG00000171492	LRRC8D	LRRC5	leucine rich repeat containing 8 family, member D	protein-coding
chr1	90349970	90350112	+	4.7	0.688	10	10	2	4.94	5.11e-05	4.82	6.27e-05	intron (NM_001134479, intron 2 of 2)	intron (NM_001134479, intron 2 of 2)	62561	NM_018103	55144	Hs.482087	NM_001134479	ENSG00000171492	LRRC8D	LRRC5	leucine rich repeat containing 8 family, member D	protein-coding
chr1	90374060	90374202	+	4.7	0.733	10	10	2	4.94	5.11e-05	5.42	2.37e-05	intron (NM_001134479, intron 2 of 2)	intron (NM_001134479, intron 2 of 2)	86394	NR_002830	492303	Hs.550796	NR_002830		GEMIN8P4	-	gem (nuclear organelle) associated protein 8 pseudogene 4	pseudo
chr1	93348039	93348181	+	4.7	0.769	10	10	2	4.94	5.11e-05	8.36	5.57e-07	intron (NM_001252270, intron 1 of 3)	L1ME3B|LINE|L1	-5403	NM_001252271	388650	Hs.180946	NM_001006605	ENSG00000154511	FAM69A	-	family with sequence similarity 69, member A	protein-coding
chr1	93395550	93395692	+	4.7	0.688	10	10	2	4.94	5.11e-05	7.46	1.53e-06	intron (NM_001252270, intron 1 of 3)	MLT1K|LTR|ERVL-MaLR	31458	NM_001252269	388650	Hs.180946	NM_001006605	ENSG00000154511	FAM69A	-	family with sequence similarity 69, member A	protein-coding
chr1	100407088	100407230	+	4.7	0.714	10	10	2	4.94	5.11e-05	7.63	1.26e-06	Intergenic	MER34B-int|LTR|ERV1	-28381	NM_012243	23443	Hs.448979	NM_012243	ENSG00000117620	SLC35A3	-	solute carrier family 35 (UDP-N-acetylglucosamine (UDP-GlcNAc) transporter), member A3	protein-coding
chr14	50534232	50534374	+	6.1	0.64	13	13	2.4	5.38	1.66e-06	3.64	9.28e-05	Intergenic	MLT1B|LTR|ERVL-MaLR	25058	NM_001014830	196913	Hs.406934	NM_001014830	ENSG00000168260	C14orf183	-	chromosome 14 open reading frame 183	protein-coding
chr14	50831934	50832076	+	6.1	0.577	13	13	3.2	4.03	3.35e-05	5.68	9.25e-07	intron (NM_004196, intron 1 of 8)	intron (NM_004196, intron 1 of 8)	30612	NM_004196	8814	Hs.679430	NM_004196	ENSG00000100490	CDKL1	KKIALRE|P42	cyclin-dependent kinase-like 1 (CDC2-related kinase)	protein-coding
chr14	50319584	50319726	+	7.5	0.548	16	16	3.2	4.96	3.18e-07	4.53	1.02e-06	promoter-TSS (NM_004713)	promoter-TSS (NM_004713)	-116	NM_004713	9147	Hs.655964	NM_004713	ENSG00000165525	NEMF	NY-CO-1|SDCCAG1	nuclear export mediator factor	protein-coding
chr14	51117915	51118057	+	6.1	0.565	13	13	3.2	4.03	3.35e-05	3.67	8.57e-05	intron (NM_021818, intron 2 of 4)	L1MC5|LINE|L1	17085	NM_021818	60485	Hs.706933	NM_021818	ENSG00000151748	SAV1	SAV|WW45|WWP4	salvador homolog 1 (Drosophila)	protein-coding
chr14	55230403	55230545	+	4.7	0.786	10	10	2	4.94	5.11e-05	5.14	3.69e-05	intron (NM_015589, intron 6 of 11)	intron (NM_015589, intron 6 of 11)	8968	NM_001161577	23034	Hs.733324	NM_001161576	ENSG00000020577	SAMD4A	SAMD4|SMAUG|SMAUG1|SMG|SMGA	sterile alpha motif domain containing 4A	protein-coding
chr14	56237837	56237979	+	4.7	0.733	10	10	2	4.94	5.11e-05	5.47	2.22e-05	Intergenic	Intergenic	4945	NR_004844	645683	Hs.663461	NR_004844		RPL13AP3	RPL13A_11_1370	ribosomal protein L13a pseudogene 3	pseudo
chr1	101652870	101653012	+	4.7	0.769	10	10	2	4.94	5.11e-05	9.02	2.85e-07	Intergenic	Intergenic	-49364	NM_001400	1901	Hs.154210	NM_001400	ENSG00000170989	S1PR1	CD363|CHEDG1|D1S3362|ECGF1|EDG-1|EDG1|S1P1	sphingosine-1-phosphate receptor 1	protein-coding
chr14	50429207	50429349	+	7.5	0.714	16	16	3.2	4.96	3.18e-07	4.26	2.27e-06	Intergenic	Intergenic	44960	NM_001012706	283551	Hs.660867	NM_001012706	ENSG00000214900	C14orf182	-	chromosome 14 open reading frame 182	protein-coding
chr14	56273516	56273658	+	4.7	0.65	10	10	2	4.94	5.11e-05	4.79	6.63e-05	Intergenic	L2b|LINE|L2	-10195	NR_026797	645687	Hs.569345	NR_026796		LINC00520	C14orf34	long intergenic non-protein coding RNA 520	miscRNA
chr14	56331234	56331376	+	4.7	0.786	10	10	2	4.94	5.11e-05	5.03	4.42e-05	Intergenic	L1PREC2|LINE|L1	-67913	NR_026797	645687	Hs.569345	NR_026796		LINC00520	C14orf34	long intergenic non-protein coding RNA 520	miscRNA
chr14	56419115	56419257	+	4.7	0.688	10	10	2	4.94	5.11e-05	4.57	9.71e-05	Intergenic	Intergenic	-155794	NR_026797	645687	Hs.569345	NR_026796		LINC00520	C14orf34	long intergenic non-protein coding RNA 520	miscRNA
chr14	57012469	57012611	+	4.7	0.765	10	10	2	4.94	5.11e-05	5.83	1.28e-05	Intergenic	Intergenic	-33971	NM_017799	54916	Hs.497253	NM_017799	ENSG00000070269	C14orf101	-	chromosome 14 open reading frame 101	protein-coding
chr14	57669206	57669348	+	4.7	0.857	10	10	2	4.94	5.11e-05	4.79	6.63e-05	TTS (NM_006544)	TTS (NM_006544)	-66329	NM_018229	55745	Hs.597349	NM_018229	ENSG00000053770	AP5M1	C14orf108|MUDENG|Mu5|MuD	adaptor-related protein complex 5, mu 1 subunit	protein-coding
chr14	59182993	59183135	+	4.7	0.688	10	10	2	4.94	5.11e-05	4.75	7.01e-05	Intergenic	Intergenic	77509	NR_046095	51339	Hs.714204	NM_001079520	ENSG00000165617	DACT1	DAPPER|DAPPER1|DPR1|FRODO|HDPR1|THYEX3	dapper, antagonist of beta-catenin, homolog 1 (Xenopus laevis)	protein-coding
chr14	59570423	59570565	+	4.7	0.769	10	10	2	4.94	5.11e-05	4.57	9.71e-05	Intergenic	Intergenic	-84887	NM_001270520	23002	Hs.19156	NM_001270520	ENSG00000100592	DAAM1	-	dishevelled associated activator of morphogenesis 1	protein-coding
chr14	53127030	53127172	+	6.1	0.636	13	13	2	6.43	2.36e-07	5.31	1.91e-06	intron (NM_014584, intron 9 of 15)	intron (NM_014584, intron 9 of 15)	35318	NM_014584	30001	Hs.592304	NM_014584	ENSG00000197930	ERO1L	ERO1-alpha|ERO1A	ERO1-like (S. cerevisiae)	protein-coding
chr14	59929666	59929808	+	4.7	0.667	10	10	2	4.94	5.11e-05	4.63	8.72e-05	TTS (NM_022571)	TTS (NM_022571)	2322	NM_022571	64582	Hs.647573	NM_022571	ENSG00000181619	GPR135	HUMNPIIY20	G protein-coupled receptor 135	protein-coding
chr14	60159745	60159887	+	4.7	0.688	10	10	2	4.94	5.11e-05	4.96	4.98e-05	intron (NM_021136, intron 3 of 8)	MLT1A0|LTR|ERVL-MaLR	-62284	NM_206852	6252	Hs.368626	NM_021136	ENSG00000139970	RTN1	NSP	reticulon 1	protein-coding
chr14	60265755	60265897	+	4.7	0.846	10	10	2	4.94	5.11e-05	6.43	5.61e-06	intron (NM_021136, intron 1 of 8)	intron (NM_021136, intron 1 of 8)	71731	NM_021136	6252	Hs.368626	NM_021136	ENSG00000139970	RTN1	NSP	reticulon 1	protein-coding
chr14	50469839	50469981	+	7	0.625	16	15	4	3.72	2.16e-05	3.36	6.77e-05	intron (NM_001012706, intron 1 of 3)	intron (NM_001012706, intron 1 of 3)	4328	NM_001012706	283551	Hs.660867	NM_001012706	ENSG00000214900	C14orf182	-	chromosome 14 open reading frame 182	protein-coding
chr14	54260034	54260176	+	6.1	0.778	13	13	2.4	5.38	1.66e-06	5.57	1.13e-06	Intergenic	MIR|SINE|MIR	155097	NR_049843	100847076		NR_049843		MIR5580	-	microRNA 5580	miscRNA
chr14	54656319	54656461	+	5.1	0.625	13	11	2.4	4.55	4.58e-05	4.2	9.32e-05	Intergenic	Intergenic	-207283	NM_001130851	1033	Hs.84113	NM_001130851	ENSG00000100526	CDKN3	CDI1|CIP2|KAP|KAP1	cyclin-dependent kinase inhibitor 3	protein-coding
chr14	63377818	63377960	+	4.7	0.769	10	10	2	4.94	5.11e-05	4.6	9.21e-05	intron (NM_172376, intron 7 of 10)	intron (NM_172376, intron 7 of 10)	134066	NM_172375	27133	Hs.27043	NM_139318	ENSG00000140015	KCNH5	EAG2|H-EAG2|Kv10.2	potassium voltage-gated channel, subfamily H (eag-related), member 5	protein-coding
chr14	55544767	55544909	+	6.1	0.722	13	13	3.2	4.03	3.35e-05	6.31	2.88e-07	Intergenic	Intergenic	26476	NM_144578	93487	Hs.594338	NM_144578	ENSG00000168175	MAPK1IP1L	C14orf32|MISS|c14_5346	mitogen-activated protein kinase 1 interacting protein 1-like	protein-coding
chr14	65146348	65146490	+	4.7	0.786	10	10	2	4.94	5.11e-05	8.68	4.01e-07	Intergenic	MIRb|SINE|MIR	-24774	NM_015549	26030	Hs.509637	NM_015549	ENSG00000126822	PLEKHG3	ARHGEF43|KIAA0599	pleckstrin homology domain containing, family G (with RhoGef domain) member 3	protein-coding
chr14	65156120	65156262	+	4.7	0.769	10	10	2	4.94	5.11e-05	8.47	5e-07	Intergenic	Intergenic	-15002	NM_015549	26030	Hs.509637	NM_015549	ENSG00000126822	PLEKHG3	ARHGEF43|KIAA0599	pleckstrin homology domain containing, family G (with RhoGef domain) member 3	protein-coding
chr14	65928938	65929080	+	4.7	0.688	10	10	2	4.94	5.11e-05	5.38	2.53e-05	intron (NM_004480, intron 2 of 9)	intron (NM_004480, intron 2 of 9)	49561	NR_038170	2530	Hs.654961	NM_004480	ENSG00000033170	FUT8	-	fucosyltransferase 8 (alpha (1,6) fucosyltransferase)	protein-coding
chr14	66047801	66047943	+	4.7	0.688	10	10	2	4.94	5.11e-05	6.94	2.88e-06	intron (NR_038170, intron 3 of 10)	LTR82B|LTR|ERVL	168424	NR_038170	2530	Hs.654961	NM_004480	ENSG00000033170	FUT8	-	fucosyltransferase 8 (alpha (1,6) fucosyltransferase)	protein-coding
chr14	68485326	68485468	+	4.7	0.769	10	10	2	4.94	5.11e-05	8.57	4.48e-07	intron (NM_133510, intron 7 of 10)	intron (NM_133510, intron 7 of 10)	198901	NM_133510	5890	Hs.172587	NM_002877	ENSG00000182185	RAD51B	R51H2|RAD51L1|REC2	RAD51 homolog B (S. cerevisiae)	protein-coding
chr14	73614469	73614611	+	4.7	0.667	10	10	2	4.94	5.11e-05	9.26	2.24e-07	5' UTR (NM_007318, exon 2 of 12)	5' UTR (NM_007318, exon 2 of 12)	11397	NM_007318	5663	Hs.3260	NM_000021	ENSG00000080815	PSEN1	AD3|FAD|PS-1|PS1|S182	presenilin 1	protein-coding
chr14	74264454	74264596	+	4.7	0.786	10	10	2	4.94	5.11e-05	6.74	3.73e-06	Intergenic	Intergenic	-10629	NM_001043318	91748	Hs.594157	NM_001043318	ENSG00000156030	ELMSAN1	C14orf117|C14orf43|LSR68|c14_5541	ELM2 and Myb/SANT-like domain containing 1	protein-coding
chr14	74291900	74292042	+	4.7	0.611	10	10	2	4.94	5.11e-05	5.42	2.37e-05	Intergenic	Intergenic	-26563	NM_001146154	145482	Hs.632344	NM_001146154	ENSG00000140043	PTGR2	PGR2|ZADH1	prostaglandin reductase 2	protein-coding
chr14	76800108	76800250	+	4.7	0.909	10	10	2	4.94	5.11e-05	9.89	1.24e-07	Intergenic	MER33|DNA|hAT-Charlie	-37511	NM_004452	2103	Hs.435845	NM_004452	ENSG00000119715	ESRRB	DFNB35|ERR2|ERRb|ESRL2|NR3B2	estrogen-related receptor beta	protein-coding
chr14	58588438	58588580	+	6.1	0.833	13	13	3.2	4.03	3.35e-05	8.43	1.07e-08	intron (NM_001001872, intron 4 of 7)	intron (NM_001001872, intron 4 of 7)	30338	NM_001001872	145407	Hs.535420	NM_001001872	ENSG00000139971	C14orf37	c14_5376	chromosome 14 open reading frame 37	protein-coding
chr14	85112784	85112926	+	4.7	0.688	10	10	2	4.94	5.11e-05	7.01	2.64e-06	Intergenic	Intergenic	-883633	NM_013231	23768	Hs.731808	NM_013231	ENSG00000185070	FLRT2	-	fibronectin leucine rich transmembrane protein 2	protein-coding
chr14	87672804	87672946	+	4.7	0.786	10	10	2	4.94	5.11e-05	6.55	4.78e-06	Intergenic	Intergenic	300753	NR_038445	283585	Hs.381998	NR_038445		LOC283585	-	uncharacterized LOC283585	miscRNA
chr1	109618035	109618177	+	4.7	0.688	10	10	2	4.94	5.11e-05	8.36	5.57e-07	intron (NM_005645, intron 1 of 3)	MIRb|SINE|MIR	518	NM_005645	6884	Hs.632426	NM_005645	ENSG00000197780	TAF13	TAF(II)18|TAF2K|TAFII-18|TAFII18	TAF13 RNA polymerase II, TATA box binding protein (TBP)-associated factor, 18kDa	protein-coding
chr14	50998096	50998238	+	7.5	0.667	16	16	4.8	3.31	4.69e-05	4.01	4.75e-06	intron (NM_198794, intron 2 of 31)	intron (NM_198794, intron 2 of 31)	1209	NM_006575	11183	Hs.130491	NM_006575	ENSG00000012983	MAP4K5	GCKR|KHS|KHS1|MAPKKKK5	mitogen-activated protein kinase kinase kinase kinase 5	protein-coding
chr14	59338173	59338315	+	5.6	0.778	13	12	2	5.93	1.53e-06	6.13	1.1e-06	Intergenic	Intergenic	232689	NR_046095	51339	Hs.714204	NM_001079520	ENSG00000165617	DACT1	DAPPER|DAPPER1|DPR1|FRODO|HDPR1|THYEX3	dapper, antagonist of beta-catenin, homolog 1 (Xenopus laevis)	protein-coding
chr14	101227694	101227836	+	4.7	0.688	10	10	2	4.94	5.11e-05	7.98	8.47e-07	Intergenic	L1MB8|LINE|L1	34563	NM_003836	8788	Hs.533717	NM_003836	ENSG00000185559	DLK1	DLK|Delta1|FA1|PREF1|Pref-1|ZOG|pG2	delta-like 1 homolog (Drosophila)	protein-coding
chr14	101732153	101732295	+	4.7	0.706	10	10	2	4.94	5.11e-05	9.89	1.24e-07	Intergenic	L1M5|LINE|L1	195976	NR_047664	100507257	Hs.301755	NR_047664		MEG9	LINC00584	maternally expressed 9 (non-protein coding)	miscRNA
chr14	103978771	103978913	+	4.7	0.714	10	10	2	4.94	5.11e-05	7.8	1.04e-06	Intergenic	Intergenic	10354	NM_001823	1152	Hs.173724	NM_001823	ENSG00000166165	CKB	B-CK|CKBB	creatine kinase, brain	protein-coding
chr14	105947448	105947590	+	4.7	0.833	10	10	2	4.94	5.11e-05	8.26	6.2e-07	Intergenic	Intergenic	3936	NR_073085	1397	Hs.534309	NM_001270837	ENSG00000182809	CRIP2	CRIP|CRP2|ESP1	cysteine-rich protein 2	protein-coding
chr14	60720490	60720632	+	5.6	0.682	13	12	2.4	4.96	9.07e-06	4.01	7.05e-05	intron (NM_177951, intron 2 of 3)	intron (NM_177951, intron 2 of 3)	4595	NM_021003	5494	Hs.130036	NM_021003	ENSG00000100614	PPM1A	PP2C-ALPHA|PP2CA|PP2Calpha	protein phosphatase, Mg2+/Mn2+ dependent, 1A	protein-coding
chr14	61046862	61047004	+	5.6	0.722	13	12	2.4	4.96	9.07e-06	5.83	1.84e-06	Intergenic	L1MEe|LINE|L1	69222	NM_005982	6495	Hs.633506	NM_005982	ENSG00000126778	SIX1	BOS3|DFNA23|TIP39	SIX homeobox 1	protein-coding
chr14	61186218	61186360	+	5.6	0.714	13	12	2.4	4.96	9.07e-06	5.08	7.24e-06	intron (NM_017420, intron 2 of 2)	intron (NM_017420, intron 2 of 2)	4563	NM_017420	51804	Hs.690393	NM_017420	ENSG00000100625	SIX4	AREC3	SIX homeobox 4	protein-coding
chr14	61227072	61227214	+	6.1	0.684	13	13	2	6.43	2.36e-07	3.99	3.7e-05	intron (NM_002431, intron 1 of 7)	intron (NM_002431, intron 1 of 7)	25684	NM_002431	4331	Hs.509523	NM_001177963	ENSG00000020426	MNAT1	CAP35|MAT1|RNF66|TFB3	menage a trois homolog 1, cyclin H assembly factor (Xenopus laevis)	protein-coding
chr14	61569303	61569445	+	6.1	0.81	13	13	3.2	4.03	3.35e-05	4.45	1.24e-05	Intergenic	Intergenic	121409	NR_033344	145389	Hs.200738	NM_001172702	ENSG00000139974	SLC38A6	NAT-1	solute carrier family 38, member 6	protein-coding
chr14	51544490	51544632	+	7.5	0.692	16	16	4.8	3.31	4.69e-05	5.34	1.22e-07	intron (NM_052978, intron 1 of 6)	intron (NM_052978, intron 1 of 6)	17861	NM_052978	114088	Hs.654750	NM_015163	ENSG00000100505	TRIM9	RNF91|SPRING	tripartite motif containing 9	protein-coding
chr14	87244673	87244815	+	5.6	0.812	13	12	2	5.93	1.53e-06	9.26	1.43e-08	Intergenic	MER4B|LTR|ERV1	-127378	NR_038445	283585	Hs.381998	NR_038445		LOC283585	-	uncharacterized LOC283585	miscRNA
chr14	21081088	21081230	+	4.7	0.65	12	10	2	4.94	5.11e-05	7.39	1.68e-06	Intergenic	Intergenic	-22177	NM_001024822	493901	Hs.729466	NM_001024822	ENSG00000206171	RNASE12	-	ribonuclease, RNase A family, 12 (non-active)	protein-coding
chr14	28963207	28963349	+	5.1	0.812	12	11	2.4	4.55	4.58e-05	5.3	1.16e-05	Intergenic	MLT2B2|LTR|ERVL	-273000	NM_005249	2290	Hs.741222	NM_005249	ENSG00000176165	FOXG1	BF1|BF2|FHKL3|FKH2|FKHL1|FKHL2|FKHL3|FKHL4|FOXG1A|FOXG1B|FOXG1C|HBF-1|HBF-2|HBF-3|HBF-G2|HBF2|HFK1|HFK2|HFK3|KHL2|QIN	forkhead box G1	protein-coding
chr14	32406792	32406934	+	5.6	0.667	12	12	2.4	4.96	9.07e-06	5.34	4.41e-06	Intergenic	Intergenic	139042	NR_027263	84837	Hs.496755	NM_032751		ARHGAP5-AS1	C14orf128	ARHGAP5 antisense RNA 1	miscRNA
chr14	37215444	37215586	+	5.6	0.684	12	12	2	5.93	1.53e-06	6.26	8.79e-07	intron (NM_030631, intron 3 of 9)	L1PB4|LINE|L1	88742	NM_006194	5083	Hs.609574	NM_006194	ENSG00000198807	PAX9	STHAG3	paired box 9	protein-coding
chr14	37338391	37338533	+	5.1	0.875	12	11	2.4	4.55	4.58e-05	5.19	1.4e-05	intron (NM_030631, intron 2 of 9)	LTR33A_|LTR|ERVL	83134	NR_039725	100616280		NR_039725		MIR4503	-	microRNA 4503	miscRNA
chr14	39552003	39552145	+	5.1	0.667	12	11	2	5.44	9.23e-06	6.53	1.68e-06	intron (NM_006364, intron 7 of 19)	L1MC4|LINE|L1	20363	NM_006364	10484	Hs.272927	NM_006364	ENSG00000100934	SEC23A	CLSD	Sec23 homolog A (S. cerevisiae)	protein-coding
chr14	40789252	40789394	+	5.1	0.75	12	11	2	5.44	9.23e-06	8.98	7.59e-08	Intergenic	L1MEc|LINE|L1	-887619	NM_203301	254170	Hs.146632	NM_203301	ENSG00000165355	FBXO33	BMND12|Fbx33|c14_5247	F-box protein 33	protein-coding
chr14	44785914	44786056	+	5.1	0.812	12	11	2.4	4.55	4.58e-05	7.01	8.56e-07	Intergenic	MER39|LTR|ERV1	190514	NM_032135	84075	Hs.307086	NM_032135	ENSG00000189139	FSCB	C14orf155	fibrous sheath CABYR binding protein	protein-coding
chr14	45772820	45772962	+	5.1	0.857	12	11	2	5.44	9.23e-06	7.79	3.07e-07	Intergenic	L1PA17|LINE|L1	-50286	NM_018353	55320	Hs.732769	NM_018353	ENSG00000129534	MIS18BP1	C14orf106|HSA242977|KNL2|M18BP1	MIS18 binding protein 1	protein-coding
chr14	48762845	48762987	+	5.6	0.765	12	12	2	5.93	1.53e-06	4.58	1.99e-05	Intergenic	L1MA9|LINE|L1	-498699	NR_039996	100506433	Hs.547419	NR_039996		LINC00648	-	long intergenic non-protein coding RNA 648	miscRNA
chr14	52031949	52032091	+	7.5	0.708	16	16	2.4	6.62	6.74e-09	3.86	7.64e-06	intron (NR_047477, intron 2 of 3)	intron (NR_047477, intron 2 of 3)	34618	NR_047477	100874185	Hs.578226	NR_047477		FRMD6-AS2	-	FRMD6 antisense RNA 2	miscRNA
chr14	49260707	49260849	+	5.1	0.778	12	11	2	5.44	9.23e-06	4.74	3.17e-05	Intergenic	L1ME3|LINE|L1	792316	NM_001032	6235	Hs.156367	NM_001030001	ENSG00000213741	RPS29	S29	ribosomal protein S29	protein-coding
chr14	49306330	49306472	+	5.6	0.8	12	12	2.4	4.96	9.07e-06	4.43	2.72e-05	Intergenic	L1MA4A|LINE|L1	746693	NM_001032	6235	Hs.156367	NM_001030001	ENSG00000213741	RPS29	S29	ribosomal protein S29	protein-coding
chr14	49355397	49355539	+	5.6	0.667	12	12	2.4	4.96	9.07e-06	5.87	1.71e-06	Intergenic	Intergenic	697626	NM_001032	6235	Hs.156367	NM_001030001	ENSG00000213741	RPS29	S29	ribosomal protein S29	protein-coding
chr1	113676247	113676389	+	4.7	0.769	10	10	2	4.94	5.11e-05	8.26	6.2e-07	Intergenic	MER5C|DNA|hAT-Charlie	60487	NM_014813	9860	Hs.729143	NM_014813	ENSG00000198799	LRIG2	LIG-2|LIG2	leucine-rich repeats and immunoglobulin-like domains 2	protein-coding
chr14	37414728	37414870	+	6.6	0.8	15	14	2.4	5.79	2.83e-07	4.65	3.54e-06	intron (NM_030631, intron 1 of 9)	L1MB3|LINE|L1	6797	NR_039725	100616280		NR_039725		MIR4503	-	microRNA 4503	miscRNA
chr14	50914087	50914229	+	8.4	0.778	19	18	3.2	5.58	1.05e-08	4.82	9.11e-08	exon (NM_006575, exon 16 of 32)	exon (NM_006575, exon 16 of 32)	-51541	NM_004196	8814	Hs.679430	NM_004196	ENSG00000100490	CDKL1	KKIALRE|P42	cyclin-dependent kinase-like 1 (CDC2-related kinase)	protein-coding
chr14	50772136	50772278	+	5.1	0.812	12	11	2.4	4.55	4.58e-05	4.31	7.32e-05	intron (NM_024884, intron 1 of 9)	intron (NM_024884, intron 1 of 9)	6740	NM_024884	79944	Hs.256034	NM_024884	ENSG00000087299	L2HGDH	C14orf160	L-2-hydroxyglutarate dehydrogenase	protein-coding
chr1	116198212	116198354	+	4.7	0.769	10	10	2	4.94	5.11e-05	9.78	1.37e-07	intron (NM_138959, intron 2 of 7)	intron (NM_138959, intron 2 of 7)	13033	NM_001172412	81839	Hs.515130	NM_001172411	ENSG00000173218	VANGL1	KITENIN|LPP2|STB2|STBM2	vang-like 1 (van gogh, Drosophila)	protein-coding
chr14	50443039	50443181	+	7	0.696	15	15	2	7.41	4.5e-09	3.44	5.27e-05	Intergenic	MLT1J|LTR|ERVL-MaLR	31128	NM_001012706	283551	Hs.660867	NM_001012706	ENSG00000214900	C14orf182	-	chromosome 14 open reading frame 182	protein-coding
chr14	52764488	52764630	+	5.6	0.929	12	12	2	5.93	1.53e-06	5.17	6.03e-06	Intergenic	Tigger3b|DNA|TcMar-Tigger	-16457	NM_000956	5732	Hs.2090	NM_000956	ENSG00000125384	PTGER2	EP2	prostaglandin E receptor 2 (subtype EP2), 53kDa	protein-coding
chr14	52882772	52882914	+	5.6	0.875	12	12	2.4	4.96	9.07e-06	5.75	2.12e-06	Intergenic	Intergenic	101827	NM_000956	5732	Hs.2090	NM_000956	ENSG00000125384	PTGER2	EP2	prostaglandin E receptor 2 (subtype EP2), 53kDa	protein-coding
chr14	51009840	51009982	+	7	0.654	15	15	2	7.41	4.5e-09	5.23	3.83e-07	intron (NM_001127713, intron 1 of 13)	ERVL-E-int|LTR|ERVL	10111	NM_001127713	51062	Hs.584905	NM_001127713	ENSG00000198513	ATL1	AD-FSP|FSP1|GBP3|HSN1D|SPG3|SPG3A|atlastin1	atlastin GTPase 1	protein-coding
chr14	54315739	54315881	+	5.6	0.75	12	12	2.4	4.96	9.07e-06	4.01	7.05e-05	Intergenic	Intergenic	99392	NR_049843	100847076		NR_049843		MIR5580	-	microRNA 5580	miscRNA
chr14	54736458	54736600	+	5.6	0.737	12	12	2.4	4.96	9.07e-06	4.48	2.46e-05	Intergenic	L1MC5|LINE|L1	-127144	NM_001130851	1033	Hs.84113	NM_001130851	ENSG00000100526	CDKN3	CDI1|CIP2|KAP|KAP1	cyclin-dependent kinase inhibitor 3	protein-coding
chr14	51241247	51241389	+	7	0.655	15	15	4	3.72	2.16e-05	3.69	2.37e-05	intron (NM_182946, intron 7 of 29)	intron (NM_182946, intron 7 of 29)	56521	NM_016350	51199	Hs.569387	NM_016350	ENSG00000100503	NIN	-	ninein (GSK3B interacting protein)	protein-coding
chr14	55832264	55832406	+	5.1	0.706	12	11	2.4	4.55	4.58e-05	4.6	4.17e-05	TTS (NM_014924)	TTS (NM_014924)	46241	NM_014924	22863	Hs.414809	NM_014924	ENSG00000126775	ATG14	ATG14L|BARKOR|KIAA0831	autophagy related 14	protein-coding
chr14	55952767	55952909	+	5.6	0.857	12	12	2	5.93	1.53e-06	4.96	9.17e-06	Intergenic	Arthur1B|DNA|hAT-Tip100	-45575	NM_199047	387332	Hs.528278	NM_199047	ENSG00000182521	TBPL2	TBP2|TRF3	TATA box binding protein like 2	protein-coding
chr14	58605448	58605590	+	5.1	0.875	12	11	2	5.44	9.23e-06	6.31	2.31e-06	exon (NM_001001872, exon 2 of 8)	exon (NM_001001872, exon 2 of 8)	13328	NM_001001872	145407	Hs.535420	NM_001001872	ENSG00000139971	C14orf37	c14_5376	chromosome 14 open reading frame 37	protein-coding
chr14	27561406	27561548	+	8.4	0.87	18	18	2	8.9	7.45e-12	9.69	1.88e-12	Intergenic	Intergenic	183629	NR_036193	100423019		NR_036193		MIR4307	-	microRNA 4307	miscRNA
chr14	59496179	59496321	+	5.1	0.632	12	11	2.4	4.55	4.58e-05	5.13	1.58e-05	Intergenic	Intergenic	-159131	NM_001270520	23002	Hs.19156	NM_001270520	ENSG00000100592	DAAM1	-	dishevelled associated activator of morphogenesis 1	protein-coding
chr14	59778428	59778570	+	5.6	0.8	12	12	2.4	4.96	9.07e-06	4.01	7.05e-05	intron (NM_001270520, intron 3 of 24)	AluJr|SINE|Alu	48340	NM_014992	23002	Hs.19156	NM_001270520	ENSG00000100592	DAAM1	-	dishevelled associated activator of morphogenesis 1	protein-coding
chr14	60551406	60551548	+	5.6	0.6	12	12	2	5.93	1.53e-06	4.68	1.61e-05	Intergenic	Intergenic	-7152	NM_022495	64430	Hs.509499	NM_022495	ENSG00000126773	PCNXL4	C14orf135|FBP2	pecanex-like 4 (Drosophila)	protein-coding
chr14	60623391	60623533	+	5.6	0.722	12	12	2	5.93	1.53e-06	4.45	2.59e-05	intron (NM_016029, intron 1 of 6)	intron (NM_016029, intron 1 of 6)	8749	NM_016029	51635	Hs.59719	NM_016029	ENSG00000100612	DHRS7	SDR34C1|retDSR4|retSDR4	dehydrogenase/reductase (SDR family) member 7	protein-coding
chr14	60717108	60717250	+	5.6	0.609	12	12	2	5.93	1.53e-06	4.17	4.89e-05	5' UTR (NM_177951, exon 2 of 4)	5' UTR (NM_177951, exon 2 of 4)	1213	NM_021003	5494	Hs.130036	NM_021003	ENSG00000100614	PPM1A	PP2C-ALPHA|PP2CA|PP2Calpha	protein phosphatase, Mg2+/Mn2+ dependent, 1A	protein-coding
chr14	61611664	61611806	+	5.6	0.591	12	12	2	5.93	1.53e-06	4.12	5.37e-05	Intergenic	MLT1L|LTR|ERVL-MaLR	136795	NM_001017970	161291	Hs.146180	NM_001017970	ENSG00000182107	TMEM30B	CDC50B	transmembrane protein 30B	protein-coding
chr14	63159537	63159679	+	5.6	0.571	12	12	2.4	4.96	9.07e-06	3.87	9.58e-05	Intergenic	Intergenic	352347	NM_172375	27133	Hs.27043	NM_139318	ENSG00000140015	KCNH5	EAG2|H-EAG2|Kv10.2	potassium voltage-gated channel, subfamily H (eag-related), member 5	protein-coding
chr14	51989642	51989784	+	6.6	0.607	15	14	4	3.48	8.22e-05	3.71	4.16e-05	intron (NM_001042481, intron 1 of 14)	L1ME4a|LINE|L1	33874	NM_001042481	122786	Hs.434914	NM_001042481	ENSG00000139926	FRMD6	C14orf31|EX1|Willin|c14_5320	FERM domain containing 6	protein-coding
chr14	63170126	63170268	+	5.1	0.65	12	11	2.4	4.55	4.58e-05	4.44	5.7e-05	Intergenic	Intergenic	341758	NM_172375	27133	Hs.27043	NM_139318	ENSG00000140015	KCNH5	EAG2|H-EAG2|Kv10.2	potassium voltage-gated channel, subfamily H (eag-related), member 5	protein-coding
chr14	69894248	69894390	+	4.7	0.812	12	10	2	4.94	5.11e-05	6.61	4.4e-06	intron (NM_018375, intron 2 of 6)	L1ME1|LINE|L1	28934	NM_001252148	55334	Hs.432690	NM_001252148	ENSG00000029364	SLC39A9	ZIP-9|ZIP9	solute carrier family 39 (zinc transporter), member 9	protein-coding
chr14	23006263	23006405	+	4.7	0.8	11	10	2	4.94	5.11e-05	8.17	6.89e-07	Intergenic	Intergenic	51809	NM_001344	1603	Hs.82890	NM_001344	ENSG00000129562	DAD1	OST2	defender against cell death 1	protein-coding
chr14	24911245	24911387	+	4.7	0.786	11	10	2	4.94	5.11e-05	7.39	1.68e-06	TTS (NM_015299)	TTS (NM_015299)	691	NM_020195	56948	Hs.643552	NM_020195	ENSG00000100445	SDR39U1	C14orf124|HCDI	short chain dehydrogenase/reductase family 39U, member 1	protein-coding
chr14	29718750	29718892	+	5.1	0.75	11	11	2	5.44	9.23e-06	8.98	7.59e-08	Intergenic	L1MC1|LINE|L1	455787	NR_039672	100616347		NR_039672		MIR548AI	-	microRNA 548ai	miscRNA
chr14	32463667	32463809	+	5.1	0.812	11	11	2.4	4.55	4.58e-05	5.34	1.09e-05	Intergenic	MIR3|SINE|MIR	82167	NR_027263	84837	Hs.496755	NM_032751		ARHGAP5-AS1	C14orf128	ARHGAP5 antisense RNA 1	miscRNA
chr14	33163638	33163780	+	5.1	0.8	11	11	2	5.44	9.23e-06	5.66	6.41e-06	intron (NM_004274, intron 8 of 13)	MER5A1|DNA|hAT-Charlie	-244750	NM_001164749	64067	Hs.675475	NM_001164749	ENSG00000151322	NPAS3	MOP6|PASD6|bHLHe12	neuronal PAS domain protein 3	protein-coding
chr14	33884675	33884817	+	4.7	0.647	11	10	2	4.94	5.11e-05	5.07	4.17e-05	intron (NM_001165893, intron 3 of 10)	intron (NM_001165893, intron 3 of 10)	476287	NM_173159	64067	Hs.675475	NM_001164749	ENSG00000151322	NPAS3	MOP6|PASD6|bHLHe12	neuronal PAS domain protein 3	protein-coding
chr14	53166902	53167044	+	6.6	0.81	15	14	3.2	4.34	7.56e-06	5.12	1.2e-06	Intergenic	Intergenic	-4554	NM_014584	30001	Hs.592304	NM_014584	ENSG00000197930	ERO1L	ERO1-alpha|ERO1A	ERO1-like (S. cerevisiae)	protein-coding
chr14	38188479	38188621	+	5.1	0.688	11	11	2	5.44	9.23e-06	5.87	4.52e-06	Intergenic	L1MD1|LINE|L1	-124225	NM_004496	3169	Hs.163484	NM_004496	ENSG00000129514	FOXA1	HNF3A|TCF3A	forkhead box A1	protein-coding
chr14	54575403	54575545	+	6.6	0.708	15	14	3.2	4.34	7.56e-06	4.36	7.29e-06	Intergenic	Intergenic	-151920	NM_001202	652	Hs.68879	NM_001202	ENSG00000125378	BMP4	BMP2B|BMP2B1|MCOPS6|OFC11|ZYME	bone morphogenetic protein 4	protein-coding
chr14	39657575	39657717	+	5.1	0.706	11	11	2.4	4.55	4.58e-05	4.63	3.95e-05	Intergenic	LTR59|LTR|ERV1	13259	NM_002687	5411	Hs.409965	NM_002687	ENSG00000100941	PNN	DRS|DRSP|SDK3|memA	pinin, desmosome associated protein	protein-coding
chr14	43318752	43318894	+	5.1	0.6	11	11	2	5.44	9.23e-06	4.93	2.26e-05	Intergenic	Intergenic	1242059	NM_152447	145581	Hs.136893	NM_152447	ENSG00000165379	LRFN5	C14orf146|FIGLER8|SALM5	leucine rich repeat and fibronectin type III domain containing 5	protein-coding
chr14	43512421	43512563	+	5.1	0.75	11	11	2	5.44	9.23e-06	4.77	3e-05	Intergenic	Intergenic	1435728	NM_152447	145581	Hs.136893	NM_152447	ENSG00000165379	LRFN5	C14orf146|FIGLER8|SALM5	leucine rich repeat and fibronectin type III domain containing 5	protein-coding
chr14	43690278	43690420	+	5.1	0.846	11	11	2	5.44	9.23e-06	4.93	2.26e-05	Intergenic	Intergenic	1286150	NM_032135	84075	Hs.307086	NM_032135	ENSG00000189139	FSCB	C14orf155	fibrous sheath CABYR binding protein	protein-coding
chr14	43878251	43878393	+	5.1	0.611	11	11	2.4	4.55	4.58e-05	5.83	4.85e-06	Intergenic	L1ME1|LINE|L1	1098177	NM_032135	84075	Hs.307086	NM_032135	ENSG00000189139	FSCB	C14orf155	fibrous sheath CABYR binding protein	protein-coding
chr14	44502688	44502830	+	4.7	0.688	11	10	2	4.94	5.11e-05	5.14	3.69e-05	Intergenic	L2a|LINE|L2	473740	NM_032135	84075	Hs.307086	NM_032135	ENSG00000189139	FSCB	C14orf155	fibrous sheath CABYR binding protein	protein-coding
chr14	45256316	45256458	+	5.1	0.786	11	11	2	5.44	9.23e-06	5.06	1.79e-05	Intergenic	Intergenic	-110120	NM_001017923	122525	Hs.82098	NM_001017923	ENSG00000179476	C14orf28	DRIP-1|DRIP1|c14_5270	chromosome 14 open reading frame 28	protein-coding
chr14	47728518	47728660	+	4.7	0.75	11	10	2	4.94	5.11e-05	4.96	4.98e-05	intron (NM_001113498, intron 2 of 16)	intron (NM_001113498, intron 2 of 16)	83849	NM_182830	161357	Hs.436380	NM_001113498	ENSG00000139915	MDGA2	MAMDC1|c14_5286	MAM domain containing glycosylphosphatidylinositol anchor 2	protein-coding
chr14	48719736	48719878	+	5.1	0.733	11	11	2.4	4.55	4.58e-05	4.31	7.32e-05	Intergenic	Intergenic	-455590	NR_039996	100506433	Hs.547419	NR_039996		LINC00648	-	long intergenic non-protein coding RNA 648	miscRNA
chr14	56002839	56002981	+	7	0.667	15	15	4	3.72	2.16e-05	5.57	1.77e-07	Intergenic	Intergenic	43900	NR_027123	100129075	Hs.633724	NR_027123		KTN1-AS1	C14orf33	KTN1 antisense RNA 1	miscRNA
chr14	48903521	48903663	+	4.7	0.611	11	10	2	4.94	5.11e-05	5.1	3.92e-05	Intergenic	L1MEg|LINE|L1	-639375	NR_039996	100506433	Hs.547419	NR_039996		LINC00648	-	long intergenic non-protein coding RNA 648	miscRNA
chr14	48982624	48982766	+	5.1	0.917	11	11	2	5.44	9.23e-06	4.83	2.68e-05	Intergenic	Intergenic	-718478	NR_039996	100506433	Hs.547419	NR_039996		LINC00648	-	long intergenic non-protein coding RNA 648	miscRNA
chr14	49848926	49849068	+	4.7	0.786	11	10	2	4.94	5.11e-05	6.43	5.61e-06	Intergenic	Intergenic	204097	NM_001032	6235	Hs.156367	NM_001030001	ENSG00000213741	RPS29	S29	ribosomal protein S29	protein-coding
chr14	50395304	50395446	+	8	0.833	18	17	4	4.22	1.25e-06	6.63	2.26e-09	Intergenic	L1ME2z|LINE|L1	35639	NM_001663	382	Hs.719973	NM_001663	ENSG00000165527	ARF6	-	ADP-ribosylation factor 6	protein-coding
chr14	94407131	94407273	+	7	0.72	15	15	2	7.41	4.5e-09	8.4	8.66e-10	intron (NM_016150, intron 5 of 7)	MIR|SINE|MIR	13471	NM_001207072	90050	Hs.525550	NM_001207071	ENSG00000140067	FAM181A	C14orf152	family with sequence similarity 181, member A	protein-coding
chr14	50378652	50378794	+	6.6	0.68	14	14	4	3.48	8.22e-05	4.02	1.78e-05	Intergenic	Intergenic	18987	NM_001663	382	Hs.719973	NM_001663	ENSG00000165527	ARF6	-	ADP-ribosylation factor 6	protein-coding
chr14	51365076	51365218	+	4.7	0.611	11	10	2	4.94	5.11e-05	5.42	2.37e-05	intron (NM_001206673, intron 9 of 12)	intron (NM_001206673, intron 9 of 12)	26269	NM_181814	145447	Hs.271896	NM_181533	ENSG00000131969	ABHD12B	BEM46L3|C14orf29|c14_5314	abhydrolase domain containing 12B	protein-coding
chr14	51686423	51686565	+	5.1	0.8	11	11	2	5.44	9.23e-06	5.49	8.39e-06	Intergenic	MIRb|SINE|MIR	-20392	NM_030755	81542	Hs.125221	NM_030755	ENSG00000139921	TMX1	PDIA11|TMX|TXNDC|TXNDC1	thioredoxin-related transmembrane protein 1	protein-coding
chr1	160992152	160992294	+	6.1	0.929	13	13	2	6.43	2.36e-07	10.49	8.25e-10	Intergenic	Intergenic	-1090	NM_016946	50848	Hs.517293	NM_016946	ENSG00000158769	F11R	CD321|JAM|JAM1|JAMA|JCAM|KAT|PAM-1	F11 receptor	protein-coding
chr14	51707046	51707188	+	8	0.864	18	17	2	8.4	6.67e-11	4.39	7.41e-07	exon (NM_030755, exon 1 of 8)	exon (NM_030755, exon 1 of 8)	231	NM_030755	81542	Hs.125221	NM_030755	ENSG00000139921	TMX1	PDIA11|TMX|TXNDC|TXNDC1	thioredoxin-related transmembrane protein 1	protein-coding
chr14	52419407	52419549	+	5.1	0.667	11	11	2	5.44	9.23e-06	5.19	1.4e-05	intron (NM_053064, intron 3 of 3)	L2c|LINE|L2	-36750	NM_016039	51637	Hs.534457	NM_016039	ENSG00000087302	C14orf166	CGI99|CLE|CLE7|LCRP369|RLLM1	chromosome 14 open reading frame 166	protein-coding
chr14	52592365	52592507	+	4.7	0.75	11	10	2	4.94	5.11e-05	5.26	3.06e-05	Intergenic	Intergenic	-56490	NM_007361	22795	Hs.369840	NM_007361	ENSG00000087303	NID2	NID-2	nidogen 2 (osteonidogen)	protein-coding
chr14	52968124	52968266	+	4.7	0.571	11	10	2	4.94	5.11e-05	5.88	1.2e-05	intron (NM_001160047, intron 9 of 20)	intron (NM_001160047, intron 9 of 20)	51106	NM_020784	57544	Hs.532609	NM_001160047	ENSG00000087301	TXNDC16	ERp90|KIAA1344	thioredoxin domain containing 16	protein-coding
chr1	152028910	152029052	+	4.7	0.833	10	10	2	4.94	5.11e-05	6.68	4.05e-06	Intergenic	L1MA10|LINE|L1	-19470	NM_005620	6282	Hs.417004	NM_005620	ENSG00000163191	S100A11	MLN70|S100C	S100 calcium binding protein A11	protein-coding
chr14	53318063	53318205	+	5.1	0.8	11	11	2	5.44	9.23e-06	5.53	7.85e-06	Intergenic	L1ME3D|LINE|L1	-59748	NM_198066	64841	Hs.702056	NM_198066	ENSG00000100522	GNPNAT1	GNPNAT|Gpnat1	glucosamine-phosphate N-acetyltransferase 1	protein-coding
chr14	53715681	53715823	+	5.1	0.611	11	11	2	5.44	9.23e-06	7.56	4.11e-07	Intergenic	Intergenic	-95706	NM_001160148	80821	Hs.125525	NM_001160147	ENSG00000100523	DDHD1	PA-PLA1|PAPLA1	DDHD domain containing 1	protein-coding
chr14	54400595	54400737	+	5.1	0.786	11	11	2.4	4.55	4.58e-05	4.47	5.41e-05	Intergenic	Intergenic	14536	NR_049843	100847076		NR_049843		MIR5580	-	microRNA 5580	miscRNA
chr14	54433626	54433768	+	5.1	0.611	11	11	2	5.44	9.23e-06	4.74	3.17e-05	Intergenic	Intergenic	-10143	NM_001202	652	Hs.68879	NM_001202	ENSG00000125378	BMP4	BMP2B|BMP2B1|MCOPS6|OFC11|ZYME	bone morphogenetic protein 4	protein-coding
chr14	54976727	54976869	+	5.1	0.8	11	11	2	5.44	9.23e-06	4.44	5.7e-05	intron (NM_006568, intron 1 of 5)	CpG	211	NM_006568	10668	Hs.59106	NM_006568	ENSG00000100532	CGRRF1	CGR19|RNF197	cell growth regulator with ring finger domain 1	protein-coding
chr1	155660481	155660623	+	4.7	0.909	10	10	2	4.94	5.11e-05	9.89	1.24e-07	intron (NM_033657, intron 1 of 12)	AluJr|SINE|Alu	1667	NM_004632	7818	Hs.516746	NM_001199849	ENSG00000132676	DAP3	DAP-3|MRP-S29|MRPS29|bMRP-10	death associated protein 3	protein-coding
chr14	51028388	51028530	+	6.6	0.593	14	14	2	6.92	3.37e-08	4.34	7.66e-06	intron (NM_181598, intron 1 of 12)	intron (NM_181598, intron 1 of 12)	1716	NM_015915	51062	Hs.584905	NM_001127713	ENSG00000198513	ATL1	AD-FSP|FSP1|GBP3|HSN1D|SPG3|SPG3A|atlastin1	atlastin GTPase 1	protein-coding
chr14	55533312	55533454	+	5.1	0.56	11	11	2.4	4.55	4.58e-05	4.31	7.32e-05	3' UTR (NM_144578, exon 4 of 4)	3' UTR (NM_144578, exon 4 of 4)	15021	NM_144578	93487	Hs.594338	NM_144578	ENSG00000168175	MAPK1IP1L	C14orf32|MISS|c14_5346	mitogen-activated protein kinase 1 interacting protein 1-like	protein-coding
chr14	55627919	55628061	+	5.1	0.667	11	11	2.4	4.55	4.58e-05	4.39	6.3e-05	intron (NM_001146015, intron 13 of 19)	intron (NM_001146015, intron 13 of 19)	24289	NR_003225	3958	Hs.531081	NM_001177388	ENSG00000131981	LGALS3	CBP35|GAL3|GALBP|GALIG|L31|LGALS2|MAC2	lectin, galactoside-binding, soluble, 3	protein-coding
chr14	57663691	57663833	+	5.1	0.857	11	11	2.4	4.55	4.58e-05	4.44	5.7e-05	Intergenic	L1ME3A|LINE|L1	-71844	NM_018229	55745	Hs.597349	NM_018229	ENSG00000053770	AP5M1	C14orf108|MUDENG|Mu5|MuD	adaptor-related protein complex 5, mu 1 subunit	protein-coding
chr14	57749393	57749535	+	5.1	0.733	11	11	2	5.44	9.23e-06	4.77	3e-05	intron (NR_026895, intron 3 of 6)	intron (NR_026895, intron 3 of 6)	-13847	NM_006544	10640	Hs.645295	NM_006544	ENSG00000070367	EXOC5	HSEC10|PRO1912|SEC10|SEC10L1|SEC10P	exocyst complex component 5	protein-coding
chr14	50414421	50414563	+	8	0.76	17	17	5.6	3.01	8.52e-05	3.83	4.39e-06	Intergenic	Intergenic	54756	NM_001663	382	Hs.719973	NM_001663	ENSG00000165527	ARF6	-	ADP-ribosylation factor 6	protein-coding
chr1	161053630	161053772	+	4.7	0.786	10	10	2	4.94	5.11e-05	5.51	2.08e-05	intron (NM_030916, intron 1 of 8)	intron (NM_030916, intron 1 of 8)	5684	NM_030916	81607	Hs.732297	NM_030916	ENSG00000143217	PVRL4	EDSS1|LNIR|PRR4|nectin-4	poliovirus receptor-related 4	protein-coding
chr14	58638280	58638422	+	5.1	0.867	11	11	2.4	4.55	4.58e-05	5.42	9.57e-06	Intergenic	Intergenic	-19504	NM_001001872	145407	Hs.535420	NM_001001872	ENSG00000139971	C14orf37	c14_5376	chromosome 14 open reading frame 37	protein-coding
chr14	58724407	58724549	+	4.7	0.688	11	10	2	4.94	5.11e-05	5.34	2.7e-05	exon (NM_002788, exon 4 of 11)	exon (NM_002788, exon 4 of 11)	12955	NM_152132	5684	Hs.558799	NM_002788	ENSG00000100567	PSMA3	HC8|PSC3	proteasome (prosome, macropain) subunit, alpha type, 3	protein-coding
chr14	58797470	58797612	+	5.1	0.765	11	11	2.4	4.55	4.58e-05	4.31	7.32e-05	intron (NM_023000, intron 11 of 23)	intron (NM_023000, intron 11 of 23)	32319	NM_023000	5926	Hs.161000	NM_002892	ENSG00000032219	ARID4A	RBBP-1|RBBP1|RBP-1|RBP1	AT rich interactive domain 4A (RBP1-like)	protein-coding
chr1	162045153	162045295	+	4.7	0.688	10	10	2	4.94	5.11e-05	5.79	1.38e-05	intron (NM_001164757, intron 1 of 9)	intron (NM_001164757, intron 1 of 9)	5643	NM_014697	9722	Hs.731942	NM_001126060	ENSG00000198929	NOS1AP	6330408P19Rik|CAPON	nitric oxide synthase 1 (neuronal) adaptor protein	protein-coding
chr14	58879752	58879894	+	5.1	0.812	11	11	2	5.44	9.23e-06	6.01	3.63e-06	intron (NM_012460, intron 3 of 5)	Charlie5|DNA|hAT-Charlie	-14280	NM_001244189	9786	Hs.232532	NM_001244189	ENSG00000100578	KIAA0586	Talpid3	KIAA0586	protein-coding
chr14	59610906	59611048	+	5.1	0.733	11	11	2	5.44	9.23e-06	5.42	9.57e-06	Intergenic	Intergenic	-44404	NM_001270520	23002	Hs.19156	NM_001270520	ENSG00000100592	DAAM1	-	dishevelled associated activator of morphogenesis 1	protein-coding
chr14	59729677	59729819	+	5.1	0.706	11	11	2	5.44	9.23e-06	4.49	5.14e-05	promoter-TSS (NM_014992)	promoter-TSS (NM_014992)	-411	NM_014992	23002	Hs.19156	NM_001270520	ENSG00000100592	DAAM1	-	dishevelled associated activator of morphogenesis 1	protein-coding
chr1	167759223	167759365	+	4.7	0.706	10	10	2	4.94	5.11e-05	6.61	4.4e-06	3' UTR (NM_001146191, exon 3 of 3)	3' UTR (NM_001146191, exon 3 of 3)	68107	NM_001146191	9019	Hs.493919	NM_001146191	ENSG00000197965	MPZL1	MPZL1b|PZR|PZR1b|PZRa|PZRb	myelin protein zero-like 1	protein-coding
chr14	60527966	60528108	+	5.1	0.722	11	11	2.4	4.55	4.58e-05	4.44	5.7e-05	Intergenic	Tigger1|DNA|TcMar-Tigger	-30592	NM_022495	64430	Hs.509499	NM_022495	ENSG00000126773	PCNXL4	C14orf135|FBP2	pecanex-like 4 (Drosophila)	protein-coding
chr1	168484971	168485113	+	4.7	0.917	10	10	2	4.94	5.11e-05	8.17	6.89e-07	Intergenic	Intergenic	28193	NM_003175	6846	Hs.458346	NM_003175	ENSG00000143185	XCL2	SCM-1b|SCM1B|SCYC2	chemokine (C motif) ligand 2	protein-coding
chr14	51808707	51808849	+	6.6	0.81	14	14	3.2	4.34	7.56e-06	3.55	6.64e-05	intron (NR_038358, intron 1 of 4)	intron (NR_038358, intron 1 of 4)	8667	NR_038358	283553	Hs.325752	NR_038358		LINC00640	-	long intergenic non-protein coding RNA 640	miscRNA
chr14	61719186	61719328	+	5.1	0.632	11	11	2	5.44	9.23e-06	4.86	2.54e-05	Intergenic	Intergenic	29273	NM_001017970	161291	Hs.146180	NM_001017970	ENSG00000182107	TMEM30B	CDC50B	transmembrane protein 30B	protein-coding
chr14	62076857	62076999	+	5.1	0.737	11	11	2.4	4.55	4.58e-05	4.34	6.96e-05	intron (NR_039985, intron 1 of 2)	Zaphod3|DNA|hAT-Tip100	39670	NR_039985	400221	Hs.344000	NR_039985		FLJ22447	-	uncharacterized LOC400221	miscRNA
chr14	62265553	62265695	+	5.1	0.765	11	11	2.4	4.55	4.58e-05	5.38	1.02e-05	Intergenic	Intergenic	36549	NM_003082	6617	Hs.179312	NM_003082	ENSG00000023608	SNAPC1	PTFgamma|SNAP43	small nuclear RNA activating complex, polypeptide 1, 43kDa	protein-coding
chr1	172557825	172557967	+	4.7	0.75	10	10	2	4.94	5.11e-05	5.93	1.11e-05	intron (NM_014283, intron 17 of 23)	intron (NM_014283, intron 17 of 23)	55579	NM_016227	51430	Hs.204559	NM_014283	ENSG00000094975	SUCO	C1orf9|CH1|OPT|SLP1	SUN domain containing ossification factor	protein-coding
chr14	62456458	62456600	+	5.1	0.688	11	11	2	5.44	9.23e-06	4.47	5.41e-05	Intergenic	Intergenic	-6012	NM_031914	83851	Hs.404139	NM_031914	ENSG00000139973	SYT16	CHR14SYT|SYT14L|Strep14|syt14r|yt14r	synaptotagmin XVI	protein-coding
chr14	62578029	62578171	+	5.1	0.733	11	11	2.4	4.55	4.58e-05	4.57	4.39e-05	Intergenic	Intergenic	-5975	NR_015358	646113	Hs.445241	NM_001039785		LINC00643	-	long intergenic non-protein coding RNA 643	miscRNA
chr1	172887426	172887568	+	4.7	0.667	10	10	2	4.94	5.11e-05	6.09	8.92e-06	Intergenic	Intergenic	132606	NM_005092	8995	Hs.248197	NM_005092	ENSG00000120337	TNFSF18	AITRL|GITRL|TL6|hGITRL	tumor necrosis factor (ligand) superfamily, member 18	protein-coding
chr14	63000796	63000938	+	4.7	0.688	11	10	2	4.94	5.11e-05	5.18	3.47e-05	Intergenic	Intergenic	416792	NR_015358	646113	Hs.445241	NM_001039785		LINC00643	-	long intergenic non-protein coding RNA 643	miscRNA
chr14	63428170	63428312	+	5.1	0.733	11	11	2.4	4.55	4.58e-05	4.36	6.63e-05	intron (NM_172376, intron 6 of 10)	intron (NM_172376, intron 6 of 10)	83714	NM_172375	27133	Hs.27043	NM_139318	ENSG00000140015	KCNH5	EAG2|H-EAG2|Kv10.2	potassium voltage-gated channel, subfamily H (eag-related), member 5	protein-coding
chr1	173130860	173131002	+	4.7	0.846	10	10	2	4.94	5.11e-05	9.89	1.24e-07	Intergenic	Intergenic	45540	NM_003326	7292	Hs.181097	NM_003326	ENSG00000117586	TNFSF4	CD134L|CD252|GP34|OX-40L|OX4OL|TXGP1	tumor necrosis factor (ligand) superfamily, member 4	protein-coding
chr14	64455660	64455802	+	5.1	0.647	11	11	2	5.44	9.23e-06	5.16	1.49e-05	intron (NM_015180, intron 19 of 114)	L1M5|LINE|L1	136048	NM_182914	23224	Hs.525392	NM_015180	ENSG00000054654	SYNE2	EDMD5|NUA|NUANCE|Nesp2|Nesprin-2|SYNE-2|TROPH	spectrin repeat containing, nuclear envelope 2	protein-coding
chr14	68699716	68699858	+	5.1	0.706	11	11	2.4	4.55	4.58e-05	5.97	3.91e-06	intron (NM_133510, intron 7 of 10)	intron (NM_133510, intron 7 of 10)	413291	NM_133510	5890	Hs.172587	NM_002877	ENSG00000182185	RAD51B	R51H2|RAD51L1|REC2	RAD51 homolog B (S. cerevisiae)	protein-coding
chr14	71109703	71109845	+	4.7	0.857	11	10	2	4.94	5.11e-05	8.47	5e-07	intron (NM_015351, intron 1 of 2)	intron (NM_015351, intron 1 of 2)	1270	NM_015351	23508	Hs.79170	NM_015351	ENSG00000133985	TTC9	TTC9A	tetratricopeptide repeat domain 9	protein-coding
chr14	90910285	90910427	+	5.1	0.75	11	11	2	5.44	9.23e-06	8.98	7.59e-08	Intergenic	Intergenic	-11218	NR_033986	400238	Hs.131037	NR_033986		LINC00642	-	long intergenic non-protein coding RNA 642	miscRNA
chr1	173791453	173791595	+	4.7	0.667	10	10	2	4.94	5.11e-05	7.16	2.21e-06	intron (NM_001171182, intron 1 of 4)	intron (NM_001171182, intron 1 of 4)	1746	NM_001171182	91687	Hs.720473	NM_001127181	ENSG00000120334	CENPL	C1orf155|CENP-L|RP3-383J4.1|dJ383J4.3	centromere protein L	protein-coding
chr14	103751508	103751650	+	4.7	0.8	11	10	2	4.94	5.11e-05	8.36	5.57e-07	Intergenic	Intergenic	-48760	NM_001969	1983	Hs.741278	NM_001969	ENSG00000100664	EIF5	EIF-5|EIF-5A	eukaryotic translation initiation factor 5	protein-coding
chr14	28108292	28108434	+	4.7	0.625	10	10	2	4.94	5.11e-05	5.1	3.92e-05	non-coding (NR_039992, exon 5 of 5)	non-coding (NR_039992, exon 5 of 5)	26569	NR_039992	100505967	Hs.668484	NR_039992		LINC00645	-	long intergenic non-protein coding RNA 645	miscRNA
chr14	50423883	50424025	+	8	0.857	17	17	4	4.22	1.25e-06	4.7	2.91e-07	Intergenic	Intergenic	50284	NM_001012706	283551	Hs.660867	NM_001012706	ENSG00000214900	C14orf182	-	chromosome 14 open reading frame 182	protein-coding
chr1	178583337	178583479	+	4.7	0.765	10	10	2	4.94	5.11e-05	6.43	5.61e-06	Intergenic	Intergenic	-63476	NR_039622	100616328		NR_039622		MIR4424	-	microRNA 4424	miscRNA
chr14	28799328	28799470	+	4.7	0.833	10	10	2	4.94	5.11e-05	6.81	3.42e-06	Intergenic	Intergenic	-436879	NM_005249	2290	Hs.741222	NM_005249	ENSG00000176165	FOXG1	BF1|BF2|FHKL3|FKH2|FKHL1|FKHL2|FKHL3|FKHL4|FOXG1A|FOXG1B|FOXG1C|HBF-1|HBF-2|HBF-3|HBF-G2|HBF2|HFK1|HFK2|HFK3|KHL2|QIN	forkhead box G1	protein-coding
chr14	29070367	29070509	+	4.7	0.786	10	10	2	4.94	5.11e-05	4.69	7.83e-05	Intergenic	L4|LINE|RTE	-165840	NM_005249	2290	Hs.741222	NM_005249	ENSG00000176165	FOXG1	BF1|BF2|FHKL3|FKH2|FKHL1|FKHL2|FKHL3|FKHL4|FOXG1A|FOXG1B|FOXG1C|HBF-1|HBF-2|HBF-3|HBF-G2|HBF2|HFK1|HFK2|HFK3|KHL2|QIN	forkhead box G1	protein-coding
chr14	29097371	29097513	+	4.7	0.833	10	10	2	4.94	5.11e-05	5.1	3.92e-05	Intergenic	L1ME3D|LINE|L1	-138836	NM_005249	2290	Hs.741222	NM_005249	ENSG00000176165	FOXG1	BF1|BF2|FHKL3|FKH2|FKHL1|FKHL2|FKHL3|FKHL4|FOXG1A|FOXG1B|FOXG1C|HBF-1|HBF-2|HBF-3|HBF-G2|HBF2|HFK1|HFK2|HFK3|KHL2|QIN	forkhead box G1	protein-coding
chr14	29836801	29836943	+	4.7	0.909	10	10	2	4.94	5.11e-05	7.23	2.02e-06	Intergenic	L1ME3A|LINE|L1	337736	NR_039672	100616347		NR_039672		MIR548AI	-	microRNA 548ai	miscRNA
chr14	30916870	30917012	+	4.7	0.846	10	10	2	4.94	5.11e-05	6.25	7.1e-06	Intergenic	Intergenic	-111388	NM_017769	55632	Hs.605081	NM_017769	ENSG00000092140	G2E3	KIAA1333|PHF7B	G2/M-phase specific E3 ubiquitin protein ligase	protein-coding
chr14	31362937	31363079	+	4.7	0.667	10	10	2	4.94	5.11e-05	5.07	4.17e-05	TTS (NM_014574)	TTS (NM_014574)	-3994	NR_038356	100506071	Hs.729195	NR_038356		LOC100506071	-	uncharacterized LOC100506071	miscRNA
chr14	31871556	31871698	+	4.7	0.706	10	10	2	4.94	5.11e-05	4.85	5.92e-05	intron (NM_015473, intron 2 of 35)	intron (NM_015473, intron 2 of 35)	18161	NM_015473	25938	Hs.370299	NM_015473	ENSG00000129493	HEATR5A	C14orf125	HEAT repeat containing 5A	protein-coding
chr14	52546114	52546256	+	6.6	0.667	14	14	2	6.92	3.37e-08	4.23	1.02e-05	Intergenic	Intergenic	-10239	NM_007361	22795	Hs.369840	NM_007361	ENSG00000087303	NID2	NID-2	nidogen 2 (osteonidogen)	protein-coding
chr14	32762099	32762241	+	4.7	0.769	10	10	2	4.94	5.11e-05	8.57	4.48e-07	Intergenic	Intergenic	-36309	NM_004274	9472	Hs.509083	NM_004274	ENSG00000151320	AKAP6	ADAP100|ADAP6|AKAP100|PRKA6|mAKAP	A kinase (PRKA) anchor protein 6	protein-coding
chr14	34058949	34059091	+	4.7	0.923	10	10	2	4.94	5.11e-05	4.89	5.59e-05	intron (NM_001165893, intron 4 of 10)	intron (NM_001165893, intron 4 of 10)	361264	NM_022073	112399	Hs.135507	NM_022073	ENSG00000129521	EGLN3	HIFP4H3|HIFPH3|PHD3	egl nine homolog 3 (C. elegans)	protein-coding
chr14	34820230	34820372	+	4.7	0.769	10	10	2	4.94	5.11e-05	7.55	1.39e-06	Intergenic	Intergenic	111167	NM_138288	171546	Hs.740577	NM_138288	ENSG00000165389	SPTSSA	C14orf147|SSSPTA	serine palmitoyltransferase, small subunit A	protein-coding
chr1	180721243	180721385	+	4.7	0.833	10	10	2	4.94	5.11e-05	6.61	4.4e-06	intron (NM_001135669, intron 2 of 13)	intron (NM_001135669, intron 2 of 13)	120168	NM_004736	9213	Hs.227656	NM_001135669	ENSG00000143324	XPR1	SYG1|X3	xenotropic and polytropic retrovirus receptor 1	protein-coding
chr14	35683562	35683704	+	4.7	0.706	10	10	2	4.94	5.11e-05	4.69	7.83e-05	intron (NM_001256678, intron 4 of 6)	intron (NM_001256678, intron 4 of 6)	-77941	NM_002791	5687	Hs.446260	NM_002791	ENSG00000100902	PSMA6	IOTA|PROS27|p27K	proteasome (prosome, macropain) subunit, alpha type, 6	protein-coding
chr14	35990197	35990339	+	4.7	0.867	10	10	2	4.94	5.11e-05	6.81	3.42e-06	Intergenic	Intergenic	-12980	NM_032594	84684	Hs.62813	NM_032594	ENSG00000168348	INSM2	IA-6|IA6|mlt1	insulinoma-associated 2	protein-coding
chr14	53976738	53976880	+	6.6	0.842	14	14	3.2	4.34	7.56e-06	5.14	1.13e-06	Intergenic	Intergenic	-356763	NM_001160148	80821	Hs.125525	NM_001160147	ENSG00000100523	DDHD1	PA-PLA1|PAPLA1	DDHD domain containing 1	protein-coding
chr14	36295030	36295172	+	4.7	0.722	10	10	2	4.94	5.11e-05	4.82	6.27e-05	promoter-TSS (NM_032352)	promoter-TSS (NM_032352)	-496	NM_032352	84312	Hs.525299	NM_032352	ENSG00000100916	BRMS1L	BRMS1	breast cancer metastasis-suppressor 1-like	protein-coding
chr14	36352839	36352981	+	4.7	0.667	10	10	2	4.94	5.11e-05	4.99	4.69e-05	Intergenic	Intergenic	57313	NM_032352	84312	Hs.525299	NM_032352	ENSG00000100916	BRMS1L	BRMS1	breast cancer metastasis-suppressor 1-like	protein-coding
chr14	37457862	37458004	+	4.7	0.917	10	10	2	4.94	5.11e-05	4.89	5.59e-05	intron (NM_030631, intron 1 of 9)	MER5B|DNA|hAT-Charlie	-36337	NR_039725	100616280		NR_039725		MIR4503	-	microRNA 4503	miscRNA
chr14	59101634	59101776	+	6.6	0.824	14	14	2	6.92	3.37e-08	7.9	6.64e-09	intron (NR_046093, intron 1 of 3)	intron (NR_046093, intron 1 of 3)	919	NR_046093	51339	Hs.714204	NM_001079520	ENSG00000165617	DACT1	DAPPER|DAPPER1|DPR1|FRODO|HDPR1|THYEX3	dapper, antagonist of beta-catenin, homolog 1 (Xenopus laevis)	protein-coding
chr14	60642216	60642358	+	6.1	0.714	14	13	2.4	5.38	1.66e-06	3.91	4.61e-05	Intergenic	LTR78B|LTR|ERV1	-10076	NM_016029	51635	Hs.59719	NM_016029	ENSG00000100612	DHRS7	SDR34C1|retDSR4|retSDR4	dehydrogenase/reductase (SDR family) member 7	protein-coding
chr14	43853896	43854038	+	4.7	0.857	10	10	2	4.94	5.11e-05	4.96	4.98e-05	Intergenic	L1MC1|LINE|L1	1122532	NM_032135	84075	Hs.307086	NM_032135	ENSG00000189139	FSCB	C14orf155	fibrous sheath CABYR binding protein	protein-coding
chr14	45123153	45123295	+	4.7	0.688	10	10	2	4.94	5.11e-05	5.64	1.7e-05	Intergenic	Intergenic	-146725	NM_032135	84075	Hs.307086	NM_032135	ENSG00000189139	FSCB	C14orf155	fibrous sheath CABYR binding protein	protein-coding
chr1	203973038	203973180	+	6.1	0.833	13	13	2	6.43	2.36e-07	8.51	9.59e-09	Intergenic	Intergenic	37283	NR_027902	284573	Hs.406979	NR_027902		LINC00303	C1orf157|NCRNA00303	long intergenic non-protein coding RNA 303	miscRNA
chr14	62161283	62161425	+	6.1	0.64	14	13	3.2	4.03	3.35e-05	3.74	7.01e-05	promoter-TSS (NM_001530)	promoter-TSS (NM_001530)	-765	NM_181054	3091	Hs.719495	NM_001243084	ENSG00000100644	HIF1A	HIF-1A|HIF-1alpha|HIF1|HIF1-ALPHA|MOP1|PASD8|bHLHe78	hypoxia inducible factor 1, alpha subunit (basic helix-loop-helix transcription factor)	protein-coding
chr14	47123528	47123670	+	4.7	0.667	10	10	2	4.94	5.11e-05	8.17	6.89e-07	Intergenic	Intergenic	-2571	NM_080746	140801	Hs.308332	NM_080746	ENSG00000165496	RPL10L	RPL10_5_1358	ribosomal protein L10-like	protein-coding
chr14	47684715	47684857	+	4.7	0.846	10	10	2	4.94	5.11e-05	4.66	8.27e-05	intron (NM_182830, intron 3 of 16)	intron (NM_182830, intron 3 of 16)	127652	NM_182830	161357	Hs.436380	NM_001113498	ENSG00000139915	MDGA2	MAMDC1|c14_5286	MAM domain containing glycosylphosphatidylinositol anchor 2	protein-coding
chr14	47704541	47704683	+	4.7	0.714	10	10	2	4.94	5.11e-05	4.69	7.83e-05	intron (NM_001113498, intron 2 of 16)	intron (NM_001113498, intron 2 of 16)	107826	NM_182830	161357	Hs.436380	NM_001113498	ENSG00000139915	MDGA2	MAMDC1|c14_5286	MAM domain containing glycosylphosphatidylinositol anchor 2	protein-coding
chr14	47921055	47921197	+	4.7	0.786	10	10	2	4.94	5.11e-05	6.04	9.61e-06	intron (NM_001113498, intron 1 of 16)	intron (NM_001113498, intron 1 of 16)	-108688	NM_182830	161357	Hs.436380	NM_001113498	ENSG00000139915	MDGA2	MAMDC1|c14_5286	MAM domain containing glycosylphosphatidylinositol anchor 2	protein-coding
chr14	48416883	48417025	+	4.7	0.714	10	10	2	4.94	5.11e-05	4.96	4.98e-05	Intergenic	Intergenic	-152737	NR_039996	100506433	Hs.547419	NR_039996		LINC00648	-	long intergenic non-protein coding RNA 648	miscRNA
chr14	27739758	27739900	+	6.1	0.737	13	13	3.2	4.03	3.35e-05	7.4	4.82e-08	Intergenic	Intergenic	-341965	NR_039992	100505967	Hs.668484	NR_039992		LINC00645	-	long intergenic non-protein coding RNA 645	miscRNA
chr14	48745641	48745783	+	4.7	0.647	10	10	2	4.94	5.11e-05	4.63	8.72e-05	Intergenic	L1PA8A|LINE|L1	-481495	NR_039996	100506433	Hs.547419	NR_039996		LINC00648	-	long intergenic non-protein coding RNA 648	miscRNA
chr1	189699375	189699517	+	4.7	0.833	10	10	2	4.94	5.11e-05	8.79	3.58e-07	Intergenic	L1M1|LINE|L1	747313	NM_199051	339479	Hs.65765	NM_199051	ENSG00000162670	FAM5C	BRINP3|DBCCR1L|DBCCR1L1	family with sequence similarity 5, member C	protein-coding
chr14	32729216	32729358	+	6.1	0.652	13	13	2	6.43	2.36e-07	6.22	3.36e-07	Intergenic	Intergenic	-69192	NM_004274	9472	Hs.509083	NM_004274	ENSG00000151320	AKAP6	ADAP100|ADAP6|AKAP100|PRKA6|mAKAP	A kinase (PRKA) anchor protein 6	protein-coding
chr1	190249203	190249345	+	4.7	0.786	10	10	2	4.94	5.11e-05	7.31	1.84e-06	intron (NM_199051, intron 3 of 7)	L2a|LINE|L2	197485	NM_199051	339479	Hs.65765	NM_199051	ENSG00000162670	FAM5C	BRINP3|DBCCR1L|DBCCR1L1	family with sequence similarity 5, member C	protein-coding
chr14	34793854	34793996	+	5.6	0.737	13	12	2.4	4.96	9.07e-06	6.94	3.04e-07	Intergenic	Intergenic	137543	NM_138288	171546	Hs.740577	NM_138288	ENSG00000165389	SPTSSA	C14orf147|SSSPTA	serine palmitoyltransferase, small subunit A	protein-coding
chr14	34801620	34801762	+	6.1	0.789	13	13	3.2	4.03	3.35e-05	7.58	3.63e-08	Intergenic	MER57D|LTR|ERV1	129777	NM_138288	171546	Hs.740577	NM_138288	ENSG00000165389	SPTSSA	C14orf147|SSSPTA	serine palmitoyltransferase, small subunit A	protein-coding
chr1	196384371	196384513	+	4.7	0.857	10	10	2	4.94	5.11e-05	8.9	3.2e-07	intron (NM_198503, intron 12 of 27)	intron (NM_198503, intron 12 of 27)	167169	NR_039888	100616363		NR_039888		MIR4735	-	microRNA 4735	miscRNA
chr14	37271932	37272074	+	6.1	0.65	13	13	2.4	5.38	1.66e-06	6.31	2.88e-07	intron (NM_030631, intron 3 of 9)	L2c|LINE|L2	145230	NM_006194	5083	Hs.609574	NM_006194	ENSG00000198807	PAX9	STHAG3	paired box 9	protein-coding
chr14	38591941	38592083	+	5.6	0.789	13	12	2.4	4.96	9.07e-06	7	2.78e-07	Intergenic	Intergenic	-85192	NM_001049	6751	Hs.248160	NM_001049	ENSG00000139874	SSTR1	SRIF-2|SS-1-R|SS1-R|SS1R	somatostatin receptor 1	protein-coding
chr14	39900532	39900674	+	6.1	0.824	13	13	2	6.43	2.36e-07	6.02	4.89e-07	intron (NM_203301, intron 1 of 3)	intron (NM_203301, intron 1 of 3)	1101	NM_203301	254170	Hs.146632	NM_203301	ENSG00000165355	FBXO33	BMND12|Fbx33|c14_5247	F-box protein 33	protein-coding
chr1	206827601	206827743	+	5.6	0.789	13	12	2	5.93	1.53e-06	7.12	2.33e-07	Intergenic	Intergenic	18791	NM_001004023	8444	Hs.164267	NM_001004023	ENSG00000143479	DYRK3	DYRK5|RED|REDK|hYAK3-2	dual-specificity tyrosine-(Y)-phosphorylation regulated kinase 3	protein-coding
chr14	54718659	54718801	+	8	0.769	17	17	2.4	7.03	9.5e-10	6.05	8.45e-09	Intergenic	Intergenic	-144943	NM_001130851	1033	Hs.84113	NM_001130851	ENSG00000100526	CDKN3	CDI1|CIP2|KAP|KAP1	cyclin-dependent kinase inhibitor 3	protein-coding
chr14	42425293	42425435	+	6.1	0.882	13	13	2.4	5.38	1.66e-06	6.59	1.79e-07	Intergenic	Intergenic	348600	NM_152447	145581	Hs.136893	NM_152447	ENSG00000165379	LRFN5	C14orf146|FIGLER8|SALM5	leucine rich repeat and fibronectin type III domain containing 5	protein-coding
chr14	49259878	49260020	+	5.1	0.708	13	11	2	5.44	9.23e-06	4.6	4.17e-05	Intergenic	L1ME3|LINE|L1	793145	NM_001032	6235	Hs.156367	NM_001030001	ENSG00000213741	RPS29	S29	ribosomal protein S29	protein-coding
chr1	200660921	200661063	+	4.7	0.714	10	10	2	4.94	5.11e-05	6.94	2.88e-06	Intergenic	L1MC5|LINE|L1	-21866	NM_001031725	83479	Hs.497332	NM_031306	ENSG00000118197	DDX59	ZNHIT5	DEAD (Asp-Glu-Ala-Asp) box polypeptide 59	protein-coding
chr14	51606019	51606161	+	4.7	0.857	10	10	2	4.94	5.11e-05	5.38	2.53e-05	Intergenic	Intergenic	-43668	NM_015163	114088	Hs.654750	NM_015163	ENSG00000100505	TRIM9	RNF91|SPRING	tripartite motif containing 9	protein-coding
chr1	203016375	203016517	+	4.7	0.786	10	10	2	4.94	5.11e-05	7.31	1.84e-06	Intergenic	MIR3|SINE|MIR	-3865	NM_015053	8497	Hs.153648	NM_015053	ENSG00000143847	PPFIA4	-	protein tyrosine phosphatase, receptor type, f polypeptide (PTPRF), interacting protein (liprin), alpha 4	protein-coding
chr14	50345486	50345628	+	6.1	0.824	13	13	3.2	4.03	3.35e-05	4.42	1.31e-05	Intergenic	L1MDa|LINE|L1	-14179	NM_001663	382	Hs.719973	NM_001663	ENSG00000165527	ARF6	-	ADP-ribosylation factor 6	protein-coding
chr1	203533428	203533570	+	4.7	0.923	10	10	2	4.94	5.11e-05	7.39	1.68e-06	Intergenic	Intergenic	-62416	NM_001001396	493	Hs.733333	NM_001001396	ENSG00000058668	ATP2B4	ATP2B2|MXRA1|PMCA4|PMCA4b|PMCA4x	ATPase, Ca++ transporting, plasma membrane 4	protein-coding
chr1	204027113	204027255	+	4.7	0.647	10	10	2	4.94	5.11e-05	6.09	8.92e-06	Intergenic	Intergenic	-15062	NM_005686	9580	Hs.201671	NM_005686	ENSG00000143842	SOX13	ICA12|Sox-13	SRY (sex determining region Y)-box 13	protein-coding
chr1	207225310	207225452	+	6.1	0.737	13	13	2.4	5.38	1.66e-06	4.8	5.57e-06	promoter-TSS (NM_018566)	promoter-TSS (NM_018566)	-959	NM_018566	55432	Hs.711982	NM_018566	ENSG00000180667	YOD1	DUBA8|OTUD2|PRO0907	YOD1 OTU deubiquinating enzyme 1 homolog (S. cerevisiae)	protein-coding
chr15	68132438	68132580	+	78.6	0.663	168	168	2	83.04	1.37e-252	68.61	7.65e-239	Intergenic	Intergenic	20467	NM_001258024	390598	Hs.451224	NM_001031807	ENSG00000188779	SKOR1	CORL1|FUSSEL15|LBXCOR1	SKI family transcriptional corepressor 1	protein-coding
chr15	89009696	89009838	+	6.1	0.789	14	13	2	6.43	2.36e-07	9.81	1.83e-09	promoter-TSS (NM_022839)	promoter-TSS (NM_022839)	866	NM_022163	26589	Hs.534261	NM_022163	ENSG00000259494	MRPL46	C15orf4|LIECG2|P2ECSL	mitochondrial ribosomal protein L46	protein-coding
chr15	72523798	72523940	+	4.7	0.769	10	10	2	4.94	5.11e-05	5.98	1.03e-05	promoter-TSS (NM_002654)	promoter-TSS (NM_002654)	-142	NM_182471	5315	Hs.534770	NM_001206796	ENSG00000067225	PKM	CTHBP|OIP3|PK3|PKM2|TCB|THBP1	pyruvate kinase, muscle	protein-coding
chr15	76604695	76604837	+	4.7	0.706	10	10	2	4.94	5.11e-05	4.6	9.21e-05	promoter-TSS (NM_001127716)	promoter-TSS (NM_001127716)	-956	NM_001127716	2108	Hs.39925	NM_000126	ENSG00000140374	ETFA	EMA|GA2|MADD	electron-transfer-flavoprotein, alpha polypeptide	protein-coding
chr15	91031804	91031946	+	4.7	0.769	10	10	2	4.94	5.11e-05	9.89	1.24e-07	intron (NM_003870, intron 33 of 37)	intron (NM_003870, intron 33 of 37)	-41243	NM_001042574	64784	Hs.567572	NM_001042574	ENSG00000140577	CRTC3	TORC-3|TORC3	CREB regulated transcription coactivator 3	protein-coding
chr15	99853563	99853705	+	4.7	0.733	10	10	2	4.94	5.11e-05	6.61	4.4e-06	intron (NM_144598, intron 5 of 9)	L1M4c|LINE|L1	61982	NM_144598	123355	Hs.578684	NM_144598	ENSG00000168904	LRRC28	-	leucine rich repeat containing 28	protein-coding
chr15	41951798	41951940	+	6.1	0.789	13	13	2.4	5.38	1.66e-06	9.12	4.33e-09	promoter-TSS (NM_001080541)	promoter-TSS (NM_001080541)	-741	NM_001164273	23269	Hs.187569	NM_001080541	ENSG00000174197	MGA	MAD5|MXD5	MAX gene associated	protein-coding
chr15	71740892	71741034	+	5.1	0.619	13	11	2.4	4.55	4.58e-05	5.49	8.39e-06	intron (NM_024817, intron 6 of 16)	L1MA1|LINE|L1	307175	NM_024817	79875	Hs.387057	NM_024817	ENSG00000187720	THSD4	ADAMTSL-6|ADAMTSL6|FVSY9334|PRO34005	thrombospondin, type I, domain containing 4	protein-coding
chr1	208395085	208395227	+	6.1	0.765	13	13	3.2	4.03	3.35e-05	6.27	3.11e-07	intron (NM_025179, intron 1 of 31)	MIR|SINE|MIR	22509	NM_025179	5362	Hs.497626	NM_025179	ENSG00000076356	PLXNA2	OCT|PLXN2	plexin A2	protein-coding
chr15	33160111	33160253	+	5.1	0.833	12	11	2	5.44	9.23e-06	5.97	3.91e-06	intron (NM_001103184, intron 12 of 16)	L2b|LINE|L2	149977	NM_001191322	26585	Hs.40098	NM_001191322	ENSG00000166923	GREM1	CKTSF1B1|DAND2|DRM|GREMLIN|IHG-2	gremlin 1	protein-coding
chr15	36023024	36023166	+	5.1	0.857	12	11	2	5.44	9.23e-06	8.78	9.56e-08	intron (NR_038251, intron 2 of 2)	L1MB7|LINE|L1	-184691	NM_001141972	89978	Hs.107196	NM_001141972	ENSG00000134146	ATPBD4	-	ATP binding domain 4	protein-coding
chr15	39875206	39875348	+	5.1	0.706	12	11	2	5.44	9.23e-06	5.02	1.9e-05	intron (NM_003246, intron 3 of 21)	intron (NM_003246, intron 3 of 21)	1997	NM_003246	7057	Hs.164226	NM_003246	ENSG00000137801	THBS1	THBS|THBS-1|TSP|TSP-1|TSP1	thrombospondin 1	protein-coding
chr15	40075517	40075659	+	5.6	0.737	12	12	2.4	4.96	9.07e-06	6.83	3.61e-07	promoter-TSS (NM_152597)	promoter-TSS (NM_152597)	-549	NM_152597	161835	Hs.129598	NM_152597	ENSG00000150667	FSIP1	-	fibrous sheath interacting protein 1	protein-coding
chr15	42219501	42219643	+	5.1	0.765	12	11	2	5.44	9.23e-06	7.34	5.45e-07	intron (NM_139265, intron 3 of 5)	L1MB1|LINE|L1	-33297	NM_016642	51332	Hs.709819	NM_016642	ENSG00000137877	SPTBN5	BSPECV|HUBSPECV|HUSPECV	spectrin, beta, non-erythrocytic 5	protein-coding
chr1	207085803	207085945	+	4.7	0.611	10	10	2	4.94	5.11e-05	4.66	8.27e-05	intron (NM_005449, intron 3 of 7)	intron (NM_005449, intron 3 of 7)	9361	NM_001193338	9214	Hs.741469	NM_001142472	ENSG00000162894	FAIM3	FCMR|TOSO	Fas apoptotic inhibitory molecule 3	protein-coding
chr15	60716056	60716198	+	5.6	0.765	12	12	2	5.93	1.53e-06	7.31	1.78e-07	intron (NM_001018089, intron 15 of 15)	intron (NM_001018089, intron 15 of 15)	-25942	NM_004039	302	Hs.511605	NM_001002857	ENSG00000182718	ANXA2	ANX2|ANX2L4|CAL1H|LIP2|LPC2|LPC2D|P36|PAP-IV	annexin A2	protein-coding
chr15	78742482	78742624	+	5.1	0.923	12	11	2.4	4.55	4.58e-05	7.95	2.51e-07	intron (NM_004136, intron 2 of 21)	intron (NM_004136, intron 2 of 21)	12035	NM_004136	3658	Hs.436031	NM_004136	ENSG00000136381	IREB2	ACO3|IRP2|IRP2AD	iron-responsive element binding protein 2	protein-coding
chr1	207158638	207158780	+	4.7	0.647	10	10	2	4.94	5.11e-05	4.89	5.59e-05	Intergenic	Intergenic	-14739	NM_001122979	83953	Hs.145519	NM_001122980	ENSG00000162897	FCAMR	CD351|FCA/MR	Fc receptor, IgA, IgM, high affinity	protein-coding
chr1	209537910	209538052	+	6.1	0.778	13	13	3.2	4.03	3.35e-05	4.22	2.13e-05	Intergenic	Intergenic	-64187	NM_001104548	642587	Hs.510543	NM_001104548		MIR205HG	LINC00510	MIR205 host gene (non-protein coding)	protein-coding
chr15	20877591	20877733	+	7	0.607	16	15	2	7.41	4.5e-09	6.63	1.92e-08	intron (NR_027992, intron 1 of 2)	intron (NR_027992, intron 1 of 2)	83818	NR_027992	606	Hs.657985	NR_027992		NBEAP1	BCL8|BCL8A	neurobeachin pseudogene 1	pseudo
chr15	37749539	37749681	+	5.1	0.786	11	11	2.4	4.55	4.58e-05	10.87	1.13e-08	Intergenic	Intergenic	-356110	NM_002399	4212	Hs.510989	NM_001220482	ENSG00000134138	MEIS2	HsT18361|MRG1	Meis homeobox 2	protein-coding
chr15	39426090	39426232	+	5.1	0.688	11	11	2	5.44	9.23e-06	5.19	1.4e-05	Intergenic	Intergenic	-116724	NM_207445	400360	Hs.376109	NM_207445	ENSG00000175746	C15orf54	-	chromosome 15 open reading frame 54	protein-coding
chr15	50980158	50980300	+	4.7	0.765	11	10	2	4.94	5.11e-05	8.36	5.57e-07	Intergenic	Intergenic	-1217	NM_017672	54822	Hs.512894	NM_017672	ENSG00000092439	TRPM7	ALSPDC|CHAK|CHAK1|LTRPC7|TRP-PLIK	transient receptor potential cation channel, subfamily M, member 7	protein-coding
chr15	52166660	52166802	+	5.1	0.571	11	11	2	5.44	9.23e-06	5.92	4.21e-06	intron (NM_014547, intron 3 of 9)	Charlie2b|DNA|hAT-Charlie	44906	NM_014547	29766	Hs.4998	NM_014547	ENSG00000138594	TMOD3	UTMOD	tropomodulin 3 (ubiquitous)	protein-coding
chr15	53027925	53028067	+	5.1	0.647	11	11	2	5.44	9.23e-06	8.68	1.07e-07	Intergenic	Intergenic	54213	NM_004498	3175	Hs.658573	NM_004498	ENSG00000169856	ONECUT1	HNF-6|HNF6|HNF6A	one cut homeobox 1	protein-coding
chr15	58996238	58996380	+	4.7	0.846	11	10	2	4.94	5.11e-05	7.89	9.38e-07	intron (NM_001110, intron 2 of 15)	7SK|RNA|RNA	-10985	NR_002927	664618	Hs.670224	NR_002927		HSP90AB4P	HSP90Bd|HsHsp90Bd	heat shock protein 90kDa alpha (cytosolic), class B member 4, pseudogene	pseudo
chr15	66990991	66991133	+	5.1	0.733	11	11	2	5.44	9.23e-06	8.3	1.65e-07	Intergenic	MIRb|SINE|MIR	-3612	NR_027654	4091	Hs.153863	NM_001142861	ENSG00000137834	SMAD6	AOVD2|HsT17432|MADH6|MADH7	SMAD family member 6	protein-coding
chr15	71830494	71830636	+	5.1	0.786	11	11	2	5.44	9.23e-06	6.21	2.69e-06	intron (NM_024817, intron 6 of 16)	L1M5|LINE|L1	-272329	NM_014249	10002	Hs.187354	NM_014249		NR2E3	ESCS|PNR|RNR|RP37|rd7	nuclear receptor subfamily 2, group E, member 3	protein-coding
chr1	209996795	209996937	+	6.1	0.714	13	13	3.2	4.03	3.35e-05	4.49	1.12e-05	Intergenic	Intergenic	-4446	NM_014388	27042	Hs.194754	NM_014388	ENSG00000117597	DIEXF	C1orf107|DEF|DJ434O14.5|UTP25	digestive organ expansion factor homolog (zebrafish)	protein-coding
chr15	92613407	92613549	+	5.1	0.846	11	11	2.4	4.55	4.58e-05	10.32	1.91e-08	intron (NM_001145044, intron 2 of 10)	MIRc|SINE|MIR	216540	NM_013272	28232	Hs.311187	NM_001145044	ENSG00000176463	SLCO3A1	OATP-D|OATP3A1|OATPD|SLC21A11	solute carrier organic anion transporter family, member 3A1	protein-coding
chr1	214776078	214776220	+	6.1	0.882	13	13	3.2	4.03	3.35e-05	8.13	1.63e-08	promoter-TSS (NM_016343)	promoter-TSS (NM_016343)	-383	NM_016343	1063	Hs.497741	NM_016343	ENSG00000117724	CENPF	CENF|PRO1779|hcp-1	centromere protein F, 350/400kDa (mitosin)	protein-coding
chr1	212080857	212080999	+	4.7	0.786	10	10	2	4.94	5.11e-05	7.01	2.64e-06	Intergenic	MLT1J2|LTR|ERVL-MaLR	-76814	NM_014873	9926	Hs.741167	NM_014873	ENSG00000123684	LPGAT1	FAM34A|FAM34A1|NET8	lysophosphatidylglycerol acyltransferase 1	protein-coding
chr1	212605918	212606060	+	4.7	0.812	10	10	2	4.94	5.11e-05	5.51	2.08e-05	promoter-TSS (NR_026598)	promoter-TSS (NR_026598)	-240	NR_026598	29937	Hs.461787	NM_013349	ENSG00000117691	NENF	CIR2|SCIRP10|SPUF	neudesin neurotrophic factor	protein-coding
chr1	216638194	216638336	+	6.1	0.789	13	13	2.4	5.38	1.66e-06	6.36	2.66e-07	Intergenic	Intergenic	-41527	NM_007123	7399	Hs.655974	NM_007123	ENSG00000042781	USH2A	RP39|US2|USH2|dJ1111A8.1	Usher syndrome 2A (autosomal recessive, mild)	protein-coding
chr15	43124595	43124737	+	7	0.75	15	15	2	7.41	4.5e-09	7.89	1.99e-09	intron (NM_173500, intron 4 of 14)	intron (NM_173500, intron 4 of 14)	88341	NM_173500	146057	Hs.727864	NM_173500	ENSG00000128881	TTBK2	SCA11|TTBK	tau tubulin kinase 2	protein-coding
chr15	22518560	22518702	+	4.7	0.786	10	10	2	4.94	5.11e-05	7.01	2.64e-06	Intergenic	MER20B|DNA|hAT-Charlie	-27934	NR_033735	646396	Hs.451294	NR_033735		REREP3	-	arginine-glutamic acid dipeptide (RE) repeats pseudogene 3	pseudo
chr15	35508380	35508522	+	4.7	0.909	10	10	2	4.94	5.11e-05	9.64	1.55e-07	Intergenic	Intergenic	-21076	NR_003144	723972	Hs.631698	NR_003144		ANP32AP1	-	acidic (leucine-rich) nuclear phosphoprotein 32 family, member A pseudogene 1	pseudo
chr1	215187560	215187702	+	4.7	0.833	10	10	2	4.94	5.11e-05	5.38	2.53e-05	intron (NM_001017424, intron 1 of 6)	L1MC|LINE|L1	8746	NM_001017424	3776	Hs.497745	NM_001017424	ENSG00000082482	KCNK2	K2p2.1|TPKC1|TREK|TREK-1|TREK1|hTREK-1c|hTREK-1e	potassium channel, subfamily K, member 2	protein-coding
chr1	215357528	215357670	+	4.7	0.786	10	10	2	4.94	5.11e-05	4.96	4.98e-05	intron (NM_001017424, intron 5 of 6)	intron (NM_001017424, intron 5 of 6)	101039	NM_014217	3776	Hs.497745	NM_001017424	ENSG00000082482	KCNK2	K2p2.1|TPKC1|TREK|TREK-1|TREK1|hTREK-1c|hTREK-1e	potassium channel, subfamily K, member 2	protein-coding
chr1	215756305	215756447	+	4.7	0.846	10	10	2	4.94	5.11e-05	4.99	4.69e-05	intron (NM_016121, intron 8 of 17)	intron (NM_016121, intron 8 of 17)	15641	NM_016121	51133	Hs.335139	NM_016121	ENSG00000136636	KCTD3	NY-REN-45	potassium channel tetramerisation domain containing 3	protein-coding
chr15	48959392	48959534	+	4.7	0.714	10	10	2	4.94	5.11e-05	8.07	7.65e-07	Intergenic	L1ME4a|LINE|L1	-21478	NM_000138	2200	Hs.591133	NM_000138	ENSG00000166147	FBN1	ACMICD|ECTOL1|FBN|GPHYSD2|MASS|MFS1|OCTD|SGS|SSKS|WMS|WMS2	fibrillin 1	protein-coding
chr1	216360985	216361127	+	4.7	0.769	10	10	2	4.94	5.11e-05	5.03	4.42e-05	intron (NM_007123, intron 20 of 20)	intron (NM_007123, intron 20 of 20)	235682	NM_206933	7399	Hs.655974	NM_007123	ENSG00000042781	USH2A	RP39|US2|USH2|dJ1111A8.1	Usher syndrome 2A (autosomal recessive, mild)	protein-coding
chr15	57513916	57514058	+	4.7	0.833	10	10	2	4.94	5.11e-05	7.63	1.26e-06	intron (NM_207040, intron 1 of 12)	intron (NM_207040, intron 1 of 12)	2332	NM_207040	6938	Hs.511504	NM_003205	ENSG00000140262	TCF12	HEB|HTF4|HsT17266|bHLHb20	transcription factor 12	protein-coding
chr15	59411216	59411358	+	4.7	0.909	10	10	2	4.94	5.11e-05	8.68	4.01e-07	intron (NM_004701, intron 7 of 8)	intron (NM_004701, intron 7 of 8)	14003	NM_004701	9133	Hs.194698	NM_004701	ENSG00000157456	CCNB2	HsT17299	cyclin B2	protein-coding
chr15	62196238	62196380	+	4.7	0.714	10	10	2	4.94	5.11e-05	9.89	1.24e-07	intron (NM_020821, intron 66 of 84)	L1MA4|LINE|L1	156355	NM_017684	54832	Hs.511668	NM_001018088	ENSG00000129003	VPS13C	-	vacuolar protein sorting 13 homolog C (S. cerevisiae)	protein-coding
chr1	220690430	220690572	+	5.6	0.765	13	12	2	5.93	1.53e-06	4.17	4.89e-05	Intergenic	Tigger1|DNA|TcMar-Tigger	-11067	NM_018650	4139	Hs.497806	NM_018650	ENSG00000116141	MARK1	MARK|Par-1c|Par1c	MAP/microtubule affinity-regulating kinase 1	protein-coding
chr15	44085992	44086134	+	5.6	0.789	14	12	2	5.93	1.53e-06	9.36	1.27e-08	promoter-TSS (NR_031695)	promoter-TSS (NR_031695)	-106	NR_031695	100302254		NR_031695		MIR1282	MIRN1282|hsa-mir-1282	microRNA 1282	miscRNA
chr15	64930538	64930680	+	4.7	0.833	10	10	2	4.94	5.11e-05	8.36	5.57e-07	intron (NM_015042, intron 2 of 8)	L1ME3A|LINE|L1	64853	NM_002537	4947	Hs.740459	NM_002537	ENSG00000180304	OAZ2	AZ2	ornithine decarboxylase antizyme 2	protein-coding
chr15	70786689	70786831	+	4.7	0.647	10	10	2	4.94	5.11e-05	4.99	4.69e-05	Intergenic	MIR|SINE|MIR	207860	NM_001008224	55075	Hs.108049	NM_001008224	ENSG00000137831	UACA	NUCLING	uveal autoantigen with coiled-coil domains and ankyrin repeats	protein-coding
chr15	70819206	70819348	+	4.7	0.714	10	10	2	4.94	5.11e-05	8.36	5.57e-07	Intergenic	Intergenic	175343	NM_001008224	55075	Hs.108049	NM_001008224	ENSG00000137831	UACA	NUCLING	uveal autoantigen with coiled-coil domains and ankyrin repeats	protein-coding
chr1	221182265	221182407	+	6.1	0.867	13	13	2.4	5.38	1.66e-06	8.2	1.47e-08	Intergenic	L1MD3|LINE|L1	129593	NM_021958	3142	Hs.74870	NM_021958	ENSG00000136630	HLX	HB24|HLX1	H2.0-like homeobox	protein-coding
chr1	218896747	218896889	+	4.7	0.833	10	10	2	4.94	5.11e-05	5.26	3.06e-05	Intergenic	L1MEe|LINE|L1	-377798	NR_046268	728463	Hs.568469	NR_046268		LOC728463	-	uncharacterized LOC728463	miscRNA
chr1	220190902	220191044	+	4.7	0.8	10	10	2	4.94	5.11e-05	6.25	7.1e-06	intron (NM_004446, intron 12 of 31)	intron (NM_004446, intron 12 of 31)	29027	NM_004446	2058	Hs.497788	NM_004446	ENSG00000136628	EPRS	EARS|GLUPRORS|PARS|QARS|QPRS	glutamyl-prolyl-tRNA synthetase	protein-coding
chr1	220291594	220291736	+	4.7	0.667	10	10	2	4.94	5.11e-05	5.42	2.37e-05	promoter-TSS (NR_029711)	promoter-TSS (NR_029711)	-82	NR_029711	406969		NR_029711		MIR194-1	MIRN194-1	microRNA 194-1	miscRNA
chr1	221651358	221651500	+	6.1	0.722	13	13	2.4	5.38	1.66e-06	7.58	3.63e-08	Intergenic	Intergenic	-141791	NR_024236	400804	Hs.722626	NR_024236		C1orf140	-	uncharacterized LOC400804	miscRNA
chr16	89542618	89542760	+	5.1	0.65	12	11	2	5.44	9.23e-06	5.34	1.09e-05	intron (NM_001256182, intron 1 of 13)	intron (NM_001256182, intron 1 of 13)	14280	NR_045839	29123	Hs.740440	NM_001256182	ENSG00000167522	ANKRD11	ANCO-1|ANCO1|LZ16|T13	ankyrin repeat domain 11	protein-coding
chr16	47011259	47011401	+	5.1	0.688	11	11	2	5.44	9.23e-06	5.02	1.9e-05	Intergenic	Intergenic	-3705	NM_005880	10294	Hs.368078	NM_005880	ENSG00000069345	DNAJA2	CPR3|DJ3|DJA2|DNAJ|DNJ3|HIRIP4|PRO3015|RDJ2	DnaJ (Hsp40) homolog, subfamily A, member 2	protein-coding
chr16	47069729	47069871	+	4.7	0.733	11	10	2	4.94	5.11e-05	5.74	1.48e-05	Intergenic	Intergenic	-62175	NM_005880	10294	Hs.368078	NM_005880	ENSG00000069345	DNAJA2	CPR3|DJ3|DJA2|DNAJ|DNJ3|HIRIP4|PRO3015|RDJ2	DnaJ (Hsp40) homolog, subfamily A, member 2	protein-coding
chr16	48163811	48163953	+	4.7	0.714	11	10	2	4.94	5.11e-05	5.88	1.2e-05	intron (NM_033226, intron 8 of 28)	intron (NM_033226, intron 8 of 28)	16799	NM_033226	94160	Hs.410111	NM_033226	ENSG00000140798	ABCC12	MRP9	ATP-binding cassette, sub-family C (CFTR/MRP), member 12	protein-coding
chr16	53173463	53173605	+	4.7	0.733	11	10	2	4.94	5.11e-05	4.69	7.83e-05	intron (NM_025134, intron 1 of 38)	intron (NM_025134, intron 1 of 38)	84589	NM_025134	80205	Hs.622347	NM_025134	ENSG00000177200	CHD9	AD013|CReMM|KISH2|PRIC320	chromodomain helicase DNA binding protein 9	protein-coding
chr16	53760545	53760687	+	5.1	0.765	11	11	2	5.44	9.23e-06	6.88	1.02e-06	intron (NM_001080432, intron 1 of 8)	intron (NM_001080432, intron 1 of 8)	22741	NM_001080432	79068	Hs.528833	NM_001080432	ENSG00000140718	FTO	-	fat mass and obesity associated	protein-coding
chr16	56580119	56580261	+	5.1	0.75	11	11	2.4	4.55	4.58e-05	6.06	3.38e-06	Intergenic	L1MC4a|LINE|L1	-18771	NM_032935	84560	Hs.567624	NM_032935	ENSG00000102891	MT4	MT-4|MT-IV|MTIV	metallothionein 4	protein-coding
chr16	57371617	57371759	+	5.1	0.846	11	11	2	5.44	9.23e-06	4.96	2.13e-05	Intergenic	L1MB3|LINE|L1	-21007	NM_002990	6367	Hs.534347	NM_002990	ENSG00000102962	CCL22	ABCD-1|DC/B-CK|MDC|SCYA22|STCP-1	chemokine (C-C motif) ligand 22	protein-coding
chr16	57842263	57842405	+	4.7	0.786	11	10	2	4.94	5.11e-05	5.22	3.26e-05	Intergenic	Intergenic	-5895	NM_005550	3801	Hs.23131	NM_001130099	ENSG00000140859	KIFC3	-	kinesin family member C3	protein-coding
chr16	59940596	59940738	+	4.7	0.75	11	10	2	4.94	5.11e-05	4.6	9.21e-05	Intergenic	FRAM|SINE|Alu	-151572	NR_028471	644649	Hs.729577	NR_028471		LOC644649	-	apolipoprotein O pseudogene	pseudo
chr16	60338235	60338377	+	4.7	0.857	11	10	2	4.94	5.11e-05	5.74	1.48e-05	Intergenic	MLT1F1|LTR|ERVL-MaLR	-549211	NR_028471	644649	Hs.729577	NR_028471		LOC644649	-	apolipoprotein O pseudogene	pseudo
chr16	61948151	61948293	+	4.7	0.917	11	10	2	4.94	5.11e-05	7.01	2.64e-06	intron (NM_001796, intron 2 of 11)	intron (NM_001796, intron 2 of 11)	122517	NM_001796	1006	Hs.368322	NM_001796	ENSG00000150394	CDH8	Nbla04261	cadherin 8, type 2	protein-coding
chr16	65675331	65675473	+	4.7	0.706	11	10	2	4.94	5.11e-05	6.68	4.05e-06	Intergenic	L1MEe|LINE|L1	-65199	NR_027755	283867	Hs.444774	NM_001101346		LOC283867	-	uncharacterized LOC283867	miscRNA
chr16	68678871	68679013	+	5.1	0.75	11	11	2.4	4.55	4.58e-05	6.76	1.21e-06	5' UTR (NM_001793, exon 1 of 16)	5' UTR (NM_001793, exon 1 of 16)	791	NM_001793	1001	Hs.191842	NM_001793	ENSG00000062038	CDH3	CDHP|HJMD|PCAD	cadherin 3, type 1, P-cadherin (placental)	protein-coding
chr16	68740901	68741043	+	5.1	0.619	11	11	2.4	4.55	4.58e-05	7.56	4.11e-07	Intergenic	L2a|LINE|L2	-30223	NM_004360	999	Hs.461086	NM_004360	ENSG00000039068	CDH1	Arc-1|CD324|CDHE|ECAD|LCAM|UVO	cadherin 1, type 1, E-cadherin (epithelial)	protein-coding
chr16	69050334	69050476	+	5.1	0.8	11	11	2	5.44	9.23e-06	5.92	4.21e-06	intron (NM_024562, intron 15 of 17)	L4|LINE|RTE	-89062	NM_001199280	3038	Hs.592069	NM_001199280	ENSG00000103044	HAS3	-	hyaluronan synthase 3	protein-coding
chr16	69485248	69485390	+	5.1	0.75	11	11	2	5.44	9.23e-06	6.53	1.68e-06	intron (NM_030579, intron 3 of 4)	intron (NM_030579, intron 3 of 4)	26821	NM_030579	80777	Hs.461131	NM_030579	ENSG00000103018	CYB5B	CYB5-M|CYPB5M|OMB5	cytochrome b5 type B (outer mitochondrial membrane)	protein-coding
chr16	71038832	71038974	+	5.1	0.765	11	11	2.4	4.55	4.58e-05	4.49	5.14e-05	intron (NM_001270974, intron 23 of 85)	intron (NM_001270974, intron 23 of 85)	-203842	NM_018052	55697	Hs.445061	NM_018052	ENSG00000103043	VAC14	ArPIKfyve|TAX1BP2|TRX	Vac14 homolog (S. cerevisiae)	protein-coding
chr16	71143729	71143871	+	4.7	0.688	11	10	2	4.94	5.11e-05	4.69	7.83e-05	intron (NM_001270974, intron 10 of 85)	intron (NM_001270974, intron 10 of 85)	120825	NM_001270974	54768	Hs.741939	NM_032821	ENSG00000157423	HYDIN	HYDIN1|HYDIN2|PPP1R31	HYDIN, axonemal central pair apparatus protein	protein-coding
chr16	71774474	71774616	+	5.1	0.75	11	11	2	5.44	9.23e-06	7.71	3.38e-07	intron (NM_001030007, intron 20 of 23)	L1ME3C|LINE|L1	17845	NR_003059	692111		NR_003059		SNORD71	HBII-239|MIRN768|hsa-mir-768	small nucleolar RNA, C/D box 71	snoRNA
chr16	74527044	74527186	+	4.7	0.667	11	10	2	4.94	5.11e-05	7.01	2.64e-06	intron (NR_027264, intron 6 of 26)	intron (NR_027264, intron 6 of 26)	-71747	NM_001011880	497190	Hs.592064	NM_001011880	ENSG00000140839	CLEC18B	MRCL2	C-type lectin domain family 18, member B	protein-coding
chr16	75419731	75419873	+	5.1	0.867	11	11	2.4	4.55	4.58e-05	5.83	4.85e-06	intron (NM_006324, intron 5 of 6)	intron (NM_006324, intron 5 of 6)	47585	NM_006324	10428	Hs.461361	NM_006324	ENSG00000153774	CFDP1	BCNT|BUCENTAUR|CENP-29|CP27|SWC5|Yeti|p97	craniofacial development protein 1	protein-coding
chr16	77225810	77225952	+	4.7	0.579	11	10	2	4.94	5.11e-05	5.79	1.38e-05	intron (NM_014940, intron 2 of 5)	intron (NM_014940, intron 2 of 5)	1045	NM_014940	22879	Hs.513743	NM_014940	ENSG00000103111	MON1B	HSRG1|SAND2|SRG1	MON1 homolog B (yeast)	protein-coding
chr16	82694171	82694313	+	5.1	0.786	11	11	2	5.44	9.23e-06	9.09	6.76e-08	intron (NM_001220488, intron 2 of 14)	intron (NM_001220488, intron 2 of 14)	33843	NM_001220488	1012	Hs.661776	NM_001220488	ENSG00000140945	CDH13	CDHH|P105	cadherin 13, H-cadherin (heart)	protein-coding
chr16	85394548	85394690	+	5.1	0.733	11	11	2.4	4.55	4.58e-05	5.09	1.68e-05	Intergenic	(CA)n|Simple_repeat|Simple_repeat	-54688	NR_049816	100847022		NR_049816		MIR5093	-	microRNA 5093	miscRNA
chr16	87350358	87350500	+	5.1	0.812	11	11	2	5.44	9.23e-06	6.82	1.11e-06	intron (NM_001195124, intron 1 of 6)	MLT1K|LTR|ERVL-MaLR	597	NM_001256917	100506581	Hs.729380	NM_001195124	ENSG00000131152	C16orf95	-	chromosome 16 open reading frame 95	protein-coding
chr16	4000720	4000862	+	4.7	0.786	10	10	2	4.94	5.11e-05	9.64	1.55e-07	Intergenic	Intergenic	-70670	NM_004380	1387	Hs.459759	NM_001079846	ENSG00000005339	CREBBP	CBP|KAT3A|RSTS	CREB binding protein	protein-coding
chr16	34533836	34533978	+	4.7	0.667	10	10	2	4.94	5.11e-05	5.18	3.47e-05	Intergenic	BSR/Beta|Satellite|Satellite	-63880	NR_027080	283914	Hs.385772	NR_027079		LOC283914	-	uncharacterized LOC283914	miscRNA
chr1	221914881	221915023	+	4.7	0.714	10	10	2	4.94	5.11e-05	5.42	2.37e-05	intron (NM_007207, intron 1 of 3)	intron (NM_007207, intron 1 of 3)	564	NM_007207	11221	Hs.732301	NM_007207	ENSG00000143507	DUSP10	MKP-5|MKP5	dual specificity phosphatase 10	protein-coding
chr1	224023417	224023559	+	5.6	0.737	13	12	2.4	4.96	9.07e-06	5.59	2.79e-06	intron (NM_001031685, intron 1 of 17)	L2b|LINE|L2	10186	NM_001031685	7159	Hs.523968	NM_001031685	ENSG00000143514	TP53BP2	53BP2|ASPP2|BBP|P53BP2|PPP1R13A	tumor protein p53 binding protein, 2	protein-coding
chr16	48193906	48194048	+	4.7	0.769	10	10	2	4.94	5.11e-05	7.16	2.21e-06	Intergenic	Intergenic	-13296	NM_033226	94160	Hs.410111	NM_033226	ENSG00000140798	ABCC12	MRP9	ATP-binding cassette, sub-family C (CFTR/MRP), member 12	protein-coding
chr16	48644928	48645070	+	4.7	0.917	10	10	2	4.94	5.11e-05	4.69	7.83e-05	promoter-TSS (NM_153029)	promoter-TSS (NM_153029)	-879	NM_153029	9683	Hs.511839	NM_153029	ENSG00000102921	N4BP1	-	NEDD4 binding protein 1	protein-coding
chr16	48664282	48664424	+	4.7	0.667	10	10	2	4.94	5.11e-05	9.89	1.24e-07	Intergenic	Intergenic	-20233	NM_153029	9683	Hs.511839	NM_153029	ENSG00000102921	N4BP1	-	NEDD4 binding protein 1	protein-coding
chr16	48721630	48721772	+	4.7	0.714	10	10	2	4.94	5.11e-05	7.55	1.39e-06	Intergenic	Intergenic	-77581	NM_153029	9683	Hs.511839	NM_153029	ENSG00000102921	N4BP1	-	NEDD4 binding protein 1	protein-coding
chr16	50186035	50186177	+	4.7	0.722	10	10	2	4.94	5.11e-05	7.98	8.47e-07	promoter-TSS (NM_001040285)	promoter-TSS (NM_001040285)	-723	NM_001040284	64282	Hs.514342	NM_022447	ENSG00000121274	PAPD5	TRF4-2	PAP associated domain containing 5	protein-coding
chr16	52845467	52845609	+	4.7	0.846	10	10	2	4.94	5.11e-05	6.14	8.27e-06	Intergenic	MIR|SINE|MIR	-204651	NR_033920	643714	Hs.662199	NR_033920		LOC643714	-	uncharacterized LOC643714	miscRNA
chr16	53169666	53169808	+	4.7	0.812	10	10	2	4.94	5.11e-05	4.82	6.27e-05	intron (NM_025134, intron 1 of 38)	intron (NM_025134, intron 1 of 38)	80792	NM_025134	80205	Hs.622347	NM_025134	ENSG00000177200	CHD9	AD013|CReMM|KISH2|PRIC320	chromodomain helicase DNA binding protein 9	protein-coding
chr1	222133616	222133758	+	4.7	0.8	10	10	2	4.94	5.11e-05	4.89	5.59e-05	Intergenic	Intergenic	-218171	NM_144729	11221	Hs.732301	NM_007207	ENSG00000143507	DUSP10	MKP-5|MKP5	dual specificity phosphatase 10	protein-coding
chr16	53790634	53790776	+	4.7	0.786	10	10	2	4.94	5.11e-05	5.88	1.2e-05	intron (NM_001080432, intron 1 of 8)	intron (NM_001080432, intron 1 of 8)	52830	NM_001080432	79068	Hs.528833	NM_001080432	ENSG00000140718	FTO	-	fat mass and obesity associated	protein-coding
chr16	53850864	53851006	+	4.7	0.846	10	10	2	4.94	5.11e-05	5.22	3.26e-05	intron (NM_001080432, intron 2 of 8)	L2c|LINE|L2	113060	NM_001080432	79068	Hs.528833	NM_001080432	ENSG00000140718	FTO	-	fat mass and obesity associated	protein-coding
chr16	57836713	57836855	+	4.7	0.786	10	10	2	4.94	5.11e-05	5.18	3.47e-05	promoter-TSS (NM_005550)	promoter-TSS (NM_005550)	-345	NM_005550	3801	Hs.23131	NM_001130099	ENSG00000140859	KIFC3	-	kinesin family member C3	protein-coding
chr16	59460183	59460325	+	4.7	0.714	10	10	2	4.94	5.11e-05	6.2	7.67e-06	Intergenic	Intergenic	328841	NR_028471	644649	Hs.729577	NR_028471		LOC644649	-	apolipoprotein O pseudogene	pseudo
chr16	60737618	60737760	+	4.7	0.667	10	10	2	4.94	5.11e-05	9.02	2.85e-07	Intergenic	Intergenic	-948594	NR_028471	644649	Hs.729577	NR_028471		LOC644649	-	apolipoprotein O pseudogene	pseudo
chr16	61204682	61204824	+	4.7	0.786	10	10	2	4.94	5.11e-05	6.09	8.92e-06	Intergenic	THE1C|LTR|ERVL-MaLR	865986	NM_001796	1006	Hs.368322	NM_001796	ENSG00000150394	CDH8	Nbla04261	cadherin 8, type 2	protein-coding
chr16	61972572	61972714	+	4.7	0.867	10	10	2	4.94	5.11e-05	5.34	2.7e-05	intron (NM_001796, intron 2 of 11)	intron (NM_001796, intron 2 of 11)	98096	NM_001796	1006	Hs.368322	NM_001796	ENSG00000150394	CDH8	Nbla04261	cadherin 8, type 2	protein-coding
chr16	67397156	67397298	+	4.7	0.857	10	10	2	4.94	5.11e-05	5.55	1.94e-05	intron (NM_001161575, intron 2 of 10)	MIRc|SINE|MIR	15969	NM_001161575	55282	Hs.125139	NM_001161575	ENSG00000159708	LRRC36	RORBP70|XLHSRF2	leucine rich repeat containing 36	protein-coding
chr16	68690977	68691119	+	4.7	0.917	10	10	2	4.94	5.11e-05	4.89	5.59e-05	intron (NM_001793, intron 2 of 15)	intron (NM_001793, intron 2 of 15)	12897	NM_001793	1001	Hs.191842	NM_001793	ENSG00000062038	CDH3	CDHP|HJMD|PCAD	cadherin 3, type 1, P-cadherin (placental)	protein-coding
chr16	69952219	69952361	+	4.7	0.6	10	10	2	4.94	5.11e-05	7.08	2.42e-06	intron (NM_007014, intron 11 of 24)	MER58A|DNA|hAT-Charlie	-6596	NM_199424	11060	Hs.408458	NM_001270453	ENSG00000198373	WWP2	AIP2|WWp2-like	WW domain containing E3 ubiquitin protein ligase 2	protein-coding
chr1	222763672	222763814	+	4.7	0.778	10	10	2	4.94	5.11e-05	4.66	8.27e-05	promoter-TSS (NM_001201536)	promoter-TSS (NM_001201536)	-468	NM_005681	9015	Hs.153088	NM_001201536	ENSG00000143498	TAF1A	MGC:17061|RAFI48|SL1|TAFI48	TATA box binding protein (TBP)-associated factor, RNA polymerase I, A, 48kDa	protein-coding
chr16	70813120	70813262	+	4.7	0.833	10	10	2	4.94	5.11e-05	7.16	2.21e-06	intron (NM_018052, intron 9 of 18)	intron (NM_018052, intron 9 of 18)	21870	NM_018052	55697	Hs.445061	NM_018052	ENSG00000103043	VAC14	ArPIKfyve|TAX1BP2|TRX	Vac14 homolog (S. cerevisiae)	protein-coding
chr1	226019504	226019646	+	5.6	0.765	13	12	2	5.93	1.53e-06	8.09	6.07e-08	exon (NM_000120, exon 3 of 9)	exon (NM_000120, exon 3 of 9)	6573	NM_000120	2052	Hs.89649	NM_000120	ENSG00000143819	EPHX1	EPHX|EPOX|HYL1|MEH	epoxide hydrolase 1, microsomal (xenobiotic)	protein-coding
chr16	75204694	75204836	+	4.7	0.769	10	10	2	4.94	5.11e-05	6.2	7.67e-06	3' UTR (NM_153688, exon 4 of 4)	3' UTR (NM_153688, exon 4 of 4)	22344	NM_153688	162239	Hs.388813	NM_153688	ENSG00000184517	ZFP1	ZNF475	zinc finger protein 1 homolog (mouse)	protein-coding
chr16	75223457	75223599	+	4.7	0.8	10	10	2	4.94	5.11e-05	8.57	4.48e-07	Intergenic	MER83B-int|LTR|ERV1	17544	NM_001025200	440387	Hs.632211	NM_001025200	ENSG00000168928	CTRB2	-	chymotrypsinogen B2	protein-coding
chr16	76771162	76771304	+	4.7	0.714	10	10	2	4.94	5.11e-05	6.74	3.73e-06	Intergenic	Intergenic	-131600	NR_039870	100616172		NR_039870		MIR4719	-	microRNA 4719	miscRNA
chr16	77268849	77268991	+	4.7	0.688	10	10	2	4.94	5.11e-05	7.55	1.39e-06	Intergenic	MSTA|LTR|ERVL-MaLR	35571	NM_001129979	100130958	Hs.734779	NM_001129979	ENSG00000205078	SYCE1L	MRP2	synaptonemal complex central element protein 1-like	protein-coding
chr16	80479502	80479644	+	4.7	0.769	10	10	2	4.94	5.11e-05	7.39	1.68e-06	Intergenic	Intergenic	-95281	NM_130897	83657	Hs.98849	NM_130897	ENSG00000168589	DYNLRB2	DNCL2B|DNLC2B|ROBLD2	dynein, light chain, roadblock-type 2	protein-coding
chr16	82445491	82445633	+	4.7	0.909	10	10	2	4.94	5.11e-05	9.78	1.37e-07	Intergenic	(TCCA)n|Simple_repeat|Simple_repeat	-214837	NM_001220490	1012	Hs.661776	NM_001220488	ENSG00000140945	CDH13	CDHH|P105	cadherin 13, H-cadherin (heart)	protein-coding
chr16	84710982	84711124	+	4.7	0.833	10	10	2	4.94	5.11e-05	6.87	3.14e-06	Intergenic	ERV3-16A3_I-int|LTR|ERVL	-22502	NM_005153	9100	Hs.136778	NM_005153	ENSG00000103194	USP10	UBPO	ubiquitin specific peptidase 10	protein-coding
chr1	223432388	223432530	+	4.7	0.786	10	10	2	4.94	5.11e-05	6.81	3.42e-06	intron (NM_001037175, intron 5 of 5)	L2a|LINE|L2	105085	NM_017982	55061	Hs.497841	NM_001037175	ENSG00000143502	SUSD4	PRO222	sushi domain containing 4	protein-coding
chr16	85029499	85029641	+	4.7	0.733	10	10	2	4.94	5.11e-05	4.72	7.41e-05	5' UTR (NM_001145548, exon 2 of 9)	5' UTR (NM_001145548, exon 2 of 9)	15571	NM_017740	55625	Hs.723447	NM_001145548	ENSG00000153786	ZDHHC7	DHHC7|SERZ-B|SERZ1|ZNF370	zinc finger, DHHC-type containing 7	protein-coding
chr16	87670275	87670417	+	4.7	0.714	10	10	2	4.94	5.11e-05	7.71	1.14e-06	intron (NM_020655, intron 1 of 4)	intron (NM_020655, intron 1 of 4)	33847	NM_020655	57338	Hs.592068	NM_020655	ENSG00000154118	JPH3	CAGL237|HDL2|JP-3|JP3|TNRC22	junctophilin 3	protein-coding
chr16	89462408	89462550	+	4.7	0.667	10	10	2	4.94	5.11e-05	5.93	1.11e-05	intron (NM_001256182, intron 3 of 13)	Charlie1a|DNA|hAT-Charlie	74938	NM_001242885	100287036	Hs.656995	NM_001242885		LOC100287036	-	uncharacterized LOC100287036	protein-coding
chr16	90116084	90116226	+	4.7	0.909	10	10	2	4.94	5.11e-05	9.13	2.53e-07	Intergenic	MIR|SINE|MIR	-1964	NR_027336	100130015	Hs.719553	NR_027335		LOC100130015	-	5-hydroxyisourate hydrolase pseudogene	pseudo
chr1	223914881	223915023	+	4.7	0.765	10	10	2	4.94	5.11e-05	4.57	9.71e-05	intron (NM_001748, intron 2 of 20)	intron (NM_001748, intron 2 of 20)	14833	NM_001748	824	Hs.350899	NM_001146068	ENSG00000162909	CAPN2	CANP2|CANPL2|CANPml|mCANP	calpain 2, (m/II) large subunit	protein-coding
chr1	223929507	223929649	+	4.7	0.833	10	10	2	4.94	5.11e-05	5.26	3.06e-05	intron (NM_001748, intron 2 of 20)	AluSx|SINE|Alu	29459	NM_001748	824	Hs.350899	NM_001146068	ENSG00000162909	CAPN2	CANP2|CANPL2|CANPml|mCANP	calpain 2, (m/II) large subunit	protein-coding
chr1	223960556	223960698	+	4.7	0.684	10	10	2	4.94	5.11e-05	4.79	6.63e-05	intron (NM_001748, intron 20 of 20)	intron (NM_001748, intron 20 of 20)	60508	NM_001748	824	Hs.350899	NM_001146068	ENSG00000162909	CAPN2	CANP2|CANPL2|CANPml|mCANP	calpain 2, (m/II) large subunit	protein-coding
chr1	223967180	223967322	+	4.7	0.667	10	10	2	4.94	5.11e-05	4.75	7.01e-05	TTS (NM_005426)	TTS (NM_005426)	66423	NM_001031685	7159	Hs.523968	NM_001031685	ENSG00000143514	TP53BP2	53BP2|ASPP2|BBP|P53BP2|PPP1R13A	tumor protein p53 binding protein, 2	protein-coding
chr1	226456196	226456338	+	6.1	0.824	13	13	3.2	4.03	3.35e-05	8.85	6.13e-09	intron (NM_173083, intron 7 of 14)	MER68|LTR|ERVL	40937	NM_001270409	286826	Hs.120817	NM_001270409	ENSG00000183814	LIN9	BARA|BARPsv|Lin-9|TGS|TGS1|TGS2	lin-9 homolog (C. elegans)	protein-coding
chr1	224730794	224730936	+	4.7	0.632	10	10	2	4.94	5.11e-05	5.03	4.42e-05	Intergenic	MER21C|LTR|ERVL	-73314	NM_152495	149111	Hs.731723	NM_152495	ENSG00000143786	CNIH3	CNIH-3	cornichon homolog 3 (Drosophila)	protein-coding
chr1	225263919	225264061	+	4.7	0.769	10	10	2	4.94	5.11e-05	7.8	1.04e-06	intron (NM_001373, intron 17 of 83)	L1M3e|LINE|L1	146627	NM_144989	127602	Hs.133977	NM_001145154	ENSG00000185842	DNAH14	C1orf67|Dnahc14|HL-18|HL18	dynein, axonemal, heavy chain 14	protein-coding
chr1	225589484	225589626	+	4.7	0.588	10	10	2	4.94	5.11e-05	5.55	1.94e-05	3' UTR (NM_002296, exon 14 of 14)	3' UTR (NM_002296, exon 14 of 14)	26260	NM_002296	3930	Hs.735694	NM_002296	ENSG00000143815	LBR	DHCR14B|LMN2R|PHA	lamin B receptor	protein-coding
chr16	69724936	69725078	+	7	0.889	16	15	2.4	6.21	4.51e-08	8.68	5.59e-10	intron (NM_173215, intron 12 of 13)	intron (NM_173215, intron 12 of 13)	35526	NM_001025434	1728	Hs.406515	NM_000903	ENSG00000181019	NQO1	DHQU|DIA4|DTD|NMOR1|NMORI|QR1	NAD(P)H dehydrogenase, quinone 1	protein-coding
chr16	78244548	78244690	+	7	0.857	16	15	2	7.41	4.5e-09	7.55	3.57e-09	intron (NM_016373, intron 5 of 8)	intron (NM_016373, intron 5 of 8)	111292	NM_130791	51741	Hs.461453	NM_016373	ENSG00000186153	WWOX	D16S432E|FOR|FRA16D|HHCMA56|PRO0128|SDR41C1|WOX1	WW domain containing oxidoreductase	protein-coding
chr1	225832340	225832482	+	4.7	0.8	10	10	2	4.94	5.11e-05	4.75	7.01e-05	intron (NM_001008493, intron 1 of 14)	intron (NM_001008493, intron 1 of 14)	8434	NM_001008493	55740	Hs.497893	NM_001008493	ENSG00000154380	ENAH	ENA|MENA|NDPP1	enabled homolog (Drosophila)	protein-coding
chr16	47166653	47166795	+	7	0.81	15	15	2.4	6.21	4.51e-08	4.96	7.42e-07	intron (NM_001201477, intron 1 of 8)	intron (NM_001201477, intron 1 of 8)	11212	NM_018092	81831	Hs.645802	NM_001201477	ENSG00000171208	NETO2	BTCL2|NEOT2	neuropilin (NRP) and tolloid (TLL)-like 2	protein-coding
chr1	226103460	226103602	+	4.7	0.714	10	10	2	4.94	5.11e-05	4.85	5.92e-05	Intergenic	MER70C|LTR|ERVL	8434	NM_013328	29920	Hs.654718	NM_013328	ENSG00000143811	PYCR2	P5CR2	pyrroline-5-carboxylate reductase family, member 2	protein-coding
chr16	87873275	87873417	+	6.6	0.773	15	14	2	6.92	3.37e-08	6.66	5.38e-08	exon (NM_003486, exon 5 of 10)	exon (NM_003486, exon 5 of 10)	29754	NM_003486	8140	Hs.513797	NM_003486	ENSG00000103257	SLC7A5	4F2LC|CD98|D16S469E|E16|LAT1|MPE16|hLAT1	solute carrier family 7 (amino acid transporter light chain, L system), member 5	protein-coding
chr1	226252290	226252432	+	4.7	0.846	10	10	2	4.94	5.11e-05	4.99	4.69e-05	intron (NR_002315, intron 2 of 3)	intron (NR_002315, intron 2 of 3)	1933	NR_002315	440926	Hs.533624	NR_002315		H3F3AP4	p13	H3 histone, family 3A, pseudogene 4	pseudo
chr16	46951598	46951740	+	6.1	0.7	13	13	2	6.43	2.36e-07	9.6	2.36e-09	intron (NM_001142466, intron 7 of 11)	(CA)n|Simple_repeat|Simple_repeat	32567	NM_001142466	84706	Hs.460693	NM_001142466	ENSG00000166123	GPT2	ALT2	glutamic pyruvate transaminase (alanine aminotransferase) 2	protein-coding
chr16	53802979	53803121	+	5.6	0.652	13	12	2	5.93	1.53e-06	4.71	1.52e-05	intron (NM_001080432, intron 1 of 8)	intron (NM_001080432, intron 1 of 8)	65175	NM_001080432	79068	Hs.528833	NM_001080432	ENSG00000140718	FTO	-	fat mass and obesity associated	protein-coding
chr16	57375126	57375268	+	6.1	0.727	13	13	2	6.43	2.36e-07	5.86	6.52e-07	Intergenic	Intergenic	-17498	NM_002990	6367	Hs.534347	NM_002990	ENSG00000102962	CCL22	ABCD-1|DC/B-CK|MDC|SCYA22|STCP-1	chemokine (C-C motif) ligand 22	protein-coding
chr16	68778089	68778231	+	6.1	0.667	13	13	2.4	5.38	1.66e-06	5.37	1.68e-06	intron (NM_004360, intron 2 of 15)	intron (NM_004360, intron 2 of 15)	6965	NM_004360	999	Hs.461086	NM_004360	ENSG00000039068	CDH1	Arc-1|CD324|CDHE|ECAD|LCAM|UVO	cadherin 1, type 1, E-cadherin (epithelial)	protein-coding
chr16	73053953	73054095	+	6.1	0.737	13	13	2	6.43	2.36e-07	6.27	3.11e-07	intron (NM_006885, intron 1 of 9)	intron (NM_006885, intron 1 of 9)	28250	NM_006885	463	Hs.598297	NM_001164766	ENSG00000140836	ZFHX3	ATBF1|ATBT|ZNF927	zinc finger homeobox 3	protein-coding
chr1	231301405	231301547	+	4.7	0.833	10	10	2	4.94	5.11e-05	9.26	2.24e-07	intron (NM_001004342, intron 1 of 9)	intron (NM_001004342, intron 1 of 9)	2802	NM_001004342	440730	Hs.655089	NM_001004342	ENSG00000119283	TRIM67	TNL	tripartite motif containing 67	protein-coding
chr16	75181892	75182034	+	6.1	0.867	13	13	2	6.43	2.36e-07	7.71	2.99e-08	promoter-TSS (NM_153688)	promoter-TSS (NM_153688)	-458	NM_153688	162239	Hs.388813	NM_153688	ENSG00000184517	ZFP1	ZNF475	zinc finger protein 1 homolog (mouse)	protein-coding
chr1	231508939	231509081	+	4.7	0.833	10	10	2	4.94	5.11e-05	4.57	9.71e-05	intron (NM_022051, intron 2 of 4)	intron (NM_022051, intron 2 of 4)	35328	NM_001261462	83932	Hs.554892	NM_001010984	ENSG00000010072	SPRTN	C1orf124|DDDL1880|PRO4323|Spartan|dJ876B10.3	SprT-like N-terminal domain	protein-coding
chr16	75411465	75411607	+	5.6	0.667	13	12	2	5.93	1.53e-06	4.63	1.79e-05	intron (NM_006324, intron 5 of 6)	intron (NM_006324, intron 5 of 6)	55851	NM_006324	10428	Hs.461361	NM_006324	ENSG00000153774	CFDP1	BCNT|BUCENTAUR|CENP-29|CP27|SWC5|Yeti|p97	craniofacial development protein 1	protein-coding
chr16	84678556	84678698	+	5.6	0.867	13	12	2	5.93	1.53e-06	5.52	3.18e-06	Intergenic	MIR|SINE|MIR	-3504	NM_024731	79786	Hs.578546	NM_024731	ENSG00000135686	KLHL36	C16orf44	kelch-like 36 (Drosophila)	protein-coding
chr16	89545503	89545645	+	5.6	0.737	13	12	2.4	4.96	9.07e-06	5.71	2.27e-06	intron (NM_001256182, intron 1 of 13)	intron (NM_001256182, intron 1 of 13)	11395	NR_045839	29123	Hs.740440	NM_001256182	ENSG00000167522	ANKRD11	ANCO-1|ANCO1|LZ16|T13	ankyrin repeat domain 11	protein-coding
chr1	232744354	232744496	+	4.7	0.846	10	10	2	4.94	5.11e-05	6.14	8.27e-06	Intergenic	Intergenic	-93182	NM_020808	57568	Hs.268774	NM_020808	ENSG00000116991	SIPA1L2	SPAL2	signal-induced proliferation-associated 1 like 2	protein-coding
chr1	232840192	232840334	+	4.7	0.75	10	10	2	4.94	5.11e-05	4.72	7.41e-05	Intergenic	Intergenic	-100375	NM_019090	54627	Hs.160373	NM_019090	ENSG00000212916	KIAA1383	-	KIAA1383	protein-coding
chr16	46718750	46718892	+	5.6	0.75	12	12	2	5.93	1.53e-06	5.05	7.68e-06	intron (NM_018206, intron 1 of 16)	L1MB5|LINE|L1	4323	NM_018206	55737	Hs.454528	NM_018206	ENSG00000069329	VPS35	MEM3|PARK17	vacuolar protein sorting 35 homolog (S. cerevisiae)	protein-coding
chr16	53779406	53779548	+	5.6	0.765	12	12	2	5.93	1.53e-06	5.08	7.24e-06	intron (NM_001080432, intron 1 of 8)	intron (NM_001080432, intron 1 of 8)	41602	NM_001080432	79068	Hs.528833	NM_001080432	ENSG00000140718	FTO	-	fat mass and obesity associated	protein-coding
chr16	57481862	57482004	+	5.1	0.706	12	11	2	5.44	9.23e-06	6.11	3.13e-06	promoter-TSS (NM_020313)	promoter-TSS (NM_020313)	-564	NM_020313	57019	Hs.4900	NM_020313	ENSG00000005194	CIAPIN1	2810413N20Rik|Anamorsin|DRE2|PRO0915	cytokine induced apoptosis inhibitor 1	protein-coding
chr16	57926168	57926310	+	5.6	0.778	12	12	2	5.93	1.53e-06	6.22	9.5e-07	intron (NM_001297, intron 31 of 32)	intron (NM_001297, intron 31 of 32)	78781	NM_001135639	1258	Hs.147062	NM_001135639	ENSG00000070729	CNGB1	CNCG2|CNCG3L|CNCG4|CNG4|CNGB1B|GAR1|GARP|RCNC2|RCNCb|RCNCbeta|RP45	cyclic nucleotide gated channel beta 1	protein-coding
chr1	246752020	246752162	+	6.1	0.619	13	13	2	6.43	2.36e-07	8.36	1.19e-08	intron (NM_001139459, intron 1 of 8)	Charlie5|DNA|hAT-Charlie	22452	NM_152609	163882	Hs.368353	NM_001139459	ENSG00000162852	CNST	C1orf71|PPP1R64	consortin, connexin sorting protein	protein-coding
chr16	58332637	58332779	+	5.6	0.8	12	12	2	5.93	1.53e-06	6.72	4.27e-07	Intergenic	Intergenic	-3757	NM_001080492	221191	Hs.411239	NM_001080492	ENSG00000103023	PRSS54	KLKBL4	protease, serine, 54	protein-coding
chr16	66748360	66748502	+	5.1	0.824	12	11	2	5.44	9.23e-06	8.04	2.26e-07	Intergenic	Intergenic	-17821	NM_178818	146223	Hs.643961	NM_178818	ENSG00000183723	CMTM4	CKLFSF4	CKLF-like MARVEL transmembrane domain containing 4	protein-coding
chr16	66777787	66777929	+	4.7	0.75	12	10	2	4.94	5.11e-05	5.22	3.26e-05	intron (NM_006141, intron 3 of 12)	L1MC5|LINE|L1	7667	NM_006141	1783	Hs.369068	NM_006141	ENSG00000135720	DYNC1LI2	DNCLI2|LIC2	dynein, cytoplasmic 1, light intermediate chain 2	protein-coding
chr16	68788693	68788835	+	5.6	0.833	12	12	2	5.93	1.53e-06	6.83	3.61e-07	intron (NM_004360, intron 2 of 15)	L2a|LINE|L2	17569	NM_004360	999	Hs.461086	NM_004360	ENSG00000039068	CDH1	Arc-1|CD324|CDHE|ECAD|LCAM|UVO	cadherin 1, type 1, E-cadherin (epithelial)	protein-coding
chr16	69417278	69417420	+	5.6	0.65	12	12	2	5.93	1.53e-06	6.72	4.27e-07	intron (NM_005652, intron 3 of 9)	intron (NM_005652, intron 3 of 9)	2525	NM_005652	7014	Hs.63335	NM_005652	ENSG00000132604	TERF2	TRBF2|TRF2	telomeric repeat binding factor 2	protein-coding
chr16	71178933	71179075	+	5.1	0.7	12	11	2	5.44	9.23e-06	4.29	7.68e-05	intron (NM_001270974, intron 7 of 85)	intron (NM_001270974, intron 7 of 85)	85621	NM_001270974	54768	Hs.741939	NM_032821	ENSG00000157423	HYDIN	HYDIN1|HYDIN2|PPP1R31	HYDIN, axonemal central pair apparatus protein	protein-coding
chr16	81441038	81441180	+	5.6	0.75	12	12	2.4	4.96	9.07e-06	7	2.78e-07	Intergenic	MER20B|DNA|hAT-Charlie	22486	NR_039871	100616150		NR_039871		MIR4720	-	microRNA 4720	miscRNA
chr16	81519268	81519410	+	5.6	0.684	12	12	2.4	4.96	9.07e-06	7.31	1.78e-07	intron (NM_198390, intron 1 of 20)	MIR|SINE|MIR	-9615	NM_030629	80790	Hs.594095	NM_030629	ENSG00000153815	CMIP	TCMIP	c-Maf inducing protein	protein-coding
chr16	83836161	83836303	+	5.1	0.722	12	11	2.4	4.55	4.58e-05	4.93	2.26e-05	Intergenic	Intergenic	-5276	NM_001537	3281	Hs.250899	NM_001537	ENSG00000230989	HSBP1	NPC-A-13	heat shock factor binding protein 1	protein-coding
chr16	87009213	87009355	+	5.1	0.778	12	11	2.4	4.55	4.58e-05	10.05	2.49e-08	Intergenic	MLT1J|LTR|ERVL-MaLR	341742	NM_001256917	100506581	Hs.729380	NM_001195124	ENSG00000131152	C16orf95	-	chromosome 16 open reading frame 95	protein-coding
chr16	87832742	87832884	+	5.6	0.875	12	12	2.4	4.96	9.07e-06	7.31	1.78e-07	Intergenic	MLT1C|LTR|ERVL-MaLR	-33215	NM_001184856	54758	Hs.123450	NM_001184854	ENSG00000104731	KLHDC4	-	kelch domain containing 4	protein-coding
chr1	236197878	236198020	+	4.7	0.688	10	10	2	4.94	5.11e-05	9.13	2.53e-07	intron (NM_002508, intron 5 of 19)	L1MB7|LINE|L1	30532	NM_002508	4811	Hs.356624	NM_002508	ENSG00000116962	NID1	NID	nidogen 1	protein-coding
chr1	236629667	236629809	+	4.7	0.714	10	10	2	4.94	5.11e-05	5.38	2.53e-05	intron (NM_080738, intron 4 of 5)	intron (NM_080738, intron 4 of 5)	-51776	NM_201545	3964	Hs.735982	NM_006499	ENSG00000116977	LGALS8	Gal-8|PCTA-1|PCTA1|Po66-CBP	lectin, galactoside-binding, soluble, 8	protein-coding
chr1	238216794	238216936	+	4.7	0.8	10	10	2	4.94	5.11e-05	4.92	5.28e-05	Intergenic	L1MEc|LINE|L1	-162643	NM_021186	57829	Hs.136241	NM_021186	ENSG00000116996	ZP4	ZBP|ZP1|ZPB|Zp-4	zona pellucida glycoprotein 4	protein-coding
chr1	26231643	26231785	+	5.1	0.722	12	11	2	5.44	9.23e-06	7.49	4.52e-07	intron (NM_203399, intron 1 of 4)	intron (NM_203399, intron 1 of 4)	930	NM_203401	3925	Hs.209983	NM_001145454	ENSG00000117632	STMN1	C1orf215|LAP18|Lag|OP18|PP17|PP19|PR22|SMN	stathmin 1	protein-coding
chr1	238470410	238470552	+	4.7	0.833	10	10	2	4.94	5.11e-05	6.37	6.08e-06	Intergenic	Intergenic	178836	NR_015407	339535	Hs.532047	NR_015407		LOC339535	-	uncharacterized LOC339535	miscRNA
chr17	17894984	17895126	+	4.7	0.65	11	10	2	4.94	5.11e-05	5.6	1.82e-05	intron (NM_001130090, intron 6 of 14)	intron (NM_001130090, intron 6 of 14)	18928	NM_001130092	83450	Hs.579264	NM_001130090	ENSG00000171962	LRRC48	-	leucine rich repeat containing 48	protein-coding
chr1	238521432	238521574	+	4.7	0.786	10	10	2	4.94	5.11e-05	6.68	4.05e-06	Intergenic	Intergenic	127814	NR_015407	339535	Hs.532047	NR_015407		LOC339535	-	uncharacterized LOC339535	miscRNA
chr17	19909631	19909773	+	4.7	0.688	11	10	2	4.94	5.11e-05	6.43	5.61e-06	Intergenic	L1M7|LINE|L1	-2947	NM_001243439	92521	Hs.431045	NM_001033553	ENSG00000128487	SPECC1	CYTSB|HCMOGT-1|HCMOGT1|NSP	sperm antigen with calponin homology and coiled-coil domains 1	protein-coding
chr17	21031191	21031333	+	4.7	0.684	11	10	2	4.94	5.11e-05	4.99	4.69e-05	intron (NM_015510, intron 1 of 6)	intron (NM_015510, intron 1 of 6)	1021	NM_015510	25979	Hs.386989	NM_015510	ENSG00000109016	DHRS7B	SDR32C1	dehydrogenase/reductase (SDR family) member 7B	protein-coding
chr17	21160250	21160392	+	4.7	0.722	11	10	2	4.94	5.11e-05	7.63	1.26e-06	Intergenic	Intergenic	-3743	NM_152914	256302	Hs.654713	NM_152914	ENSG00000154035	C17orf103	Gtlf3b	chromosome 17 open reading frame 103	protein-coding
chr1	238695238	238695380	+	4.7	0.714	10	10	2	4.94	5.11e-05	6.74	3.73e-06	Intergenic	Intergenic	-45992	NR_015407	339535	Hs.532047	NR_015407		LOC339535	-	uncharacterized LOC339535	miscRNA
chr17	25642039	25642181	+	5.1	0.786	11	11	2	5.44	9.23e-06	7.56	4.11e-07	Intergenic	Intergenic	21004	NM_134265	26118	Hs.446017	NM_015626	ENSG00000109046	WSB1	SWIP1|WSB-1	WD repeat and SOCS box containing 1	protein-coding
chr17	26418182	26418324	+	5.1	0.846	11	11	2	5.44	9.23e-06	5.62	6.87e-06	intron (NM_016231, intron 1 of 10)	L1ME3C|LINE|L1	48565	NM_016231	51701	Hs.208759	NM_016231	ENSG00000087095	NLK	-	nemo-like kinase	protein-coding
chr17	26546508	26546650	+	5.1	0.647	11	11	2	5.44	9.23e-06	10.87	1.13e-08	Intergenic	Tigger13a|DNA|TcMar-Tigger	-7010	NR_003064	23615	Hs.157195	NR_003064		PYY2	-	peptide YY, 2 (pseudogene)	pseudo
chr17	27508227	27508369	+	4.7	0.667	11	10	2	4.94	5.11e-05	4.96	4.98e-05	promoter-TSS (NM_078471)	promoter-TSS (NM_078471)	-891	NM_203318	399687	Hs.732033	NM_078471	ENSG00000196535	MYO18A	MYSPDZ|SPR210	myosin XVIIIA	protein-coding
chr17	27967912	27968054	+	5.1	0.8	11	11	2.4	4.55	4.58e-05	5.57	7.35e-06	intron (NM_033389, intron 13 of 14)	L1ME3E|LINE|L1	-19542	NM_032854	84940	Hs.143046	NM_032854	ENSG00000167549	CORO6	-	coronin 6	protein-coding
chr17	29596211	29596353	+	7.5	0.629	20	16	2.4	6.62	6.74e-09	7.36	1.56e-09	intron (NM_001042492, intron 36 of 57)	intron (NM_001042492, intron 36 of 57)	28098	NM_002544	4974	Hs.113874	NM_002544	ENSG00000126861	OMG	OMGP	oligodendrocyte myelin glycoprotein	protein-coding
chr17	28740623	28740765	+	4.7	0.786	11	10	2	4.94	5.11e-05	9.38	1.99e-07	intron (NM_001199775, intron 2 of 20)	L2a|LINE|L2	33198	NM_001199775	1362	Hs.446079	NM_001199775	ENSG00000108582	CPD	GP180	carboxypeptidase D	protein-coding
chr17	28816957	28817099	+	5.1	0.786	11	11	2.4	4.55	4.58e-05	6.42	1.97e-06	intron (NM_001007024, intron 4 of 8)	intron (NM_001007024, intron 4 of 8)	12602	NM_004871	9527	Hs.462680	NM_001007024	ENSG00000108587	GOSR1	GOLIM2|GOS-28|GOS28|GOS28/P28|GS28|P28	golgi SNAP receptor complex member 1	protein-coding
chr17	31254621	31254763	+	4.7	0.667	11	10	2	4.94	5.11e-05	6.87	3.14e-06	promoter-TSS (NM_015544)	promoter-TSS (NM_015544)	-236	NM_015544	26022	Hs.3447	NM_001033504	ENSG00000006042	TMEM98	-	transmembrane protein 98	protein-coding
chr17	33642049	33642191	+	5.1	0.867	11	11	2	5.44	9.23e-06	6.82	1.11e-06	Intergenic	L1PA15-16|LINE|L1	58600	NM_001104589	91607	Hs.462829	NM_001104587	ENSG00000172716	SLFN11	SLFN8/9	schlafen family member 11	protein-coding
chr17	35237755	35237897	+	4.7	0.786	11	10	2	4.94	5.11e-05	9.78	1.37e-07	Intergenic	Intergenic	-56946	NM_005568	3975	Hs.443727	NM_005568	ENSG00000132130	LHX1	LIM-1|LIM1	LIM homeobox 1	protein-coding
chr17	35969805	35969947	+	4.7	0.667	11	10	2	4.94	5.11e-05	4.85	5.92e-05	promoter-TSS (NM_001163546)	promoter-TSS (NM_001163546)	-390	NM_001163545	11276	Hs.594647	NM_001163544	ENSG00000006114	SYNRG	AP1GBP1|SYNG	synergin, gamma	protein-coding
chr17	36053417	36053559	+	5.1	0.733	11	11	2	5.44	9.23e-06	6.7	1.31e-06	intron (NM_000458, intron 8 of 8)	intron (NM_000458, intron 8 of 8)	-49995	NM_007010	11056	Hs.590937	NM_152300	ENSG00000141141	DDX52	HUSSY19|ROK1	DEAD (Asp-Glu-Ala-Asp) box polypeptide 52	protein-coding
chr17	37749007	37749149	+	4.7	0.8	11	10	2	4.94	5.11e-05	9.89	1.24e-07	Intergenic	Intergenic	15097	NM_006160	4761	Hs.322431	NM_006160	ENSG00000171532	NEUROD2	NDRF|bHLHa1	neuronal differentiation 2	protein-coding
chr17	38336040	38336182	+	5.1	0.737	11	11	2	5.44	9.23e-06	5.92	4.21e-06	intron (NM_016339, intron 1 of 14)	intron (NM_016339, intron 1 of 14)	1869	NM_016339	51195	Hs.741418	NM_016339	ENSG00000108352	RAPGEFL1	Link-GEFII	Rap guanine nucleotide exchange factor (GEF)-like 1	protein-coding
chr17	38572477	38572619	+	5.1	0.55	11	11	2	5.44	9.23e-06	5.34	1.09e-05	intron (NM_001067, intron 3 of 34)	intron (NM_001067, intron 3 of 34)	1654	NM_001067	7153	Hs.156346	NM_001067	ENSG00000131747	TOP2A	TOP2|TP2A	topoisomerase (DNA) II alpha 170kDa	protein-coding
chr17	38966768	38966910	+	5.1	0.611	11	11	2.4	4.55	4.58e-05	4.6	4.17e-05	Intergenic	Intergenic	-8505	NM_001195387	147184	Hs.741271	NM_001195386	ENSG00000167920	TMEM99	-	transmembrane protein 99	protein-coding
chr1	239277147	239277289	+	4.7	0.909	10	10	2	4.94	5.11e-05	6.55	4.78e-06	Intergenic	MIRb|SINE|MIR	-515155	NM_000740	1131	Hs.7138	NM_000740	ENSG00000133019	CHRM3	EGBRS|HM3	cholinergic receptor, muscarinic 3	protein-coding
chr17	40052977	40053119	+	5.1	0.75	11	11	2.4	4.55	4.58e-05	10.61	1.45e-08	intron (NM_001096, intron 13 of 28)	intron (NM_001096, intron 13 of 28)	22224	NM_198830	47	Hs.387567	NM_001096	ENSG00000131473	ACLY	ACL|ATPCL|CLATP	ATP citrate lyase	protein-coding
chr17	41346509	41346651	+	5.1	0.824	11	11	2.4	4.55	4.58e-05	9.31	5.32e-08	intron (NM_031858, intron 13 of 20)	intron (NM_031858, intron 13 of 20)	-17314	NM_145041	113277	Hs.536474	NM_145041	ENSG00000184988	TMEM106A	-	transmembrane protein 106A	protein-coding
chr17	43023876	43024018	+	5.1	0.7	11	11	2	5.44	9.23e-06	6.26	2.49e-06	intron (NM_001264573, intron 1 of 14)	MIR|SINE|MIR	1132	NM_001265577	146909	Hs.135094	NM_001080443	ENSG00000186185	KIF18B	-	kinesin family member 18B	protein-coding
chr17	43243927	43244069	+	5.1	0.917	11	11	2	5.44	9.23e-06	7.71	3.38e-07	intron (NM_144608, intron 3 of 3)	L2c|LINE|L2	5734	NM_144608	124790	Hs.56382	NM_144608	ENSG00000168517	HEXIM2	-	hexamethylene bis-acetamide inducible 2	protein-coding
chr17	47437769	47437911	+	6.6	0.593	15	14	2.4	5.79	2.83e-07	6.27	1.1e-07	intron (NM_014897, intron 1 of 5)	intron (NM_014897, intron 1 of 5)	1636	NM_001145365	22834	Hs.463375	NM_001145365	ENSG00000198740	ZNF652	-	zinc finger protein 652	protein-coding
chr17	45318047	45318189	+	5.1	0.75	11	11	2	5.44	9.23e-06	6.88	1.02e-06	Intergenic	MIRb|SINE|MIR	-13090	NM_000212	3690	Hs.218040	NM_000212	ENSG00000259207	ITGB3	BDPLT2|CD61|GP3A|GPIIIa|GT	integrin, beta 3 (platelet glycoprotein IIIa, antigen CD61)	protein-coding
chr17	45366179	45366321	+	4.7	0.857	11	10	2	4.94	5.11e-05	6.49	5.18e-06	intron (NM_000212, intron 6 of 14)	L2c|LINE|L2	35042	NM_000212	3690	Hs.218040	NM_000212	ENSG00000259207	ITGB3	BDPLT2|CD61|GP3A|GPIIIa|GT	integrin, beta 3 (platelet glycoprotein IIIa, antigen CD61)	protein-coding
chr1	240562477	240562619	+	4.7	0.714	10	10	2	4.94	5.11e-05	7.16	2.21e-06	intron (NM_020066, intron 15 of 17)	intron (NM_020066, intron 15 of 17)	212914	NM_022469	64388	Hs.98206	NM_022469	ENSG00000180875	GREM2	CKTSF1B2|DAND3|PRDC	gremlin 2	protein-coding
chr17	7478231	7478373	+	6.6	0.875	14	14	2	6.92	3.37e-08	8.68	2.07e-09	TTS (NR_002918)	TTS (NR_002918)	271	NR_002918	652965	Hs.742408	NR_002918		SNORA48	ACA48	small nucleolar RNA, H/ACA box 48	snoRNA
chr17	47773265	47773407	+	5.1	0.846	11	11	2	5.44	9.23e-06	6.76	1.21e-06	Intergenic	Intergenic	11946	NM_005827	10237	Hs.154073	NM_005827	ENSG00000121073	SLC35B1	UGTREL1	solute carrier family 35, member B1	protein-coding
chr17	47958100	47958242	+	5.1	0.611	11	11	2	5.44	9.23e-06	8.48	1.33e-07	Intergenic	Intergenic	-32792	NM_001077504	255061	Hs.652130	NM_001077503	ENSG00000176358	TAC4	EK|HK-1|HK1|PPT-C	tachykinin 4 (hemokinin)	protein-coding
chr17	48296603	48296745	+	4.7	0.786	11	10	2	4.94	5.11e-05	5.18	3.47e-05	Intergenic	Charlie25|DNA|hAT-Charlie	-17674	NM_000088	1277	Hs.681002	NM_000088	ENSG00000108821	COL1A1	OI4	collagen, type I, alpha 1	protein-coding
chr17	49262420	49262562	+	5.1	0.688	11	11	2	5.44	9.23e-06	6.31	2.31e-06	intron (NM_017643, intron 16 of 16)	intron (NM_017643, intron 16 of 16)	18408	NM_001018138	4831	Hs.463456	NM_001018137	ENSG00000011052	NME2	NDKB|NDPK-B|NDPKB|NM23-H2|NM23B|PUF	NME/NM23 nucleoside diphosphate kinase 2	protein-coding
chr17	49450298	49450440	+	5.1	0.688	11	11	2.4	4.55	4.58e-05	7.64	3.73e-07	Intergenic	L1M5|LINE|L1	112472	NM_016001	51096	Hs.709327	NM_016001	ENSG00000011260	UTP18	CGI-48|WDR50	UTP18 small subunit (SSU) processome component homolog (yeast)	protein-coding
chr17	51694878	51695020	+	5.1	0.684	11	11	2	5.44	9.23e-06	6.06	3.38e-06	Intergenic	L1MEe|LINE|L1	-205290	NM_032559	84643	Hs.741893	NM_032559	ENSG00000141200	KIF2B	-	kinesin family member 2B	protein-coding
chr1	54509332	54509474	+	5.1	0.929	12	11	2	5.44	9.23e-06	8.12	2.04e-07	intron (NM_004872, intron 3 of 7)	intron (NM_004872, intron 3 of 7)	9708	NM_004872	9528	Hs.731438	NM_004872	ENSG00000116209	TMEM59	C1orf8|HSPC001	transmembrane protein 59	protein-coding
chr1	240571638	240571780	+	4.7	0.786	10	10	2	4.94	5.11e-05	7.55	1.39e-06	intron (NM_020066, intron 15 of 17)	intron (NM_020066, intron 15 of 17)	203753	NM_022469	64388	Hs.98206	NM_022469	ENSG00000180875	GREM2	CKTSF1B2|DAND3|PRDC	gremlin 2	protein-coding
chr17	15931298	15931440	+	6.1	0.941	14	13	3.2	4.03	3.35e-05	4.8	5.57e-06	non-coding (NR_037985, exon 10 of 10)	non-coding (NR_037985, exon 10 of 10)	-28363	NM_001042697	125150	Hs.593985	NM_001042697	ENSG00000214941	ZSWIM7	SWS1	zinc finger, SWIM-type containing 7	protein-coding
chr17	57861164	57861306	+	5.1	0.706	11	11	2	5.44	9.23e-06	5.57	7.35e-06	intron (NM_030938, intron 7 of 11)	L2c|LINE|L2	-57392	NR_029493	406991	Hs.741175	NR_029493		MIR21	MIRN21|hsa-mir-21|miR-21|miRNA21	microRNA 21	miscRNA
chr17	58519678	58519820	+	5.1	0.75	11	11	2	5.44	9.23e-06	10.61	1.45e-08	TTS (NM_006380)	TTS (NM_006380)	19884	NM_181707	124773	Hs.129312	NM_181707	ENSG00000141371	C17orf64	-	chromosome 17 open reading frame 64	protein-coding
chr17	64344716	64344858	+	5.1	0.8	11	11	2	5.44	9.23e-06	10.76	1.26e-08	intron (NM_002737, intron 2 of 16)	intron (NM_002737, intron 2 of 16)	45861	NM_002737	5578	Hs.708867	NM_002737	ENSG00000154229	PRKCA	AAG6|PKC-alpha|PKCA|PRKACA	protein kinase C, alpha	protein-coding
chr17	67209097	67209239	+	4.7	0.733	11	10	2	4.94	5.11e-05	9.89	1.24e-07	intron (NM_080282, intron 10 of 39)	L1PB1|LINE|L1	31788	NM_080282	10349	Hs.25377	NM_080282	ENSG00000154263	ABCA10	EST698739	ATP-binding cassette, sub-family A (ABC1), member 10	protein-coding
chr17	68405743	68405885	+	4.7	0.733	11	10	2	4.94	5.11e-05	7.46	1.53e-06	Intergenic	Intergenic	240138	NM_000891	3759	Hs.1547	NM_000891	ENSG00000123700	KCNJ2	ATFB9|HHBIRK1|HHIRK1|IRK1|KIR2.1|LQT7|SQT3	potassium inwardly-rectifying channel, subfamily J, member 2	protein-coding
chr17	73377270	73377412	+	5.1	0.857	11	11	2	5.44	9.23e-06	9.55	4.16e-08	intron (NM_203506, intron 2 of 4)	intron (NM_203506, intron 2 of 4)	24448	NM_002086	2885	Hs.708119	NM_002086	ENSG00000177885	GRB2	ASH|EGFRBP-GRB2|Grb3-3|MST084|MSTP084|NCKAP2	growth factor receptor-bound protein 2	protein-coding
chr17	16281932	16282074	+	6.1	0.708	14	13	2	6.43	2.36e-07	7.16	6.96e-08	Intergenic	Intergenic	-2364	NM_018955	7314	Hs.740365	NM_018955	ENSG00000170315	UBB	RPS27A|UBA52|UBC	ubiquitin B	protein-coding
chr17	5258611	5258753	+	4.7	0.769	10	10	2	4.94	5.11e-05	8.9	3.2e-07	intron (NM_004703, intron 8 of 18)	intron (NM_004703, intron 8 of 18)	-64279	NM_001160266	84268	Hs.555866	NM_001160267	ENSG00000129197	RPAIN	HRIP|RIP	RPA interacting protein	protein-coding
chr17	14662869	14663011	+	4.7	0.846	10	10	2	4.94	5.11e-05	6.49	5.18e-06	Intergenic	MIRb|SINE|MIR	-271352	NR_033371	94150	Hs.147654	NR_033371		CDRT7	LINC00025|NCRNA00025	CMT1A duplicated region transcript 7 (non-protein coding)	miscRNA
chr17	20838356	20838498	+	6.1	0.633	14	13	2	6.43	2.36e-07	4.38	1.44e-05	Intergenic	L1ME3A|LINE|L1	-38974	NM_001004306	339184	Hs.674830	NM_001004306	ENSG00000205212	CCDC144NL	-	coiled-coil domain containing 144 family, N-terminal like	protein-coding
chr1	241710144	241710286	+	4.7	0.647	10	10	2	4.94	5.11e-05	6.04	9.61e-06	intron (NM_003679, intron 1 of 14)	L2b|LINE|L2	14781	NM_003679	8564	Hs.741284	NM_003679	ENSG00000117009	KMO	dJ317G22.1	kynurenine 3-monooxygenase (kynurenine 3-hydroxylase)	protein-coding
chr17	16949587	16949729	+	4.7	0.632	10	10	2	4.94	5.11e-05	4.6	9.21e-05	intron (NM_201274, intron 1 of 23)	L1ME3E|LINE|L1	3584	NM_015134	23164	Hs.462341	NM_015134	ENSG00000133030	MPRIP	M-RIP|MRIP|RHOIP3|RIP3|p116Rip	myosin phosphatase Rho interacting protein	protein-coding
chr17	39117567	39117709	+	6.6	0.81	14	14	3.2	4.34	7.56e-06	3.95	2.13e-05	intron (NM_213656, intron 5 of 6)	MIRc|SINE|MIR	5506	NM_213656	390792	Hs.28467	NM_213656	ENSG00000196859	KRT39	CK-39|K39|KA35	keratin 39	protein-coding
chr17	17746649	17746791	+	4.7	0.667	10	10	2	4.94	5.11e-05	4.79	6.63e-05	TTS (NM_001082968)	TTS (NM_001082968)	-6395	NM_004176	6720	Hs.733635	NM_001005291	ENSG00000072310	SREBF1	SREBP-1c|SREBP1|bHLHd1	sterol regulatory element binding transcription factor 1	protein-coding
chr17	17768098	17768240	+	4.7	0.714	10	10	2	4.94	5.11e-05	6.61	4.4e-06	intron (NM_001033551, intron 9 of 13)	intron (NM_001033551, intron 9 of 13)	-27844	NM_004176	6720	Hs.733635	NM_001005291	ENSG00000072310	SREBF1	SREBP-1c|SREBP1|bHLHd1	sterol regulatory element binding transcription factor 1	protein-coding
chr17	17896949	17897091	+	4.7	0.688	10	10	2	4.94	5.11e-05	5.6	1.82e-05	intron (NM_001130090, intron 7 of 14)	L2|LINE|L2	20893	NM_001130092	83450	Hs.579264	NM_001130090	ENSG00000171962	LRRC48	-	leucine rich repeat containing 48	protein-coding
chr1	241946911	241947053	+	4.7	0.75	10	10	2	4.94	5.11e-05	5.51	2.08e-05	intron (NM_144625, intron 22 of 26)	intron (NM_144625, intron 22 of 26)	-64511	NM_130398	9156	Hs.498248	NM_003686	ENSG00000174371	EXO1	HEX1|hExoI	exonuclease 1	protein-coding
chr17	19947956	19948098	+	4.7	0.625	10	10	2	4.94	5.11e-05	7.01	2.64e-06	intron (NM_001243439, intron 1 of 14)	intron (NM_001243439, intron 1 of 14)	35378	NM_001243439	92521	Hs.431045	NM_001033553	ENSG00000128487	SPECC1	CYTSB|HCMOGT-1|HCMOGT1|NSP	sperm antigen with calponin homology and coiled-coil domains 1	protein-coding
chr17	40811004	40811146	+	6.1	0.933	14	13	2.4	5.38	1.66e-06	7.22	6.36e-08	promoter-TSS (NM_016437)	promoter-TSS (NM_016437)	-191	NM_016437	27175	Hs.708059	NM_016437	ENSG00000037042	TUBG2	-	tubulin, gamma 2	protein-coding
chr17	25799039	25799181	+	4.7	0.714	10	10	2	4.94	5.11e-05	5.93	1.11e-05	promoter-TSS (NM_014238)	promoter-TSS (NM_014238)	74	NM_014238	8844	Hs.133534	NM_014238	ENSG00000141068	KSR1	KSR|RSU2	kinase suppressor of ras 1	protein-coding
chr17	42906114	42906256	+	6.1	0.636	14	13	2	6.43	2.36e-07	7.71	2.99e-08	intron (NM_001080383, intron 1 of 2)	intron (NM_001080383, intron 1 of 2)	1422	NM_005497	10052	Hs.712052	NM_001080383	ENSG00000182963	GJC1	CX45|GJA7	gap junction protein, gamma 1, 45kDa	protein-coding
chr17	26994661	26994803	+	4.7	0.625	10	10	2	4.94	5.11e-05	4.96	4.98e-05	intron (NM_003170, intron 1 of 36)	L2b|LINE|L2	5430	NM_003170	6830	Hs.250429	NM_003170	ENSG00000109111	SUPT6H	SPT6|SPT6H|emb-5	suppressor of Ty 6 homolog (S. cerevisiae)	protein-coding
chr17	27484205	27484347	+	4.7	0.75	10	10	2	4.94	5.11e-05	5.03	4.42e-05	intron (NM_203318, intron 2 of 40)	L3b|LINE|CR1	23131	NM_078471	399687	Hs.732033	NM_078471	ENSG00000196535	MYO18A	MYSPDZ|SPR210	myosin XVIIIA	protein-coding
chr17	27919042	27919184	+	4.7	0.579	10	10	2	4.94	5.11e-05	5.03	4.42e-05	Intergenic	Intergenic	-1414	NM_152345	124930	Hs.662164	NM_152345	ENSG00000198720	ANKRD13B	-	ankyrin repeat domain 13B	protein-coding
chr17	28456668	28456810	+	4.7	0.714	10	10	2	4.94	5.11e-05	5.88	1.2e-05	intron (NM_032141, intron 2 of 6)	intron (NM_032141, intron 2 of 6)	-12561	NR_036149	100423003		NR_036149		MIR3184	-	microRNA 3184	miscRNA
chr17	47268784	47268926	+	5.6	0.56	14	12	2	5.93	1.53e-06	6.26	8.79e-07	Intergenic	Intergenic	17888	NM_031498	2793	Hs.181781	NM_001198754	ENSG00000167083	GNGT2	G-GAMMA-8|G-GAMMA-C|GNG8|GNG9|GNGT8	guanine nucleotide binding protein (G protein), gamma transducing activity polypeptide 2	protein-coding
chr17	31384714	31384856	+	4.7	0.909	10	10	2	4.94	5.11e-05	9.89	1.24e-07	intron (NM_183377, intron 3 of 9)	intron (NM_183377, intron 3 of 9)	65903	NM_173847	124912	Hs.434112	NM_173847	ENSG00000141316	SPACA3	1700025M08Rik|ALLP17|CT54|LYC3|LYZL3|SLLP1	sperm acrosome associated 3	protein-coding
chr1	69626034	69626176	+	5.1	0.867	12	11	2	5.44	9.23e-06	10.46	1.67e-08	Intergenic	Intergenic	-599753	NM_020794	57554	Hs.479658	NM_020794	ENSG00000033122	LRRC7	DENSIN	leucine rich repeat containing 7	protein-coding
chr17	48944638	48944780	+	6.6	0.609	14	14	3.2	4.34	7.56e-06	6.31	1.02e-07	promoter-TSS (NM_005749)	promoter-TSS (NM_005749)	630	NM_001243877	10140	Hs.741293	NM_001243877	ENSG00000141232	TOB1	APRO6|PIG49|TOB|TROB|TROB1	transducer of ERBB2, 1	protein-coding
chr17	35766283	35766425	+	4.7	0.556	10	10	2	4.94	5.11e-05	5.3	2.88e-05	promoter-TSS (NM_133439)	promoter-TSS (NM_133439)	548	NM_198834	31	Hs.160556	NM_198834	ENSG00000132142	ACACA	ACAC|ACACAD|ACC|ACC1|ACCA	acetyl-CoA carboxylase alpha	protein-coding
chr17	35836296	35836438	+	4.7	0.765	10	10	2	4.94	5.11e-05	5.07	4.17e-05	intron (NM_001166105, intron 15 of 15)	intron (NM_001166105, intron 15 of 15)	-13584	NM_007026	11072	Hs.91448	NM_007026	ENSG00000161326	DUSP14	MKP-L|MKP6	dual specificity phosphatase 14	protein-coding
chr17	64542895	64543037	+	6.6	0.938	14	14	4	3.48	8.22e-05	9.72	4.97e-10	intron (NM_002737, intron 3 of 16)	L1MEc|LINE|L1	-240224	NR_030364	693219		NR_030364		MIR634	MIRN634|hsa-mir-634	microRNA 634	miscRNA
chr17	36715093	36715235	+	4.7	0.786	10	10	2	4.94	5.11e-05	6.2	7.67e-06	intron (NM_025248, intron 10 of 18)	intron (NM_025248, intron 10 of 18)	47019	NM_025248	80725	Hs.448872	NM_025248	ENSG00000017373	SRCIN1	P140|SNIP	SRC kinase signaling inhibitor 1	protein-coding
chr17	36855703	36855845	+	4.7	0.733	10	10	2	4.94	5.11e-05	5.79	1.38e-05	Intergenic	L2c|LINE|L2	2810	NR_039887	100616203		NR_039887		MIR4734	-	microRNA 4734	miscRNA
chr17	37561591	37561733	+	4.7	0.688	10	10	2	4.94	5.11e-05	5.55	1.94e-05	3' UTR (NM_004774, exon 17 of 17)	3' UTR (NM_004774, exon 17 of 17)	-3753	NM_032875	84961	Hs.462946	NM_001184906	ENSG00000108306	FBXL20	Fbl2|Fbl20	F-box and leucine-rich repeat protein 20	protein-coding
chr17	8152300	8152442	+	6.1	0.882	13	13	2.4	5.38	1.66e-06	10.03	1.41e-09	promoter-TSS (NM_025099)	promoter-TSS (NM_025099)	-225	NM_012393	5198	Hs.573976	NM_012393	ENSG00000178921	PFAS	FGAMS|FGARAT|PURL	phosphoribosylformylglycinamidine synthase	protein-coding
chr17	38210400	38210542	+	4.7	0.8	10	10	2	4.94	5.11e-05	6.81	3.42e-06	intron (NM_001079518, intron 1 of 24)	intron (NM_001079518, intron 1 of 24)	418	NR_052017	9862	Hs.462983	NM_001079518	ENSG00000008838	MED24	ARC100|CRSP100|CRSP4|DRIP100|THRAP4|TRAP100	mediator complex subunit 24	protein-coding
chr17	38688705	38688847	+	4.7	0.667	10	10	2	4.94	5.11e-05	4.96	4.98e-05	Intergenic	Intergenic	-30922	NM_032865	84951	Hs.438292	NM_032865	ENSG00000131746	TNS4	CTEN	tensin 4	protein-coding
chr17	38842584	38842726	+	4.7	0.833	10	10	2	4.94	5.11e-05	7.16	2.21e-06	Intergenic	Intergenic	17347	NM_019016	192666	Hs.87383	NM_019016	ENSG00000167916	KRT24	K24|KA24	keratin 24	protein-coding
chr17	38991010	38991152	+	4.7	0.625	10	10	2	4.94	5.11e-05	5.14	3.69e-05	exon (NM_001195387, exon 3 of 3)	exon (NM_001195387, exon 3 of 3)	-12218	NM_000421	3858	Hs.99936	NM_000421	ENSG00000186395	KRT10	BCIE|BIE|CK10|EHK|K10|KPP	keratin 10	protein-coding
chr1	244507533	244507675	+	4.7	0.909	10	10	2	4.94	5.11e-05	5.69	1.58e-05	Intergenic	Intergenic	-8333	NM_001012970	200159	Hs.442703	NM_001012970	ENSG00000173728	C1orf100	-	chromosome 1 open reading frame 100	protein-coding
chr17	15919676	15919818	+	5.6	0.867	13	12	2	5.93	1.53e-06	4.21	4.45e-05	intron (NM_001271420, intron 7 of 9)	L1MEd|LINE|L1	-16741	NM_001042697	125150	Hs.593985	NM_001042697	ENSG00000214941	ZSWIM7	SWS1	zinc finger, SWIM-type containing 7	protein-coding
chr17	39281346	39281488	+	4.7	0.611	10	10	2	4.94	5.11e-05	5.55	1.94e-05	promoter-TSS (NM_031854)	promoter-TSS (NM_031854)	-998	NM_031854	83755	Hs.572443	NM_031854	ENSG00000213416	KRTAP4-12	KAP4.12|KRTAP4.12	keratin associated protein 4-12	protein-coding
chr17	39835032	39835174	+	4.7	0.786	10	10	2	4.94	5.11e-05	5.83	1.28e-05	Intergenic	MIR|SINE|MIR	-10024	NM_005801	10209	Hs.150580	NM_005801	ENSG00000173812	EIF1	A121|EIF-1|EIF1A|ISO1|SUI1	eukaryotic translation initiation factor 1	protein-coding
chr17	18759766	18759908	+	5.6	0.522	13	12	2	5.93	1.53e-06	6.31	8.14e-07	intron (NM_001243936, intron 1 of 9)	intron (NM_001243936, intron 1 of 9)	225	NM_001243942	5636	Hs.632236	NM_001243936	ENSG00000141127	PRPSAP2	PAP41	phosphoribosyl pyrophosphate synthetase-associated protein 2	protein-coding
chr17	40739765	40739907	+	4.7	0.688	10	10	2	4.94	5.11e-05	5.34	2.7e-05	intron (NR_026697, intron 2 of 7)	intron (NR_026697, intron 2 of 7)	-9987	NM_001256015	29893	Hs.383019	NM_001256014	ENSG00000131470	PSMC3IP	GT198|HOP2|HUMGT198A|ODG3|TBPIP	PSMC3 interacting protein	protein-coding
chr17	40810625	40810767	+	4.7	0.833	10	10	2	4.94	5.11e-05	5.38	2.53e-05	promoter-TSS (NM_016437)	promoter-TSS (NM_016437)	-570	NM_016437	27175	Hs.708059	NM_016437	ENSG00000037042	TUBG2	-	tubulin, gamma 2	protein-coding
chr17	19656726	19656868	+	5.6	0.682	13	12	2	5.93	1.53e-06	4.34	3.33e-05	Intergenic	Intergenic	-5051	NM_000691	218	Hs.531682	NM_000691	ENSG00000108602	ALDH3A1	ALDH3|ALDHIII	aldehyde dehydrogenase 3 family, member A1	protein-coding
chr17	41661287	41661429	+	4.7	0.667	10	10	2	4.94	5.11e-05	6.43	5.61e-06	Intergenic	L2c|LINE|L2	-37558	NM_001079675	2118	Hs.434059	NM_001079675	ENSG00000175832	ETV4	E1A-F|E1AF|PEA3|PEAS3	ets variant 4	protein-coding
chr17	41843743	41843885	+	4.7	0.706	10	10	2	4.94	5.11e-05	6.37	6.08e-06	3' UTR (NM_004090, exon 3 of 3)	3' UTR (NM_004090, exon 3 of 3)	-7658	NM_025237	50964	Hs.349204	NM_025237	ENSG00000167941	SOST	CDD|VBCH	sclerostin	protein-coding
chr17	42621583	42621725	+	4.7	0.667	10	10	2	4.94	5.11e-05	5.47	2.22e-05	Intergenic	MIRc|SINE|MIR	-13158	NM_001466	2535	Hs.732654	NM_001466	ENSG00000180340	FZD2	Fz2|fz-2|fzE2|hFz2	frizzled family receptor 2	protein-coding
chr1	244762900	244763042	+	4.7	0.647	10	10	2	4.94	5.11e-05	6.09	8.92e-06	intron (NM_001130957, intron 17 of 21)	L2|LINE|L2	-53381	NM_016076	51029	Hs.498317	NM_016076	ENSG00000121644	DESI2	C1orf121|DESI|DESI1|DeSI-2|FAM152A|PNAS-4|PPPDE1	desumoylating isopeptidase 2	protein-coding
chr17	42942969	42943111	+	4.7	0.667	10	10	2	4.94	5.11e-05	5.1	3.92e-05	intron (NM_001258353, intron 13 of 27)	intron (NM_001258353, intron 13 of 27)	17761	NM_016438	51751	Hs.287963	NM_016438	ENSG00000131097	HIGD1B	CLST11240|CLST11240-15	HIG1 hypoxia inducible domain family, member 1B	protein-coding
chr17	44259632	44259774	+	4.7	0.786	10	10	2	4.94	5.11e-05	4.92	5.28e-05	intron (NM_001193465, intron 2 of 15)	intron (NM_001193465, intron 2 of 15)	10463	NM_001193466	284058	Hs.648744	NM_001193465	ENSG00000120071	KANSL1	CENP-36|KDVS|KIAA1267|MSL1v1|NSL1|hMSL1v1	KAT8 regulatory NSL complex subunit 1	protein-coding
chr17	25675456	25675598	+	6.1	0.778	13	13	3.2	4.03	3.35e-05	7.28	5.8e-08	Intergenic	L1ME3C|LINE|L1	54421	NM_134265	26118	Hs.446017	NM_015626	ENSG00000109046	WSB1	SWIP1|WSB-1	WD repeat and SOCS box containing 1	protein-coding
chr17	46619602	46619744	+	4.7	0.688	10	10	2	4.94	5.11e-05	5.18	3.47e-05	TTS (NM_002145)	TTS (NM_002145)	2720	NM_002145	3212	Hs.514289	NM_002145	ENSG00000173917	HOXB2	HOX2|HOX2H|Hox-2.8|K8	homeobox B2	protein-coding
chr17	46756384	46756526	+	4.7	0.714	10	10	2	4.94	5.11e-05	6.87	3.14e-06	Intergenic	MIRb|SINE|MIR	43427	NM_032391	84366	Hs.116467	NM_032391	ENSG00000159182	PRAC	C17orf92	prostate cancer susceptibility candidate	protein-coding
chr17	46985435	46985577	+	4.7	0.647	10	10	2	4.94	5.11e-05	5.34	2.7e-05	promoter-TSS (NM_023079)	promoter-TSS (NM_023079)	-225	NM_023079	65264	Hs.514297	NM_023079	ENSG00000159202	UBE2Z	USE1	ubiquitin-conjugating enzyme E2Z	protein-coding
chr17	47722172	47722314	+	4.7	0.647	10	10	2	4.94	5.11e-05	5.83	1.28e-05	intron (NM_001007229, intron 1 of 10)	L1ME3C|LINE|L1	33282	NM_001007229	8405	Hs.740407	NM_001007226	ENSG00000121067	SPOP	TEF2	speckle-type POZ protein	protein-coding
chr17	28443829	28443971	+	5.1	0.737	13	11	2.4	4.55	4.58e-05	4.22	8.88e-05	promoter-TSS (NM_001261467)	promoter-TSS (NM_001261467)	75	NM_032141	84081	Hs.462663	NM_001033563	ENSG00000126653	NSRP1	CCDC55|HSPC095|NSrp70	nuclear speckle splicing regulatory protein 1	protein-coding
chr17	48504772	48504914	+	4.7	0.625	10	10	2	4.94	5.11e-05	5.18	3.47e-05	intron (NM_025149, intron 1 of 15)	intron (NM_025149, intron 1 of 15)	1324	NM_025149	80221	Hs.288959	NM_025149	ENSG00000167107	ACSF2	ACSMW|AVYV493	acyl-CoA synthetase family member 2	protein-coding
chr17	48556396	48556538	+	4.7	0.923	10	10	2	4.94	5.11e-05	5.55	1.94e-05	intron (NM_018346, intron 1 of 8)	CpG	277	NM_018346	55316	Hs.8033	NM_018346	ENSG00000136444	RSAD1	-	radical S-adenosyl methionine domain containing 1	protein-coding
chr17	48771733	48771875	+	4.7	0.733	10	10	2	4.94	5.11e-05	4.85	5.92e-05	3' UTR (NM_052855, exon 5 of 5)	3' UTR (NM_052855, exon 5 of 5)	13466	NM_052855	91369	Hs.463426	NM_052855	ENSG00000154945	ANKRD40	-	ankyrin repeat domain 40	protein-coding
chr17	48785362	48785504	+	4.7	0.647	10	10	2	4.94	5.11e-05	5.3	2.88e-05	promoter-TSS (NM_052855)	promoter-TSS (NM_052855)	-163	NM_052855	91369	Hs.463426	NM_052855	ENSG00000154945	ANKRD40	-	ankyrin repeat domain 40	protein-coding
chr17	48816541	48816683	+	4.7	0.846	10	10	2	4.94	5.11e-05	5.18	3.47e-05	intron (NM_006107, intron 2 of 10)	HAL1|LINE|L1	19686	NM_006107	51747	Hs.130293	NM_006107	ENSG00000108848	LUC7L3	CRA|CREAP-1|CROP|LUC7A|OA48-18|hLuc7A	LUC7-like 3 (S. cerevisiae)	protein-coding
chr17	42265302	42265444	+	5.6	0.619	13	12	2	5.93	1.53e-06	7.93	7.45e-08	intron (NM_001076674, intron 2 of 3)	L2c|LINE|L2	799	NM_177441	79089	Hs.181391	NM_001076674	ENSG00000168591	TMUB2	-	transmembrane and ubiquitin-like domain containing 2	protein-coding
chr17	49397659	49397801	+	4.7	0.733	10	10	2	4.94	5.11e-05	7.16	2.21e-06	Intergenic	Intergenic	59833	NM_016001	51096	Hs.709327	NM_016001	ENSG00000011260	UTP18	CGI-48|WDR50	UTP18 small subunit (SSU) processome component homolog (yeast)	protein-coding
chr17	42278100	42278242	+	5.6	0.609	13	12	2.4	4.96	9.07e-06	6.26	8.79e-07	Intergenic	Intergenic	-2642	NM_001098833	56970	Hs.512651	NM_001098833	ENSG00000087152	ATXN7L3	-	ataxin 7-like 3	protein-coding
chr17	56595837	56595979	+	4.7	0.917	10	10	2	4.94	5.11e-05	7.31	1.84e-06	promoter-TSS (NM_004687)	promoter-TSS (NM_004687)	-657	NM_004687	9110	Hs.514373	NM_004687	ENSG00000108389	MTMR4	FYVE-DSP2|ZFYVE11	myotubularin related protein 4	protein-coding
chr17	57601230	57601372	+	4.7	0.909	10	10	2	4.94	5.11e-05	9.51	1.76e-07	Intergenic	Charlie17a|DNA|hAT-Charlie	-41585	NM_001166301	79665	Hs.29403	XM_003846599	ENSG00000108406	DHX40	DDX40|PAD	DEAH (Asp-Glu-Ala-His) box polypeptide 40	protein-coding
chr17	62971294	62971436	+	4.7	0.706	10	10	2	4.94	5.11e-05	9.13	2.53e-07	non-coding (NR_026903, exon 1 of 5)	non-coding (NR_026903, exon 1 of 5)	338	NR_026903	201283	Hs.396447	NM_153032		AMZ2P1	-	archaelysin family metallopeptidase 2 pseudogene 1	pseudo
chr17	66099584	66099726	+	4.7	0.688	10	10	2	4.94	5.11e-05	9.89	1.24e-07	intron (NR_027418, intron 2 of 5)	intron (NR_027418, intron 2 of 5)	1959	NR_027418	100499466	Hs.647405	NR_027418		LINC00674	-	long intergenic non-protein coding RNA 674	miscRNA
chr17	66377721	66377863	+	4.7	0.714	10	10	2	4.94	5.11e-05	7.16	2.21e-06	intron (NM_014960, intron 8 of 11)	intron (NM_014960, intron 8 of 11)	42897	NR_030365	693220		NR_030365		MIR635	MIRN635|hsa-mir-635	microRNA 635	miscRNA
chr17	69464072	69464214	+	4.7	0.857	10	10	2	4.94	5.11e-05	5.64	1.7e-05	Intergenic	Intergenic	-653018	NM_000346	6662	Hs.647409	NM_000346	ENSG00000125398	SOX9	CMD1|CMPD1|SRA1	SRY (sex determining region Y)-box 9	protein-coding
chr17	70417868	70418010	+	4.7	0.688	10	10	2	4.94	5.11e-05	6.49	5.18e-06	intron (NR_036488, intron 3 of 3)	intron (NR_036488, intron 3 of 3)	171004	NR_036488	100499467	Hs.157726	NR_036488		LINC00673	-	long intergenic non-protein coding RNA 673	miscRNA
chr17	74697882	74698024	+	4.7	0.769	10	10	2	4.94	5.11e-05	9.89	1.24e-07	intron (NM_001008529, intron 1 of 4)	intron (NM_001008529, intron 1 of 4)	9103	NM_198530	439921	Hs.655266	NM_001008528	ENSG00000182534	MXRA7	PS1TP1|TMAP1	matrix-remodelling associated 7	protein-coding
chr17	74734369	74734511	+	4.7	0.706	10	10	2	4.94	5.11e-05	5.22	3.26e-05	promoter-TSS (NM_001195427)	promoter-TSS (NM_001195427)	857	NM_001242535	79157	Hs.732019	NM_001242532	ENSG00000092931	MFSD11	ET	major facilitator superfamily domain containing 11	protein-coding
chr17	76702890	76703032	+	4.7	0.688	10	10	2	4.94	5.11e-05	7.01	2.64e-06	intron (NM_004762, intron 3 of 12)	L1ME1|LINE|L1	75415	NM_017456	9267	Hs.191215	NM_004762	ENSG00000108669	CYTH1	B2-1|CYTOHESIN-1|D17S811E|PSCD1|SEC7	cytohesin 1	protein-coding
chr17	77819124	77819266	+	4.7	0.833	10	10	2	4.94	5.11e-05	9.89	1.24e-07	Intergenic	Intergenic	-5982	NM_003655	8535	Hs.405046	NM_003655	ENSG00000141582	CBX4	NBP16|PC2	chromobox homolog 4	protein-coding
chr17	78840548	78840690	+	4.7	0.812	10	10	2	4.94	5.11e-05	9.26	2.24e-07	intron (NM_001163034, intron 13 of 29)	FLAM_C|SINE|Alu	-125022	NM_024591	79643	Hs.514560	NM_024591	ENSG00000176108	CHMP6	VPS20	charged multivesicular body protein 6	protein-coding
chr17	79690602	79690744	+	4.7	0.625	10	10	2	4.94	5.11e-05	9.89	1.24e-07	Intergenic	L1M4|LINE|L1	11407	NM_001270953	1468	Hs.548187	NM_001270888	ENSG00000183048	SLC25A10	DIC	solute carrier family 25 (mitochondrial carrier; dicarboxylate transporter), member 10	protein-coding
chr17	4213403	4213545	+	5.1	0.571	12	11	2	5.44	9.23e-06	6.7	1.31e-06	intron (NM_003342, intron 1 of 5)	intron (NM_003342, intron 1 of 5)	-46200	NM_016376	51479	Hs.696087	NM_001257999	ENSG00000185722	ANKFY1	ANKHZN|ZFYVE14	ankyrin repeat and FYVE domain containing 1	protein-coding
chr17	15256947	15257089	+	5.6	0.857	12	12	2	5.93	1.53e-06	9.26	1.43e-08	Intergenic	Intergenic	-12060	NM_031898	64518	Hs.414648	NM_031898	ENSG00000125409	TEKT3	-	tektin 3	protein-coding
chr1	246742126	246742268	+	4.7	0.917	10	10	2	4.94	5.11e-05	5.93	1.11e-05	intron (NM_001139459, intron 1 of 8)	MIR|SINE|MIR	12558	NM_152609	163882	Hs.368353	NM_001139459	ENSG00000162852	CNST	C1orf71|PPP1R64	consortin, connexin sorting protein	protein-coding
chr17	17183869	17184011	+	5.6	0.857	12	12	2.4	4.96	9.07e-06	6.94	3.04e-07	promoter-TSS (NM_001199125)	promoter-TSS (NM_001199125)	72	NM_001199125	8533	Hs.6076	NM_001199125	ENSG00000141030	COPS3	CSN3|SGN3	COP9 constitutive photomorphogenic homolog subunit 3 (Arabidopsis)	protein-coding
chr17	19827454	19827596	+	5.6	0.8	12	12	2.4	4.96	9.07e-06	5.79	1.98e-06	intron (NM_007202, intron 11 of 14)	MIR|SINE|MIR	53644	NM_007202	11216	Hs.642676	NM_007202	ENSG00000108599	AKAP10	AKAP-10|D-AKAP-2|D-AKAP2|PRKA10	A kinase (PRKA) anchor protein 10	protein-coding
chr17	25554412	25554554	+	5.6	0.7	12	12	2.4	4.96	9.07e-06	7.79	9.1e-08	Intergenic	L1ME1|LINE|L1	66539	NR_039748	100616277		NR_039748		MIR4522	-	microRNA 4522	miscRNA
chr17	25667361	25667503	+	4.7	0.867	12	10	2	4.94	5.11e-05	5.93	1.11e-05	Intergenic	LTR8A|LTR|ERV1	46326	NM_134265	26118	Hs.446017	NM_015626	ENSG00000109046	WSB1	SWIP1|WSB-1	WD repeat and SOCS box containing 1	protein-coding
chr17	27047550	27047692	+	5.1	0.824	12	11	2	5.44	9.23e-06	4.49	5.14e-05	promoter-TSS (NR_000013)	promoter-TSS (NR_000013)	53	NR_000013	26808		NR_000013		SNORD42B	RNU42B|U42B	small nucleolar RNA, C/D box 42B	snoRNA
chr17	27620458	27620600	+	5.6	0.75	12	12	2	5.93	1.53e-06	4.38	3.01e-05	intron (NM_020772, intron 1 of 3)	intron (NM_020772, intron 1 of 3)	637	NM_020772	57532	Hs.462598	NM_020772	ENSG00000108256	NUFIP2	182-FIP|82-FIP|FIP-82	nuclear fragile X mental retardation protein interacting protein 2	protein-coding
chr17	27771667	27771809	+	5.6	0.65	12	12	2	5.93	1.53e-06	6.08	1.19e-06	intron (NM_020791, intron 1 of 19)	L1MC|LINE|L1	53795	NM_020791	57551	Hs.735869	NM_020791	ENSG00000160551	TAOK1	KFC-B|MAP3K16|MARKK|PSK-2|PSK2|TAO1|hKFC-B|hTAOK1	TAO kinase 1	protein-coding
chr17	29152084	29152226	+	4.7	0.765	12	10	2	4.94	5.11e-05	4.85	5.92e-05	promoter-TSS (NM_015986)	promoter-TSS (NM_015986)	-377	NR_073118	51379	Hs.649372	NM_015986	ENSG00000176390	CRLF3	CREME-9|CREME9|CYTOR4|FRWS|p48.2	cytokine receptor-like factor 3	protein-coding
chr17	29298584	29298726	+	5.1	0.684	12	11	2	5.44	9.23e-06	5.74	5.59e-06	intron (NM_197939, intron 1 of 3)	intron (NM_197939, intron 1 of 3)	699	NM_197939	84282	Hs.29874	NM_001184992	ENSG00000181481	RNF135	MMFD|REUL|Riplet	ring finger protein 135	protein-coding
chr17	33516393	33516535	+	5.6	0.765	12	12	2.4	4.96	9.07e-06	6.88	3.31e-07	TTS (NM_173167)	TTS (NM_173167)	4948	NM_152462	146861	Hs.514814	NM_152462	ENSG00000164729	SLC35G3	AMAC1|TMEM21A	solute carrier family 35, member G3	protein-coding
chr17	38807152	38807294	+	5.1	0.778	12	11	2.4	4.55	4.58e-05	4.96	2.13e-05	Intergenic	Intergenic	-3120	NM_003079	6605	Hs.740388	NM_003079	ENSG00000073584	SMARCE1	BAF57	SWI/SNF related, matrix associated, actin dependent regulator of chromatin, subfamily e, member 1	protein-coding
chr17	38924127	38924269	+	5.6	0.722	12	12	2.4	4.96	9.07e-06	7	2.78e-07	intron (NM_181539, intron 6 of 7)	intron (NM_181539, intron 6 of 7)	4213	NM_181539	353288	Hs.592133	NM_181539	ENSG00000186393	KRT26	CK26|K25IRS2|K26|KRT25B	keratin 26	protein-coding
chr17	39165530	39165672	+	5.6	0.75	12	12	2.4	4.96	9.07e-06	4.43	2.72e-05	promoter-TSS (NM_031958)	promoter-TSS (NM_031958)	-235	NM_031958	83896	Hs.307027	NM_031958	ENSG00000212901	KRTAP3-1	KAP3.1|KRTAP3.1	keratin associated protein 3-1	protein-coding
chr17	48798019	48798161	+	5.6	0.619	12	12	2	5.93	1.53e-06	5.87	1.71e-06	intron (NM_006107, intron 1 of 10)	intron (NM_006107, intron 1 of 10)	1164	NM_006107	51747	Hs.130293	NM_006107	ENSG00000108848	LUC7L3	CRA|CREAP-1|CROP|LUC7A|OA48-18|hLuc7A	LUC7-like 3 (S. cerevisiae)	protein-coding
chr17	49141617	49141759	+	5.6	0.632	12	12	2	5.93	1.53e-06	6.77	3.93e-07	intron (NM_001130528, intron 2 of 29)	intron (NM_001130528, intron 2 of 29)	-17359	NM_001251971	9043	Hs.463439	NM_001130527	ENSG00000008294	SPAG9	CT89|HLC-6|HLC4|JIP-4|JIP4|JLP|PHET|PIG6	sperm associated antigen 9	protein-coding
chr17	69403944	69404086	+	4.7	0.833	12	10	2	4.94	5.11e-05	5.3	2.88e-05	Intergenic	L3|LINE|CR1	-713146	NM_000346	6662	Hs.647409	NM_000346	ENSG00000125398	SOX9	CMD1|CMPD1|SRA1	SRY (sex determining region Y)-box 9	protein-coding
chr17	39845199	39845341	+	13.6	0.938	30	29	2.4	12	1.43e-21	13.07	1.44e-22	5' UTR (NM_005801, exon 1 of 4)	5' UTR (NM_005801, exon 1 of 4)	143	NM_005801	10209	Hs.150580	NM_005801	ENSG00000173812	EIF1	A121|EIF-1|EIF1A|ISO1|SUI1	eukaryotic translation initiation factor 1	protein-coding
chr17	74730851	74730993	+	5.6	0.7	12	12	2	5.93	1.53e-06	6.04	1.28e-06	TTS (NM_001080510)	TTS (NM_001080510)	1708	NR_030366	693221		NR_030366		MIR636	MIRN636|hsa-mir-636	microRNA 636	miscRNA
chr17	8023347	8023489	+	5.1	0.75	11	11	2	5.44	9.23e-06	5.87	4.52e-06	TTS (NM_001165967)	TTS (NM_001165967)	-1184	NM_001165960	59344	Hs.232770	NM_001165960	ENSG00000179148	ALOXE3	E-LOX|eLOX3	arachidonate lipoxygenase 3	protein-coding
chr17	15554711	15554853	+	4.7	0.684	11	10	2	4.94	5.11e-05	4.82	6.27e-05	exon (NM_006470, exon 4 of 9)	exon (NM_006470, exon 4 of 9)	31411	NM_006470	10626	Hs.123534	NM_006470	ENSG00000221926	TRIM16	EBBP	tripartite motif containing 16	protein-coding
chr18	18511050	18511192	+	10.8	0.781	24	23	7.3	3.17	2.41e-06	4.6	3.89e-09	Intergenic	ALR/Alpha|Satellite|centr	180691	NM_005406	6093	Hs.306307	NM_005406	ENSG00000067900	ROCK1	P160ROCK|ROCK-I	Rho-associated, coiled-coil containing protein kinase 1	protein-coding
chr18	21717387	21717529	+	6.6	0.895	16	14	2	6.92	3.37e-08	8.76	1.85e-09	Intergenic	Intergenic	-1497	NM_153770	26256	Hs.511983	NM_012189	ENSG00000154040	CABYR	CABYRa|CABYRc|CABYRc/d|CABYRe|CBP86|CT88|FSP-2|FSP2	calcium binding tyrosine-(Y)-phosphorylation regulated	protein-coding
chr18	47365028	47365170	+	6.6	0.667	14	14	2	6.92	3.37e-08	7.48	1.31e-08	intron (NM_001080467, intron 36 of 39)	MIR|SINE|MIR	24706	NR_003003	677769		NR_003003		SCARNA17	U91	small Cajal body-specific RNA 17	miscRNA
chr18	3624685	3624827	+	6.1	0.783	13	13	2.4	5.38	1.66e-06	5.54	1.21e-06	intron (NM_001003809, intron 4 of 9)	intron (NM_001003809, intron 4 of 9)	30644	NR_024101	649446	Hs.19872	NM_001039796		DLGAP1-AS1	HsT914	DLGAP1 antisense RNA 1	miscRNA
chr18	3261183	3261325	+	5.6	0.684	12	12	2.4	4.96	9.07e-06	4.84	1.15e-05	promoter-TSS (NM_033546)	promoter-TSS (NM_033546)	-857	NM_033546	103910	Hs.464472	NM_001144946	ENSG00000118680	MYL12B	MLC-B|MRLC2	myosin, light chain 12B, regulatory	protein-coding
chr18	3653305	3653447	+	5.1	0.75	12	11	2	5.44	9.23e-06	4.71	3.35e-05	intron (NM_001003809, intron 4 of 9)	intron (NM_001003809, intron 4 of 9)	59264	NR_024101	649446	Hs.19872	NM_001039796		DLGAP1-AS1	HsT914	DLGAP1 antisense RNA 1	miscRNA
chr18	41307344	41307486	+	5.1	0.778	12	11	2	5.44	9.23e-06	5.66	6.41e-06	Intergenic	L1M5|LINE|L1	-449800	NM_020783	6860	Hs.8059	NM_020783	ENSG00000132872	SYT4	HsT1192	synaptotagmin IV	protein-coding
chr18	19227774	19227916	+	5.1	0.786	11	11	2	5.44	9.23e-06	8.3	1.65e-07	Intergenic	L2b|LINE|L2	35585	NM_006938	6632	Hs.464734	NM_006938	ENSG00000167088	SNRPD1	HsT2456|SMD1|SNRPD|Sm-D1	small nuclear ribonucleoprotein D1 polypeptide 16kDa	protein-coding
chr18	20143395	20143537	+	5.1	0.632	11	11	2	5.44	9.23e-06	6.01	3.63e-06	Intergenic	Intergenic	-145588	NM_172241	64693	Hs.406709	NM_022663	ENSG00000212710	CTAGE1	CT21.1|CT21.2|CTAGE|CTAGE-1|CTAGE-2	cutaneous T-cell lymphoma-associated antigen 1	protein-coding
chr18	21206124	21206266	+	4.7	0.917	11	10	2	4.94	5.11e-05	6.14	8.27e-06	intron (NM_173505, intron 6 of 9)	intron (NM_173505, intron 6 of 9)	36654	NM_173505	147463	Hs.374774	NM_173505	ENSG00000154065	ANKRD29	-	ankyrin repeat domain 29	protein-coding
chr18	22449768	22449910	+	5.1	0.733	11	11	2	5.44	9.23e-06	10.87	1.13e-08	Intergenic	Intergenic	241693	NR_040033	729950	Hs.585850	NR_040033		LOC729950	-	uncharacterized LOC729950	miscRNA
chr18	24373776	24373918	+	5.1	0.733	11	11	2	5.44	9.23e-06	9.92	2.84e-08	Intergenic	L1MA9|LINE|L1	68728	NM_004028	361	Hs.315369	NM_001650	ENSG00000171885	AQP4	HMIWC2|MIWC	aquaporin 4	protein-coding
chr18	27279353	27279495	+	5.1	0.667	11	11	2	5.44	9.23e-06	10.46	1.67e-08	Intergenic	Intergenic	-599452	NR_031684	100302131		NR_031684		MIR302F	MIRN302F|hsa-mir-302f	microRNA 302f	miscRNA
chr18	27674525	27674667	+	5.1	0.846	11	11	2	5.44	9.23e-06	7.95	2.51e-07	Intergenic	Intergenic	-204280	NR_031684	100302131		NR_031684		MIR302F	MIRN302F|hsa-mir-302f	microRNA 302f	miscRNA
chr18	32934952	32935094	+	5.1	0.812	11	11	2	5.44	9.23e-06	10.87	1.13e-08	Intergenic	L1ME1|LINE|L1	-10597	NM_006965	7572	Hs.514802	NM_006965	ENSG00000172466	ZNF24	KOX17|RSG-A|ZNF191|ZSCAN3|Zfp191	zinc finger protein 24	protein-coding
chr18	41773360	41773502	+	5.1	0.8	11	11	2	5.44	9.23e-06	8.58	1.2e-07	Intergenic	L1M5|LINE|L1	-486707	NM_001130110	26040	Hs.435458	NM_001130110	ENSG00000152217	SETBP1	SEB	SET binding protein 1	protein-coding
chr18	43684045	43684187	+	4.7	0.846	11	10	2	4.94	5.11e-05	9.64	1.55e-07	promoter-TSS (NR_026978)	promoter-TSS (NR_026978)	83	NM_001001937	498	Hs.298280	NM_001001935	ENSG00000152234	ATP5A1	ATP5A|ATP5AL2|ATPM|MOM2|OMR|ORM|hATP1	ATP synthase, H+ transporting, mitochondrial F1 complex, alpha subunit 1, cardiac muscle	protein-coding
chr18	47376632	47376774	+	5.1	0.722	11	11	2	5.44	9.23e-06	4.93	2.26e-05	intron (NM_001080467, intron 31 of 39)	intron (NM_001080467, intron 31 of 39)	36310	NR_003003	677769		NR_003003		SCARNA17	U91	small Cajal body-specific RNA 17	miscRNA
chr18	3675840	3675982	+	4.7	0.769	10	10	2	4.94	5.11e-05	6.37	6.08e-06	intron (NM_001242766, intron 4 of 10)	MER63A|DNA|hAT-Blackjack	81799	NR_024101	649446	Hs.19872	NM_001039796		DLGAP1-AS1	HsT914	DLGAP1 antisense RNA 1	miscRNA
chr18	8683496	8683638	+	4.7	0.769	10	10	2	4.94	5.11e-05	7.46	1.53e-06	Intergenic	Intergenic	-33802	NM_015210	23255	Hs.731797	NM_015210	ENSG00000168502	SOGA2	CCDC165|KIAA0802	SOGA family member 2	protein-coding
chr18	20506555	20506697	+	4.7	0.909	10	10	2	4.94	5.11e-05	7.98	8.47e-07	Intergenic	AmnSINE1|SINE|Deu	-6669	NM_002894	5932	Hs.546282	NM_002894	ENSG00000101773	RBBP8	CTIP|JWDS|RIM|SAE2|SCKL2	retinoblastoma binding protein 8	protein-coding
chr18	24198627	24198769	+	4.7	0.917	10	10	2	4.94	5.11e-05	8.47	5e-07	intron (NM_001258222, intron 1 of 4)	intron (NM_001258222, intron 1 of 4)	21610	NM_198991	284252	Hs.526630	NM_001136205	ENSG00000134504	KCTD1	C18orf5	potassium channel tetramerisation domain containing 1	protein-coding
chr18	24648340	24648482	+	4.7	0.769	10	10	2	4.94	5.11e-05	6.94	2.88e-06	intron (NM_031422, intron 2 of 5)	intron (NM_031422, intron 2 of 5)	116891	NM_001256316	83539	Hs.706552	NM_001256316	ENSG00000154080	CHST9	GALNAC4ST-2	carbohydrate (N-acetylgalactosamine 4-0) sulfotransferase 9	protein-coding
chr18	33552735	33552877	+	4.7	0.769	10	10	2	4.94	5.11e-05	6.74	3.73e-06	5' UTR (NM_001201475, exon 1 of 4)	5' UTR (NM_001201475, exon 1 of 4)	218	NM_001201474	83608	Hs.37883	NM_001201474	ENSG00000141428	C18orf21	HsT3108|PNAS-131|XTP13	chromosome 18 open reading frame 21	protein-coding
chr18	41298434	41298576	+	4.7	0.786	10	10	2	4.94	5.11e-05	4.96	4.98e-05	Intergenic	MSTC|LTR|ERVL-MaLR	-440890	NM_020783	6860	Hs.8059	NM_020783	ENSG00000132872	SYT4	HsT1192	synaptotagmin IV	protein-coding
chr19	6766346	6766488	+	6.6	0.95	14	14	2	6.92	3.37e-08	10.92	1.13e-10	intron (NM_005490, intron 1 of 9)	intron (NM_005490, intron 1 of 9)	1106	NM_005490	10045	Hs.439645	NM_005490	ENSG00000125731	SH2D3A	NSP1	SH2 domain containing 3A	protein-coding
chr19	9639607	9639749	+	6.1	0.722	13	13	3.2	4.03	3.35e-05	6.1	4.21e-07	exon (NM_024106, exon 8 of 8)	exon (NM_024106, exon 8 of 8)	9625	NM_024106	79088	Hs.594011	NM_024106	ENSG00000130818	ZNF426	-	zinc finger protein 426	protein-coding
chr19	27856822	27856964	+	6.1	0.722	13	13	2	6.43	2.36e-07	3.91	4.61e-05	Intergenic	ALR/Alpha|Satellite|centr	427955	NR_027301	148189	Hs.706547	NR_027301		LINC00662	-	long intergenic non-protein coding RNA 662	miscRNA
chr19	47378693	47378835	+	6.1	0.812	13	13	2.4	5.38	1.66e-06	11.28	3.49e-10	Intergenic	Intergenic	-24561	NM_004069	1175	Hs.119591	NM_004069	ENSG00000042753	AP2S1	AP17|AP17-DELTA|CLAPS2	adaptor-related protein complex 2, sigma 1 subunit	protein-coding
chr19	45970553	45970695	+	5.1	0.857	12	11	2	5.44	9.23e-06	6.94	9.34e-07	promoter-TSS (NM_001114171)	promoter-TSS (NM_001114171)	-629	NM_001114171	2354	Hs.590958	NM_001114171	ENSG00000125740	FOSB	AP-1|G0S3|GOS3|GOSB	FBJ murine osteosarcoma viral oncogene homolog B	protein-coding
chr19	49956945	49957087	+	4.7	0.867	12	10	2	4.94	5.11e-05	7.89	9.38e-07	intron (NM_001145396, intron 1 of 15)	intron (NM_001145396, intron 1 of 15)	543	NM_001145396	126133	Hs.719998	NM_001145396	ENSG00000161618	ALDH16A1	-	aldehyde dehydrogenase 16 family, member A1	protein-coding
chr19	54370320	54370462	+	4.7	0.929	12	10	2	4.94	5.11e-05	8.07	7.65e-07	promoter-TSS (NM_138373)	promoter-TSS (NM_138373)	-746	NM_138373	91663	Hs.380906	NM_001020818	ENSG00000179820	MYADM	SB135	myeloid-associated differentiation marker	protein-coding
chr19	2496207	2496349	+	5.1	0.857	11	11	2	5.44	9.23e-06	9.92	2.84e-08	Intergenic	Intergenic	20155	NM_015675	4616	Hs.110571	NM_015675	ENSG00000099860	GADD45B	GADD45BETA|MYD118	growth arrest and DNA-damage-inducible, beta	protein-coding
chr19	8422204	8422346	+	5.1	0.786	11	11	2	5.44	9.23e-06	10.87	1.13e-08	Intergenic	L1MC4|LINE|L1	-6736	NM_139314	51129	Hs.9613	NM_001039667	ENSG00000167772	ANGPTL4	ANGPTL2|ARP4|FIAF|HFARP|NL2|PGAR|pp1158	angiopoietin-like 4	protein-coding
chr19	13842223	13842365	+	4.7	0.812	11	10	2	4.94	5.11e-05	9.89	1.24e-07	Intergenic	Intergenic	-16459	NM_030818	81576	Hs.24998	NM_030818	ENSG00000104957	CCDC130	-	coiled-coil domain containing 130	protein-coding
chr19	17185673	17185815	+	5.1	0.7	11	11	2	5.44	9.23e-06	9.2	6e-08	promoter-TSS (NM_001130065)	promoter-TSS (NM_001130065)	599	NM_001011699	93323	Hs.404088	NM_001011699	ENSG00000131351	HAUS8	DGT4|HICE1|NY-SAR-48	HAUS augmin-like complex, subunit 8	protein-coding
chr1	167892466	167892608	+	5.6	0.765	12	12	2	5.93	1.53e-06	9.26	1.43e-08	intron (NM_001143674, intron 3 of 5)	L1MB3|LINE|L1	-9084	NM_018417	55811	Hs.320892	NM_001167749	ENSG00000143199	ADCY10	HCA2|RP1-313L4.2|SAC|SACI|Sacy	adenylate cyclase 10 (soluble)	protein-coding
chr19	39935872	39936014	+	5.1	0.786	11	11	2.4	4.55	4.58e-05	10.87	1.13e-08	promoter-TSS (NM_001130824)	promoter-TSS (NM_001130824)	-243	NM_001130824	6829	Hs.631604	NM_001111020	ENSG00000196235	SUPT5H	SPT5|SPT5H|Tat-CT1	suppressor of Ty 5 homolog (S. cerevisiae)	protein-coding
chr19	43973487	43973629	+	5.1	0.733	11	11	2	5.44	9.23e-06	8.68	1.07e-07	Intergenic	MIR|SINE|MIR	-3727	NM_014400	27076	Hs.631594	NM_014400	ENSG00000124466	LYPD3	C4.4A	LY6/PLAUR domain containing 3	protein-coding
chr19	19250070	19250212	+	4.7	0.714	10	10	2	4.94	5.11e-05	9.89	1.24e-07	promoter-TSS (NM_001256766)	promoter-TSS (NM_001256766)	-831	NM_017814	54929	Hs.631629	NM_001256766	ENSG00000064545	TMEM161A	AROS-29	transmembrane protein 161A	protein-coding
chr19	33182363	33182505	+	4.7	0.769	10	10	2	4.94	5.11e-05	9.89	1.24e-07	promoter-TSS (NM_001105570)	promoter-TSS (NM_001105570)	-433	NM_001105570	390916	Hs.203961	NM_001105570	ENSG00000213965	NUDT19	RP2	nudix (nucleoside diphosphate linked moiety X)-type motif 19	protein-coding
chr19	45393442	45393584	+	4.7	0.647	10	10	2	4.94	5.11e-05	9.26	2.24e-07	promoter-TSS (NM_006114)	promoter-TSS (NM_006114)	-964	NM_001128917	10452	Hs.655909	NM_001128916	ENSG00000130204	TOMM40	C19orf1|D19S1177E|PER-EC1|PEREC1|TOM40	translocase of outer mitochondrial membrane 40 homolog (yeast)	protein-coding
chr1	205712039	205712181	+	5.1	0.929	12	11	2	5.44	9.23e-06	5.09	1.68e-05	intron (NM_022731, intron 1 of 6)	intron (NM_022731, intron 1 of 6)	7262	NM_022731	64710	Hs.213061	NM_022731	ENSG00000069275	NUCKS1	NUCKS	nuclear casein kinase and cyclin-dependent kinase substrate 1	protein-coding
chr19	49122912	49123054	+	4.7	0.833	10	10	2	4.94	5.11e-05	7.71	1.14e-06	promoter-TSS (NM_000979)	promoter-TSS (NM_000979)	193	NM_001204159	56848	Hs.528006	NM_001204158	ENSG00000063176	SPHK2	SK 2|SK-2|SPK 2|SPK-2	sphingosine kinase 2	protein-coding
chr1	207880467	207880609	+	5.6	0.6	12	12	2.4	4.96	9.07e-06	7.37	1.62e-07	intron (NM_175710, intron 9 of 11)	intron (NM_175710, intron 9 of 11)	-44845	NM_002389	4179	Hs.510402	NM_002389	ENSG00000117335	CD46	AHUS2|MCP|MIC10|TLX|TRA2.10	CD46 molecule, complement regulatory protein	protein-coding
chr1	208410412	208410554	+	5.6	0.722	12	12	2	5.93	1.53e-06	4.82	1.22e-05	intron (NM_025179, intron 1 of 31)	intron (NM_025179, intron 1 of 31)	7182	NM_025179	5362	Hs.497626	NM_025179	ENSG00000076356	PLXNA2	OCT|PLXN2	plexin A2	protein-coding
chr20	34675225	34675367	+	7.5	0.903	17	16	4	3.97	5.34e-06	4.81	4.8e-07	Intergenic	MIR3|SINE|MIR	-4130	NM_001258331	2036	Hs.437422	NM_001258329	ENSG00000088367	EPB41L1	4.1N|MRD11	erythrocyte membrane protein band 4.1-like 1	protein-coding
chr20	30911036	30911178	+	5.6	0.923	12	12	2	5.93	1.53e-06	7.71	1e-07	intron (NM_004798, intron 5 of 8)	intron (NM_004798, intron 5 of 8)	-35040	NM_001164603	171023	Hs.374043	NM_001164603	ENSG00000171456	ASXL1	BOPS|MDS	additional sex combs like 1 (Drosophila)	protein-coding
chr20	30931263	30931405	+	5.1	0.778	12	11	2.4	4.55	4.58e-05	5.49	8.39e-06	Intergenic	Intergenic	-14813	NM_001164603	171023	Hs.374043	NM_001164603	ENSG00000171456	ASXL1	BOPS|MDS	additional sex combs like 1 (Drosophila)	protein-coding
chr20	31416220	31416362	+	5.1	0.765	12	11	2.4	4.55	4.58e-05	6.7	1.31e-06	intron (NM_012325, intron 2 of 6)	MIRc|SINE|MIR	8592	NM_012325	22919	Hs.472437	NM_012325	ENSG00000101367	MAPRE1	EB1	microtubule-associated protein, RP/EB family, member 1	protein-coding
chr20	31879574	31879716	+	5.6	0.778	12	12	2	5.93	1.53e-06	6.94	3.04e-07	intron (NM_033197, intron 5 of 15)	MIR3|SINE|MIR	8704	NM_033197	92747	Hs.65551	NM_033197	ENSG00000125999	BPIFB1	C20orf114|LPLUNC1	BPI fold containing family B, member 1	protein-coding
chr20	49609498	49609640	+	7.5	0.85	17	16	2.4	6.62	6.74e-09	7.82	6.59e-10	Intergenic	Intergenic	30106	NM_002237	3755	Hs.735151	NM_002237	ENSG00000026559	KCNG1	K13|KCNG|KV6.1|kH2	potassium voltage-gated channel, subfamily G, member 1	protein-coding
chr20	32698461	32698603	+	5.6	0.519	12	12	2.4	4.96	9.07e-06	4.32	3.49e-05	intron (NM_003908, intron 1 of 8)	intron (NM_003908, intron 1 of 8)	1553	NM_003908	8894	Hs.429180	NM_003908	ENSG00000125977	EIF2S2	EIF2|EIF2B|EIF2beta|PPP1R67|eIF-2-beta	eukaryotic translation initiation factor 2, subunit 2 beta, 38kDa	protein-coding
chr20	32950664	32950806	+	5.6	0.722	12	12	2.4	4.96	9.07e-06	5.11	6.81e-06	promoter-TSS (NM_031483)	promoter-TSS (NM_031483)	-306	NM_001257137	83737	Hs.632272	NM_001257137	ENSG00000078747	ITCH	AIF4|AIP4|NAPP1|dJ468O1.1	itchy E3 ubiquitin protein ligase	protein-coding
chr20	34287689	34287831	+	5.6	0.542	12	12	2.4	4.96	9.07e-06	3.87	9.58e-05	promoter-TSS (NM_021100)	promoter-TSS (NM_021100)	-473	NM_021100	9054	Hs.194692	NM_001198989	ENSG00000244005	NFS1	IscS|NIFS	NFS1 nitrogen fixation 1 homolog (S. cerevisiae)	protein-coding
chr20	34496763	34496905	+	5.1	0.737	12	11	2.4	4.55	4.58e-05	5.97	3.91e-06	intron (NM_016436, intron 10 of 17)	L1MC|LINE|L1	45714	NM_033630	51282	Hs.732697	NM_016558		SCAND1	RAZ1|SDP1	SCAN domain containing 1	protein-coding
chr20	35923728	35923870	+	7.5	0.792	16	16	2	7.91	5.65e-10	4.52	1.07e-06	intron (NM_001003897, intron 1 of 2)	MER112|DNA|hAT-Charlie	5748	NM_022077	63905	Hs.6126	NM_001003897	ENSG00000101363	MANBAL	-	mannosidase, beta A, lysosomal-like	protein-coding
chr20	36154444	36154586	+	5.6	0.722	12	12	2.4	4.96	9.07e-06	4.38	3.01e-05	intron (NM_001167820, intron 1 of 2)	intron (NM_001167820, intron 1 of 2)	-1562	NM_001167823	10904	Hs.472651	NM_001167820	ENSG00000166619	BLCAP	BC10	bladder cancer associated protein	protein-coding
chr20	36429552	36429694	+	5.1	0.75	12	11	2	5.44	9.23e-06	4.74	3.17e-05	intron (NM_030877, intron 10 of 15)	intron (NM_030877, intron 10 of 15)	-101876	NM_080607	128434	Hs.517029	NM_080607	ENSG00000132821	VSTM2L	C20orf102|dJ1118M15.2	V-set and transmembrane domain containing 2 like	protein-coding
chr20	37745583	37745725	+	5.1	0.684	12	11	2.4	4.55	4.58e-05	5.34	1.09e-05	Intergenic	L1MB3|LINE|L1	107737	NR_027124	339568	Hs.434319	NR_027124		LOC339568	-	uncharacterized LOC339568	miscRNA
chr20	52445802	52445944	+	7	0.708	16	15	2.4	6.21	4.51e-08	4.17	5.95e-06	Intergenic	Intergenic	46375	NR_002189	391257	Hs.449977	NR_002189		SUMO1P1	PIC1L|UBL2|UBL6	SUMO1 pseudogene 1	pseudo
chr20	38134782	38134924	+	5.6	0.812	12	12	2	5.93	1.53e-06	8.09	6.07e-08	Intergenic	L1MDa|LINE|L1	-281462	NR_027124	339568	Hs.434319	NR_027124		LOC339568	-	uncharacterized LOC339568	miscRNA
chr20	42305173	42305315	+	5.1	0.8	12	11	2.4	4.55	4.58e-05	8.3	1.65e-07	intron (NM_002466, intron 2 of 13)	L1ME2|LINE|L1	9535	NM_002466	4605	Hs.179718	NM_002466	ENSG00000101057	MYBL2	B-MYB|BMYB	v-myb myeloblastosis viral oncogene homolog (avian)-like 2	protein-coding
chr20	43272058	43272200	+	5.1	0.778	12	11	2	5.44	9.23e-06	4.49	5.14e-05	intron (NM_000022, intron 1 of 11)	MIRb|SINE|MIR	8247	NM_000022	100	Hs.654536	NM_000022	ENSG00000196839	ADA	-	adenosine deaminase	protein-coding
chr20	46413559	46413701	+	5.1	0.75	12	11	2.4	4.55	4.58e-05	5.97	3.91e-06	intron (NM_198596, intron 1 of 20)	intron (NM_198596, intron 1 of 20)	1178	NM_018837	55959	Hs.162016	NM_001161841	ENSG00000196562	SULF2	HSULF-2	sulfatase 2	protein-coding
chr20	48637775	48637917	+	5.6	0.706	12	12	2	5.93	1.53e-06	6.66	4.64e-07	Intergenic	Intergenic	20320	NR_051976	100887755	Hs.195705	NR_051976		LINC00651	-	long intergenic non-protein coding RNA 651	miscRNA
chr20	48719661	48719803	+	5.6	0.824	12	12	2	5.93	1.53e-06	5.24	5.33e-06	intron (NM_001257397, intron 1 of 4)	L2a|LINE|L2	10003	NM_001257399	7335	Hs.420529	NM_001032288	ENSG00000244687	UBE2V1	CIR1|CROC-1|CROC1|UBE2V|UEV-1|UEV1|UEV1A	ubiquitin-conjugating enzyme E2 variant 1	protein-coding
chr20	29653448	29653590	+	6.6	0.783	15	14	4	3.48	8.22e-05	4.03	1.7e-05	Intergenic	HERVL74-int|LTR|ERVL	-15381	NR_045115	140678	Hs.742466	NR_045115		MLLT10P1	MLLT10L|bA348I14.3	myeloid/lymphoid or mixed-lineage leukemia (trithorax homolog, Drosophila); translocated to, 10 pseudogene 1	pseudo
chr20	52390822	52390964	+	5.1	0.737	12	11	2.4	4.55	4.58e-05	5.02	1.9e-05	Intergenic	L3|LINE|CR1	101355	NR_002189	391257	Hs.449977	NR_002189		SUMO1P1	PIC1L|UBL2|UBL6	SUMO1 pseudogene 1	pseudo
chr20	52398155	52398297	+	5.1	0.7	12	11	2	5.44	9.23e-06	4.41	5.99e-05	Intergenic	Intergenic	94022	NR_002189	391257	Hs.449977	NR_002189		SUMO1P1	PIC1L|UBL2|UBL6	SUMO1 pseudogene 1	pseudo
chr20	33735301	33735443	+	7	0.789	15	15	2.4	6.21	4.51e-08	5.21	4.08e-07	promoter-TSS (NM_018217)	promoter-TSS (NM_018217)	-211	NM_001145025	55741	Hs.720177	NM_001145025	ENSG00000088298	EDEM2	C20orf31|C20orf49|bA4204.1	ER degradation enhancer, mannosidase alpha-like 2	protein-coding
chr20	52453906	52454048	+	5.1	0.8	12	11	2	5.44	9.23e-06	5.02	1.9e-05	Intergenic	Intergenic	38271	NR_002189	391257	Hs.449977	NR_002189		SUMO1P1	PIC1L|UBL2|UBL6	SUMO1 pseudogene 1	pseudo
chr20	52679063	52679205	+	5.6	0.75	12	12	2.4	4.96	9.07e-06	5.87	1.71e-06	intron (NM_003657, intron 1 of 11)	intron (NM_003657, intron 1 of 11)	5890	NR_039913	100616225		NR_039913		MIR4756	-	microRNA 4756	miscRNA
chr20	52726117	52726259	+	5.6	0.737	12	12	2	5.93	1.53e-06	4.17	4.89e-05	Intergenic	Intergenic	-38884	NM_003657	8537	Hs.731932	NM_003657	ENSG00000064787	BCAS1	AIBC1|NABC1	breast carcinoma amplified sequence 1	protein-coding
chr20	33895658	33895800	+	6.6	0.762	15	14	2	6.92	3.37e-08	3.48	8.01e-05	intron (NM_199487, intron 7 of 8)	MIRb|SINE|MIR	-15504	NM_178468	128876	Hs.592149	NM_178468	ENSG00000125998	FAM83C	C20orf128|dJ614O4.7	family with sequence similarity 83, member C	protein-coding
chr20	60934425	60934567	+	5.6	0.722	12	12	2.4	4.96	9.07e-06	5.59	2.79e-06	intron (NM_005560, intron 2 of 79)	intron (NM_005560, intron 2 of 79)	7872	NM_005560	3911	Hs.473256	NM_005560	ENSG00000130702	LAMA5	-	laminin, alpha 5	protein-coding
chr20	61841280	61841422	+	5.6	0.65	12	12	2	5.93	1.53e-06	4.9	1.03e-05	intron (NM_017798, intron 3 of 4)	Tigger3b|DNA|TcMar-Tigger	6187	NM_017798	54915	Hs.11747	NM_017798	ENSG00000149658	YTHDF1	C20orf21	YTH domain family, member 1	protein-coding
chr20	62259870	62260012	+	5.1	0.6	12	11	2.4	4.55	4.58e-05	7.27	5.98e-07	Intergenic	FLAM_C|SINE|Alu	-1560	NM_012384	26205	Hs.473286	NM_012384	ENSG00000101216	GMEB2	P79PIF|PIF79	glucocorticoid modulatory element binding protein 2	protein-coding
chr20	62849563	62849705	+	5.6	0.857	12	12	2	5.93	1.53e-06	8.41	3.98e-08	intron (NM_004535, intron 11 of 22)	intron (NM_004535, intron 11 of 22)	-37414	NM_018257	55251	Hs.741158	NM_001104925	ENSG00000203880	PCMTD2	C20orf36	protein-L-isoaspartate (D-aspartate) O-methyltransferase domain containing 2	protein-coding
chr20	34327517	34327659	+	6.6	0.75	15	14	3.2	4.34	7.56e-06	4.28	8.87e-06	intron (NR_040723, intron 2 of 17)	intron (NR_040723, intron 2 of 17)	2670	NM_001242599	9584	Hs.282901	NM_001242599	ENSG00000131051	RBM39	CAPER|CAPERalpha|FSAP59|HCC1|RNPC2	RNA binding motif protein 39	protein-coding
chr20	17938395	17938537	+	5.1	0.737	11	11	2	5.44	9.23e-06	6.53	1.68e-06	intron (NM_152227, intron 2 of 13)	intron (NM_152227, intron 2 of 13)	5123	NR_003045	692086	Hs.680747	NR_003045		SNORD17	HBI-43	small nucleolar RNA, C/D box 17	snoRNA
chr20	34331285	34331427	+	7	0.68	15	15	2.4	6.21	4.51e-08	4.45	2.73e-06	Intergenic	Intergenic	-1098	NM_004902	9584	Hs.282901	NM_001242599	ENSG00000131051	RBM39	CAPER|CAPERalpha|FSAP59|HCC1|RNPC2	RNA binding motif protein 39	protein-coding
chr20	30352476	30352618	+	4.7	0.765	11	10	2	4.94	5.11e-05	5.93	1.11e-05	intron (NM_012112, intron 4 of 17)	intron (NM_012112, intron 4 of 17)	25643	NM_012112	22974	Hs.244580	NM_012112	ENSG00000088325	TPX2	C20orf1|C20orf2|DIL-2|DIL2|FLS353|GD:C20orf1|HCA519|HCTP4|REPP86|p100	TPX2, microtubule-associated, homolog (Xenopus laevis)	protein-coding
chr20	31377827	31377969	+	4.7	0.75	11	10	2	4.94	5.11e-05	5.93	1.11e-05	intron (NM_175849, intron 7 of 19)	intron (NM_175849, intron 7 of 19)	10240	NM_175850	1789	Hs.713611	NM_001207055	ENSG00000088305	DNMT3B	ICF|ICF1|M.HsaIIIB	DNA (cytosine-5-)-methyltransferase 3 beta	protein-coding
chr20	32968140	32968282	+	5.1	0.583	11	11	2	5.44	9.23e-06	5.19	1.4e-05	intron (NM_001257137, intron 2 of 25)	intron (NM_001257137, intron 2 of 25)	17170	NM_031483	83737	Hs.632272	NM_001257137	ENSG00000078747	ITCH	AIF4|AIP4|NAPP1|dJ468O1.1	itchy E3 ubiquitin protein ligase	protein-coding
chr20	34011091	34011233	+	4.7	0.706	11	10	2	4.94	5.11e-05	5.38	2.53e-05	Intergenic	Intergenic	-11217	NM_001184977	55245	Hs.726290	NM_001184977	ENSG00000101019	UQCC	BFZB|C20orf44|CBP3	ubiquinol-cytochrome c reductase complex chaperone	protein-coding
chr20	34345302	34345444	+	4.7	0.611	11	10	2	4.94	5.11e-05	5.83	1.28e-05	Intergenic	LTR50|LTR|ERVL	-14550	NM_016436	51230	Hs.517044	NM_016436	ENSG00000025293	PHF20	C20orf104|GLEA2|HCA58|NZF|TZP	PHD finger protein 20	protein-coding
chr20	34356622	34356764	+	5.1	0.923	11	11	2	5.44	9.23e-06	5.19	1.4e-05	Intergenic	Intergenic	-3230	NM_016436	51230	Hs.517044	NM_016436	ENSG00000025293	PHF20	C20orf104|GLEA2|HCA58|NZF|TZP	PHD finger protein 20	protein-coding
chr20	34546568	34546710	+	5.1	0.667	11	11	2.4	4.55	4.58e-05	4.49	5.14e-05	Intergenic	L1MD2|LINE|L1	-3358	NM_016558	51282	Hs.732697	NM_016558		SCAND1	RAZ1|SDP1	SCAN domain containing 1	protein-coding
chr20	35088990	35089132	+	5.1	0.591	11	11	2.4	4.55	4.58e-05	5.16	1.49e-05	promoter-TSS (NM_001042486)	promoter-TSS (NM_001042486)	-781	NM_001042486	22839	Hs.249600	NM_001042486	ENSG00000080845	DLGAP4	DAP4|DLP4|RP5-977B1.6|SAPAP4	discs, large (Drosophila) homolog-associated protein 4	protein-coding
chr20	35699771	35699913	+	5.1	0.667	11	11	2	5.44	9.23e-06	5.66	6.41e-06	intron (NM_183404, intron 2 of 20)	AluJb|SINE|Alu	24568	NM_002895	5933	Hs.207745	NM_002895	ENSG00000080839	RBL1	CP107|PRB1|p107	retinoblastoma-like 1 (p107)	protein-coding
chr20	35830657	35830799	+	5.1	0.737	11	11	2	5.44	9.23e-06	4.8	2.84e-05	intron (NM_001135771, intron 3 of 16)	intron (NM_001135771, intron 3 of 16)	-22754	NM_213631	140699	Hs.349125	NM_152503	ENSG00000101353	C20orf132	C20orf131|dJ621N11.3|dJ621N11.4	chromosome 20 open reading frame 132	protein-coding
chr20	36698597	36698739	+	5.1	0.8	11	11	2.4	4.55	4.58e-05	4.36	6.63e-05	intron (NM_021215, intron 6 of 6)	intron (NM_021215, intron 6 of 6)	36720	NM_021215	58490	Hs.278839	NM_021215	ENSG00000101413	RPRD1B	C20orf77|CREPT|NET60|dJ1057B20.2	regulation of nuclear pre-mRNA domain containing 1B	protein-coding
chr20	52364586	52364728	+	7	0.75	15	15	2.4	6.21	4.51e-08	5.45	2.3e-07	Intergenic	L1MA5|LINE|L1	127591	NR_002189	391257	Hs.449977	NR_002189		SUMO1P1	PIC1L|UBL2|UBL6	SUMO1 pseudogene 1	pseudo
chr20	39219370	39219512	+	5.1	0.8	11	11	2	5.44	9.23e-06	6.76	1.21e-06	Intergenic	Intergenic	98435	NM_005461	9935	Hs.169487	NM_005461	ENSG00000204103	MAFB	KRML|MCTO	v-maf musculoaponeurotic fibrosarcoma oncogene homolog B (avian)	protein-coding
chr20	42335983	42336125	+	5.1	0.706	11	11	2	5.44	9.23e-06	8.04	2.26e-07	intron (NM_002466, intron 9 of 13)	intron (NM_002466, intron 9 of 13)	19588	NM_001008901	149699	Hs.710523	NM_001008901	ENSG00000124196	GTSF1L	C20orf65|FAM112A|dJ1028D15.4	gametocyte specific factor 1-like	protein-coding
chr20	42557926	42558068	+	5.1	0.812	11	11	2	5.44	9.23e-06	6.76	1.21e-06	intron (NM_001098796, intron 1 of 8)	L2a|LINE|L2	13215	NM_001098796	84969	Hs.26608	NM_001098796	ENSG00000124191	TOX2	C20orf100|GCX-1|dJ1108D11.2|dJ495O3.1	TOX high mobility group box family member 2	protein-coding
chr20	43342044	43342186	+	5.1	0.75	11	11	2	5.44	9.23e-06	4.6	4.17e-05	Intergenic	MER97a|DNA|hAT-Tip100	-1770	NM_003881	8839	Hs.592145	NM_003881	ENSG00000064205	WISP2	CCN5|CT58|CTGF-L	WNT1 inducible signaling pathway protein 2	protein-coding
chr20	44633200	44633342	+	5.1	0.688	11	11	2.4	4.55	4.58e-05	8.68	1.07e-07	Intergenic	MIR|SINE|MIR	-4276	NM_004994	4318	Hs.297413	NM_004994	ENSG00000100985	MMP9	CLG4B|GELB|MANDP2|MMP-9	matrix metallopeptidase 9 (gelatinase B, 92kDa gelatinase, 92kDa type IV collagenase)	protein-coding
chr20	45901559	45901701	+	5.1	0.706	11	11	2.4	4.55	4.58e-05	6.36	2.13e-06	intron (NM_183048, intron 11 of 21)	intron (NM_183048, intron 11 of 21)	-45616	NR_024594	100131496	Hs.662547	NR_024594		LOC100131496	-	uncharacterized LOC100131496	miscRNA
chr20	46412129	46412271	+	4.7	0.733	11	10	2	4.94	5.11e-05	5.42	2.37e-05	intron (NM_198596, intron 1 of 20)	intron (NM_198596, intron 1 of 20)	2608	NM_018837	55959	Hs.162016	NM_001161841	ENSG00000196562	SULF2	HSULF-2	sulfatase 2	protein-coding
chr20	47562641	47562783	+	5.1	0.522	11	11	2.4	4.55	4.58e-05	4.34	6.96e-05	intron (NM_006420, intron 3 of 38)	intron (NM_006420, intron 3 of 38)	24437	NM_006420	10564	Hs.62578	NM_006420	ENSG00000124198	ARFGEF2	BIG2|PVNH2|dJ1164I10.1	ADP-ribosylation factor guanine nucleotide-exchange factor 2 (brefeldin A-inhibited)	protein-coding
chr20	47860306	47860448	+	5.1	0.75	11	11	2.4	4.55	4.58e-05	5.74	5.59e-06	3' UTR (NM_017895, exon 21 of 21)	3' UTR (NM_017895, exon 21 of 21)	24545	NM_017895	55661	Hs.65234	NM_017895	ENSG00000124228	DDX27	DRS1|PP3241|RHLP|Rrp3p|dJ686N3.1	DEAD (Asp-Glu-Ala-Asp) box polypeptide 27	protein-coding
chr20	48177907	48178049	+	5.1	0.591	11	11	2	5.44	9.23e-06	4.36	6.63e-05	intron (NM_000961, intron 1 of 9)	intron (NM_000961, intron 1 of 9)	6729	NM_000961	5740	Hs.302085	NM_000961	ENSG00000124212	PTGIS	CYP8|CYP8A1|PGIS|PTGI	prostaglandin I2 (prostacyclin) synthase	protein-coding
chr20	49101108	49101250	+	5.1	0.579	11	11	2.4	4.55	4.58e-05	4.55	4.63e-05	Intergenic	L2b|LINE|L2	-25712	NM_002827	5770	Hs.417549	NM_002827	ENSG00000196396	PTPN1	PTP1B	protein tyrosine phosphatase, non-receptor type 1	protein-coding
chr20	49262403	49262545	+	5.1	0.722	11	11	2	5.44	9.23e-06	5.38	1.02e-05	Intergenic	Intergenic	-9048	NM_080829	140876	Hs.372578	NM_080829	ENSG00000042062	FAM65C	C20orf175|C20orf176|dJ530I15.2|dJ530I15.3	family with sequence similarity 65, member C	protein-coding
chr20	50360480	50360622	+	4.7	0.846	11	10	2	4.94	5.11e-05	5.22	3.26e-05	intron (NM_006045, intron 1 of 27)	AluSc|SINE|Alu	24357	NM_006045	10079	Hs.649234	NM_006045	ENSG00000054793	ATP9A	ATPIIA	ATPase, class II, type 9A	protein-coding
chr20	50956668	50956810	+	5.1	0.765	11	11	2.4	4.55	4.58e-05	7.41	4.96e-07	Intergenic	MLT1J|LTR|ERVL-MaLR	-148215	NM_199427	55734	Hs.473082	NM_018197	ENSG00000020256	ZFP64	ZNF338	zinc finger protein 64 homolog (mouse)	protein-coding
chr20	52214673	52214815	+	5.1	0.65	11	11	2	5.44	9.23e-06	5.34	1.09e-05	Intergenic	Intergenic	-15108	NM_006526	7764	Hs.711564	NM_006526	ENSG00000171940	ZNF217	ZABC1	zinc finger protein 217	protein-coding
chr20	52296221	52296363	+	5.1	0.55	11	11	2	5.44	9.23e-06	7.01	8.56e-07	Intergenic	Intergenic	-96656	NM_006526	7764	Hs.711564	NM_006526	ENSG00000171940	ZNF217	ZABC1	zinc finger protein 217	protein-coding
chr20	30945076	30945218	+	6.6	0.708	14	14	3.2	4.34	7.56e-06	4.32	8.04e-06	Intergenic	Intergenic	-1000	NM_001164603	171023	Hs.374043	NM_001164603	ENSG00000171456	ASXL1	BOPS|MDS	additional sex combs like 1 (Drosophila)	protein-coding
chr20	55341105	55341247	+	5.1	0.579	11	11	2.4	4.55	4.58e-05	4.66	3.74e-05	Intergenic	MLT1K|LTR|ERVL-MaLR	136818	NM_003222	7022	Hs.473152	NM_003222	ENSG00000087510	TFAP2C	AP2-GAMMA|ERF1|TFAP2G|hAP-2g	transcription factor AP-2 gamma (activating enhancer binding protein 2 gamma)	protein-coding
chr20	32904630	32904772	+	6.1	0.65	14	13	3.2	4.03	3.35e-05	3.86	5.24e-05	Intergenic	Intergenic	-5093	NM_001161766	191	Hs.388004	NM_000687	ENSG00000101444	AHCY	SAHH|adoHcyase	adenosylhomocysteinase	protein-coding
chr20	56095307	56095449	+	5.1	0.75	11	11	2.4	4.55	4.58e-05	5.66	6.41e-06	intron (NM_001269055, intron 1 of 7)	L1MEd|LINE|L1	4545	NM_001269041	140690	Hs.131543	NM_001269040	ENSG00000124092	CTCFL	BORIS|CT27|CTCF-T|HMGB1L1|dJ579F20.2	CCCTC-binding factor (zinc finger protein)-like	protein-coding
chr20	57028464	57028606	+	5.1	0.684	11	11	2.4	4.55	4.58e-05	4.71	3.35e-05	Intergenic	Intergenic	61414	NM_153360	164284	Hs.119286	NM_153360	ENSG00000198768	APCDD1L	-	adenomatosis polyposis coli down-regulated 1-like	protein-coding
chr20	57449054	57449196	+	5.1	0.722	11	11	2.4	4.55	4.58e-05	6.01	3.63e-06	intron (NM_001077490, intron 1 of 12)	intron (NM_001077490, intron 1 of 12)	-15055	NR_003259	2778	Hs.125898	NM_000516	ENSG00000087460	GNAS	AHO|C20orf45|GNAS1|GPSA|GSA|GSP|NESP|PHP1A|PHP1B|PHP1C|POH	GNAS complex locus	protein-coding
chr20	57677342	57677484	+	5.1	0.737	11	11	2.4	4.55	4.58e-05	7.27	5.98e-07	Intergenic	L1MC1|LINE|L1	-59512	NM_016045	51012	Hs.741341	NM_001256403	ENSG00000101166	SLMO2	C20orf45|PRELID3B|dJ543J19.5	slowmo homolog 2 (Drosophila)	protein-coding
chr20	32922827	32922969	+	6.6	0.667	14	14	3.2	4.34	7.56e-06	5.12	1.2e-06	Intergenic	Intergenic	-23290	NM_001161766	191	Hs.388004	NM_000687	ENSG00000101444	AHCY	SAHH|adoHcyase	adenosylhomocysteinase	protein-coding
chr20	58562728	58562870	+	5.1	0.667	11	11	2	5.44	9.23e-06	4.63	3.95e-05	intron (NM_177980, intron 8 of 17)	intron (NM_177980, intron 8 of 17)	-8618	NM_021810	60437	Hs.729046	NM_021810	ENSG00000124215	CDH26	VR20	cadherin 26	protein-coding
chr20	62040621	62040763	+	4.7	0.667	11	10	2	4.94	5.11e-05	9.89	1.24e-07	intron (NM_172106, intron 14 of 15)	intron (NM_172106, intron 14 of 15)	-47944	NM_001256573	1137	Hs.10734	NM_000744	ENSG00000101204	CHRNA4	BFNC|EBN|EBN1|NACHR|NACHRA4|NACRA4	cholinergic receptor, nicotinic, alpha 4 (neuronal)	protein-coding
chr20	10519774	10519916	+	4.7	0.769	10	10	2	4.94	5.11e-05	7.01	2.64e-06	intron (NM_001009608, intron 2 of 7)	intron (NM_001009608, intron 2 of 7)	103894	NM_001009608	128710	Hs.668782	NM_001009608	ENSG00000149346	C20orf94	bA204H22.1|bA254M13.1|dJ1099D15.3	chromosome 20 open reading frame 94	protein-coding
chr20	16704029	16704171	+	4.7	0.833	10	10	2	4.94	5.11e-05	9.89	1.24e-07	Intergenic	L2b|LINE|L2	-6509	NM_003092	6629	Hs.280378	NM_003092	ENSG00000125870	SNRPB2	Msl1	small nuclear ribonucleoprotein polypeptide B	protein-coding
chr20	33465082	33465224	+	6.6	0.682	14	14	2	6.92	3.37e-08	6	1.87e-07	intron (NM_018677, intron 1 of 17)	Charlie19a|DNA|hAT-Charlie	825	NM_001076552	55902	Hs.517034	NM_001076552	ENSG00000131069	ACSS2	ACAS2|ACECS|ACS|ACSA|dJ1161H23.1	acyl-CoA synthetase short-chain family member 2	protein-coding
chr20	52275373	52275515	+	8.4	0.774	21	18	5.6	3.19	2.61e-05	5.6	1e-08	Intergenic	Intergenic	-75808	NM_006526	7764	Hs.711564	NM_006526	ENSG00000171940	ZNF217	ZABC1	zinc finger protein 217	protein-coding
chr20	30859827	30859969	+	4.7	0.688	10	10	2	4.94	5.11e-05	5.55	1.94e-05	Intergenic	Intergenic	-5556	NM_004798	9371	Hs.369670	NM_004798	ENSG00000101350	KIF3B	FLA8|HH0048|KLP-11	kinesin family member 3B	protein-coding
chr20	30920250	30920392	+	4.7	0.588	10	10	2	4.94	5.11e-05	4.85	5.92e-05	3' UTR (NM_004798, exon 9 of 9)	3' UTR (NM_004798, exon 9 of 9)	-25826	NM_001164603	171023	Hs.374043	NM_001164603	ENSG00000171456	ASXL1	BOPS|MDS	additional sex combs like 1 (Drosophila)	protein-coding
chr20	31087671	31087813	+	4.7	0.688	10	10	2	4.94	5.11e-05	5.07	4.17e-05	intron (NM_001256798, intron 4 of 10)	L1M5|LINE|L1	-16357	NM_080616	140688	Hs.729596	NM_001256798	ENSG00000197183	C20orf112	C20orf113|dJ1184F4.2|dJ1184F4.4	chromosome 20 open reading frame 112	protein-coding
chr20	34641457	34641599	+	6.6	0.7	14	14	2	6.92	3.37e-08	8.76	1.85e-09	Intergenic	Intergenic	-2646	NR_027451	647979	Hs.401218	NR_027451		LINC00657	-	long intergenic non-protein coding RNA 657	miscRNA
chr20	32133454	32133596	+	4.7	0.625	10	10	2	4.94	5.11e-05	4.66	8.27e-05	intron (NM_001032999, intron 1 of 10)	AluSq2|SINE|Alu	-16646	NM_001039709	9139	Hs.153934	NM_001032999	ENSG00000078699	CBFA2T2	EHT|MTGR1|ZMYND3|p85	core-binding factor, runt domain, alpha subunit 2; translocated to, 2	protein-coding
chr20	32504529	32504671	+	4.7	0.909	10	10	2	4.94	5.11e-05	5.51	2.08e-05	Intergenic	Intergenic	-76858	NM_016732	22913	Hs.136947	NM_007367	ENSG00000125970	RALY	HNRPCL2|P542	RNA binding protein, autoantigenic (hnRNP-associated with lethal yellow homolog (mouse))	protein-coding
chr20	32590264	32590406	+	4.7	0.647	10	10	2	4.94	5.11e-05	4.63	8.72e-05	intron (NM_016732, intron 1 of 9)	intron (NM_016732, intron 1 of 9)	8877	NM_007367	22913	Hs.136947	NM_007367	ENSG00000125970	RALY	HNRPCL2|P542	RNA binding protein, autoantigenic (hnRNP-associated with lethal yellow homolog (mouse))	protein-coding
chr20	36035195	36035337	+	6.6	0.737	14	14	2	6.92	3.37e-08	6.99	2.97e-08	Intergenic	Intergenic	60709	NM_198291	6714	Hs.195659	NM_005417	ENSG00000197122	SRC	ASV|SRC1|c-SRC|p60-Src	v-src sarcoma (Schmidt-Ruppin A-2) viral oncogene homolog (avian)	protein-coding
chr20	43271718	43271860	+	6.6	0.727	14	14	4	3.48	8.22e-05	5.89	2.32e-07	intron (NM_000022, intron 1 of 11)	intron (NM_000022, intron 1 of 11)	8587	NM_000022	100	Hs.654536	NM_000022	ENSG00000196839	ADA	-	adenosine deaminase	protein-coding
chr20	48925931	48926073	+	6.6	0.75	14	14	4	3.48	8.22e-05	4.67	3.35e-06	intron (NR_034124, intron 2 of 4)	intron (NR_034124, intron 2 of 4)	16745	NR_034124	284751	Hs.282325	NR_034124		LOC284751	-	uncharacterized LOC284751	miscRNA
chr20	33356532	33356674	+	4.7	0.684	10	10	2	4.94	5.11e-05	4.99	4.69e-05	intron (NM_001242539, intron 4 of 13)	intron (NM_001242539, intron 4 of 13)	56830	NM_001242539	23054	Hs.736403	NM_001242539	ENSG00000198646	NCOA6	AIB3|ASC2|NRC|PRIP|RAP250|TRBP	nuclear receptor coactivator 6	protein-coding
chr20	33496741	33496883	+	4.7	0.769	10	10	2	4.94	5.11e-05	4.82	6.27e-05	intron (NM_018677, intron 2 of 17)	L1MC4a|LINE|L1	32484	NM_001076552	55902	Hs.517034	NM_001076552	ENSG00000131069	ACSS2	ACAS2|ACECS|ACS|ACSA|dJ1161H23.1	acyl-CoA synthetase short-chain family member 2	protein-coding
chr20	52532681	52532823	+	6.1	0.8	14	13	3.2	4.03	3.35e-05	5.01	3.52e-06	Intergenic	Intergenic	-40504	NR_002189	391257	Hs.449977	NR_002189		SUMO1P1	PIC1L|UBL2|UBL6	SUMO1 pseudogene 1	pseudo
chr20	35563539	35563681	+	4.7	0.647	10	10	2	4.94	5.11e-05	6.09	8.92e-06	intron (NM_015474, intron 3 of 15)	intron (NM_015474, intron 3 of 15)	16636	NM_015474	25939	Hs.580681	NM_015474	ENSG00000101347	SAMHD1	CHBL2|DCIP|HDDC1|MOP-5|SBBI88	SAM domain and HD domain 1	protein-coding
chr20	22756082	22756224	+	6.1	0.824	13	13	2.4	5.38	1.66e-06	5.61	1.06e-06	Intergenic	Intergenic	-190052	NM_153675	3170	Hs.155651	NM_021784	ENSG00000125798	FOXA2	HNF3B|TCF3B	forkhead box A2	protein-coding
chr20	42271298	42271440	+	4.7	0.714	10	10	2	4.94	5.11e-05	8.36	5.57e-07	intron (NM_016004, intron 13 of 13)	intron (NM_016004, intron 13 of 13)	-24340	NM_002466	4605	Hs.179718	NM_002466	ENSG00000101057	MYBL2	B-MYB|BMYB	v-myb myeloblastosis viral oncogene homolog (avian)-like 2	protein-coding
chr20	30134930	30135072	+	6.1	0.682	13	13	2	6.43	2.36e-07	5.47	1.38e-06	promoter-TSS (NR_003677)	promoter-TSS (NR_003677)	-184	NR_003677	100101490	Hs.710741	NR_003677		PSIMCT-1	-	malignant T cell amplified sequence 1 pseudogene	pseudo
chr20	30463591	30463733	+	5.6	0.882	13	12	2	5.93	1.53e-06	5.75	2.12e-06	intron (NM_001008409, intron 2 of 14)	intron (NM_001008409, intron 2 of 14)	5157	NM_001008409	164395	Hs.712915	NM_001008409	ENSG00000131044	TTLL9	C20orf125|dJ310O13.1	tubulin tyrosine ligase-like family, member 9	protein-coding
chr20	30298966	30299108	+	8.9	0.75	19	19	3.2	5.9	1.77e-09	5.66	3.37e-09	intron (NM_001191, intron 2 of 2)	intron (NM_001191, intron 2 of 2)	11619	NM_138578	598	Hs.516966	NM_001191	ENSG00000171552	BCL2L1	BCL-XL/S|BCL2L|BCLX|BCLXL|BCLXS|Bcl-X|PPP1R52|bcl-xL|bcl-xS	BCL2-like 1	protein-coding
chr20	30761774	30761916	+	6.1	0.737	13	13	3.2	4.03	3.35e-05	8.85	6.13e-09	Intergenic	L1ME2|LINE|L1	16318	NR_002781	128854	Hs.647447	NR_002781		TSPY26P	TSPYL3|bA392M18.1	testis specific protein, Y-linked 26, pseudogene	pseudo
chr20	45903029	45903171	+	4.7	0.588	10	10	2	4.94	5.11e-05	5.3	2.88e-05	intron (NM_183048, intron 11 of 21)	intron (NM_183048, intron 11 of 21)	-44146	NR_024594	100131496	Hs.662547	NR_024594		LOC100131496	-	uncharacterized LOC100131496	miscRNA
chr20	46062501	46062643	+	4.7	0.556	10	10	2	4.94	5.11e-05	5.1	3.92e-05	Intergenic	MLT1C|LTR|ERVL-MaLR	-68029	NM_001174087	8202	Hs.592142	NM_001174087	ENSG00000124151	NCOA3	ACTR|AIB-1|AIB1|CAGH16|CTG26|KAT13B|RAC3|SRC-3|SRC3|TNRC14|TNRC16|TRAM-1|bHLHe42|pCIP	nuclear receptor coactivator 3	protein-coding
chr20	47312735	47312877	+	4.7	0.733	10	10	2	4.94	5.11e-05	7.63	1.26e-06	intron (NM_020820, intron 7 of 39)	L1ME3A|LINE|L1	131614	NM_020820	57580	Hs.153310	NM_020820	ENSG00000124126	PREX1	P-REX1	phosphatidylinositol-3,4,5-trisphosphate-dependent Rac exchange factor 1	protein-coding
chr20	32898875	32899017	+	5.6	0.833	13	12	2	5.93	1.53e-06	4.53	2.22e-05	intron (NM_001161766, intron 1 of 9)	(CAA)n|Simple_repeat|Simple_repeat	662	NM_001161766	191	Hs.388004	NM_000687	ENSG00000101444	AHCY	SAHH|adoHcyase	adenosylhomocysteinase	protein-coding
chr20	33906045	33906187	+	6.1	0.773	13	13	2.4	5.38	1.66e-06	4.01	3.54e-05	intron (NM_018244, intron 7 of 9)	MIR3|SINE|MIR	-25891	NM_178468	128876	Hs.592149	NM_178468	ENSG00000125998	FAM83C	C20orf128|dJ614O4.7	family with sequence similarity 83, member C	protein-coding
chr20	48978117	48978259	+	4.7	0.647	10	10	2	4.94	5.11e-05	5.14	3.69e-05	Intergenic	Charlie1a|DNA|hAT-Charlie	68931	NR_034124	284751	Hs.282325	NR_034124		LOC284751	-	uncharacterized LOC284751	miscRNA
chr20	34213746	34213888	+	6.1	0.7	13	13	2.4	5.38	1.66e-06	6.74	1.39e-07	TTS (NM_152925)	TTS (NM_152925)	10008	NM_003116	6676	Hs.123159	NM_003116	ENSG00000061656	SPAG4	CT127|SUN4	sperm associated antigen 4	protein-coding
chr20	50465617	50465759	+	4.7	0.733	10	10	2	4.94	5.11e-05	7.08	2.42e-06	Intergenic	AluJr|SINE|Alu	-46640	NM_020436	57167	Hs.517113	NM_020436	ENSG00000101115	SALL4	DRRS|HSAL4|ZNF797|dJ1112F19.1	sal-like 4 (Drosophila)	protein-coding
chr20	50618651	50618793	+	4.7	0.688	10	10	2	4.94	5.11e-05	5.03	4.42e-05	Intergenic	Intergenic	189802	NM_199426	55734	Hs.473082	NM_018197	ENSG00000020256	ZFP64	ZNF338	zinc finger protein 64 homolog (mouse)	protein-coding
chr20	50631321	50631463	+	4.7	0.632	10	10	2	4.94	5.11e-05	5.55	1.94e-05	Intergenic	Intergenic	177132	NM_199426	55734	Hs.473082	NM_018197	ENSG00000020256	ZFP64	ZNF338	zinc finger protein 64 homolog (mouse)	protein-coding
chr20	50683828	50683970	+	4.7	0.714	10	10	2	4.94	5.11e-05	6.14	8.27e-06	Intergenic	Intergenic	124625	NM_199426	55734	Hs.473082	NM_018197	ENSG00000020256	ZFP64	ZNF338	zinc finger protein 64 homolog (mouse)	protein-coding
chr20	50969455	50969597	+	4.7	0.846	10	10	2	4.94	5.11e-05	7.55	1.39e-06	Intergenic	L1ME1|LINE|L1	-161002	NM_199427	55734	Hs.473082	NM_018197	ENSG00000020256	ZFP64	ZNF338	zinc finger protein 64 homolog (mouse)	protein-coding
chr20	51815377	51815519	+	4.7	0.833	10	10	2	4.94	5.11e-05	7.39	1.68e-06	intron (NM_001193421, intron 1 of 2)	intron (NM_001193421, intron 1 of 2)	13626	NM_001193421	128553	Hs.473117	NM_001193421	ENSG00000182463	TSHZ2	C20orf17|OVC10-2|TSH2|ZABC2|ZNF218	teashirt zinc finger homeobox 2	protein-coding
chr20	36685917	36686059	+	6.1	0.824	13	13	3.2	4.03	3.35e-05	4.49	1.12e-05	exon (NM_021215, exon 4 of 7)	exon (NM_021215, exon 4 of 7)	24040	NM_021215	58490	Hs.278839	NM_021215	ENSG00000101413	RPRD1B	C20orf77|CREPT|NET60|dJ1057B20.2	regulation of nuclear pre-mRNA domain containing 1B	protein-coding
chr20	36797011	36797153	+	5.6	0.722	13	12	2	5.93	1.53e-06	4.41	2.86e-05	Intergenic	Intergenic	-3382	NM_198951	7052	Hs.517033	NM_004613	ENSG00000198959	TGM2	G-ALPHA-h|GNAH|TG2|TGC	transglutaminase 2 (C polypeptide, protein-glutamine-gamma-glutamyltransferase)	protein-coding
chr20	52772759	52772901	+	4.7	0.786	10	10	2	4.94	5.11e-05	5.38	2.53e-05	intron (NM_001128915, intron 10 of 10)	MLT1E2|LTR|ERVL-MaLR	17686	NM_000782	1591	Hs.89663	NM_000782	ENSG00000019186	CYP24A1	CP24|CYP24|HCAI|P450-CC24	cytochrome P450, family 24, subfamily A, polypeptide 1	protein-coding
chr20	55030363	55030505	+	4.7	0.769	10	10	2	4.94	5.11e-05	6.94	2.88e-06	intron (NM_001164114, intron 5 of 5)	intron (NM_001164114, intron 5 of 5)	-13213	NM_016407	51507	Hs.517134	NM_016407	ENSG00000022277	C20orf43	CDAO5|HSPC164|SHUJUN-3	chromosome 20 open reading frame 43	protein-coding
chr20	43699766	43699908	+	6.1	0.778	13	13	2.4	5.38	1.66e-06	7.22	6.36e-08	intron (NM_006282, intron 10 of 10)	intron (NM_006282, intron 10 of 10)	29916	NM_002251	3787	Hs.117780	NM_002251	ENSG00000124134	KCNS1	KV9.1	potassium voltage-gated channel, delayed-rectifier, subfamily S, member 1	protein-coding
chr20	55583431	55583573	+	4.7	0.667	10	10	2	4.94	5.11e-05	5.47	2.22e-05	Intergenic	Intergenic	258205	NM_001719	655	Hs.473163	NM_001719	ENSG00000101144	BMP7	OP-1	bone morphogenetic protein 7	protein-coding
chr20	43991401	43991543	+	6.1	0.765	13	13	2.4	5.38	1.66e-06	6.31	2.88e-07	promoter-TSS (NM_001099791)	promoter-TSS (NM_001099791)	-268	NM_033542	90196	Hs.733183	NM_001099791	ENSG00000204070	SYS1	C20orf169|dJ453C12.4|dJ453C12.4.1	SYS1 Golgi-localized integral membrane protein homolog (S. cerevisiae)	protein-coding
chr20	56263485	56263627	+	4.7	0.611	10	10	2	4.94	5.11e-05	5.69	1.58e-05	intron (NM_199171, intron 1 of 3)	MER20|DNA|hAT-Charlie	2124	NM_001255976	56937	Hs.517155	NM_001255976	ENSG00000124225	PMEPA1	STAG1|TMEPAI	prostate transmembrane protein, androgen induced 1	protein-coding
chr20	56635137	56635279	+	4.7	0.647	10	10	2	4.94	5.11e-05	5.69	1.58e-05	Intergenic	L1MEc|LINE|L1	-90775	NM_178456	128602	Hs.43977	NM_178456	ENSG00000124237	C20orf85	LLC1|bA196N14.1	chromosome 20 open reading frame 85	protein-coding
chr20	49345238	49345380	+	8	0.731	18	17	4.8	3.52	1.31e-05	4.98	1.32e-07	Intergenic	Intergenic	-2772	NM_032521	84612	Hs.589848	NM_032521	ENSG00000124171	PARD6B	PAR6B	par-6 partitioning defective 6 homolog beta (C. elegans)	protein-coding
chr20	48989762	48989904	+	6.1	0.722	13	13	2	6.43	2.36e-07	5.79	7.51e-07	Intergenic	L2a|LINE|L2	80576	NR_034124	284751	Hs.282325	NR_034124		LOC284751	-	uncharacterized LOC284751	miscRNA
chr20	60711758	60711900	+	4.7	0.625	10	10	2	4.94	5.11e-05	4.92	5.28e-05	TTS (NM_002792)	TTS (NM_002792)	6685	NM_002792	5688	Hs.233952	NM_002792	ENSG00000101182	PSMA7	C6|HSPC|RC6-1|XAPC7	proteasome (prosome, macropain) subunit, alpha type, 7	protein-coding
chr20	60820627	60820769	+	4.7	0.588	10	10	2	4.94	5.11e-05	4.79	6.63e-05	intron (NM_144498, intron 1 of 13)	intron (NM_144498, intron 1 of 13)	7118	NM_144498	9885	Hs.473254	NM_014835	ENSG00000130703	OSBPL2	ORP-2|ORP2	oxysterol binding protein-like 2	protein-coding
chr20	50147521	50147663	+	5.6	0.882	13	12	2.4	4.96	9.07e-06	5.14	6.41e-06	intron (NM_001258292, intron 1 of 9)	MIR|SINE|MIR	11666	NM_001258297	4773	Hs.599855	NM_001136021	ENSG00000101096	NFATC2	NFAT1|NFATP	nuclear factor of activated T-cells, cytoplasmic, calcineurin-dependent 2	protein-coding
chr20	61806068	61806210	+	4.7	0.909	10	10	2	4.94	5.11e-05	9.89	1.24e-07	Intergenic	Intergenic	-3713	NR_029670	406909		NR_029670		MIR124-3	MIRN124-3|MIRN124A3	microRNA 124-3	miscRNA
chr20	50211777	50211919	+	5.6	0.591	13	12	2	5.93	1.53e-06	5.79	1.98e-06	Intergenic	Intergenic	-32478	NM_001258294	4773	Hs.599855	NM_001136021	ENSG00000101096	NFATC2	NFAT1|NFATP	nuclear factor of activated T-cells, cytoplasmic, calcineurin-dependent 2	protein-coding
chr20	62717877	62718019	+	4.7	0.667	10	10	2	4.94	5.11e-05	6.2	7.67e-06	5' UTR (NM_001200019, exon 2 of 6)	5' UTR (NM_001200019, exon 2 of 6)	1579	NM_001200019	4987	Hs.736944	NM_000913	ENSG00000125510	OPRL1	KOR-3|NOCIR|OOR|ORL1	opiate receptor-like 1	protein-coding
chr20	52365184	52365326	+	5.6	0.615	13	12	2.4	4.96	9.07e-06	3.95	8.06e-05	Intergenic	LTR82A|LTR|ERVL	126993	NR_002189	391257	Hs.449977	NR_002189		SUMO1P1	PIC1L|UBL2|UBL6	SUMO1 pseudogene 1	pseudo
chr20	52806495	52806637	+	6.1	0.824	13	13	3.2	4.03	3.35e-05	5.22	2.3e-06	Intergenic	Intergenic	-16050	NM_001128915	1591	Hs.89663	NM_000782	ENSG00000019186	CYP24A1	CP24|CYP24|HCAI|P450-CC24	cytochrome P450, family 24, subfamily A, polypeptide 1	protein-coding
chr20	58496312	58496454	+	6.1	0.882	13	13	2	6.43	2.36e-07	3.98	3.87e-05	exon (NM_014258, exon 3 of 44)	exon (NM_014258, exon 3 of 44)	10826	NM_014258	10388	Hs.202676	NM_014258	ENSG00000196074	SYCP2	SCP2	synaptonemal complex protein 2	protein-coding
chr20	60663465	60663607	+	6.1	0.722	13	13	2	6.43	2.36e-07	10.74	6.24e-10	Intergenic	Intergenic	-22670	NM_003185	6874	Hs.18857	NM_003185	ENSG00000130699	TAF4	TAF2C|TAF2C1|TAF4A|TAFII130|TAFII135	TAF4 RNA polymerase II, TATA box binding protein (TBP)-associated factor, 135kDa	protein-coding
chr20	18522151	18522293	+	5.6	0.8	12	12	2.4	4.96	9.07e-06	11.86	9.45e-10	intron (NM_001172745, intron 12 of 19)	Tigger1|DNA|TcMar-Tigger	-25851	NR_015432	388789	Hs.349092	NR_015432		LINC00493	-	long intergenic non-protein coding RNA 493	miscRNA
chr20	25276978	25277120	+	4.7	0.722	12	10	2	4.94	5.11e-05	6.43	5.61e-06	exon (NM_002862, exon 20 of 20)	exon (NM_002862, exon 20 of 20)	48343	NM_002862	5834	Hs.368157	NM_002862	ENSG00000100994	PYGB	GPBB	phosphorylase, glycogen; brain	protein-coding
chr2	113484213	113484355	+	5.6	0.706	12	12	2	5.93	1.53e-06	7.24	1.95e-07	Intergenic	Intergenic	37970	NM_152515	150468	Hs.434250	NM_152515	ENSG00000169607	CKAP2L	-	cytoskeleton associated protein 2-like	protein-coding
chr2	113533311	113533453	+	5.6	0.857	12	12	2	5.93	1.53e-06	4.71	1.52e-05	intron (NM_000575, intron 6 of 6)	intron (NM_000575, intron 6 of 6)	9589	NM_000575	3552	Hs.1722	NM_000575	ENSG00000115008	IL1A	IL-1A|IL1|IL1-ALPHA|IL1F1	interleukin 1, alpha	protein-coding
chr2	113654044	113654186	+	5.1	0.737	12	11	2.4	4.55	4.58e-05	5.49	8.39e-06	Intergenic	L1MD2|LINE|L1	-16433	NM_173203	27178	Hs.166371	NM_014439	ENSG00000125571	IL37	FIL1|FIL1(ZETA)|FIL1Z|IL-1F7|IL-1H|IL-1H4|IL-1RP1|IL-37|IL1F7|IL1H4|IL1RP1	interleukin 37	protein-coding
chr2	153492018	153492160	+	5.6	0.8	12	12	2	5.93	1.53e-06	10.68	3e-09	intron (NM_052905, intron 21 of 25)	HSMAR1|DNA|TcMar-Mariner	81886	NM_017892	55660	Hs.643580	NM_017892	ENSG00000196504	PRPF40A	FBP-11|FBP11|FLAF1|FNBP3|HIP-10|HIP10|HYPA|NY-REN-6|Prp40	PRP40 pre-mRNA processing factor 40 homolog A (S. cerevisiae)	protein-coding
chr2	171786718	171786860	+	5.6	0.857	12	12	2	5.93	1.53e-06	7.24	1.95e-07	intron (NM_015530, intron 1 of 9)	intron (NM_015530, intron 1 of 9)	1753	NM_015530	26003	Hs.431317	NM_001201428	ENSG00000115806	GORASP2	GOLPH6|GRASP55|GRS2|p59	golgi reassembly stacking protein 2, 55kDa	protein-coding
chr21	27253816	27253958	+	8.4	0.76	18	18	2	8.9	7.45e-12	13.73	5.9e-15	3' UTR (NM_201414, exon 16 of 16)	3' UTR (NM_201414, exon 16 of 16)	-145922	NM_001685	522	Hs.246310	NM_001003696	ENSG00000154723	ATP5J	ATP5|ATP5A|ATPM|CF6|F6	ATP synthase, H+ transporting, mitochondrial Fo complex, subunit F6	protein-coding
chr2	190798540	190798682	+	5.6	0.667	12	12	2	5.93	1.53e-06	9.06	1.81e-08	Intergenic	Intergenic	128844	NM_005259	2660	Hs.41565	NM_005259	ENSG00000138379	MSTN	GDF8|MSLHP	myostatin	protein-coding
chr2	197099305	197099447	+	4.7	0.812	12	10	2	4.94	5.11e-05	6.81	3.42e-06	intron (NM_020760, intron 21 of 28)	intron (NM_020760, intron 21 of 28)	-63040	NM_004226	9262	Hs.88297	NM_004226	ENSG00000081320	STK17B	DRAK2	serine/threonine kinase 17b	protein-coding
chr2	223707039	223707181	+	5.6	0.6	12	12	2.4	4.96	9.07e-06	4.5	2.33e-05	Intergenic	Intergenic	-18622	NM_004457	2181	Hs.655772	NM_004457	ENSG00000123983	ACSL3	ACS3|FACL3|PRO2194	acyl-CoA synthetase long-chain family member 3	protein-coding
chr2	231615465	231615607	+	5.1	0.636	12	11	2.4	4.55	4.58e-05	6.26	2.49e-06	intron (NM_001130849, intron 1 of 8)	MIRb|SINE|MIR	37273	NM_001130849	51719	Hs.603930	NM_001130849	ENSG00000135932	CAB39	MO25	calcium binding protein 39	protein-coding
chr2	28784289	28784431	+	5.1	0.846	11	11	2	5.44	9.23e-06	7.79	3.07e-07	intron (NM_153021, intron 17 of 57)	L1MB5|LINE|L1	65422	NM_153021	151056	Hs.444933	NM_001170585	ENSG00000163803	PLB1	PLB|PLB/LIP|hPLB	phospholipase B1	protein-coding
chr21	30554836	30554978	+	7	0.682	15	15	2.4	6.21	4.51e-08	7.95	1.8e-09	Intergenic	Intergenic	-10908	NR_027072	193629	Hs.720711	NR_027072		LINC00189	C21orf109|NCRNA00189	long intergenic non-protein coding RNA 189	miscRNA
chr2	36504915	36505057	+	5.1	0.8	11	11	2	5.44	9.23e-06	9.55	4.16e-08	Intergenic	Intergenic	77727	NR_037631	100288911	Hs.432924	NR_037631		LOC100288911	-	uncharacterized LOC100288911	miscRNA
chr2	36660888	36661030	+	5.1	0.786	11	11	2	5.44	9.23e-06	7.34	5.45e-07	intron (NM_016441, intron 2 of 16)	intron (NM_016441, intron 2 of 16)	77589	NM_016441	51232	Hs.699247	NM_016441	ENSG00000150938	CRIM1	CRIM-1|S52	cysteine rich transmembrane BMP regulator 1 (chordin-like)	protein-coding
chr2	38143674	38143816	+	4.7	0.917	11	10	2	4.94	5.11e-05	7.01	2.64e-06	Intergenic	MIRc|SINE|MIR	-8717	NM_001170791	151393	Hs.591566	NM_001170791	ENSG00000115841	FAM82A1	FAM82A|PRO34163|PYST9371|RMD-2|RMD2|RMD4	family with sequence similarity 82, member A1	protein-coding
chr2	38593630	38593772	+	4.7	0.812	11	10	2	4.94	5.11e-05	9.26	2.24e-07	intron (NM_001135673, intron 1 of 12)	intron (NM_001135673, intron 1 of 12)	10731	NM_022374	64225	Hs.727652	NM_001135673	ENSG00000119787	ATL2	ARL3IP2|ARL6IP2|atlastin2	atlastin GTPase 2	protein-coding
chr2	44589945	44590087	+	5.1	0.706	11	11	2	5.44	9.23e-06	9.09	6.76e-08	intron (NM_024766, intron 1 of 10)	intron (NM_024766, intron 1 of 10)	973	NM_024766	79823	Hs.468349	NM_024766	ENSG00000143919	CAMKMT	C2orf34|CLNMT|CaM KMT|Cam|KMT	calmodulin-lysine N-methyltransferase	protein-coding
chr2	61186296	61186438	+	4.7	0.647	11	10	2	4.94	5.11e-05	5.64	1.7e-05	intron (NM_144709, intron 11 of 17)	intron (NM_144709, intron 11 of 17)	-58445	NM_002618	5194	Hs.161377	NM_002618	ENSG00000162928	PEX13	NALD|ZWS	peroxisomal biogenesis factor 13	protein-coding
chr2	70609453	70609595	+	4.7	0.8	11	10	2	4.94	5.11e-05	6.68	4.05e-06	Intergenic	Intergenic	-80304	NM_032822	84908	Hs.516077	NM_032822	ENSG00000035141	FAM136A	-	family with sequence similarity 136, member A	protein-coding
chr21	40185726	40185868	+	5.6	0.789	13	12	2	5.93	1.53e-06	7	2.78e-07	intron (NM_005239, intron 3 of 9)	intron (NM_005239, intron 3 of 9)	8042	NM_005239	2114	Hs.644231	NM_001256295	ENSG00000157557	ETS2	ETS2IT1	v-ets erythroblastosis virus E26 oncogene homolog 2 (avian)	protein-coding
chr2	81707492	81707634	+	4.7	0.846	11	10	2	4.94	5.11e-05	9.89	1.24e-07	Intergenic	L1MDa|LINE|L1	-1176076	NM_178839	347730	Hs.591580	NM_178839	ENSG00000162951	LRRTM1	-	leucine rich repeat transmembrane neuronal 1	protein-coding
chr2	82535243	82535385	+	4.7	0.857	11	10	2	4.94	5.11e-05	9.02	2.85e-07	Intergenic	L1MA9|LINE|L1	-548613	NR_033423	1720	Hs.169235	NR_033423		LOC1720	-	dihydrofolate reductase pseudogene	pseudo
chr2	98487193	98487335	+	4.7	0.579	11	10	2	4.94	5.11e-05	4.63	8.72e-05	intron (NM_015348, intron 4 of 40)	intron (NM_015348, intron 4 of 40)	125090	NM_015348	23505	Hs.469376	NM_015348	ENSG00000075568	TMEM131	CC28|PRO1048|RW1|YR-23	transmembrane protein 131	protein-coding
chr2	98569575	98569717	+	4.7	0.867	11	10	2	4.94	5.11e-05	5.64	1.7e-05	intron (NM_015348, intron 1 of 40)	L1MDa|LINE|L1	42708	NM_015348	23505	Hs.469376	NM_015348	ENSG00000075568	TMEM131	CC28|PRO1048|RW1|YR-23	transmembrane protein 131	protein-coding
chr21	48056367	48056509	+	5.6	0.65	12	12	2	5.93	1.53e-06	7.24	1.95e-07	5' UTR (NM_206962, exon 2 of 12)	5' UTR (NM_206962, exon 2 of 12)	931	NM_206962	3275	Hs.154163	NM_001242864	ENSG00000160310	PRMT2	HRMT1L1	protein arginine methyltransferase 2	protein-coding
chr2	101653254	101653396	+	4.7	0.733	11	10	2	4.94	5.11e-05	5.98	1.03e-05	intron (NM_001102426, intron 8 of 19)	intron (NM_001102426, intron 8 of 19)	34634	NM_001098577	6160	Hs.469473	NM_000993	ENSG00000071082	RPL31	L31	ribosomal protein L31	protein-coding
chr21	24894105	24894247	+	4.7	0.857	11	10	2	4.94	5.11e-05	7.8	1.04e-06	Intergenic	L1MA8|LINE|L1	-137020	NR_040254	266917	Hs.145622	NR_040254		D21S2088E	-	D21S2088E	miscRNA
chr21	36524290	36524432	+	4.7	0.8	11	10	2	4.94	5.11e-05	6.68	4.05e-06	Intergenic	L1MEg|LINE|L1	-102766	NM_001754	861	Hs.612648	NM_001001890	ENSG00000159216	RUNX1	AML1|AML1-EVI-1|AMLCR1|CBFA2|EVI-1|PEBP2aB	runt-related transcription factor 1	protein-coding
chr2	102436881	102437023	+	5.1	0.65	11	11	2	5.44	9.23e-06	4.41	5.99e-05	intron (NM_001242559, intron 3 of 29)	intron (NM_001242559, intron 3 of 29)	122414	NM_145687	9448	Hs.741154	NM_001242559	ENSG00000071054	MAP4K4	FLH21957|HGK|MEKKK4|NIK	mitogen-activated protein kinase kinase kinase kinase 4	protein-coding
chr21	36604662	36604804	+	5.1	0.733	11	11	2.4	4.55	4.58e-05	6.7	1.31e-06	Intergenic	Intergenic	-183138	NM_001754	861	Hs.612648	NM_001001890	ENSG00000159216	RUNX1	AML1|AML1-EVI-1|AMLCR1|CBFA2|EVI-1|PEBP2aB	runt-related transcription factor 1	protein-coding
chr21	38443918	38444060	+	5.1	0.824	11	11	2	5.44	9.23e-06	6.06	3.38e-06	intron (NM_153681, intron 1 of 3)	intron (NM_153681, intron 1 of 3)	1114	NM_153681	51227	Hs.716087	NM_153681	ENSG00000185808	PIGP	DCRC|DCRC-S|DSCR5|DSRC	phosphatidylinositol glycan anchor biosynthesis, class P	protein-coding
chr2	109992548	109992690	+	4.7	0.786	11	10	2	4.94	5.11e-05	7.89	9.38e-07	intron (NM_001099289, intron 3 of 9)	intron (NM_001099289, intron 3 of 9)	-62538	NR_036224	100423027		NR_036224		MIR4266	-	microRNA 4266	miscRNA
chr21	40767735	40767877	+	4.7	0.917	11	10	2	4.94	5.11e-05	9.78	1.37e-07	intron (NM_004627, intron 4 of 4)	intron (NM_004627, intron 4 of 4)	8114	NM_001146218	7485	Hs.741308	NM_001146218	ENSG00000182093	WRB	CHD5	tryptophan rich basic protein	protein-coding
chr2	110859492	110859634	+	5.1	0.611	11	11	2.4	4.55	4.58e-05	4.74	3.17e-05	intron (NM_005434, intron 1 of 3)	intron (NM_005434, intron 1 of 3)	14580	NM_005434	7851	Hs.185055	NM_005434	ENSG00000144063	MALL	BENE	mal, T-cell differentiation protein-like	protein-coding
chr2	112730427	112730569	+	5.1	0.846	11	11	2.4	4.55	4.58e-05	5.3	1.16e-05	intron (NM_006343, intron 6 of 18)	intron (NM_006343, intron 6 of 18)	74307	NM_006343	10461	Hs.306178	NM_006343	ENSG00000153208	MERTK	MER|RP38|c-mer	c-mer proto-oncogene tyrosine kinase	protein-coding
chr2	113335885	113336027	+	5.1	0.733	11	11	2	5.44	9.23e-06	6.21	2.69e-06	Intergenic	L1MD2|LINE|L1	-6080	NM_032309	84269	Hs.375707	NM_032309	ENSG00000125611	CHCHD5	C2orf9	coiled-coil-helix-coiled-coil-helix domain containing 5	protein-coding
chr2	113374914	113375056	+	5.1	0.857	11	11	2	5.44	9.23e-06	8.04	2.26e-07	Intergenic	Intergenic	26772	NR_033871	400999	Hs.635980	NR_033871		FLJ42351	-	uncharacterized LOC400999	miscRNA
chr2	113449735	113449877	+	4.7	0.812	11	10	2	4.94	5.11e-05	4.82	6.27e-05	Intergenic	Intergenic	46372	NM_005415	6574	Hs.732750	NM_005415	ENSG00000144136	SLC20A1	GLVR1|Glvr-1|PIT1|PiT-1	solute carrier family 20 (phosphate transporter), member 1	protein-coding
chr2	113559110	113559252	+	5.1	0.667	11	11	2	5.44	9.23e-06	4.24	8.47e-05	Intergenic	L3|LINE|CR1	-16210	NM_000575	3552	Hs.1722	NM_000575	ENSG00000115008	IL1A	IL-1A|IL1|IL1-ALPHA|IL1F1	interleukin 1, alpha	protein-coding
chr21	17276083	17276225	+	4.7	0.917	10	10	2	4.94	5.11e-05	8.79	3.58e-07	Intergenic	L1MEg|LINE|L1	-166688	NR_027790	388815	Hs.473394	NM_001005732		LINC00478	C21orf34|C21orf35|FLJ38295	long intergenic non-protein coding RNA 478	miscRNA
chr21	22485905	22486047	+	4.7	0.846	10	10	2	4.94	5.11e-05	7.31	1.84e-06	intron (NM_004540, intron 1 of 17)	Charlie1a|DNA|hAT-Charlie	115343	NM_004540	4685	Hs.473450	NM_004540	ENSG00000154654	NCAM2	NCAM21	neural cell adhesion molecule 2	protein-coding
chr2	115727389	115727531	+	5.1	0.786	11	11	2	5.44	9.23e-06	10.61	1.45e-08	intron (NM_001178036, intron 2 of 26)	MLT1J1|LTR|ERVL-MaLR	-94787	NM_001178037	57628	Hs.580539	NM_001004360	ENSG00000175497	DPP10	DPL2|DPPY|DPRP3	dipeptidyl-peptidase 10 (non-functional)	protein-coding
chr2	120657793	120657935	+	4.7	0.846	11	10	2	4.94	5.11e-05	6.14	8.27e-06	intron (NM_002830, intron 9 of 26)	L2c|LINE|L2	-112740	NM_001184939	57669	Hs.369232	NM_001184937	ENSG00000115109	EPB41L5	BE37|YMO1	erythrocyte membrane protein band 4.1 like 5	protein-coding
chr21	25522939	25523081	+	4.7	0.833	10	10	2	4.94	5.11e-05	7.89	9.38e-07	Intergenic	Intergenic	-689854	NR_046198	339622	Hs.616316	NR_046198		LOC339622	-	uncharacterized LOC339622	miscRNA
chr2	121157671	121157813	+	4.7	0.684	11	10	2	4.94	5.11e-05	4.72	7.41e-05	Intergenic	Intergenic	54023	NM_002193	3625	Hs.1735	NM_002193	ENSG00000163083	INHBB	-	inhibin, beta B	protein-coding
chr21	25679179	25679321	+	4.7	0.769	10	10	2	4.94	5.11e-05	6.49	5.18e-06	Intergenic	Intergenic	-533614	NR_046198	339622	Hs.616316	NR_046198		LOC339622	-	uncharacterized LOC339622	miscRNA
chr2	134189413	134189555	+	5.1	0.8	11	11	2	5.44	9.23e-06	7.41	4.96e-07	intron (NM_207363, intron 3 of 19)	intron (NM_207363, intron 3 of 19)	136547	NM_207481	344148	Hs.537329	NM_207363	ENSG00000176771	NCKAP5	ERIH1|ERIH2|NAP5	NCK-associated protein 5	protein-coding
chr21	27761537	27761679	+	4.7	0.833	10	10	2	4.94	5.11e-05	6.14	8.27e-06	Intergenic	Intergenic	183973	NM_052954	116159	Hs.37445	NM_052954	ENSG00000166265	CYYR1	C21orf95	cysteine/tyrosine-rich 1	protein-coding
chr2	145594379	145594521	+	4.7	0.75	11	10	2	4.94	5.11e-05	7.63	1.26e-06	intron (NR_033870, intron 2 of 4)	intron (NR_033870, intron 2 of 4)	168916	NR_033870	401014	Hs.742290	NR_033870		DKFZp686O1327	-	uncharacterized LOC401014	miscRNA
chr21	30403089	30403231	+	4.7	0.667	10	10	2	4.94	5.11e-05	8.26	6.2e-07	intron (NM_001001992, intron 3 of 17)	intron (NM_001001992, intron 3 of 17)	6222	NM_006447	10600	Hs.99819	NM_001001992	ENSG00000156256	USP16	UBP-M	ubiquitin specific peptidase 16	protein-coding
chr21	34746682	34746824	+	4.7	0.688	10	10	2	4.94	5.11e-05	8.07	7.65e-07	Intergenic	Intergenic	-28449	NM_005534	3460	Hs.634632	NM_005534	ENSG00000159128	IFNGR2	AF-1|IFGR2|IFNGT1	interferon gamma receptor 2 (interferon gamma transducer 1)	protein-coding
chr2	160471573	160471715	+	4.7	0.667	11	10	2	4.94	5.11e-05	5.42	2.37e-05	intron (NM_013450, intron 1 of 36)	intron (NM_013450, intron 1 of 36)	1415	NM_013450	29994	Hs.470369	NM_013450	ENSG00000123636	BAZ2B	WALp4	bromodomain adjacent to zinc finger domain, 2B	protein-coding
chr2	169029835	169029977	+	5.1	0.846	11	11	2	5.44	9.23e-06	7.79	3.07e-07	intron (NM_013233, intron 2 of 17)	intron (NM_013233, intron 2 of 17)	74199	NM_013233	27347	Hs.276271	NM_013233	ENSG00000198648	STK39	DCHT|PASK|SPAK	serine threonine kinase 39	protein-coding
chr21	38337696	38337838	+	4.7	0.688	10	10	2	4.94	5.11e-05	7.89	9.38e-07	intron (NM_000411, intron 1 of 11)	MIRc|SINE|MIR	1189	NM_001242784	3141	Hs.732538	NM_000411	ENSG00000159267	HLCS	HCS	holocarboxylase synthetase (biotin-(proprionyl-CoA-carboxylase (ATP-hydrolysing)) ligase)	protein-coding
chr21	39859443	39859585	+	4.7	0.588	10	10	2	4.94	5.11e-05	7.71	1.14e-06	intron (NM_001243428, intron 3 of 11)	intron (NM_001243428, intron 3 of 11)	10914	NM_001136155	2078	Hs.473819	NM_001136154	ENSG00000157554	ERG	erg-3|p55	v-ets erythroblastosis virus E26 oncogene homolog (avian)	protein-coding
chr2	174967497	174967639	+	5.1	0.75	11	11	2	5.44	9.23e-06	7.2	6.55e-07	intron (NM_001011708, intron 6 of 9)	MIRb|SINE|MIR	-137138	NM_003111	6670	Hs.531587	NM_001017371	ENSG00000172845	SP3	SPR2	Sp3 transcription factor	protein-coding
chr21	43135622	43135764	+	4.7	0.786	10	10	2	4.94	5.11e-05	7.63	1.26e-06	promoter-TSS (NR_024028)	promoter-TSS (NR_024028)	242	NR_027272	150135	Hs.350679	NM_152506		LINC00479	C21orf129	long intergenic non-protein coding RNA 479	miscRNA
chr2	174987544	174987686	+	5.1	0.846	11	11	2	5.44	9.23e-06	5.27	1.24e-05	intron (NM_001011708, intron 6 of 9)	intron (NM_001011708, intron 6 of 9)	125750	NM_001011708	29789	Hs.157351	NM_001011708	ENSG00000138430	OLA1	DOC45|GBP45|GTBP9|GTPBP9	Obg-like ATPase 1	protein-coding
chr2	178026177	178026319	+	4.7	0.706	11	10	2	4.94	5.11e-05	6.2	7.67e-06	Intergenic	Intergenic	-51174	NM_194247	220988	Hs.516539	NM_194247	ENSG00000170144	HNRNPA3	2610510D13Rik|D10S102|FBRNP|HNRPA3	heterogeneous nuclear ribonucleoprotein A3	protein-coding
chr21	46301855	46301997	+	4.7	0.625	10	10	2	4.94	5.11e-05	9.38	1.99e-07	Intergenic	MIR|SINE|MIR	-8108	NM_004339	754	Hs.474010	NM_004339	ENSG00000183255	PTTG1IP	C21orf1|C21orf3|PBF	pituitary tumor-transforming 1 interacting protein	protein-coding
chr2	182675345	182675487	+	5.1	0.923	11	11	2	5.44	9.23e-06	5.79	5.21e-06	Intergenic	Intergenic	-81056	NM_006751	6744	Hs.196983	NM_001130445	ENSG00000138434	SSFA2	CS-1|CS1|KRAP|SPAG13	sperm specific antigen 2	protein-coding
chr2	188403809	188403951	+	5.1	0.647	11	11	2	5.44	9.23e-06	8.48	1.33e-07	intron (NM_006287, intron 1 of 7)	intron (NM_006287, intron 1 of 7)	15339	NM_001032281	7035	Hs.516578	NM_001032281	ENSG00000003436	TFPI	EPI|LACI|TFI|TFPI1	tissue factor pathway inhibitor (lipoprotein-associated coagulation inhibitor)	protein-coding
chr2	199835797	199835939	+	4.7	0.786	11	10	2	4.94	5.11e-05	9.26	2.24e-07	Intergenic	Intergenic	486951	NM_001172509	23314	Hs.516617	NM_001172509	ENSG00000119042	SATB2	-	SATB homeobox 2	protein-coding
chr2	206610937	206611079	+	5.1	0.857	11	11	2	5.44	9.23e-06	8.04	2.26e-07	intron (NM_018534, intron 10 of 15)	intron (NM_018534, intron 10 of 15)	63784	NM_201264	8828	Hs.471200	NM_003872	ENSG00000118257	NRP2	NP2|NPN2|PRO2714|VEGF165R2	neuropilin 2	protein-coding
chr2	209512096	209512238	+	4.7	0.846	11	10	2	4.94	5.11e-05	7.8	1.04e-06	Intergenic	Intergenic	240611	NM_005048	5746	Hs.570296	NM_005048	ENSG00000144407	PTH2R	PTHR2	parathyroid hormone 2 receptor	protein-coding
chr2	234671176	234671318	+	5.1	0.846	11	11	2	5.44	9.23e-06	7.27	5.98e-07	intron (NM_000463, intron 1 of 4)	L1MC4a|LINE|L1	2328	NM_000463	54658	Hs.554822	NM_000463	ENSG00000241635	UGT1A1	BILIQTL1|GNT1|HUG-BR1|UDPGT|UDPGT 1-1|UGT1|UGT1A	UDP glucuronosyltransferase 1 family, polypeptide A1	protein-coding
chr2	26496369	26496511	+	4.7	0.714	10	10	2	4.94	5.11e-05	5.83	1.28e-05	intron (NM_000183, intron 5 of 15)	intron (NM_000183, intron 5 of 15)	28824	NM_000183	3032	Hs.515848	NM_000183	ENSG00000138029	HADHB	ECHB|MTPB|TP-BETA	hydroxyacyl-CoA dehydrogenase/3-ketoacyl-CoA thiolase/enoyl-CoA hydratase (trifunctional protein), beta subunit	protein-coding
chr22	41883362	41883504	+	6.6	0.8	15	14	2	6.92	3.37e-08	11.04	9.75e-11	intron (NM_001098, intron 1 of 17)	intron (NM_001098, intron 1 of 17)	18304	NM_001098	50	Hs.643610	NM_001098	ENSG00000100412	ACO2	ACONM|ICRD	aconitase 2, mitochondrial	protein-coding
chr22	37586085	37586227	+	5.1	0.857	11	11	2	5.44	9.23e-06	5.79	5.21e-06	Intergenic	MER41-int|LTR|ERV1	-1826	NM_031910	114904	Hs.22011	NM_031910	ENSG00000133466	C1QTNF6	CTRP6|ZACRP6	C1q and tumor necrosis factor related protein 6	protein-coding
chr2	28255143	28255285	+	4.7	0.75	10	10	2	4.94	5.11e-05	7.39	1.68e-06	intron (NM_001261840, intron 5 of 11)	intron (NM_001261840, intron 5 of 11)	35980	NR_036230	100422965		NR_036230		MIR4263	-	microRNA 4263	miscRNA
chr22	42062980	42063122	+	5.1	0.737	11	11	2	5.44	9.23e-06	6.11	3.13e-06	Intergenic	Intergenic	21862	NM_001003796	4809	Hs.182255	NM_001003796	ENSG00000100138	NHP2L1	15.5K|FA-1|FA1|NHPX|OTK27|SNRNP15-5|SNU13|SPAG12|SSFA1	NHP2 non-histone chromosome protein 2-like 1 (S. cerevisiae)	protein-coding
chr22	18111738	18111880	+	4.7	0.667	10	10	2	4.94	5.11e-05	7.16	2.21e-06	promoter-TSS (NM_001696)	promoter-TSS (NM_001696)	-221	NM_001039367	529	Hs.517338	NM_001039366	ENSG00000131100	ATP6V1E1	ATP6E|ATP6E2|ATP6V1E|P31|Vma4	ATPase, H+ transporting, lysosomal 31kDa, V1 subunit E1	protein-coding
chr2	28871414	28871556	+	4.7	0.812	10	10	2	4.94	5.11e-05	5.3	2.88e-05	Intergenic	Intergenic	-103129	NM_206876	5500	Hs.702907	NM_002709	ENSG00000213639	PPP1CB	PP-1B|PP1beta|PPP1CD	protein phosphatase 1, catalytic subunit, beta isozyme	protein-coding
chr22	18405515	18405657	+	4.7	0.588	10	10	2	4.94	5.11e-05	6.68	4.05e-06	intron (NM_015241, intron 1 of 31)	intron (NM_015241, intron 1 of 31)	58141	NR_030378	693233		NR_030378		MIR648	MIRN648|hsa-mir-648	microRNA 648	miscRNA
chr22	19131989	19132131	+	4.7	0.769	10	10	2	4.94	5.11e-05	9.89	1.24e-07	exon (NM_022719, exon 1 of 10)	exon (NM_022719, exon 1 of 10)	130	NM_022719	8220	Hs.741535	NM_022719	ENSG00000100056	DGCR14	DGCR13|DGS-H|DGS-I|DGSH|DGSI|ES2|Es2el	DiGeorge syndrome critical region gene 14	protein-coding
chr22	19854514	19854656	+	4.7	0.769	10	10	2	4.94	5.11e-05	8.68	4.01e-07	Intergenic	L1M5|LINE|L1	-12123	NM_053004	54584	Hs.105642	NM_053004	ENSG00000185838	GNB1L	DGCRK3|GY2|WDR14|WDVCF	guanine nucleotide binding protein (G protein), beta polypeptide 1-like	protein-coding
chr2	37539731	37539873	+	4.7	0.714	10	10	2	4.94	5.11e-05	6.2	7.67e-06	intron (NM_005813, intron 1 of 17)	MER82|DNA|TcMar-Tigger	4420	NM_005813	23683	Hs.716034	NM_005813	ENSG00000115825	PRKD3	EPK2|PKC-NU|PKD3|PRKCN|nPKC-NU	protein kinase D3	protein-coding
chr22	21928615	21928757	+	4.7	0.588	10	10	2	4.94	5.11e-05	7.63	1.26e-06	intron (NR_046082, intron 1 of 3)	MIR|SINE|MIR	6667	NR_046082	7332	Hs.108104	NM_001256355	ENSG00000185651	UBE2L3	E2-F1|L-UBC|UBCH7|UbcM4	ubiquitin-conjugating enzyme E2L 3	protein-coding
chr22	29663439	29663581	+	4.7	0.786	10	10	2	4.94	5.11e-05	6.61	4.4e-06	promoter-TSS (NM_005243)	promoter-TSS (NM_005243)	404	NM_012265	25807	Hs.106730	NM_012265	ENSG00000100263	RHBDD3	C22orf3|HS984G1A|PTAG	rhomboid domain containing 3	protein-coding
chr2	40323304	40323446	+	4.7	0.769	10	10	2	4.94	5.11e-05	6.09	8.92e-06	intron (NR_038441, intron 2 of 4)	intron (NR_038441, intron 2 of 4)	178601	NR_038441	100128590	Hs.741346	NR_038441		SLC8A1-AS1	-	SLC8A1 antisense RNA 1	miscRNA
chr2	40663685	40663827	+	4.7	0.833	10	10	2	4.94	5.11e-05	6.2	7.67e-06	intron (NM_001112802, intron 1 of 7)	intron (NM_001112802, intron 1 of 7)	-6312	NM_001252624	6546	Hs.741346	NM_001112800	ENSG00000183023	SLC8A1	NCX1	solute carrier family 8 (sodium/calcium exchanger), member 1	protein-coding
chr2	42647417	42647559	+	4.7	0.833	10	10	2	4.94	5.11e-05	8.17	6.89e-07	Intergenic	MIRb|SINE|MIR	-59132	NM_004718	9167	Hs.741313	NM_004718	ENSG00000115944	COX7A2L	COX7AR|COX7RP|EB1|SIG81	cytochrome c oxidase subunit VIIa polypeptide 2 like	protein-coding
chr2	43213949	43214091	+	4.7	0.667	10	10	2	4.94	5.11e-05	8.68	4.01e-07	Intergenic	L1ME1|LINE|L1	-194269	NM_012205	23498	Hs.368805	NM_012205	ENSG00000162882	HAAO	3-HAO|HAO	3-hydroxyanthranilate 3,4-dioxygenase	protein-coding
chr22	38543938	38544080	+	4.7	0.688	10	10	2	4.94	5.11e-05	7.23	2.02e-06	intron (NM_001004426, intron 2 of 15)	intron (NM_001004426, intron 2 of 15)	33752	NM_001004426	8398	Hs.170479	NM_001004426	ENSG00000184381	PLA2G6	CaI-PLA2|GVI|INAD1|IPLA2-VIA|NBIA2A|NBIA2B|PARK14|PLA2|PNPLA9|iPLA2|iPLA2beta	phospholipase A2, group VI (cytosolic, calcium-independent)	protein-coding
chr2	44426726	44426868	+	4.7	0.909	10	10	2	4.94	5.11e-05	7.89	9.38e-07	intron (NM_177969, intron 1 of 4)	Charlie7|DNA|hAT-Charlie	30797	NM_001033556	5495	Hs.416769	NM_001033556	ENSG00000138032	PPM1B	PP2C-beta-X|PP2CB|PP2CBETA|PPC2BETAX	protein phosphatase, Mg2+/Mn2+ dependent, 1B	protein-coding
chr2	53427011	53427153	+	4.7	0.909	10	10	2	4.94	5.11e-05	7.98	8.47e-07	Intergenic	Intergenic	-567847	NM_001008708	494143	Hs.585944	NM_001008708	ENSG00000143942	CHAC2	-	ChaC, cation transport regulator homolog 2 (E. coli)	protein-coding
chr22	43398640	43398782	+	4.7	0.786	10	10	2	4.94	5.11e-05	6.2	7.67e-06	intron (NM_001184970, intron 1 of 10)	L1ME4a|LINE|L1	12473	NM_001184970	11252	Hs.162877	NM_001184970	ENSG00000100266	PACSIN2	SDPII	protein kinase C and casein kinase substrate in neurons 2	protein-coding
chr22	44983903	44984045	+	4.7	0.909	10	10	2	4.94	5.11e-05	9.89	1.24e-07	Intergenic	HAL1b|LINE|L1	18754	NR_028411	388910	Hs.332685	NM_001012986		LINC00207	NCRNA00207	long intergenic non-protein coding RNA 207	miscRNA
chr2	55236543	55236685	+	4.7	0.625	10	10	2	4.94	5.11e-05	5.03	4.42e-05	intron (NM_153828, intron 1 of 6)	intron (NM_153828, intron 1 of 6)	856	NM_007008	57142	Hs.741208	NM_007008	ENSG00000115310	RTN4	ASY|NI220/250|NOGO|NOGO-A|NOGOC|NSP|NSP-CL|Nbla00271|Nbla10545|Nogo-B|Nogo-C|RTN-X|RTN4-A|RTN4-B1|RTN4-B2|RTN4-C	reticulon 4	protein-coding
chr22	50554484	50554626	+	4.7	0.909	10	10	2	4.94	5.11e-05	9.89	1.24e-07	intron (NM_001164104, intron 8 of 25)	intron (NM_001164104, intron 8 of 25)	25870	NM_001164105	54456	Hs.62880	NM_001164104	ENSG00000073146	MOV10L1	CHAMP|DJ402G11.8	Mov10l1, Moloney leukemia virus 10-like 1, homolog (mouse)	protein-coding
chr2	55783002	55783144	+	4.7	0.714	10	10	2	4.94	5.11e-05	8.47	5e-07	intron (NM_020463, intron 14 of 14)	intron (NM_020463, intron 14 of 14)	36333	NM_080667	112942	Hs.264208	NM_080667	ENSG00000163001	CCDC104	-	coiled-coil domain containing 104	protein-coding
chr2	55813528	55813670	+	4.7	0.909	10	10	2	4.94	5.11e-05	6.68	4.05e-06	intron (NM_020463, intron 6 of 14)	AT_rich|Low_complexity|Low_complexity	31197	NM_001122964	57223	Hs.516182	NM_001122964	ENSG00000138041	SMEK2	FLFL2|PP4R3B|PSY2|smk1	SMEK homolog 2, suppressor of mek1 (Dictyostelium)	protein-coding
chr2	55994190	55994332	+	4.7	0.786	10	10	2	4.94	5.11e-05	9.89	1.24e-07	Intergenic	MER46C|DNA|TcMar-Tigger	-73250	NM_033109	87178	Hs.388733	NM_033109	ENSG00000138035	PNPT1	OLD35|PNPASE|old-35	polyribonucleotide nucleotidyltransferase 1	protein-coding
chr22	33120055	33120197	+	5.6	0.714	12	12	2.4	4.96	9.07e-06	9.69	8.73e-09	intron (NM_001135774, intron 6 of 13)	MIR3|SINE|MIR	-76676	NM_000362	7078	Hs.644633	NM_000362	ENSG00000100234	TIMP3	HSMRK222|K222|K222TA2|SFD	TIMP metallopeptidase inhibitor 3	protein-coding
chr2	69873414	69873556	+	4.7	0.846	10	10	2	4.94	5.11e-05	6.09	8.92e-06	Intergenic	Intergenic	-2508	NM_014911	22848	Hs.468878	NM_014911	ENSG00000115977	AAK1	-	AP2 associated kinase 1	protein-coding
chr2	75297452	75297594	+	4.7	0.909	10	10	2	4.94	5.11e-05	9.38	1.99e-07	intron (NM_001058, intron 2 of 4)	L1MC3|LINE|L1	-20416	NR_049796	100846995		NR_049796		MIR5000	-	microRNA 5000	miscRNA
chr2	82513586	82513728	+	4.7	0.714	10	10	2	4.94	5.11e-05	8.36	5.57e-07	Intergenic	L2b|LINE|L2	-570270	NR_033423	1720	Hs.169235	NR_033423		LOC1720	-	dihydrofolate reductase pseudogene	pseudo
chr2	84485010	84485152	+	4.7	0.917	10	10	2	4.94	5.11e-05	9.89	1.24e-07	Intergenic	Intergenic	-32725	NR_003663	388965	Hs.731102	NR_003663		FUNDC2P2	-	FUN14 domain containing 2 pseudogene 2	pseudo
chr2	89011316	89011458	+	4.7	0.667	10	10	2	4.94	5.11e-05	8.36	5.57e-07	intron (NM_144563, intron 3 of 8)	FLAM_C|SINE|Alu	20211	NM_144563	22934	Hs.469264	NM_144563	ENSG00000153574	RPIA	RPI	ribose 5-phosphate isomerase A	protein-coding
chr22	41864865	41865007	+	5.6	0.722	12	12	2	5.93	1.53e-06	5.87	1.71e-06	promoter-TSS (NM_032758)	promoter-TSS (NM_032758)	-193	NM_001098	50	Hs.643610	NM_001098	ENSG00000100412	ACO2	ACONM|ICRD	aconitase 2, mitochondrial	protein-coding
chr2	96872952	96873094	+	4.7	0.667	10	10	2	4.94	5.11e-05	4.69	7.83e-05	intron (NM_020151, intron 1 of 7)	intron (NM_020151, intron 1 of 7)	-1131	NR_046322	285033	Hs.58648	NM_001037228		LOC285033	-	uncharacterized LOC285033	miscRNA
chr2	97000799	97000941	+	4.7	0.769	10	10	2	4.94	5.11e-05	4.82	6.27e-05	promoter-TSS (NM_015341)	promoter-TSS (NM_015341)	-614	NM_015341	23397	Hs.308045	NM_015341	ENSG00000121152	NCAPH	BRRN1|CAP-H|HCAP-H	non-SMC condensin I complex, subunit H	protein-coding
chr2	99728038	99728180	+	4.7	0.8	10	10	2	4.94	5.11e-05	5.69	1.58e-05	intron (NM_025244, intron 4 of 20)	intron (NM_025244, intron 4 of 20)	29928	NM_182911	80705	Hs.120267	NM_025244	ENSG00000135951	TSGA10	CEP4L|CT79	testis specific, 10	protein-coding
chr22	30523803	30523945	+	4.7	0.923	11	10	2	4.94	5.11e-05	8.07	7.65e-07	intron (NM_152510, intron 10 of 10)	L2|LINE|L2	47421	NM_152510	150280	Hs.120391	NM_152510	ENSG00000176635	HORMAD2	-	HORMA domain containing 2	protein-coding
chr2	100236516	100236658	+	4.7	0.833	10	10	2	4.94	5.11e-05	9.89	1.24e-07	intron (NM_001025108, intron 12 of 23)	intron (NM_001025108, intron 12 of 23)	-130107	NM_001037872	51455	Hs.443077	NM_001037872	ENSG00000135945	REV1	REV1L	REV1, polymerase (DNA directed)	protein-coding
chr2	102371492	102371634	+	4.7	0.923	10	10	2	4.94	5.11e-05	4.92	5.28e-05	intron (NM_001242559, intron 2 of 29)	intron (NM_001242559, intron 2 of 29)	57025	NM_145687	9448	Hs.741154	NM_001242559	ENSG00000071054	MAP4K4	FLH21957|HGK|MEKKK4|NIK	mitogen-activated protein kinase kinase kinase kinase 4	protein-coding
chr2	112658295	112658437	+	4.7	0.786	10	10	2	4.94	5.11e-05	5.64	1.7e-05	intron (NM_006343, intron 1 of 18)	intron (NM_006343, intron 1 of 18)	2175	NM_006343	10461	Hs.306178	NM_006343	ENSG00000153208	MERTK	MER|RP38|c-mer	c-mer proto-oncogene tyrosine kinase	protein-coding
chr2	112670557	112670699	+	4.7	0.625	10	10	2	4.94	5.11e-05	6.04	9.61e-06	intron (NM_006343, intron 1 of 18)	intron (NM_006343, intron 1 of 18)	14437	NM_006343	10461	Hs.306178	NM_006343	ENSG00000153208	MERTK	MER|RP38|c-mer	c-mer proto-oncogene tyrosine kinase	protein-coding
chr2	122424303	122424445	+	4.7	0.786	10	10	2	4.94	5.11e-05	7.63	1.26e-06	intron (NR_037857, intron 2 of 3)	L1ME3C|LINE|L1	16809	NR_037856	254128	Hs.712685	NR_037856		LOC254128	-	uncharacterized LOC254128	miscRNA
chr2	139186043	139186185	+	4.7	0.917	10	10	2	4.94	5.11e-05	9.89	1.24e-07	Intergenic	Intergenic	-73236	NM_001001664	339745	Hs.333297	NM_001001664	ENSG00000144228	SPOPL	-	speckle-type POZ protein-like	protein-coding
chr2	145123601	145123743	+	4.7	0.769	10	10	2	4.94	5.11e-05	9.89	1.24e-07	Intergenic	MIRb|SINE|MIR	-33589	NM_001164629	79712	Hs.724213	NM_001006636	ENSG00000121964	GTDC1	Hmat-Xa|mat-Xa	glycosyltransferase-like domain containing 1	protein-coding
chr2	147713704	147713846	+	4.7	0.667	10	10	2	4.94	5.11e-05	7.55	1.39e-06	Intergenic	Intergenic	369150	NR_026904	728773	Hs.334462	NR_026904		PABPC1P2	PABP2|PABP4|PABPCP2|PABPCP4	poly(A) binding protein, cytoplasmic 1 pseudogene 2	pseudo
chr2	153322060	153322202	+	4.7	0.769	10	10	2	4.94	5.11e-05	5.79	1.38e-05	intron (NM_052905, intron 1 of 25)	intron (NM_052905, intron 1 of 25)	130380	NM_052905	114793	Hs.654630	NM_052905	ENSG00000157827	FMNL2	FHOD2	formin-like 2	protein-coding
chr2	155518805	155518947	+	4.7	0.769	10	10	2	4.94	5.11e-05	8.07	7.65e-07	Intergenic	L1ME3A|LINE|L1	-36217	NM_001260508	3760	Hs.591606	NM_001260508	ENSG00000162989	KCNJ3	GIRK1|KGA|KIR3.1	potassium inwardly-rectifying channel, subfamily J, member 3	protein-coding
chr2	158117079	158117221	+	4.7	0.688	10	10	2	4.94	5.11e-05	5.34	2.7e-05	intron (NM_014568, intron 1 of 9)	intron (NM_014568, intron 1 of 9)	2810	NM_014568	11227	Hs.269027	NM_014568	ENSG00000136542	GALNT5	GALNAC-T5	UDP-N-acetyl-alpha-D-galactosamine:polypeptide N-acetylgalactosaminyltransferase 5 (GalNAc-T5)	protein-coding
chr2	159317159	159317301	+	4.7	0.786	10	10	2	4.94	5.11e-05	5.64	1.7e-05	intron (NM_001005476, intron 1 of 20)	intron (NM_001005476, intron 1 of 20)	3754	NM_001005476	8502	Hs.407580	NM_001005476	ENSG00000144283	PKP4	p0071	plakophilin 4	protein-coding
chr2	163053627	163053769	+	4.7	0.846	10	10	2	4.94	5.11e-05	7.01	2.64e-06	intron (NM_004460, intron 16 of 25)	intron (NM_004460, intron 16 of 25)	-44784	NM_002054	2641	Hs.516494	NM_002054	ENSG00000115263	GCG	GLP1|GLP2|GRPP	glucagon	protein-coding
chr2	175109151	175109293	+	4.7	0.909	10	10	2	4.94	5.11e-05	8.17	6.89e-07	intron (NM_001011708, intron 1 of 9)	MER2|DNA|TcMar-Tigger	4143	NM_001011708	29789	Hs.157351	NM_001011708	ENSG00000138430	OLA1	DOC45|GBP45|GTBP9|GTPBP9	Obg-like ATPase 1	protein-coding
chr2	180487117	180487259	+	4.7	0.769	10	10	2	4.94	5.11e-05	9.89	1.24e-07	intron (NM_152520, intron 3 of 9)	intron (NM_152520, intron 3 of 9)	-36557	NR_049778	151126	Hs.655005	NM_001113397	ENSG00000144331	ZNF385B	ZFN533|ZNF533	zinc finger protein 385B	protein-coding
chr2	182382232	182382374	+	4.7	0.8	10	10	2	4.94	5.11e-05	7.71	1.14e-06	intron (NM_000885, intron 17 of 27)	intron (NM_000885, intron 17 of 27)	60684	NM_000885	3676	Hs.440955	NM_000885	ENSG00000115232	ITGA4	CD49D|IA4	integrin, alpha 4 (antigen CD49D, alpha 4 subunit of VLA-4 receptor)	protein-coding
chr2	182607470	182607612	+	4.7	0.8	10	10	2	4.94	5.11e-05	6.2	7.67e-06	Intergenic	Intergenic	-62149	NM_002500	4760	Hs.741598	NM_002500	ENSG00000162992	NEUROD1	BETA2|BHF-1|MODY6|NEUROD|bHLHa3	neuronal differentiation 1	protein-coding
chr2	182918214	182918356	+	4.7	0.769	10	10	2	4.94	5.11e-05	7.01	2.64e-06	intron (NR_048566, intron 2 of 5)	intron (NR_048566, intron 2 of 5)	67734	NM_001261425	151242	Hs.10941	NM_001080545	ENSG00000150722	PPP1R1C	IPP5	protein phosphatase 1, regulatory (inhibitor) subunit 1C	protein-coding
chr2	186408073	186408215	+	4.7	0.769	10	10	2	4.94	5.11e-05	8.47	5e-07	Intergenic	Intergenic	-195211	NM_173651	401024	Hs.98025	NM_207482	ENSG00000188738	FSIP2	-	fibrous sheath interacting protein 2	protein-coding
chr2	191433851	191433993	+	4.7	0.857	10	10	2	4.94	5.11e-05	5.93	1.11e-05	Intergenic	HAL1|LINE|L1	-34454	NM_001142645	100131211	Hs.659824	NM_001142645	ENSG00000189362	TMEM194B	-	transmembrane protein 194B	protein-coding
chr2	113033269	113033411	+	7.5	0.75	17	16	3.2	4.96	3.18e-07	8.35	2.61e-10	5' UTR (NM_198581, exon 1 of 12)	5' UTR (NM_198581, exon 1 of 12)	162	NM_198581	376940	Hs.190477	NM_198581	ENSG00000188177	ZC3H6	ZC3HDC6	zinc finger CCCH-type containing 6	protein-coding
chr2	191668737	191668879	+	4.7	0.833	10	10	2	4.94	5.11e-05	6.94	2.88e-06	Intergenic	Intergenic	-76739	NM_001256310	2744	Hs.737608	NM_001256310	ENSG00000115419	GLS	AAD20|GAC|GAM|GLS1|KGA	glutaminase	protein-coding
chr2	192545339	192545481	+	4.7	0.833	10	10	2	4.94	5.11e-05	6.49	5.18e-06	intron (NM_001254736, intron 2 of 5)	intron (NM_001254736, intron 2 of 5)	2548	NR_045623	64859	Hs.591610	NM_022837	ENSG00000173559	NABP1	OBFC2A|SOSS-B2|SSB2	nucleic acid binding protein 1	protein-coding
chr2	193117215	193117357	+	4.7	0.909	10	10	2	4.94	5.11e-05	9.64	1.55e-07	Intergenic	Intergenic	-57642	NM_016192	23671	Hs.144513	NM_016192	ENSG00000144339	TMEFF2	CT120.2|HPP1|TENB2|TPEF|TR	transmembrane protein with EGF-like and two follistatin-like domains 2	protein-coding
chr2	201577311	201577453	+	4.7	0.786	10	10	2	4.94	5.11e-05	6.43	5.61e-06	non-coding (NR_037886, exon 3 of 3)	non-coding (NR_037886, exon 3 of 3)	16936	NR_001557	344454	Hs.148269	NR_001557		AOX2P	AOH2|AOX2	aldehyde oxidase 2 pseudogene	pseudo
chr2	202014475	202014617	+	4.7	0.833	10	10	2	4.94	5.11e-05	6.81	3.42e-06	exon (NM_003879, exon 8 of 10)	exon (NM_003879, exon 8 of 10)	7969	NR_040030	65072	Hs.664613	NR_040030		CFLAR-AS1	ALS2CR10	CFLAR antisense RNA 1	miscRNA
chr2	205203793	205203935	+	4.7	0.909	10	10	2	4.94	5.11e-05	6.68	4.05e-06	Intergenic	HAL1|LINE|L1	-206652	NM_152526	117583	Hs.657382	NM_057177	ENSG00000116117	PARD3B	ALS2CR19|PAR3B|PAR3L|PAR3LC|PAR3beta|Par3Lb	par-3 partitioning defective 3 homolog B (C. elegans)	protein-coding
chr2	208557194	208557336	+	4.7	0.846	10	10	2	4.94	5.11e-05	7.55	1.39e-06	Intergenic	Intergenic	-18999	NM_001142300	151195	Hs.597952	NM_001142300	ENSG00000163249	CCNYL1	-	cyclin Y-like 1	protein-coding
chr2	216876670	216876812	+	4.7	0.706	10	10	2	4.94	5.11e-05	8.07	7.65e-07	intron (NM_018000, intron 1 of 4)	intron (NM_018000, intron 1 of 4)	1605	NM_018000	55686	Hs.714977	NM_018000	ENSG00000118242	MREG	DSU|WDT2	melanoregulin	protein-coding
chr2	223555600	223555742	+	4.7	0.588	10	10	2	4.94	5.11e-05	4.82	6.27e-05	intron (NM_058165, intron 3 of 5)	intron (NM_058165, intron 3 of 5)	19214	NM_058165	116255	Hs.344090	NM_058165	ENSG00000124003	MOGAT1	DGAT2L|DGAT2L1|MGAT1	monoacylglycerol O-acyltransferase 1	protein-coding
chr2	223904441	223904583	+	4.7	0.769	10	10	2	4.94	5.11e-05	7.46	1.53e-06	Intergenic	L1M4|LINE|L1	-12350	NM_080671	23704	Hs.348522	NM_080671	ENSG00000152049	KCNE4	MIRP3	potassium voltage-gated channel, Isk-related family, member 4	protein-coding
chr2	230138918	230139060	+	4.7	0.786	10	10	2	4.94	5.11e-05	7.89	9.38e-07	Intergenic	Intergenic	-2932	NM_001100818	55022	Hs.741427	NM_001100818	ENSG00000153823	PID1	NYGGF4|P-CLI1|PCLI1	phosphotyrosine interaction domain containing 1	protein-coding
chr2	232825465	232825607	+	4.7	0.917	10	10	2	4.94	5.11e-05	7.46	1.53e-06	promoter-TSS (NM_152383)	promoter-TSS (NM_152383)	-757	NM_152383	129563	Hs.732236	NM_001257281	ENSG00000144535	DIS3L2	FAM6A|PRLMNS	DIS3 mitotic control homolog (S. cerevisiae)-like 2	protein-coding
chr2	234558167	234558309	+	4.7	0.833	10	10	2	4.94	5.11e-05	9.89	1.24e-07	intron (NM_019075, intron 1 of 4)	L1ME4a|LINE|L1	13115	NM_019075	54575	Hs.554822	NM_019075	ENSG00000242515	UGT1A10	UDPGT|UGT-1J|UGT1-10|UGT1.10|UGT1J	UDP glucuronosyltransferase 1 family, polypeptide A10	protein-coding
chr2	235331777	235331919	+	4.7	0.769	10	10	2	4.94	5.11e-05	7.63	1.26e-06	Intergenic	MLT1D|LTR|ERVL-MaLR	73845	NM_005737	10123	Hs.730678	NM_005737	ENSG00000188042	ARL4C	ARL7|LAK	ADP-ribosylation factor-like 4C	protein-coding
chr2	235957923	235958065	+	4.7	0.579	10	10	2	4.94	5.11e-05	9.89	1.24e-07	intron (NM_014521, intron 4 of 5)	intron (NM_014521, intron 4 of 5)	97366	NM_014521	23677	Hs.516777	NM_014521	ENSG00000130147	SH3BP4	BOG25|TTP	SH3-domain binding protein 4	protein-coding
chr2	237685222	237685364	+	4.7	0.769	10	10	2	4.94	5.11e-05	7.63	1.26e-06	Intergenic	Intergenic	206913	NM_020311	57007	Hs.471751	NM_020311	ENSG00000144476	CXCR7	CMKOR1|CXC-R7|CXCR-7|GPR159|RDC-1|RDC1	chemokine (C-X-C motif) receptor 7	protein-coding
chr2	238777778	238777920	+	4.7	0.625	10	10	2	4.94	5.11e-05	7.08	2.42e-06	intron (NM_005855, intron 1 of 2)	intron (NM_005855, intron 1 of 2)	9662	NM_005855	10267	Hs.471783	NM_005855	ENSG00000132329	RAMP1	-	receptor (G protein-coupled) activity modifying protein 1	protein-coding
chr2	105953311	105953453	+	6.1	0.667	14	13	2	6.43	2.36e-07	6.18	3.62e-07	promoter-TSS (NM_024093)	promoter-TSS (NM_024093)	-631	NM_024093	79074	Hs.549577	NM_024093	ENSG00000135974	C2orf49	asw	chromosome 2 open reading frame 49	protein-coding
chr2	193003044	193003186	+	6.6	0.833	14	14	2	6.92	3.37e-08	13.84	5.25e-12	intron (NM_016192, intron 4 of 9)	intron (NM_016192, intron 4 of 9)	56529	NM_016192	23671	Hs.144513	NM_016192	ENSG00000144339	TMEFF2	CT120.2|HPP1|TENB2|TPEF|TR	transmembrane protein with EGF-like and two follistatin-like domains 2	protein-coding
chr2	99529491	99529633	+	6.1	0.714	13	13	2	6.43	2.36e-07	5.82	7e-07	intron (NM_207362, intron 1 of 9)	intron (NM_207362, intron 1 of 9)	23122	NM_207362	343990	Hs.469398	NM_207362	ENSG00000196872	KIAA1211L	C2orf55	KIAA1211-like	protein-coding
chr2	103065793	103065935	+	6.1	0.636	13	13	2.4	5.38	1.66e-06	8.28	1.32e-08	intron (NM_003853, intron 10 of 11)	intron (NM_003853, intron 10 of 11)	17115	NR_039930	100616157		NR_039930		MIR4772	-	microRNA 4772	miscRNA
chr2	109539343	109539485	+	6.1	0.708	13	13	2.4	5.38	1.66e-06	7.46	4.39e-08	intron (NM_022336, intron 5 of 11)	intron (NM_022336, intron 5 of 11)	66414	NM_022336	10913	Hs.171971	NM_022336	ENSG00000135960	EDAR	DL|ED1R|ED3|ED5|EDA-A1R|EDA1R|EDA3|HRM1	ectodysplasin A receptor	protein-coding
chr2	112763954	112764096	+	5.6	0.778	13	12	2	5.93	1.53e-06	8.33	4.43e-08	intron (NM_006343, intron 13 of 18)	intron (NM_006343, intron 13 of 18)	-48775	NM_032824	84910	Hs.656298	NM_032824	ENSG00000153214	TMEM87B	-	transmembrane protein 87B	protein-coding
chr2	113561354	113561496	+	6.1	0.615	13	13	2.4	5.38	1.66e-06	4.8	5.57e-06	Intergenic	MIRb|SINE|MIR	-18454	NM_000575	3552	Hs.1722	NM_000575	ENSG00000115008	IL1A	IL-1A|IL1|IL1-ALPHA|IL1F1	interleukin 1, alpha	protein-coding
chr2	113998294	113998436	+	5.1	0.765	13	11	2	5.44	9.23e-06	5.06	1.79e-05	TTS (NR_047570)	TTS (NR_047570)	4519	NR_015377	654433	Hs.656660	NR_015377		LOC654433	-	uncharacterized LOC654433	miscRNA
chr2	114673630	114673772	+	5.1	0.882	13	11	2.4	4.55	4.58e-05	5.83	4.85e-06	intron (NM_005721, intron 2 of 11)	intron (NM_005721, intron 2 of 11)	26164	NM_005721	10096	Hs.433512	NM_005721	ENSG00000115091	ACTR3	ARP3	ARP3 actin-related protein 3 homolog (yeast)	protein-coding
chr2	120771705	120771847	+	5.6	0.714	13	12	2	5.93	1.53e-06	7	2.78e-07	intron (NM_001184938, intron 1 of 16)	intron (NM_001184938, intron 1 of 16)	991	NM_001184938	57669	Hs.369232	NM_001184937	ENSG00000115109	EPB41L5	BE37|YMO1	erythrocyte membrane protein band 4.1 like 5	protein-coding
chr2	145117081	145117223	+	6.1	0.867	13	13	2	6.43	2.36e-07	12.85	7.31e-11	Intergenic	Intergenic	-27069	NM_001164629	79712	Hs.724213	NM_001006636	ENSG00000121964	GTDC1	Hmat-Xa|mat-Xa	glycosyltransferase-like domain containing 1	protein-coding
chr2	153370825	153370967	+	6.1	0.812	13	13	3.2	4.03	3.35e-05	8.2	1.47e-08	intron (NM_052905, intron 1 of 25)	intron (NM_052905, intron 1 of 25)	179145	NM_052905	114793	Hs.654630	NM_052905	ENSG00000157827	FMNL2	FHOD2	formin-like 2	protein-coding
chr2	169849039	169849181	+	6.1	0.652	13	13	2.4	5.38	1.66e-06	8.2	1.47e-08	intron (NM_003742, intron 8 of 27)	MIRb|SINE|MIR	38723	NM_003742	8647	Hs.658439	NM_003742	ENSG00000073734	ABCB11	ABC16|BRIC2|BSEP|PFIC-2|PFIC2|PGY4|SPGP	ATP-binding cassette, sub-family B (MDR/TAP), member 11	protein-coding
chr2	235159228	235159370	+	5.6	0.762	13	12	2	5.93	1.53e-06	6.17	1.02e-06	Intergenic	Intergenic	199953	NM_006944	6694	Hs.444488	NM_006944	ENSG00000072080	SPP2	SPP-24|SPP24	secreted phosphoprotein 2, 24kDa	protein-coding
chr2	43520815	43520957	+	5.1	0.875	12	11	2	5.44	9.23e-06	9.2	6e-08	intron (NM_022065, intron 31 of 37)	L3|LINE|CR1	66536	NR_027251	100129726	Hs.194480	NM_178529		LOC100129726	-	uncharacterized LOC100129726	miscRNA
chr2	45910972	45911114	+	5.1	0.667	12	11	2	5.44	9.23e-06	6.31	2.31e-06	intron (NM_005400, intron 1 of 14)	intron (NM_005400, intron 1 of 14)	32000	NM_005400	5581	Hs.580351	NM_005400	ENSG00000171132	PRKCE	PKCE|nPKC-epsilon	protein kinase C, epsilon	protein-coding
chr2	53066182	53066324	+	5.6	0.857	12	12	2	5.93	1.53e-06	11.41	1.45e-09	Intergenic	Intergenic	-928676	NM_001008708	494143	Hs.585944	NM_001008708	ENSG00000143942	CHAC2	-	ChaC, cation transport regulator homolog 2 (E. coli)	protein-coding
chr2	53703438	53703580	+	5.6	0.929	12	12	2	5.93	1.53e-06	8.01	6.73e-08	Intergenic	Intergenic	-291420	NM_001008708	494143	Hs.585944	NM_001008708	ENSG00000143942	CHAC2	-	ChaC, cation transport regulator homolog 2 (E. coli)	protein-coding
chr2	64440169	64440311	+	4.7	0.8	12	10	2	4.94	5.11e-05	5.98	1.03e-05	Intergenic	Intergenic	-7621	NR_033837	150992	Hs.272318	NR_033837		LINC00309	NCRNA00309	long intergenic non-protein coding RNA 309	miscRNA
chr2	95768289	95768431	+	5.1	0.75	12	11	2	5.44	9.23e-06	7.79	3.07e-07	intron (NM_031902, intron 7 of 11)	AluJr|SINE|Alu	19394	NM_031902	64969	Hs.655259	NM_031902	ENSG00000144029	MRPS5	MRP-S5|S5mt	mitochondrial ribosomal protein S5	protein-coding
chr2	103778312	103778454	+	5.1	0.684	12	11	2.4	4.55	4.58e-05	6.88	1.02e-06	Intergenic	Intergenic	399893	NM_144632	130827	Hs.436203	NM_144632	ENSG00000170417	TMEM182	-	transmembrane protein 182	protein-coding
chr2	105986935	105987077	+	5.6	0.8	12	12	2	5.93	1.53e-06	6.46	6.43e-07	intron (NM_001450, intron 3 of 5)	intron (NM_001450, intron 3 of 5)	28569	NM_001039492	2274	Hs.443687	NM_001039492	ENSG00000115641	FHL2	AAG11|DRAL|FHL-2|SLIM-3|SLIM3	four and a half LIM domains 2	protein-coding
chr2	113034063	113034205	+	5.6	0.867	12	12	2	5.93	1.53e-06	6.46	6.43e-07	intron (NM_198581, intron 1 of 11)	intron (NM_198581, intron 1 of 11)	956	NM_198581	376940	Hs.190477	NM_198581	ENSG00000188177	ZC3H6	ZC3HDC6	zinc finger CCCH-type containing 6	protein-coding
chr3	98424581	98424723	+	6.1	0.714	13	13	2	6.43	2.36e-07	7.28	5.8e-08	Intergenic	MER20|DNA|hAT-Charlie	-26428	NM_001271146	10402	Hs.148716	NM_001271142	ENSG00000064225	ST3GAL6	SIAT10|ST3GALVI	ST3 beta-galactoside alpha-2,3-sialyltransferase 6	protein-coding
chr3	123026289	123026431	+	5.1	0.846	11	11	2	5.44	9.23e-06	10.87	1.13e-08	intron (NM_183357, intron 12 of 20)	intron (NM_183357, intron 12 of 20)	105586	NM_012430	26984	Hs.477361	NM_012430	ENSG00000121542	SEC22A	SEC22L2	SEC22 vesicle trafficking protein homolog A (S. cerevisiae)	protein-coding
chr3	124259249	124259391	+	5.1	0.917	11	11	2	5.44	9.23e-06	10.87	1.13e-08	intron (NM_001024660, intron 33 of 59)	intron (NM_001024660, intron 33 of 59)	-44186	NM_007064	8997	Hs.8004	NM_001024660	ENSG00000160145	KALRN	ARHGEF24|CHD5|CHDS5|DUET|DUO|HAPIP|TRAD	kalirin, RhoGEF kinase	protein-coding
chr3	129365281	129365423	+	5.1	0.923	11	11	2	5.44	9.23e-06	8.48	1.33e-07	Intergenic	Intergenic	-39770	NM_015103	23129	Hs.301685	NM_015103	ENSG00000004399	PLXND1	PLEXD1	plexin D1	protein-coding
chr3	147210347	147210489	+	4.7	0.8	11	10	2	4.94	5.11e-05	9.02	2.85e-07	Intergenic	Intergenic	83237	NM_003412	7545	Hs.647962	NM_003412	ENSG00000152977	ZIC1	ZIC|ZNF201	Zic family member 1	protein-coding
chr3	149966857	149966999	+	4.7	0.8	11	10	2	4.94	5.11e-05	6.49	5.18e-06	Intergenic	Intergenic	-159860	NM_014779	9819	Hs.730710	NM_014779	ENSG00000196428	TSC22D2	TILZ4a|TILZ4b|TILZ4c	TSC22 domain family, member 2	protein-coding
chr3	157980057	157980199	+	4.7	0.667	11	10	2	4.94	5.11e-05	8.9	3.2e-07	intron (NM_016625, intron 4 of 9)	L1ME1|LINE|L1	152236	NM_016625	51319	Hs.591283	NM_016625	ENSG00000174891	RSRC1	SFRS21|SRrp53	arginine/serine-rich coiled-coil 1	protein-coding
chr3	159346843	159346985	+	5.1	0.846	11	11	2.4	4.55	4.58e-05	7.49	4.52e-07	intron (NM_001197108, intron 1 of 6)	intron (NM_001197108, intron 1 of 6)	-210736	NM_001197109	29970	Hs.134665	NM_001197107	ENSG00000151967	SCHIP1	SCHIP-1	schwannomin interacting protein 1	protein-coding
chr3	161068030	161068172	+	4.7	0.786	11	10	2	4.94	5.11e-05	5.64	1.7e-05	intron (NM_001040100, intron 2 of 2)	intron (NM_001040100, intron 2 of 2)	21770	NM_001040100	165679	Hs.704270	NM_145035	ENSG00000196542	SPTSSB	ADMP|C3orf57|SSSPTB	serine palmitoyltransferase, small subunit B	protein-coding
chr3	100427846	100427988	+	5.1	0.75	13	11	2.4	4.55	4.58e-05	4.86	2.54e-05	promoter-TSS (NM_001195479)	promoter-TSS (NM_001195479)	-217	NM_001007565	10342	Hs.518123	NM_001007565	ENSG00000114354	TFG	HMSNP|TF6|TRKT3	TRK-fused gene	protein-coding
chr3	165573611	165573753	+	5.1	0.647	11	11	2	5.44	9.23e-06	6.11	3.13e-06	Intergenic	Intergenic	-18429	NM_000055	590	Hs.420483	NM_000055	ENSG00000114200	BCHE	CHE1|E1	butyrylcholinesterase	protein-coding
chr3	174536564	174536706	+	5.1	0.786	11	11	2.4	4.55	4.58e-05	9.79	3.23e-08	Intergenic	Intergenic	-40476	NM_207015	254827	Hs.660010	NM_207015	ENSG00000177694	NAALADL2	-	N-acetylated alpha-linked acidic dipeptidase-like 2	protein-coding
chr3	179687734	179687876	+	4.7	0.857	11	10	2	4.94	5.11e-05	5.83	1.28e-05	intron (NM_001256750, intron 1 of 14)	intron (NM_001256750, intron 1 of 14)	4203	NM_001256755	51555	Hs.235331	NM_001256750	ENSG00000114757	PEX5L	PEX5R|PEX5RP|PXR2|PXR2B	peroxisomal biogenesis factor 5-like	protein-coding
chr3	182890098	182890240	+	5.1	0.786	11	11	2	5.44	9.23e-06	10.87	1.13e-08	Intergenic	L1MCc|LINE|L1	-9502	NM_014398	27074	Hs.518448	NM_014398	ENSG00000078081	LAMP3	CD208|DC LAMP|DC-LAMP|DCLAMP|LAMP|LAMP-3|TSC403	lysosomal-associated membrane protein 3	protein-coding
chr3	185000249	185000391	+	4.7	0.609	11	10	2	4.94	5.11e-05	5.83	1.28e-05	promoter-TSS (NM_001242314)	promoter-TSS (NM_001242314)	-409	NM_001242317	9175	Hs.634586	NM_001242314	ENSG00000073803	MAP3K13	LZK|MEKK13|MLK	mitogen-activated protein kinase kinase kinase 13	protein-coding
chr3	195442323	195442465	+	5.1	0.684	11	11	2.4	4.55	4.58e-05	6.36	2.13e-06	Intergenic	AluJb|SINE|Alu	-5359	NM_152673	200958	Hs.308992	NM_001098516	ENSG00000176945	MUC20	MUC-20	mucin 20, cell surface associated	protein-coding
chr3	197019556	197019698	+	4.7	0.857	11	10	2	4.94	5.11e-05	4.85	5.92e-05	intron (NM_001204386, intron 3 of 24)	intron (NM_001204386, intron 3 of 24)	1192	NR_039960	100616216		NR_039960		MIR4797	-	microRNA 4797	miscRNA
chr3	11181347	11181489	+	4.7	0.769	10	10	2	4.94	5.11e-05	6.87	3.14e-06	intron (NM_001098213, intron 1 of 1)	L1MB7|LINE|L1	2639	NM_001098213	3269	Hs.1570	NM_000861	ENSG00000196639	HRH1	H1-R|hisH1	histamine receptor H1	protein-coding
chr3	12305492	12305634	+	4.7	0.733	10	10	2	4.94	5.11e-05	8.07	7.65e-07	Intergenic	Intergenic	-23786	NM_138712	5468	Hs.162646	NM_005037	ENSG00000132170	PPARG	CIMT1|GLM1|NR1C3|PPARG1|PPARG2|PPARgamma	peroxisome proliferator-activated receptor gamma	protein-coding
chr3	17791355	17791497	+	4.7	0.667	10	10	2	4.94	5.11e-05	7.98	8.47e-07	Intergenic	Intergenic	-7186	NM_001134380	9779	Hs.475629	NM_001134380	ENSG00000131374	TBC1D5	-	TBC1 domain family, member 5	protein-coding
chr3	17925344	17925486	+	4.7	0.909	10	10	2	4.94	5.11e-05	9.89	1.24e-07	Intergenic	Intergenic	-78649	NM_001257177	339862	Hs.652981	NR_046199		LOC339862	-	uncharacterized LOC339862	protein-coding
chr3	17274774	17274916	+	5.1	0.75	12	11	2	5.44	9.23e-06	10.87	1.13e-08	intron (NM_001134380, intron 17 of 21)	intron (NM_001134380, intron 17 of 21)	300157	NR_037465	100500913		NR_037465		MIR3714	-	microRNA 3714	miscRNA
chr3	17988953	17989095	+	4.7	0.769	10	10	2	4.94	5.11e-05	9.89	1.24e-07	Intergenic	Intergenic	-15040	NM_001257177	339862	Hs.652981	NR_046199		LOC339862	-	uncharacterized LOC339862	protein-coding
chr3	18373045	18373187	+	4.7	0.579	10	10	2	4.94	5.11e-05	9.89	1.24e-07	Intergenic	Intergenic	93713	NM_002971	6304	Hs.517717	NM_001131010	ENSG00000182568	SATB1	-	SATB homeobox 1	protein-coding
chr3	30442270	30442412	+	4.7	0.667	10	10	2	4.94	5.11e-05	9.89	1.24e-07	Intergenic	LTR16C|LTR|ERVL	-205653	NM_001024847	7048	Hs.604277	NM_001024847	ENSG00000163513	TGFBR2	AAT3|FAA3|LDS1B|LDS2B|MFS2|RIIC|TAAD2|TGFR-2|TGFbeta-RII	transforming growth factor, beta receptor II (70/80kDa)	protein-coding
chr3	45859131	45859273	+	5.6	0.812	12	12	2	5.93	1.53e-06	8.17	5.47e-08	Intergenic	Intergenic	-21167	NM_020208	54716	Hs.413095	NM_020208	ENSG00000163817	SLC6A20	SIT1|XT3|Xtrp3	solute carrier family 6 (proline IMINO transporter), member 20	protein-coding
chr3	47906770	47906912	+	4.7	0.909	10	10	2	4.94	5.11e-05	9.89	1.24e-07	intron (NM_002375, intron 15 of 18)	intron (NM_002375, intron 15 of 18)	15796	NR_031595	100302232		NR_031595		MIR1226	MIRN1226|hsa-mir-1226	microRNA 1226	miscRNA
chr3	49803131	49803273	+	4.7	0.786	10	10	2	4.94	5.11e-05	5.88	1.2e-05	intron (NM_153273, intron 1 of 5)	AluJb|SINE|Alu	20425	NM_001242829	9807	Hs.386168	NM_001006115	ENSG00000176095	IP6K1	IHPK1|PiUS	inositol hexakisphosphate kinase 1	protein-coding
chr3	51466528	51466670	+	4.7	0.846	10	10	2	4.94	5.11e-05	9.38	1.99e-07	intron (NM_014703, intron 11 of 24)	intron (NM_014703, intron 11 of 24)	37900	NM_013286	29890	Hs.731737	NM_013286	ENSG00000179837	RBM15B	HUMAGCGB|OTT3	RNA binding motif protein 15B	protein-coding
chr3	72388056	72388198	+	4.7	0.929	10	10	2	4.94	5.11e-05	9.26	2.24e-07	Intergenic	Intergenic	107647	NM_012234	23429	Hs.7910	NM_012234	ENSG00000163602	RYBP	AAP1|DEDAF|YEAF1	RING1 and YY1 binding protein	protein-coding
chr3	73359245	73359387	+	4.7	0.786	10	10	2	4.94	5.11e-05	9.89	1.24e-07	Intergenic	Intergenic	248506	NM_018029	55096	Hs.658858	NM_018029	ENSG00000255423	EBLN2	EBLN-2	endogenous Bornavirus-like nucleoprotein 2	protein-coding
chr3	77470523	77470665	+	4.7	0.688	10	10	2	4.94	5.11e-05	7.01	2.64e-06	intron (NM_002942, intron 2 of 25)	intron (NM_002942, intron 2 of 25)	323431	NM_001128929	6092	Hs.13305	NM_001128929	ENSG00000185008	ROBO2	SAX3	roundabout, axon guidance receptor, homolog 2 (Drosophila)	protein-coding
chr3	83038709	83038851	+	4.7	0.75	10	10	2	4.94	5.11e-05	7.39	1.68e-06	Intergenic	L2|LINE|L2	-1227830	NM_000158	2632	Hs.436062	NM_000158	ENSG00000114480	GBE1	APBD|GBE|GSD4	glucan (1,4-alpha-), branching enzyme 1	protein-coding
chr3	86644214	86644356	+	4.7	0.769	10	10	2	4.94	5.11e-05	7.98	8.47e-07	Intergenic	Intergenic	-153924	NR_046939	100873773		NR_046939		RNU6-69	-	RNA, U6 small nuclear 69	snRNA
chr3	87254274	87254416	+	4.7	0.929	10	10	2	4.94	5.11e-05	5.51	2.08e-05	Intergenic	Intergenic	21082	NR_039958	100616161		NR_039958		MIR4795	-	microRNA 4795	miscRNA
chr3	89327312	89327454	+	4.7	0.714	10	10	2	4.94	5.11e-05	7.23	2.02e-06	intron (NM_182644, intron 3 of 6)	intron (NM_182644, intron 3 of 6)	170709	NM_182644	2042	Hs.123642	NM_005233	ENSG00000044524	EPHA3	EK4|ETK|ETK1|HEK|HEK4|TYRO4	EPH receptor A3	protein-coding
chr3	94488779	94488921	+	4.7	0.588	10	10	2	4.94	5.11e-05	5.22	3.26e-05	Intergenic	L1MC1|LINE|L1	-168257	NR_015400	255025	Hs.130994	NR_015400		LOC255025	-	uncharacterized LOC255025	miscRNA
chr3	95843246	95843388	+	4.7	0.632	10	10	2	4.94	5.11e-05	4.85	5.92e-05	Intergenic	L1MA10|LINE|L1	-690108	NM_001080448	285220	Hs.653244	NM_001080448	ENSG00000080224	EPHA6	EK12|EPA6|PRO57066	EPH receptor A6	protein-coding
chr3	96098142	96098284	+	4.7	0.714	10	10	2	4.94	5.11e-05	8.36	5.57e-07	Intergenic	Intergenic	-435212	NM_001080448	285220	Hs.653244	NM_001080448	ENSG00000080224	EPHA6	EK12|EPA6|PRO57066	EPH receptor A6	protein-coding
chr3	168699250	168699392	+	8.9	0.645	20	19	2	9.39	7.89e-13	12.81	3.62e-15	Intergenic	Intergenic	164772	NM_001105077	2122	Hs.659873	NM_001105077	ENSG00000085276	MECOM	AML1-EVI-1|EVI1|MDS1|MDS1-EVI1|PRDM3	MDS1 and EVI1 complex locus	protein-coding
chr3	81792482	81792624	+	5.1	0.867	12	11	2	5.44	9.23e-06	6.53	1.68e-06	intron (NM_000158, intron 1 of 15)	intron (NM_000158, intron 1 of 15)	18397	NM_000158	2632	Hs.436062	NM_000158	ENSG00000114480	GBE1	APBD|GBE|GSD4	glucan (1,4-alpha-), branching enzyme 1	protein-coding
chr3	98724291	98724433	+	4.7	0.714	10	10	2	4.94	5.11e-05	7.71	1.14e-06	Intergenic	L1PA8A|LINE|L1	-103829	NM_080927	131566	Hs.203691	NM_080927	ENSG00000057019	DCBLD2	CLCP1|ESDN	discoidin, CUB and LCCL domain containing 2	protein-coding
chr3	100507604	100507746	+	4.7	0.846	10	10	2	4.94	5.11e-05	5.18	3.47e-05	intron (NM_015429, intron 24 of 34)	intron (NM_015429, intron 24 of 34)	79289	NM_001195478	10342	Hs.518123	NM_001007565	ENSG00000114354	TFG	HMSNP|TF6|TRKT3	TRK-fused gene	protein-coding
chr3	100747026	100747168	+	4.7	0.714	10	10	2	4.94	5.11e-05	5.74	1.48e-05	Intergenic	L1M5|LINE|L1	-34763	NM_015429	25890	Hs.477015	NM_015429	ENSG00000154175	ABI3BP	NESHBP|TARSH	ABI family, member 3 (NESH) binding protein	protein-coding
chr3	94042276	94042418	+	5.6	0.929	12	12	2	5.93	1.53e-06	8.17	5.47e-08	Intergenic	Tigger4|DNA|TcMar-Tigger	-260280	NM_001195643	200895	Hs.718516	NM_001195643	ENSG00000178700	DHFRL1	DHFRP4	dihydrofolate reductase-like 1	protein-coding
chr3	105087344	105087486	+	4.7	0.667	10	10	2	4.94	5.11e-05	4.99	4.69e-05	intron (NM_001627, intron 1 of 15)	intron (NM_001627, intron 1 of 15)	1858	NM_001243280	214	Hs.740441	NM_001243280	ENSG00000170017	ALCAM	CD166|MEMD	activated leukocyte cell adhesion molecule	protein-coding
chr3	107013464	107013606	+	4.7	0.833	10	10	2	4.94	5.11e-05	5.93	1.11e-05	intron (NR_028302, intron 2 of 3)	L1ME1|LINE|L1	53996	NR_028302	344595	Hs.543039	NR_028301		LOC344595	-	uncharacterized LOC344595	miscRNA
chr3	107255294	107255436	+	4.7	0.733	10	10	2	4.94	5.11e-05	7.31	1.84e-06	intron (NM_001142568, intron 2 of 17)	intron (NM_001142568, intron 2 of 17)	13582	NM_001142568	56987	Hs.124366	NM_001142568	ENSG00000114439	BBX	HBP2|HSPC339|MDS001	bobby sox homolog (Drosophila)	protein-coding
chr3	109955368	109955510	+	4.7	0.833	10	10	2	4.94	5.11e-05	9.78	1.37e-07	Intergenic	Intergenic	826602	NM_001145553	401082	Hs.477089	NM_001145553		FLJ25363	-	uncharacterized LOC401082	protein-coding
chr3	97590140	97590282	+	5.1	0.684	12	11	2	5.44	9.23e-06	4.49	5.14e-05	intron (NM_153605, intron 3 of 21)	intron (NM_153605, intron 3 of 21)	49327	NM_153605	131544	Hs.733378	NM_153605	ENSG00000080200	CRYBG3	DKFZp667G2110	beta-gamma crystallin domain containing 3	protein-coding
chr3	118345046	118345188	+	4.7	0.909	10	10	2	4.94	5.11e-05	7.71	1.14e-06	Intergenic	Intergenic	-316806	NR_046230	100506765	Hs.660823	NR_046230		IGSF11-AS1	-	IGSF11 antisense RNA 1	miscRNA
chr3	124973188	124973330	+	4.7	0.733	10	10	2	4.94	5.11e-05	7.39	1.68e-06	intron (NM_021964, intron 7 of 8)	L1ME3A|LINE|L1	-41650	NM_024628	84561	Hs.658514	NM_001195483	ENSG00000221955	SLC12A8	CCC9	solute carrier family 12 (potassium/chloride transporters), member 8	protein-coding
chr3	125321736	125321878	+	4.7	0.769	10	10	2	4.94	5.11e-05	9.89	1.24e-07	Intergenic	Intergenic	-7426	NM_022776	114885	Hs.477440	NM_022776	ENSG00000144909	OSBPL11	ORP-11|ORP11|OSBP12|TCCCIA00292	oxysterol binding protein-like 11	protein-coding
chr3	127293681	127293823	+	4.7	0.714	10	10	2	4.94	5.11e-05	8.47	5e-07	intron (NM_001142646, intron 8 of 8)	(TG)n|Simple_repeat|Simple_repeat	5528	NM_016372	131601	Hs.6418	NM_001136053	ENSG00000163870	TPRA1	GPR175|TMEM227|TPRA40	transmembrane protein, adipocyte asscociated 1	protein-coding
chr3	131865136	131865278	+	4.7	0.909	10	10	2	4.94	5.11e-05	9.89	1.24e-07	Intergenic	MLT1J1|LTR|ERVL-MaLR	-111363	NM_130808	131034	Hs.199877	NM_130808	ENSG00000196353	CPNE4	COPN4|CPN4	copine IV	protein-coding
chr3	97736061	97736203	+	5.6	0.737	12	12	2	5.93	1.53e-06	4.76	1.37e-05	intron (NR_047685, intron 4 of 9)	Charlie22a|DNA|hAT-Charlie	18016	NM_001105580	200959	Hs.534578	NM_001105580		GABRR3	-	gamma-aminobutyric acid (GABA) A receptor, rho 3	protein-coding
chr3	142517362	142517504	+	4.7	0.917	10	10	2	4.94	5.11e-05	6.74	3.73e-06	intron (NM_001251845, intron 9 of 12)	L2c|LINE|L2	74167	NM_001251845	7220	Hs.250687	NM_001251845	ENSG00000144935	TRPC1	HTRP-1|TRP1	transient receptor potential cation channel, subfamily C, member 1	protein-coding
chr3	146919144	146919286	+	4.7	0.667	10	10	2	4.94	5.11e-05	7.01	2.64e-06	Intergenic	L2b|LINE|L2	191002	NR_033119	84107	Hs.739084	NM_001168378	ENSG00000174963	ZIC4	-	Zic family member 4	protein-coding
chr3	149524467	149524609	+	4.7	0.917	10	10	2	4.94	5.11e-05	7.16	2.21e-06	Intergenic	L1MA4A|LINE|L1	-5937	NM_007282	11342	Hs.12333	NM_007282	ENSG00000082996	RNF13	RZF	ring finger protein 13	protein-coding
chr3	152177386	152177528	+	4.7	0.909	10	10	2	4.94	5.11e-05	7.31	1.84e-06	intron (NM_021038, intron 9 of 9)	MER58A|DNA|hAT-Charlie	-118678	NM_001123228	645843	Hs.632562	NM_001123228	ENSG00000221962	TMEM14E	-	transmembrane protein 14E	protein-coding
chr3	152855477	152855619	+	4.7	0.846	10	10	2	4.94	5.11e-05	6.55	4.78e-06	Intergenic	Intergenic	-24481	NM_002886	5912	Hs.98643	NM_002886	ENSG00000181467	RAP2B	-	RAP2B, member of RAS oncogene family	protein-coding
chr3	160038756	160038898	+	4.7	0.714	10	10	2	4.94	5.11e-05	9.89	1.24e-07	intron (NM_001190241, intron 9 of 20)	intron (NM_001190241, intron 9 of 20)	62727	NM_001190242	57560	Hs.478095	NM_001190241	ENSG00000068885	IFT80	ATD2|WDR56	intraflagellar transport 80 homolog (Chlamydomonas)	protein-coding
chr3	160090219	160090361	+	4.7	0.846	10	10	2	4.94	5.11e-05	9.51	1.76e-07	intron (NM_001190241, intron 6 of 20)	intron (NM_001190241, intron 6 of 20)	11264	NM_001190242	57560	Hs.478095	NM_001190241	ENSG00000068885	IFT80	ATD2|WDR56	intraflagellar transport 80 homolog (Chlamydomonas)	protein-coding
chr3	98826777	98826919	+	4.7	0.684	12	10	2	4.94	5.11e-05	4.63	8.72e-05	Intergenic	L2c|LINE|L2	-206315	NM_080927	131566	Hs.203691	NM_080927	ENSG00000057019	DCBLD2	CLCP1|ESDN	discoidin, CUB and LCCL domain containing 2	protein-coding
chr3	165908052	165908194	+	4.7	0.625	10	10	2	4.94	5.11e-05	7.01	2.64e-06	Intergenic	PRIMAX-int|LTR|ERV1	-352870	NM_000055	590	Hs.420483	NM_000055	ENSG00000114200	BCHE	CHE1|E1	butyrylcholinesterase	protein-coding
chr3	166030750	166030892	+	4.7	0.786	10	10	2	4.94	5.11e-05	6.74	3.73e-06	Intergenic	Intergenic	-475568	NM_000055	590	Hs.420483	NM_000055	ENSG00000114200	BCHE	CHE1|E1	butyrylcholinesterase	protein-coding
chr3	176687959	176688101	+	4.7	0.769	10	10	2	4.94	5.11e-05	8.17	6.89e-07	Intergenic	Intergenic	227018	NM_024665	79718	Hs.581171	NM_024665	ENSG00000177565	TBL1XR1	C21|DC42|IRA1|TBLR1	transducin (beta)-like 1 X-linked receptor 1	protein-coding
chr3	98844401	98844543	+	5.1	0.765	12	11	2	5.44	9.23e-06	5.06	1.79e-05	Intergenic	Intergenic	-223939	NM_080927	131566	Hs.203691	NM_080927	ENSG00000057019	DCBLD2	CLCP1|ESDN	discoidin, CUB and LCCL domain containing 2	protein-coding
chr3	183186005	183186147	+	4.7	0.769	10	10	2	4.94	5.11e-05	9.89	1.24e-07	Intergenic	Intergenic	20637	NR_038301	100505687	Hs.551751	NR_038301		LOC100505687	-	uncharacterized LOC100505687	miscRNA
chr3	184089222	184089364	+	4.7	0.867	10	10	2	4.94	5.11e-05	9.26	2.24e-07	TTS (NM_001177598)	TTS (NM_001177598)	6639	NM_001177597	7066	Hs.734657	NM_000460	ENSG00000090534	THPO	MGDF|MKCSF|ML|MPLLG|THCYT1|TPO	thrombopoietin	protein-coding
chr3	189561287	189561429	+	4.7	0.786	10	10	2	4.94	5.11e-05	4.82	6.27e-05	intron (NM_001114980, intron 2 of 11)	intron (NM_001114980, intron 2 of 11)	13647	NR_030642	100126340		NR_030642		MIR944	MIRN944|hsa-mir-944	microRNA 944	miscRNA
chr3	189652299	189652441	+	4.7	0.769	10	10	2	4.94	5.11e-05	6.04	9.61e-06	Intergenic	L2c|LINE|L2	104659	NR_030642	100126340		NR_030642		MIR944	MIRN944|hsa-mir-944	microRNA 944	miscRNA
chr3	189850106	189850248	+	4.7	0.667	10	10	2	4.94	5.11e-05	8.26	6.2e-07	Intergenic	Intergenic	-9951	NM_001134418	55214	Hs.374191	NM_001134418	ENSG00000090530	LEPREL1	MCVD|MLAT4|P3H2	leprecan-like 1	protein-coding
chr3	57985913	57986055	+	7	0.652	16	15	2.4	6.21	4.51e-08	5.48	2.16e-07	Intergenic	Intergenic	-8143	NM_001457	2317	Hs.476448	NM_001164317	ENSG00000136068	FLNB	ABP-278|ABP-280|AOI|FH1|FLN-B|FLN1L|LRS1|SCT|TABP|TAP	filamin B, beta	protein-coding
chr3	99386109	99386251	+	5.6	0.8	12	12	2.4	4.96	9.07e-06	5.83	1.84e-06	intron (NM_020351, intron 1 of 3)	intron (NM_020351, intron 1 of 3)	28740	NM_001850	1295	Hs.740617	NM_001850	ENSG00000144810	COL8A1	C3orf7	collagen, type VIII, alpha 1	protein-coding
chr3	190075142	190075284	+	4.7	0.857	10	10	2	4.94	5.11e-05	5.34	2.7e-05	Intergenic	Intergenic	-30448	NM_006580	10686	Hs.251391	NM_006580	ENSG00000113946	CLDN16	HOMG3|PCLN1	claudin 16	protein-coding
chr3	190469928	190470070	+	4.7	0.714	10	10	2	4.94	5.11e-05	9.89	1.24e-07	Intergenic	L1MC1|LINE|L1	110466	NM_001146686	647309	Hs.518490	NM_001146686	ENSG00000205835	GMNC	GEMC1	geminin coiled-coil domain containing	protein-coding
chr3	192618194	192618336	+	4.7	0.769	10	10	2	4.94	5.11e-05	5.42	2.37e-05	intron (NM_178496, intron 1 of 1)	L2b|LINE|L2	17685	NM_178496	151963	Hs.151443	NM_178496	ENSG00000180611	MB21D2	C3orf59	Mab-21 domain containing 2	protein-coding
chr3	197121806	197121948	+	4.7	0.733	10	10	2	4.94	5.11e-05	6.55	4.78e-06	Intergenic	Intergenic	-96430	NM_001098424	1739	Hs.292549	NM_001098424	ENSG00000075711	DLG1	DLGH1|SAP-97|SAP97|dJ1061C18.1.1|hdlg	discs, large homolog 1 (Drosophila)	protein-coding
chr3	197221008	197221150	+	4.7	0.917	10	10	2	4.94	5.11e-05	6.74	3.73e-06	Intergenic	L2c|LINE|L2	61779	NM_203314	622	Hs.274539	NM_004051	ENSG00000161267	BDH1	BDH|SDR9C1	3-hydroxybutyrate dehydrogenase, type 1	protein-coding
chr3	197584756	197584898	+	4.7	0.833	10	10	2	4.94	5.11e-05	7.01	2.64e-06	intron (NM_032773, intron 14 of 18)	intron (NM_032773, intron 14 of 18)	66682	NM_032773	84859	Hs.741307	NM_032773	ENSG00000186001	LRCH3	-	leucine-rich repeats and calponin homology (CH) domain containing 3	protein-coding
chr3	197686418	197686560	+	4.7	0.55	10	10	2	4.94	5.11e-05	4.96	4.98e-05	promoter-TSS (NR_026787)	promoter-TSS (NR_026787)	397	NM_032263	84223	Hs.591675	NM_001134435	ENSG00000114473	IQCG	-	IQ motif containing G	protein-coding
chr3	101396298	101396440	+	5.6	0.857	12	12	2	5.93	1.53e-06	6.41	6.96e-07	promoter-TSS (NM_014415)	promoter-TSS (NM_014415)	-381	NM_014415	27107	Hs.655286	NM_014415	ENSG00000066422	ZBTB11	ZNF-U69274|ZNF913	zinc finger and BTB domain containing 11	protein-coding
chr3	111762459	111762601	+	5.1	0.765	12	11	2	5.44	9.23e-06	6.76	1.21e-06	intron (NR_026734, intron 2 of 16)	intron (NR_026734, intron 2 of 16)	4065	NR_026734	344805	Hs.435490	NM_001042575	ENSG00000176040	TMPRSS7	-	transmembrane protease, serine 7	protein-coding
chr3	112200799	112200941	+	5.1	0.765	12	11	2.4	4.55	4.58e-05	9.79	3.23e-08	intron (NM_181780, intron 1 of 4)	MSTD-int|LTR|ERVL-MaLR	17538	NM_001085357	151888	Hs.445162	NM_001085357	ENSG00000186265	BTLA	BTLA1|CD272	B and T lymphocyte associated	protein-coding
chr3	149079832	149079974	+	5.1	0.857	12	11	2	5.44	9.23e-06	6.58	1.55e-06	Intergenic	Intergenic	15665	NM_014220	4071	Hs.740377	NM_014220	ENSG00000169908	TM4SF1	H-L6|L6|M3S1|TAAL6	transmembrane 4 L six family member 1	protein-coding
chr3	156529642	156529784	+	5.6	0.8	12	12	2	5.93	1.53e-06	7.24	1.95e-07	promoter-TSS (NR_003284)	promoter-TSS (NR_003284)	97	NR_003284	647033	Hs.730862	NR_003284		PA2G4P4	PA2G4L1	proliferation-associated 2G4 pseudogene 4	pseudo
chr3	171879517	171879659	+	5.1	0.812	12	11	2	5.44	9.23e-06	9.55	4.16e-08	intron (NM_022763, intron 3 of 25)	L1MB8|LINE|L1	121244	NM_001135095	64778	Hs.159430	NM_001135095	ENSG00000075420	FNDC3B	FAD104|PRO4979|YVTM2421	fibronectin type III domain containing 3B	protein-coding
chr3	99621606	99621748	+	7	0.615	15	15	3.2	4.65	1.6e-06	5.69	1.35e-07	intron (NR_031662, intron 1 of 4)	intron (NR_031662, intron 1 of 4)	-26631	NM_014890	11259	Hs.104672	NM_001042459	ENSG00000168386	FILIP1L	DOC-1|DOC1|GIP130|GIP130a|GIP130b|GIP130c|GIP90	filamin A interacting protein 1-like	protein-coding
chr3	189616877	189617019	+	5.1	0.778	12	11	2	5.44	9.23e-06	4.55	4.63e-05	Intergenic	Looper|DNA|PiggyBac	69237	NR_030642	100126340		NR_030642		MIR944	MIRN944|hsa-mir-944	microRNA 944	miscRNA
chr3	189642904	189643046	+	5.6	0.842	12	12	2	5.93	1.53e-06	5.99	1.38e-06	Intergenic	Intergenic	95264	NR_030642	100126340		NR_030642		MIR944	MIRN944|hsa-mir-944	microRNA 944	miscRNA
chr3	5236871	5237013	+	5.1	0.667	11	11	2	5.44	9.23e-06	6.7	1.31e-06	exon (NM_014674, exon 2 of 12)	exon (NM_014674, exon 2 of 12)	7583	NM_014674	9695	Hs.224616	NM_014674	ENSG00000134109	EDEM1	EDEM	ER degradation enhancer, mannosidase alpha-like 1	protein-coding
chr3	23093773	23093915	+	4.7	0.786	11	10	2	4.94	5.11e-05	9.89	1.24e-07	Intergenic	MER57F|LTR|ERV1	-150940	NM_152653	7325	Hs.595802	NM_152653	ENSG00000182247	UBE2E2	UBCH8	ubiquitin-conjugating enzyme E2E 2	protein-coding
chr3	30383385	30383527	+	5.1	0.647	11	11	2.4	4.55	4.58e-05	6.82	1.11e-06	Intergenic	Intergenic	-264538	NM_001024847	7048	Hs.604277	NM_001024847	ENSG00000163513	TGFBR2	AAT3|FAA3|LDS1B|LDS2B|MFS2|RIIC|TAAD2|TGFR-2|TGFbeta-RII	transforming growth factor, beta receptor II (70/80kDa)	protein-coding
chr3	31147527	31147669	+	5.1	0.917	11	11	2	5.44	9.23e-06	5.97	3.91e-06	Intergenic	L1PB4|LINE|L1	-211445	NM_207359	339896	Hs.657052	NM_207359	ENSG00000144644	GADL1	-	glutamate decarboxylase-like 1	protein-coding
chr3	33064858	33065000	+	5.1	0.75	11	11	2	5.44	9.23e-06	10.87	1.13e-08	intron (NM_001079811, intron 11 of 15)	intron (NM_001079811, intron 11 of 15)	71863	NM_005508	1233	Hs.184926	NM_005508	ENSG00000183813	CCR4	CC-CKR-4|CD194|CKR4|CMKBR4|ChemR13|HGCN:14099|K5-5	chemokine (C-C motif) receptor 4	protein-coding
chr3	45751041	45751183	+	5.1	0.846	11	11	2	5.44	9.23e-06	8.21	1.84e-07	exon (NM_014016, exon 5 of 20)	exon (NM_014016, exon 5 of 20)	20358	NM_014016	22908	Hs.156509	NM_014016	ENSG00000211456	SACM1L	SAC1	SAC1 suppressor of actin mutations 1-like (yeast)	protein-coding
chr3	49059890	49060032	+	5.1	0.733	11	11	2.4	4.55	4.58e-05	8.39	1.49e-07	exon (NM_199070, exon 2 of 5)	exon (NM_199070, exon 2 of 5)	887	NM_199070	25915	Hs.31387	NM_199069	ENSG00000178057	NDUFAF3	2P1|C3orf60|E3-3	NADH dehydrogenase (ubiquinone) complex I, assembly factor 3	protein-coding
chr3	57997287	57997429	+	6.6	0.818	14	14	2.4	5.79	2.83e-07	5.31	7.78e-07	intron (NM_001164317, intron 1 of 46)	intron (NM_001164317, intron 1 of 46)	3231	NM_001164317	2317	Hs.476448	NM_001164317	ENSG00000136068	FLNB	ABP-278|ABP-280|AOI|FH1|FLN-B|FLN1L|LRS1|SCT|TABP|TAP	filamin B, beta	protein-coding
chr3	53333529	53333671	+	5.1	0.75	11	11	2	5.44	9.23e-06	8.48	1.33e-07	intron (NM_018403, intron 6 of 9)	intron (NM_018403, intron 6 of 9)	-43470	NR_047580	7086	Hs.89643	NM_001064	ENSG00000163931	TKT	TK|TKT1	transketolase	protein-coding
chr3	58320426	58320568	+	4.7	0.688	11	10	2	4.94	5.11e-05	7.23	2.02e-06	intron (NM_017771, intron 1 of 17)	L2c|LINE|L2	1880	NM_017771	54899	Hs.190544	NM_017771	ENSG00000168297	PXK	MONaKA	PX domain containing serine/threonine kinase	protein-coding
chr3	58983706	58983848	+	5.1	0.75	11	11	2	5.44	9.23e-06	6.76	1.21e-06	intron (NM_198463, intron 4 of 15)	intron (NM_198463, intron 4 of 15)	51938	NM_198463	200844	Hs.368434	NM_198463	ENSG00000163689	C3orf67	-	chromosome 3 open reading frame 67	protein-coding
chr3	70890217	70890359	+	4.7	0.846	11	10	2	4.94	5.11e-05	8.47	5e-07	Intergenic	Intergenic	223786	NM_001244813	27086	Hs.59368	NM_001012505	ENSG00000114861	FOXP1	12CC4|QRF1|hFKH1B	forkhead box P1	protein-coding
chr3	79264791	79264933	+	4.7	0.812	11	10	2	4.94	5.11e-05	8.79	3.58e-07	intron (NM_002941, intron 2 of 30)	intron (NM_002941, intron 2 of 30)	-196253	NM_133631	6091	Hs.13640	NM_001145845	ENSG00000169855	ROBO1	DUTT1|SAX3	roundabout, axon guidance receptor, homolog 1 (Drosophila)	protein-coding
chr3	23780310	23780452	+	5.6	0.833	13	12	2	5.93	1.53e-06	5.87	1.71e-06	Intergenic	Helitron2Na_Mam|RC|Helitron?	-67003	NM_182666	7324	Hs.164853	NM_001202476	ENSG00000170142	UBE2E1	UBCH6	ubiquitin-conjugating enzyme E2E 1	protein-coding
chr3	79922225	79922367	+	5.1	0.733	11	11	2	5.44	9.23e-06	6.7	1.31e-06	Intergenic	Intergenic	-105237	NM_002941	6091	Hs.13640	NM_001145845	ENSG00000169855	ROBO1	DUTT1|SAX3	roundabout, axon guidance receptor, homolog 1 (Drosophila)	protein-coding
chr3	82073833	82073975	+	5.1	0.857	11	11	2	5.44	9.23e-06	7.27	5.98e-07	Intergenic	Intergenic	-262954	NM_000158	2632	Hs.436062	NM_000158	ENSG00000114480	GBE1	APBD|GBE|GSD4	glucan (1,4-alpha-), branching enzyme 1	protein-coding
chr3	84713611	84713753	+	4.7	0.917	11	10	2	4.94	5.11e-05	9.89	1.24e-07	intron (NR_033860, intron 19 of 20)	intron (NR_033860, intron 19 of 20)	205044	NR_033860	440970	Hs.411049	NR_033860		LOC440970	-	uncharacterized LOC440970	miscRNA
chr3	87520586	87520728	+	4.7	0.786	11	10	2	4.94	5.11e-05	8.57	4.48e-07	Intergenic	Intergenic	-194920	NM_001122757	5449	Hs.591654	NM_000306	ENSG00000064835	POU1F1	CPHD1|GHF-1|PIT1|POU1F1a|Pit-1	POU class 1 homeobox 1	protein-coding
chr3	88763196	88763338	+	4.7	0.8	11	10	2	4.94	5.11e-05	7.98	8.47e-07	Intergenic	L1MA1|LINE|L1	-393407	NM_005233	2042	Hs.123642	NM_005233	ENSG00000044524	EPHA3	EK4|ETK|ETK1|HEK|HEK4|TYRO4	EPH receptor A3	protein-coding
chr3	93988868	93989010	+	5.1	0.786	11	11	2	5.44	9.23e-06	7.64	3.73e-07	Intergenic	Charlie1a|DNA|hAT-Charlie	-206872	NM_001195643	200895	Hs.718516	NM_001195643	ENSG00000178700	DHFRL1	DHFRP4	dihydrofolate reductase-like 1	protein-coding
chr3	94823268	94823410	+	5.1	0.667	11	11	2.4	4.55	4.58e-05	7.71	3.38e-07	Intergenic	MIRb|SINE|MIR	166232	NR_015400	255025	Hs.130994	NR_015400		LOC255025	-	uncharacterized LOC255025	miscRNA
chr3	47711097	47711239	+	5.6	0.722	13	12	2	5.93	1.53e-06	9.8	7.68e-09	intron (NM_003074, intron 19 of 27)	intron (NM_003074, intron 19 of 27)	-89438	NM_001206942	10675	Hs.45127	NM_001206942	ENSG00000114646	CSPG5	NGC	chondroitin sulfate proteoglycan 5 (neuroglycan C)	protein-coding
chr3	98640427	98640569	+	5.1	0.684	11	11	2.4	4.55	4.58e-05	4.17	9.77e-05	Intergenic	MIR|SINE|MIR	-19965	NM_080927	131566	Hs.203691	NM_080927	ENSG00000057019	DCBLD2	CLCP1|ESDN	discoidin, CUB and LCCL domain containing 2	protein-coding
chr3	76871949	76872091	+	6.1	0.833	13	13	2	6.43	2.36e-07	7.92	2.22e-08	Intergenic	T-rich|Low_complexity|Low_complexity	-217274	NM_002942	6092	Hs.13305	NM_001128929	ENSG00000185008	ROBO2	SAX3	roundabout, axon guidance receptor, homolog 2 (Drosophila)	protein-coding
chr3	100208365	100208507	+	5.1	0.706	11	11	2.4	4.55	4.58e-05	5.62	6.87e-06	Intergenic	L1MD1|LINE|L1	-3027	NM_018004	55076	Hs.658956	NM_018004	ENSG00000181458	TMEM45A	DERP7	transmembrane protein 45A	protein-coding
chr3	100217660	100217802	+	5.1	0.688	11	11	2.4	4.55	4.58e-05	5.7	5.99e-06	intron (NM_018004, intron 1 of 5)	L1MB3|LINE|L1	6268	NM_018004	55076	Hs.658956	NM_018004	ENSG00000181458	TMEM45A	DERP7	transmembrane protein 45A	protein-coding
chr3	100327000	100327142	+	5.1	0.917	11	11	2	5.44	9.23e-06	5.23	1.32e-05	Intergenic	MER47A|DNA|TcMar-Tigger	-1362	NM_032787	84873	Hs.334511	NM_032787	ENSG00000144820	GPR128	-	G protein-coupled receptor 128	protein-coding
chr3	94471713	94471855	+	5.6	0.875	13	12	2.4	4.96	9.07e-06	11.86	9.45e-10	Intergenic	Intergenic	-185323	NR_015400	255025	Hs.130994	NR_015400		LOC255025	-	uncharacterized LOC255025	miscRNA
chr3	101843403	101843545	+	4.7	0.8	11	10	2	4.94	5.11e-05	6.55	4.78e-06	Intergenic	Intergenic	183771	NR_026934	152225	Hs.376768	NR_026934		LOC152225	-	uncharacterized LOC152225	miscRNA
chr3	106634067	106634209	+	4.7	0.75	11	10	2	4.94	5.11e-05	6.43	5.61e-06	Intergenic	Intergenic	325347	NR_028303	100302640	Hs.648607	NR_028303		LOC100302640	-	uncharacterized LOC100302640	miscRNA
chr3	110302225	110302367	+	5.1	0.8	11	11	2	5.44	9.23e-06	8.21	1.84e-07	Intergenic	Intergenic	486510	NR_045114	100506555	Hs.535689	NR_045114		PVRL3-AS1	-	PVRL3 antisense RNA 1	miscRNA
chr3	112323218	112323360	+	4.7	0.778	11	10	2	4.94	5.11e-05	7.08	2.42e-06	TTS (NM_199512)	TTS (NM_199512)	36688	NM_199512	151887	Hs.477128	NM_199511	ENSG00000091986	CCDC80	DRO1|SSG1|URB|okuribin	coiled-coil domain containing 80	protein-coding
chr3	120039992	120040134	+	4.7	0.857	11	10	2	4.94	5.11e-05	9.89	1.24e-07	Intergenic	Intergenic	28123	NM_001099678	116064	Hs.518084	NM_001099678	ENSG00000163428	LRRC58	-	leucine rich repeat containing 58	protein-coding
chr4	75415611	75415753	+	5.1	0.75	11	11	2	5.44	9.23e-06	7.49	4.52e-07	Intergenic	Tigger3c|DNA|TcMar-Tigger	-64947	NM_001657	374	Hs.270833	NM_001657	ENSG00000109321	AREG	AR|CRDGF|SDGF	amphiregulin	protein-coding
chr4	89273206	89273348	+	5.1	0.824	11	11	2	5.44	9.23e-06	9.55	4.16e-08	Intergenic	LTR49|LTR|ERV1	-26614	NM_001165136	55008	Hs.529317	NM_001013000	ENSG00000138642	HERC6	-	HECT and RLD domain containing E3 ubiquitin protein ligase family member 6	protein-coding
chr4	91007465	91007607	+	4.7	0.706	11	10	2	4.94	5.11e-05	8.47	5e-07	Intergenic	MIRb|SINE|MIR	-41148	NM_001145065	401145	Hs.654735	NM_001145065	ENSG00000184305	FAM190A	-	family with sequence similarity 190, member A	protein-coding
chr4	99715590	99715732	+	4.7	0.846	11	10	2	4.94	5.11e-05	5.83	1.28e-05	Intergenic	Intergenic	134582	NM_001130678	1977	Hs.249718	NM_001130678	ENSG00000151247	EIF4E	CBP|EIF4E1|EIF4EL1|EIF4F	eukaryotic translation initiation factor 4E	protein-coding
chr4	106764825	106764967	+	4.7	0.8	11	10	2	4.94	5.11e-05	8.36	5.57e-07	intron (NM_024751, intron 11 of 11)	MSTD|LTR|ERVL-MaLR	-51701	NM_001033047	255743	Hs.518921	NM_198278	ENSG00000168743	NPNT	EGFL6L|POEM	nephronectin	protein-coding
chr4	112953160	112953302	+	4.7	0.706	11	10	2	4.94	5.11e-05	7.89	9.38e-07	Intergenic	Intergenic	-113322	NM_152400	132720	Hs.23439	NM_152400	ENSG00000174749	C4orf32	-	chromosome 4 open reading frame 32	protein-coding
chr4	115150617	115150759	+	5.1	0.786	11	11	2	5.44	9.23e-06	9.2	6e-08	Intergenic	MLT1I|LTR|ERVL-MaLR	-249810	NM_024590	79642	Hs.712042	NM_024590	ENSG00000180801	ARSJ	-	arylsulfatase family, member J	protein-coding
chr4	117223157	117223299	+	5.1	0.917	11	11	2	5.44	9.23e-06	10.87	1.13e-08	Intergenic	Intergenic	2347	NR_031737	100302290		NR_031737		MIR1973	hsa-mir-1973	microRNA 1973	miscRNA
chr4	118163980	118164122	+	4.7	0.75	11	10	2	4.94	5.11e-05	6.2	7.67e-06	Intergenic	Intergenic	-157315	NM_152402	133022	Hs.570737	NM_152402	ENSG00000174599	TRAM1L1	-	translocation associated membrane protein 1-like 1	protein-coding
chr4	119272688	119272830	+	5.1	0.7	11	11	2.4	4.55	4.58e-05	7.14	7.16e-07	intron (NM_003619, intron 1 of 12)	intron (NM_003619, intron 1 of 12)	1163	NM_003619	8492	Hs.445857	NM_003619	ENSG00000164099	PRSS12	BSSP-3|BSSP3|MRT1	protease, serine, 12 (neurotrypsin, motopsin)	protein-coding
chr4	119607226	119607368	+	4.7	0.706	11	10	2	4.94	5.11e-05	7.8	1.04e-06	intron (NM_020961, intron 1 of 10)	MIRb|SINE|MIR	723	NM_020961	57721	Hs.741497	NM_020961	ENSG00000145388	METTL14	-	methyltransferase like 14	protein-coding
chr4	120682376	120682518	+	4.7	0.688	11	10	2	4.94	5.11e-05	9.89	1.24e-07	Intergenic	L1MB5|LINE|L1	-132466	NM_001083	8654	Hs.647971	NM_001083	ENSG00000138735	PDE5A	CGB-PDE|CN5A|PDE5	phosphodiesterase 5A, cGMP-specific	protein-coding
chr4	121707690	121707832	+	5.1	0.923	11	11	2	5.44	9.23e-06	7.95	2.51e-07	intron (NM_018699, intron 10 of 15)	L1M5|LINE|L1	136252	NM_018699	11107	Hs.669312	NM_018699	ENSG00000138738	PRDM5	BCS2|PFM2	PR domain containing 5	protein-coding
chr4	124680631	124680773	+	4.7	0.857	11	10	2	4.94	5.11e-05	8.36	5.57e-07	intron (NR_027105, intron 2 of 4)	L1ME2|LINE|L1	-14717	NR_027106	285419	Hs.535763	NR_027105		LOC285419	-	uncharacterized LOC285419	miscRNA
chr4	134147486	134147628	+	5.1	0.923	11	11	2	5.44	9.23e-06	10.46	1.67e-08	Intergenic	Intergenic	77087	NM_020815	57575	Hs.192859	NM_020815	ENSG00000138650	PCDH10	OL-PCDH|PCDH19	protocadherin 10	protein-coding
chr4	143323822	143323964	+	5.1	0.786	11	11	2	5.44	9.23e-06	5.27	1.24e-05	intron (NM_001101669, intron 7 of 25)	intron (NM_001101669, intron 7 of 25)	443711	NM_003866	8821	Hs.531403	NM_001101669	ENSG00000109452	INPP4B	-	inositol polyphosphate-4-phosphatase, type II, 105kDa	protein-coding
chr4	153176554	153176696	+	5.1	0.857	11	11	2	5.44	9.23e-06	6.06	3.38e-06	Intergenic	Intergenic	97485	NM_018315	55294	Hs.717081	NM_001013415	ENSG00000109670	FBXW7	AGO|CDC4|FBW6|FBW7|FBX30|FBXO30|FBXW6|SEL-10|SEL10|hAgo|hCdc4	F-box and WD repeat domain containing 7, E3 ubiquitin protein ligase	protein-coding
chr4	153511328	153511470	+	5.1	0.846	11	11	2	5.44	9.23e-06	8.98	7.59e-08	Intergenic	Intergenic	53819	NR_039658	100616193		NR_039658		MIR4453	-	microRNA 4453	miscRNA
chr4	153631499	153631641	+	5.1	0.688	11	11	2	5.44	9.23e-06	7.95	2.51e-07	Intergenic	Intergenic	-30253	NM_152680	201799	Hs.518900	NM_152680	ENSG00000170006	TMEM154	-	transmembrane protein 154	protein-coding
chr4	154407915	154408057	+	4.7	0.75	11	10	2	4.94	5.11e-05	7.98	8.47e-07	intron (NM_001131007, intron 3 of 34)	intron (NM_001131007, intron 3 of 34)	20488	NM_015196	23240	Hs.732450	NM_001131007	ENSG00000121210	KIAA0922	TMEM131L	KIAA0922	protein-coding
chr4	166893558	166893700	+	4.7	0.632	11	10	2	4.94	5.11e-05	6.68	4.05e-06	intron (NM_012464, intron 1 of 20)	ERV3-16A3_I-int|LTR|ERVL	99219	NM_012464	7092	Hs.106513	NM_001204760	ENSG00000038295	TLL1	ASD6|TLL	tolloid-like 1	protein-coding
chr4	167795146	167795288	+	5.1	0.846	11	11	2	5.44	9.23e-06	7.95	2.51e-07	intron (NM_001204352, intron 7 of 11)	LTR40a|LTR|ERVL	360360	NM_001204353	50859	Hs.481133	NM_001040159	ENSG00000196104	SPOCK3	HSAJ1454|TES-3|TICN3	sparc/osteonectin, cwcv and kazal-like domains proteoglycan (testican) 3	protein-coding
chr4	177700182	177700324	+	5.1	0.8	11	11	2	5.44	9.23e-06	4.55	4.63e-05	intron (NM_005429, intron 1 of 6)	intron (NM_005429, intron 1 of 6)	13642	NM_005429	7424	Hs.435215	NM_005429	ENSG00000150630	VEGFC	Flt4-L|VRP	vascular endothelial growth factor C	protein-coding
chr4	179118275	179118417	+	5.1	0.706	11	11	2	5.44	9.23e-06	5.23	1.32e-05	Intergenic	Intergenic	468435	NR_028342	285501	Hs.722466	NM_001085490		LOC285501	-	uncharacterized LOC285501	miscRNA
chr4	179262855	179262997	+	5.1	0.75	11	11	2	5.44	9.23e-06	6.01	3.63e-06	Intergenic	L1ME4a|LINE|L1	613015	NR_028342	285501	Hs.722466	NM_001085490		LOC285501	-	uncharacterized LOC285501	miscRNA
chr4	179352682	179352824	+	5.1	0.688	11	11	2.4	4.55	4.58e-05	5.7	5.99e-06	Intergenic	Intergenic	702842	NR_028342	285501	Hs.722466	NM_001085490		LOC285501	-	uncharacterized LOC285501	miscRNA
chr4	180067652	180067794	+	4.7	0.867	11	10	2	4.94	5.11e-05	5.51	2.08e-05	Intergenic	L1MA8|LINE|L1	1417812	NR_028342	285501	Hs.722466	NM_001085490		LOC285501	-	uncharacterized LOC285501	miscRNA
chr4	180754903	180755045	+	4.7	0.846	11	10	2	4.94	5.11e-05	5.79	1.38e-05	Intergenic	Intergenic	1325328	NR_033918	728081	Hs.535735	NR_033918		LINC00290	NCRNA00290	long intergenic non-protein coding RNA 290	miscRNA
chr4	183411976	183412118	+	5.1	0.786	11	11	2.4	4.55	4.58e-05	5.57	7.35e-06	intron (NM_001080477, intron 2 of 26)	intron (NM_001080477, intron 2 of 26)	166910	NM_001080477	55714	Hs.130438	NM_001080477	ENSG00000218336	TENM3	ODZ3|TNM3|Ten-m3	teneurin transmembrane protein 3	protein-coding
chr4	184056449	184056591	+	4.7	0.786	11	10	2	4.94	5.11e-05	5.14	3.69e-05	intron (NM_024949, intron 1 of 22)	L1MEg|LINE|L1	36057	NM_024949	80014	Hs.333179	NM_024949	ENSG00000151718	WWC2	BOMB	WW and C2 domain containing 2	protein-coding
chr4	184438574	184438716	+	5.1	0.846	11	11	2	5.44	9.23e-06	7.87	2.77e-07	Intergenic	Intergenic	12425	NM_001564	3622	Hs.107153	NM_001564	ENSG00000168556	ING2	ING1L|p33ING2	inhibitor of growth family, member 2	protein-coding
chr4	184579025	184579167	+	5.1	0.786	11	11	2	5.44	9.23e-06	6.06	3.38e-06	intron (NM_152682, intron 1 of 6)	MER5A|DNA|hAT-Charlie	1235	NM_152682	201965	Hs.133337	NM_152682	ENSG00000182552	RWDD4	FAM28A|RWDD4A	RWD domain containing 4	protein-coding
chr4	185609145	185609287	+	5.1	0.619	11	11	2.4	4.55	4.58e-05	6.42	1.97e-06	intron (NM_152683, intron 11 of 13)	L1ME3E|LINE|L1	38449	NM_152683	201973	Hs.481307	NM_152683	ENSG00000164306	CCDC111	-	coiled-coil domain containing 111	protein-coding
chr4	186663824	186663966	+	4.7	0.75	11	10	2	4.94	5.11e-05	7.01	2.64e-06	intron (NM_001145672, intron 1 of 20)	intron (NM_001145672, intron 1 of 20)	33171	NM_001145673	8470	Hs.655143	NM_001145670	ENSG00000154556	SORBS2	ARGBP2|PRO0618	sorbin and SH3 domain containing 2	protein-coding
chr4	187289678	187289820	+	4.7	0.846	11	10	2	4.94	5.11e-05	5.69	1.58e-05	intron (NR_033900, intron 1 of 3)	L1MC5|LINE|L1	102631	NM_000128	2160	Hs.1430	NM_000128	ENSG00000088926	F11	FXI	coagulation factor XI	protein-coding
chr4	188951996	188952138	+	4.7	0.778	11	10	2	4.94	5.11e-05	6.87	3.14e-06	Intergenic	L1ME1|LINE|L1	35142	NM_174900	132625	Hs.335787	NM_174900	ENSG00000179059	ZFP42	REX1|ZNF754	zinc finger protein 42 homolog (mouse)	protein-coding
chr4	1065509	1065651	+	4.7	0.688	10	10	2	4.94	5.11e-05	9.89	1.24e-07	3' UTR (NM_194439, exon 10 of 10)	3' UTR (NM_194439, exon 10 of 10)	41772	NM_001193318	285498	Hs.248290	NM_001131034	ENSG00000178222	RNF212	ZHP3	ring finger protein 212	protein-coding
chr4	2938081	2938223	+	4.7	0.667	10	10	2	4.94	5.11e-05	5.69	1.58e-05	non-coding (NR_015453, exon 1 of 4)	non-coding (NR_015453, exon 1 of 4)	874	NR_015453	317648	Hs.731500	NR_015453		NOP14-AS1	C4orf10|RES4-24	NOP14 antisense RNA 1	miscRNA
chr4	6983191	6983333	+	4.7	0.833	10	10	2	4.94	5.11e-05	7.71	1.14e-06	intron (NM_020773, intron 3 of 13)	L1MEf|LINE|L1	-5627	NM_001113363	57533	Hs.518611	NM_001113361	ENSG00000132405	TBC1D14	-	TBC1 domain family, member 14	protein-coding
chr4	13908573	13908715	+	4.7	0.857	10	10	2	4.94	5.11e-05	4.99	4.69e-05	Intergenic	(TG)n|Simple_repeat|Simple_repeat	-204948	NR_033931	152742	Hs.135435	NR_033931		LOC152742	-	uncharacterized LOC152742	miscRNA
chr4	20617402	20617544	+	4.7	0.625	10	10	2	4.94	5.11e-05	7.46	1.53e-06	intron (NM_004787, intron 34 of 36)	intron (NM_004787, intron 34 of 36)	-84563	NM_001130727	133015	Hs.479298	NM_001130727	ENSG00000163138	PACRGL	C4orf28	PARK2 co-regulated-like	protein-coding
chr4	20627005	20627147	+	4.7	0.733	10	10	2	4.94	5.11e-05	7.23	2.02e-06	Intergenic	Intergenic	-74960	NM_001130727	133015	Hs.479298	NM_001130727	ENSG00000163138	PACRGL	C4orf28	PARK2 co-regulated-like	protein-coding
chr4	22387643	22387785	+	4.7	0.769	10	10	2	4.94	5.11e-05	7.71	1.14e-06	Intergenic	Intergenic	-46425	NR_037877	100505912	Hs.270471	NR_037877		LOC100505912	-	uncharacterized LOC100505912	miscRNA
chr4	33718611	33718753	+	4.7	0.917	10	10	2	4.94	5.11e-05	8.57	4.48e-07	Intergenic	Intergenic	2527297	NM_015230	116984	Hs.479451	NM_015230	ENSG00000047365	ARAP2	CENTD1|PARX	ArfGAP with RhoGAP domain, ankyrin repeat and PH domain 2	protein-coding
chr4	36259868	36260010	+	4.7	0.909	10	10	2	4.94	5.11e-05	8.79	3.58e-07	Intergenic	Intergenic	-13960	NM_015230	116984	Hs.479451	NM_015230	ENSG00000047365	ARAP2	CENTD1|PARX	ArfGAP with RhoGAP domain, ankyrin repeat and PH domain 2	protein-coding
chr4	53984424	53984566	+	4.7	0.833	10	10	2	4.94	5.11e-05	6.94	2.88e-06	intron (NM_152540, intron 5 of 8)	intron (NM_152540, intron 5 of 8)	247747	NM_152540	152579	Hs.302287	NM_152540	ENSG00000184178	SCFD2	STXBP1L1	sec1 family domain containing 2	protein-coding
chr4	56717967	56718109	+	4.7	0.833	10	10	2	4.94	5.11e-05	6.61	4.4e-06	Intergenic	Intergenic	-1778	NM_001024924	55763	Hs.269665	NM_001024924	ENSG00000090989	EXOC1	BM-102|SEC3|SEC3L1|SEC3P	exocyst complex component 1	protein-coding
chr4	62017797	62017939	+	4.7	0.923	10	10	2	4.94	5.11e-05	7.31	1.84e-06	Intergenic	Intergenic	-344971	NM_015236	23284	Hs.570770	NM_015236	ENSG00000150471	LPHN3	CIRL3|LEC3	latrophilin 3	protein-coding
chr4	65242551	65242693	+	4.7	0.688	10	10	2	4.94	5.11e-05	7.01	2.64e-06	intron (NM_001010874, intron 1 of 11)	intron (NM_001010874, intron 1 of 11)	32556	NM_001010874	253017	Hs.227752	NM_001010874	ENSG00000205678	TECRL	GPSN2L|SRD5A2L2|TERL	trans-2,3-enoyl-CoA reductase-like	protein-coding
chr4	75094753	75094895	+	4.7	0.8	10	10	2	4.94	5.11e-05	5.38	2.53e-05	intron (NM_001144978, intron 6 of 7)	intron (NM_001144978, intron 6 of 7)	70995	NM_001144978	441024	Hs.740707	NM_001144978	ENSG00000163738	MTHFD2L	-	methylenetetrahydrofolate dehydrogenase (NADP+ dependent) 2-like	protein-coding
chr4	75199424	75199566	+	4.7	0.786	10	10	2	4.94	5.11e-05	6.81	3.42e-06	Intergenic	AluSz6|SINE|Alu	25308	NM_001270991	255324	Hs.401237	NM_001270989	ENSG00000182585	EPGN	ALGV3072|EPG|PRO9904	epithelial mitogen homolog (mouse)	protein-coding
chr4	75236468	75236610	+	4.7	0.688	10	10	2	4.94	5.11e-05	4.99	4.69e-05	intron (NM_001432, intron 1 of 4)	intron (NM_001432, intron 1 of 4)	5679	NM_001432	2069	Hs.115263	NM_001432	ENSG00000124882	EREG	ER	epiregulin	protein-coding
chr4	80336870	80337012	+	4.7	0.769	10	10	2	4.94	5.11e-05	9.89	1.24e-07	Intergenic	Intergenic	-7569	NM_033214	2712	Hs.98008	NM_033214	ENSG00000196475	GK2	GKP2|GKTA	glycerol kinase 2	protein-coding
chr4	89262033	89262175	+	4.7	0.857	10	10	2	4.94	5.11e-05	9.89	1.24e-07	Intergenic	Intergenic	-37787	NM_001165136	55008	Hs.529317	NM_001013000	ENSG00000138642	HERC6	-	HECT and RLD domain containing E3 ubiquitin protein ligase family member 6	protein-coding
chr4	90079810	90079952	+	4.7	0.714	10	10	2	4.94	5.11e-05	9.26	2.24e-07	Intergenic	Charlie4a|DNA|hAT-Charlie	45913	NM_145715	166815	Hs.58924	NM_145715	ENSG00000180346	TIGD2	-	tigger transposable element derived 2	protein-coding
chr4	103996066	103996208	+	4.7	0.769	10	10	2	4.94	5.11e-05	7.63	1.26e-06	intron (NM_178833, intron 1 of 11)	L2a|LINE|L2	2033	NM_178833	133308	Hs.546482	NM_178833	ENSG00000164038	SLC9B2	NHA2|NHE10|NHEDC2	solute carrier family 9, subfamily B (NHA2, cation proton antiporter 2), member 2	protein-coding
chr4	112847526	112847668	+	4.7	0.833	10	10	2	4.94	5.11e-05	7.98	8.47e-07	Intergenic	Intergenic	-218956	NM_152400	132720	Hs.23439	NM_152400	ENSG00000174749	C4orf32	-	chromosome 4 open reading frame 32	protein-coding
chr4	113021196	113021338	+	4.7	0.867	10	10	2	4.94	5.11e-05	6.04	9.61e-06	Intergenic	MER49|LTR|ERV1	-45286	NM_152400	132720	Hs.23439	NM_152400	ENSG00000174749	C4orf32	-	chromosome 4 open reading frame 32	protein-coding
chr4	115676738	115676880	+	4.7	0.833	10	10	2	4.94	5.11e-05	9.26	2.24e-07	Intergenic	Intergenic	98894	NR_030303	693162		NR_030303		MIR577	MIRN577|hsa-mir-577	microRNA 577	miscRNA
chr4	119947261	119947403	+	4.7	0.786	10	10	2	4.94	5.11e-05	6.49	5.18e-06	intron (NM_001128933, intron 2 of 3)	intron (NM_001128933, intron 2 of 3)	-109607	NM_016599	51778	Hs.732122	NM_016599	ENSG00000172399	MYOZ2	C4orf5|CMH16|CS-1	myozenin 2	protein-coding
chr4	132975833	132975975	+	4.7	0.909	10	10	2	4.94	5.11e-05	7.16	2.21e-06	Intergenic	L2a|LINE|L2	-1094566	NM_032961	57575	Hs.192859	NM_020815	ENSG00000138650	PCDH10	OL-PCDH|PCDH19	protocadherin 10	protein-coding
chr4	149597858	149598000	+	4.7	0.786	10	10	2	4.94	5.11e-05	8.57	4.48e-07	Intergenic	Intergenic	-234257	NM_001166104	4306	Hs.163924	NM_000901	ENSG00000151623	NR3C2	MCR|MLR|MR|NR3C2VIT	nuclear receptor subfamily 3, group C, member 2	protein-coding
chr4	152674060	152674202	+	4.7	0.786	10	10	2	4.94	5.11e-05	9.89	1.24e-07	intron (NM_004564, intron 2 of 12)	HAL1|LINE|L1	8044	NM_004564	5188	Hs.119316	NM_004564	ENSG00000059691	PET112	PET112L	PET112 homolog (yeast)	protein-coding
chr4	159948920	159949062	+	4.7	0.769	10	10	2	4.94	5.11e-05	9.13	2.53e-07	intron (NM_152543, intron 1 of 4)	intron (NM_152543, intron 1 of 4)	7342	NM_152543	152940	Hs.415576	NM_152543	ENSG00000164123	C4orf45	-	chromosome 4 open reading frame 45	protein-coding
chr4	160102309	160102451	+	4.7	0.833	10	10	2	4.94	5.11e-05	9.64	1.55e-07	Intergenic	Intergenic	-52334	NR_037459	100500881		NR_037459		MIR3688-1	MIR3688	microRNA 3688-1	miscRNA
chr4	162476971	162477113	+	4.7	0.667	10	10	2	4.94	5.11e-05	7.08	2.42e-06	intron (NM_020116, intron 8 of 15)	intron (NM_020116, intron 8 of 15)	608144	NM_020116	56884	Hs.32452	NM_001128427	ENSG00000168843	FSTL5	-	follistatin-like 5	protein-coding
chr4	162816862	162817004	+	4.7	0.857	10	10	2	4.94	5.11e-05	7.8	1.04e-06	intron (NM_020116, intron 4 of 15)	MIRb|SINE|MIR	268253	NM_020116	56884	Hs.32452	NM_001128427	ENSG00000168843	FSTL5	-	follistatin-like 5	protein-coding
chr4	165226549	165226691	+	4.7	0.714	10	10	2	4.94	5.11e-05	7.71	1.14e-06	intron (NM_001166373, intron 1 of 7)	intron (NM_001166373, intron 1 of 7)	77787	NM_001166373	55016	Hs.608487	NM_001166373	ENSG00000145416	2016-03-01	MARCH-I|RNF171	membrane-associated ring finger (C3HC4) 1, E3 ubiquitin protein ligase	protein-coding
chr4	169048756	169048898	+	4.7	0.909	10	10	2	4.94	5.11e-05	5.1	3.92e-05	intron (NM_007193, intron 1 of 11)	intron (NM_007193, intron 1 of 11)	35139	NM_007193	11199	Hs.188401	NM_007193	ENSG00000109511	ANXA10	ANX14	annexin A10	protein-coding
chr4	174044064	174044206	+	4.7	0.786	10	10	2	4.94	5.11e-05	7.71	1.14e-06	Intergenic	Intergenic	-45769	NM_017423	51809	Hs.548088	NM_017423	ENSG00000109586	GALNT7	GALNAC-T7|GalNAcT7	UDP-N-acetyl-alpha-D-galactosamine:polypeptide N-acetylgalactosaminyltransferase 7 (GalNAc-T7)	protein-coding
chr4	175708323	175708465	+	4.7	0.846	10	10	2	4.94	5.11e-05	9.89	1.24e-07	intron (NM_006529, intron 2 of 9)	intron (NM_006529, intron 2 of 9)	42071	NM_001042543	8001	Hs.413099	NM_001042543	ENSG00000145451	GLRA3	-	glycine receptor, alpha 3	protein-coding
chr4	176151165	176151307	+	4.7	0.75	10	10	2	4.94	5.11e-05	7.31	1.84e-06	Intergenic	Intergenic	311727	NM_014269	11086	Hs.126838	NM_001130703	ENSG00000168594	ADAM29	CT73|svph1	ADAM metallopeptidase domain 29	protein-coding
chr4	176732902	176733044	+	4.7	0.846	10	10	2	4.94	5.11e-05	5.88	1.2e-05	intron (NM_201592, intron 1 of 6)	intron (NM_201592, intron 1 of 6)	1292	NM_201591	2823	Hs.75819	NM_001261447	ENSG00000150625	GPM6A	GPM6|M6A	glycoprotein M6A	protein-coding
chr4	177335800	177335942	+	4.7	0.846	10	10	2	4.94	5.11e-05	5.51	2.08e-05	Intergenic	HAL1|LINE|L1	94781	NM_021928	60559	Hs.42194	NM_021928	ENSG00000129128	SPCS3	PRO3567|SPC22/23|SPC3|YLR066W	signal peptidase complex subunit 3 homolog (S. cerevisiae)	protein-coding
chr4	178133344	178133486	+	4.7	0.846	10	10	2	4.94	5.11e-05	6.09	8.92e-06	Intergenic	Intergenic	-97576	NM_018248	55247	Hs.405467	NM_018248	ENSG00000109674	NEIL3	FGP2|FPG2|NEI3|hFPG2|hNEI3	nei endonuclease VIII-like 3 (E. coli)	protein-coding
chr4	178209668	178209810	+	4.7	0.733	10	10	2	4.94	5.11e-05	4.85	5.92e-05	Intergenic	Intergenic	-21252	NM_018248	55247	Hs.405467	NM_018248	ENSG00000109674	NEIL3	FGP2|FPG2|NEI3|hFPG2|hNEI3	nei endonuclease VIII-like 3 (E. coli)	protein-coding
chr4	178261107	178261249	+	4.7	0.786	10	10	2	4.94	5.11e-05	5.34	2.7e-05	intron (NM_018248, intron 5 of 9)	intron (NM_018248, intron 5 of 9)	30187	NM_018248	55247	Hs.405467	NM_018248	ENSG00000109674	NEIL3	FGP2|FPG2|NEI3|hFPG2|hNEI3	nei endonuclease VIII-like 3 (E. coli)	protein-coding
chr4	178985446	178985588	+	4.7	0.714	10	10	2	4.94	5.11e-05	5.69	1.58e-05	Intergenic	Intergenic	335606	NR_028342	285501	Hs.722466	NM_001085490		LOC285501	-	uncharacterized LOC285501	miscRNA
chr4	186316776	186316918	+	7	0.8	15	15	3.2	4.65	1.6e-06	8.2	1.19e-09	promoter-TSS (NM_181726)	promoter-TSS (NM_181726)	-993	NM_181726	353322	Hs.508154	NM_181726	ENSG00000186352	ANKRD37	Lrp2bp	ankyrin repeat domain 37	protein-coding
chr4	179722089	179722231	+	4.7	0.688	10	10	2	4.94	5.11e-05	5.26	3.06e-05	Intergenic	MER34-int|LTR|ERV1	1072249	NR_028342	285501	Hs.722466	NM_001085490		LOC285501	-	uncharacterized LOC285501	miscRNA
chr4	180259043	180259185	+	4.7	0.714	10	10	2	4.94	5.11e-05	4.99	4.69e-05	Intergenic	L2b|LINE|L2	1609203	NR_028342	285501	Hs.722466	NM_001085490		LOC285501	-	uncharacterized LOC285501	miscRNA
chr4	180337056	180337198	+	4.7	0.75	10	10	2	4.94	5.11e-05	5.07	4.17e-05	Intergenic	Intergenic	1687216	NR_028342	285501	Hs.722466	NM_001085490		LOC285501	-	uncharacterized LOC285501	miscRNA
chr4	181078432	181078574	+	4.7	0.833	10	10	2	4.94	5.11e-05	4.79	6.63e-05	Intergenic	L1MA6|LINE|L1	1001799	NR_033918	728081	Hs.535735	NR_033918		LINC00290	NCRNA00290	long intergenic non-protein coding RNA 290	miscRNA
chr4	181370798	181370940	+	4.7	0.733	10	10	2	4.94	5.11e-05	5.07	4.17e-05	Intergenic	Intergenic	709433	NR_033918	728081	Hs.535735	NR_033918		LINC00290	NCRNA00290	long intergenic non-protein coding RNA 290	miscRNA
chr4	181399567	181399709	+	4.7	0.667	10	10	2	4.94	5.11e-05	4.89	5.59e-05	Intergenic	L2a|LINE|L2	680664	NR_033918	728081	Hs.535735	NR_033918		LINC00290	NCRNA00290	long intergenic non-protein coding RNA 290	miscRNA
chr4	181952347	181952489	+	4.7	0.769	10	10	2	4.94	5.11e-05	5.3	2.88e-05	Intergenic	MER57E1|LTR|ERV1	127884	NR_033918	728081	Hs.535735	NR_033918		LINC00290	NCRNA00290	long intergenic non-protein coding RNA 290	miscRNA
chr4	182586475	182586617	+	4.7	0.786	10	10	2	4.94	5.11e-05	5.1	3.92e-05	Intergenic	Intergenic	479122	NR_027107	90768	Hs.175465	NR_027107		MGC45800	-	uncharacterized LOC90768	miscRNA
chr4	182774322	182774464	+	4.7	0.786	10	10	2	4.94	5.11e-05	5.69	1.58e-05	Intergenic	Intergenic	291275	NR_027107	90768	Hs.175465	NR_027107		MGC45800	-	uncharacterized LOC90768	miscRNA
chr4	182833421	182833563	+	4.7	0.833	10	10	2	4.94	5.11e-05	6.14	8.27e-06	Intergenic	Intergenic	232176	NR_027107	90768	Hs.175465	NR_027107		MGC45800	-	uncharacterized LOC90768	miscRNA
chr4	183510031	183510173	+	4.7	0.846	10	10	2	4.94	5.11e-05	7.55	1.39e-06	intron (NM_001080477, intron 2 of 26)	intron (NM_001080477, intron 2 of 26)	264965	NM_001080477	55714	Hs.130438	NM_001080477	ENSG00000218336	TENM3	ODZ3|TNM3|Ten-m3	teneurin transmembrane protein 3	protein-coding
chr4	184088808	184088950	+	4.7	0.909	10	10	2	4.94	5.11e-05	4.82	6.27e-05	intron (NM_024949, intron 1 of 22)	L2c|LINE|L2	68416	NM_024949	80014	Hs.333179	NM_024949	ENSG00000151718	WWC2	BOMB	WW and C2 domain containing 2	protein-coding
chr4	184091100	184091242	+	4.7	0.714	10	10	2	4.94	5.11e-05	4.89	5.59e-05	intron (NM_024949, intron 1 of 22)	intron (NM_024949, intron 1 of 22)	70708	NM_024949	80014	Hs.333179	NM_024949	ENSG00000151718	WWC2	BOMB	WW and C2 domain containing 2	protein-coding
chr4	184492404	184492546	+	4.7	0.846	10	10	2	4.94	5.11e-05	6.74	3.73e-06	Intergenic	Intergenic	66255	NM_001564	3622	Hs.107153	NM_001564	ENSG00000168556	ING2	ING1L|p33ING2	inhibitor of growth family, member 2	protein-coding
chr4	184895199	184895341	+	4.7	0.786	10	10	2	4.94	5.11e-05	6.81	3.42e-06	intron (NM_020225, intron 1 of 3)	L1MEf|LINE|L1	68761	NM_020225	56977	Hs.696657	NM_020225	ENSG00000173320	STOX2	-	storkhead box 2	protein-coding
chr4	185222832	185222974	+	4.7	0.647	10	10	2	4.94	5.11e-05	5.93	1.11e-05	Intergenic	L1ME1|LINE|L1	52227	NR_040108	728175	Hs.590107	NR_040108		LOC728175	-	uncharacterized LOC728175	miscRNA
chr4	187587875	187588017	+	4.7	0.714	10	10	2	4.94	5.11e-05	5.55	1.94e-05	intron (NM_005245, intron 2 of 26)	MIRb|SINE|MIR	57041	NM_005245	2195	Hs.481371	NM_005245	ENSG00000083857	FAT1	CDHF7|CDHR8|FAT|ME5|hFat1	FAT tumor suppressor homolog 1 (Drosophila)	protein-coding
chr4	75557426	75557568	+	6.6	0.667	14	14	2	6.92	3.37e-08	6.89	3.53e-08	Intergenic	MIR|SINE|MIR	76868	NM_001657	374	Hs.270833	NM_001657	ENSG00000109321	AREG	AR|CRDGF|SDGF	amphiregulin	protein-coding
chr4	189034167	189034309	+	4.7	0.684	10	10	2	4.94	5.11e-05	5.74	1.48e-05	Intergenic	Intergenic	-7830	NM_173553	205860	Hs.276429	NM_173553	ENSG00000179046	TRIML2	SPRYD6	tripartite motif family-like 2	protein-coding
chr4	176844450	176844592	+	6.1	0.889	14	13	2	6.43	2.36e-07	6.36	2.66e-07	intron (NM_005277, intron 1 of 7)	intron (NM_005277, intron 1 of 7)	79321	NM_201592	2823	Hs.75819	NM_001261447	ENSG00000150625	GPM6A	GPM6|M6A	glycoprotein M6A	protein-coding
chr4	189816553	189816695	+	4.7	0.667	10	10	2	4.94	5.11e-05	5.26	3.06e-05	Intergenic	Intergenic	439892	NR_033869	401164	Hs.435756	NR_033869		LOC401164	-	uncharacterized LOC401164	miscRNA
chr4	184390268	184390410	+	6.1	0.696	14	13	2	6.43	2.36e-07	7.92	2.22e-08	Intergenic	Charlie6|DNA|hAT-Charlie	24550	NM_017632	55602	Hs.644077	NM_017632	ENSG00000168564	CDKN2AIP	CARF	CDKN2A interacting protein	protein-coding
chr4	38190924	38191066	+	5.6	0.833	13	12	2	5.93	1.53e-06	7.44	1.47e-07	Intergenic	Intergenic	69420	NM_001253915	23216	Hs.176503	NM_001253912	ENSG00000065882	TBC1D1	TBC|TBC1	TBC1 (tre-2/USP6, BUB2, cdc16) domain family, member 1	protein-coding
chr4	157901608	157901750	+	5.6	0.812	13	12	2	5.93	1.53e-06	5.99	1.38e-06	Intergenic	Intergenic	-9133	NR_036641	56034	Hs.570855	NM_016205	ENSG00000145431	PDGFC	FALLOTEIN|SCDGF	platelet derived growth factor C	protein-coding
chr4	186835700	186835842	+	5.6	0.867	13	12	2	5.93	1.53e-06	6.13	1.1e-06	intron (NM_001270771, intron 1 of 23)	intron (NM_001270771, intron 1 of 23)	42099	NM_021069	8470	Hs.655143	NM_001145670	ENSG00000154556	SORBS2	ARGBP2|PRO0618	sorbin and SH3 domain containing 2	protein-coding
chr4	190578915	190579057	+	6.1	0.75	13	13	2	6.43	2.36e-07	4.88	4.7e-06	Intergenic	Intergenic	184687	NR_036692	3323	Hs.553481	NR_036692		HSP90AA4P	HSP90Ad|HSPCAL2	heat shock protein 90kDa alpha (cytosolic), class A member 4, pseudogene	pseudo
chr4	38336186	38336328	+	5.6	0.583	12	12	2	5.93	1.53e-06	8.25	4.93e-08	Intergenic	Intergenic	214682	NM_001253915	23216	Hs.176503	NM_001253912	ENSG00000065882	TBC1D1	TBC|TBC1	TBC1 (tre-2/USP6, BUB2, cdc16) domain family, member 1	protein-coding
chr4	39461160	39461302	+	5.1	0.765	12	11	2.4	4.55	4.58e-05	6.42	1.97e-06	promoter-TSS (NM_000661)	promoter-TSS (NM_000661)	566	NM_006859	11019	Hs.550502	NM_006859	ENSG00000121897	LIAS	LAS|LIP1|LS|PDHLD	lipoic acid synthetase	protein-coding
chr4	56733016	56733158	+	5.6	0.812	12	12	2	5.93	1.53e-06	8.17	5.47e-08	intron (NM_001024924, intron 4 of 18)	intron (NM_001024924, intron 4 of 18)	13271	NM_178237	55763	Hs.269665	NM_001024924	ENSG00000090989	EXOC1	BM-102|SEC3|SEC3L1|SEC3P	exocyst complex component 1	protein-coding
chr4	77725460	77725602	+	4.7	0.923	12	10	2	4.94	5.11e-05	6.49	5.18e-06	Intergenic	Intergenic	93471	NM_001029870	345079	Hs.257292	NM_001029870	ENSG00000186212	SOWAHB	ANKRD56	sosondowah ankyrin repeat domain family member B	protein-coding
chr4	140917337	140917479	+	5.1	0.929	12	11	2	5.44	9.23e-06	10.05	2.49e-08	intron (NM_018717, intron 1 of 5)	L1MD|LINE|L1	157825	NM_018717	55534	Hs.586165	NM_018717	ENSG00000196782	MAML3	CAGH3|ERDA3|GDN|MAM-2|MAM2|TNRC3	mastermind-like 3 (Drosophila)	protein-coding
chr4	143503932	143504074	+	5.1	0.8	12	11	2	5.44	9.23e-06	8.3	1.65e-07	intron (NM_003866, intron 2 of 26)	intron (NM_003866, intron 2 of 26)	263601	NM_003866	8821	Hs.531403	NM_001101669	ENSG00000109452	INPP4B	-	inositol polyphosphate-4-phosphatase, type II, 105kDa	protein-coding
chr4	163066972	163067114	+	5.6	0.75	12	12	2	5.93	1.53e-06	9.8	7.68e-09	intron (NM_020116, intron 1 of 15)	intron (NM_020116, intron 1 of 15)	18143	NM_020116	56884	Hs.32452	NM_001128427	ENSG00000168843	FSTL5	-	follistatin-like 5	protein-coding
chr4	163571791	163571933	+	5.6	0.923	12	12	2	5.93	1.53e-06	10.55	3.46e-09	Intergenic	Intergenic	-486676	NM_001128427	56884	Hs.32452	NM_001128427	ENSG00000168843	FSTL5	-	follistatin-like 5	protein-coding
chr4	177804139	177804281	+	5.6	0.8	12	12	2.4	4.96	9.07e-06	5.05	7.68e-06	Intergenic	Intergenic	-90315	NM_005429	7424	Hs.435215	NM_005429	ENSG00000150630	VEGFC	Flt4-L|VRP	vascular endothelial growth factor C	protein-coding
chr4	177928947	177929089	+	5.6	0.765	12	12	2.4	4.96	9.07e-06	5.44	3.63e-06	Intergenic	Intergenic	-215123	NM_005429	7424	Hs.435215	NM_005429	ENSG00000150630	VEGFC	Flt4-L|VRP	vascular endothelial growth factor C	protein-coding
chr4	181749222	181749364	+	5.6	0.652	12	12	2.4	4.96	9.07e-06	4.96	9.17e-06	Intergenic	Intergenic	331009	NR_033918	728081	Hs.535735	NR_033918		LINC00290	NCRNA00290	long intergenic non-protein coding RNA 290	miscRNA
chr4	181804298	181804440	+	5.1	0.619	12	11	2.4	4.55	4.58e-05	4.77	3e-05	Intergenic	Intergenic	275933	NR_033918	728081	Hs.535735	NR_033918		LINC00290	NCRNA00290	long intergenic non-protein coding RNA 290	miscRNA
chr4	182300186	182300328	+	4.7	0.867	12	10	2	4.94	5.11e-05	6.87	3.14e-06	Intergenic	Intergenic	-219955	NR_033918	728081	Hs.535735	NR_033918		LINC00290	NCRNA00290	long intergenic non-protein coding RNA 290	miscRNA
chr4	186514491	186514633	+	5.1	0.867	12	11	2	5.44	9.23e-06	6.42	1.97e-06	intron (NM_003603, intron 21 of 22)	intron (NM_003603, intron 21 of 22)	-57850	NR_047562	27295	Hs.731826	NM_001114107	ENSG00000154553	PDLIM3	ALP	PDZ and LIM domain 3	protein-coding
chr4	187935625	187935767	+	5.1	0.706	12	11	2	5.44	9.23e-06	5.87	4.52e-06	Intergenic	MLT1A0|LTR|ERVL-MaLR	-290709	NM_005245	2195	Hs.481371	NM_005245	ENSG00000083857	FAT1	CDHF7|CDHR8|FAT|ME5|hFat1	FAT tumor suppressor homolog 1 (Drosophila)	protein-coding
chr4	190519957	190520099	+	5.1	0.684	12	11	2.4	4.55	4.58e-05	4.47	5.41e-05	Intergenic	Intergenic	125729	NR_036692	3323	Hs.553481	NR_036692		HSP90AA4P	HSP90Ad|HSPCAL2	heat shock protein 90kDa alpha (cytosolic), class A member 4, pseudogene	pseudo
chr4	6732988	6733130	+	5.1	0.632	11	11	2	5.44	9.23e-06	9.79	3.23e-08	Intergenic	Intergenic	15217	NM_018366	55330	Hs.7570	NM_018366	ENSG00000186222	BLOC1S4	BCAS4L|CNO	biogenesis of lysosomal organelles complex-1, subunit 4, cappuccino	protein-coding
chr4	13888551	13888693	+	4.7	0.8	11	10	2	4.94	5.11e-05	7.31	1.84e-06	Intergenic	L1MB3|LINE|L1	-224970	NR_033931	152742	Hs.135435	NR_033931		LOC152742	-	uncharacterized LOC152742	miscRNA
chr4	15037212	15037354	+	4.7	0.857	11	10	2	4.94	5.11e-05	6.31	6.57e-06	intron (NM_182646, intron 4 of 9)	L3|LINE|CR1	32985	NM_001177381	132864	Hs.656937	NM_001177381	ENSG00000137449	CPEB2	CPE-BP2|CPEB-2|hCPEB-2	cytoplasmic polyadenylation element binding protein 2	protein-coding
chr4	15631632	15631774	+	4.7	0.786	11	10	2	4.94	5.11e-05	9.89	1.24e-07	intron (NM_012161, intron 6 of 10)	L2c|LINE|L2	25332	NR_036464	26234	Hs.714386	NM_001193534	ENSG00000118564	FBXL5	FBL4|FBL5|FLR1	F-box and leucine-rich repeat protein 5	protein-coding
chr4	15938521	15938663	+	5.1	0.846	11	11	2	5.44	9.23e-06	7.64	3.73e-07	intron (NM_005130, intron 2 of 2)	L2b|LINE|L2	1771	NM_005130	9982	Hs.1690	NM_005130	ENSG00000137440	FGFBP1	FGF-BP|FGF-BP1|FGFBP|FGFBP-1|HBP17	fibroblast growth factor binding protein 1	protein-coding
chr4	30547761	30547903	+	5.1	0.857	11	11	2	5.44	9.23e-06	10.76	1.26e-08	Intergenic	Intergenic	-174198	NM_032456	5099	Hs.479439	NM_001173523	ENSG00000169851	PCDH7	BH-Pcdh|BHPCDH	protocadherin 7	protein-coding
chr4	30965112	30965254	+	5.1	0.786	11	11	2	5.44	9.23e-06	7.71	3.38e-07	intron (NM_001173523, intron 2 of 2)	intron (NM_001173523, intron 2 of 2)	243146	NM_032457	5099	Hs.479439	NM_001173523	ENSG00000169851	PCDH7	BH-Pcdh|BHPCDH	protocadherin 7	protein-coding
chr4	48318063	48318205	+	5.1	0.688	11	11	2.4	4.55	4.58e-05	10.87	1.13e-08	Intergenic	L1M5|LINE|L1	-25479	NM_020846	57606	Hs.479677	NM_020846	ENSG00000109171	SLAIN2	KIAA1458	SLAIN motif family, member 2	protein-coding
chr5	13035289	13035431	+	8	0.667	18	17	5.6	3.01	8.52e-05	4.03	2.3e-06	Intergenic	L1MC3|LINE|L1	460391	NR_033383	404663	Hs.552273	NR_033383		TAG	-	tumor antigen gene	miscRNA
chr5	10092034	10092176	+	5.6	0.789	12	12	2	5.93	1.53e-06	5.59	2.79e-06	Intergenic	MLT1H|LTR|ERVL-MaLR	157916	NR_047669	134145	Hs.481569	NM_001258388	ENSG00000150756	FAM173B	JS-2	family with sequence similarity 173, member B	protein-coding
chr5	10947868	10948010	+	5.1	0.75	12	11	2.4	4.55	4.58e-05	4.17	9.77e-05	Intergenic	Intergenic	-186552	NM_004394	1611	Hs.75189	NM_004394	ENSG00000112977	DAP	-	death-associated protein	protein-coding
chr5	11825274	11825416	+	5.6	0.778	12	12	2	5.93	1.53e-06	3.87	9.58e-05	intron (NM_001332, intron 1 of 21)	L1ME1|LINE|L1	78765	NM_001332	1501	Hs.314543	NM_001332	ENSG00000169862	CTNND2	GT24|NPRAP	catenin (cadherin-associated protein), delta 2	protein-coding
chr5	11914409	11914551	+	5.6	0.737	12	12	2	5.93	1.53e-06	4.34	3.33e-05	Intergenic	MLT1F2|LTR|ERVL-MaLR	-10370	NM_001332	1501	Hs.314543	NM_001332	ENSG00000169862	CTNND2	GT24|NPRAP	catenin (cadherin-associated protein), delta 2	protein-coding
chr5	12132894	12133036	+	5.6	0.765	12	12	2.4	4.96	9.07e-06	4.19	4.67e-05	Intergenic	L1PA15|LINE|L1	-228855	NM_001332	1501	Hs.314543	NM_001332	ENSG00000169862	CTNND2	GT24|NPRAP	catenin (cadherin-associated protein), delta 2	protein-coding
chr5	9468333	9468475	+	7	0.654	15	15	2	7.41	4.5e-09	4.3	4.07e-06	intron (NM_003966, intron 1 of 22)	intron (NM_003966, intron 1 of 22)	77829	NM_003966	9037	Hs.27621	NM_003966	ENSG00000112902	SEMA5A	SEMAF|semF	sema domain, seven thrombospondin repeats (type 1 and type 1-like), transmembrane domain (TM) and short cytoplasmic domain, (semaphorin) 5A	protein-coding
chr5	12452622	12452764	+	5.1	0.684	12	11	2.4	4.55	4.58e-05	5.42	9.57e-06	Intergenic	Intergenic	-122276	NR_033383	404663	Hs.552273	NR_033383		TAG	-	tumor antigen gene	miscRNA
chr5	9608556	9608698	+	6.6	0.586	15	14	4	3.48	8.22e-05	4.36	7.29e-06	Intergenic	L1M5|LINE|L1	21836	NM_019599	50834	Hs.567492	NM_019599	ENSG00000169777	TAS2R1	T2R1|TRB7	taste receptor, type 2, member 1	protein-coding
chr5	14156030	14156172	+	8.4	0.613	18	18	4	4.47	2.75e-07	3.76	2.98e-06	intron (NM_007118, intron 1 of 56)	L1MC4|LINE|L1	12272	NM_007118	7204	Hs.130031	NM_007118	ENSG00000038382	TRIO	ARHGEF23|tgat	trio Rho guanine nucleotide exchange factor	protein-coding
chr5	10310417	10310559	+	6.6	0.708	15	14	3.2	4.34	7.56e-06	3.92	2.32e-05	Intergenic	Intergenic	-2320	NM_138809	134147	Hs.192586	NM_138809	ENSG00000164237	CMBL	JS-1	carboxymethylenebutenolidase homolog (Pseudomonas)	protein-coding
chr5	10402805	10402947	+	7	0.6	15	15	3.2	4.65	1.6e-06	4.05	8.21e-06	intron (NM_005885, intron 14 of 25)	intron (NM_005885, intron 14 of 25)	-39098	NM_031916	83853	Hs.381089	NM_001201466	ENSG00000145491	ROPN1L	ASP|RSPH11	rhophilin associated tail protein 1-like	protein-coding
chr5	11617157	11617299	+	7	0.727	15	15	2.4	6.21	4.51e-08	4.23	4.93e-06	intron (NM_001332, intron 2 of 21)	intron (NM_001332, intron 2 of 21)	286882	NM_001332	1501	Hs.314543	NM_001332	ENSG00000169862	CTNND2	GT24|NPRAP	catenin (cadherin-associated protein), delta 2	protein-coding
chr5	12169913	12170055	+	6.6	0.72	15	14	2.4	5.79	2.83e-07	4.12	1.36e-05	Intergenic	Intergenic	-265874	NM_001332	1501	Hs.314543	NM_001332	ENSG00000169862	CTNND2	GT24|NPRAP	catenin (cadherin-associated protein), delta 2	protein-coding
chr5	13039773	13039915	+	7	0.818	15	15	2.4	6.21	4.51e-08	3.75	2.02e-05	Intergenic	L1M1|LINE|L1	464875	NR_033383	404663	Hs.552273	NR_033383		TAG	-	tumor antigen gene	miscRNA
chr5	15118649	15118791	+	8	0.905	18	17	4	4.22	1.25e-06	6.78	1.62e-09	Intergenic	Intergenic	-246833	NM_054027	56172	Hs.156727	NM_054027	ENSG00000154122	ANKH	ANK|CCAL2|CMDJ|CPPDD|HANK|MANK	ankylosis, progressive homolog (mouse)	protein-coding
chr5	13206503	13206645	+	6.6	0.625	15	14	4	3.48	8.22e-05	4.17	1.18e-05	Intergenic	Intergenic	631605	NR_033383	404663	Hs.552273	NR_033383		TAG	-	tumor antigen gene	miscRNA
chr5	13233696	13233838	+	6.6	0.833	15	14	3.2	4.34	7.56e-06	3.86	2.75e-05	Intergenic	L1M5|LINE|L1	658798	NR_033383	404663	Hs.552273	NR_033383		TAG	-	tumor antigen gene	miscRNA
chr5	13640892	13641034	+	6.6	0.762	15	14	4	3.48	8.22e-05	4.19	1.13e-05	Intergenic	Intergenic	303626	NM_001369	1767	Hs.212360	NM_001369	ENSG00000039139	DNAH5	CILD3|DNAHC5|HL1|KTGNR|PCD	dynein, axonemal, heavy chain 5	protein-coding
chr5	14469560	14469702	+	7	0.889	15	15	4	3.72	2.16e-05	3.96	1.07e-05	intron (NM_007118, intron 37 of 56)	L1M5|LINE|L1	-112260	NM_019018	54491	Hs.155085	NM_019018	ENSG00000145569	FAM105A	NET20	family with sequence similarity 105, member A	protein-coding
chr5	14936822	14936964	+	7	0.792	15	15	3.2	4.65	1.6e-06	4.84	9.88e-07	Intergenic	L1MB5|LINE|L1	-65006	NM_054027	56172	Hs.156727	NM_054027	ENSG00000154122	ANKH	ANK|CCAL2|CMDJ|CPPDD|HANK|MANK	ankylosis, progressive homolog (mouse)	protein-coding
chr5	17910309	17910451	+	8	0.8	18	17	2.4	7.03	9.5e-10	4.34	8.6e-07	Intergenic	Intergenic	-522961	NR_033975	401177	Hs.508311	NR_033975		LOC401177	-	uncharacterized LOC401177	miscRNA
chr5	16616183	16616325	+	6.1	0.577	15	13	3.2	4.03	3.35e-05	3.98	3.87e-05	intron (NM_001034850, intron 1 of 8)	intron (NM_001034850, intron 1 of 8)	913	NM_001034850	54463	Hs.481704	NM_001034850	ENSG00000154153	FAM134B	JK-1|JK1	family with sequence similarity 134, member B	protein-coding
chr5	17724876	17725018	+	6.6	0.667	15	14	3.2	4.34	7.56e-06	3.87	2.64e-05	Intergenic	Intergenic	-337528	NR_033975	401177	Hs.508311	NR_033975		LOC401177	-	uncharacterized LOC401177	miscRNA
chr5	22091574	22091716	+	5.6	0.667	12	12	2	5.93	1.53e-06	3.86	0.0001	intron (NM_004061, intron 4 of 14)	L1MB8|LINE|L1	-50816	NR_003921	5369	Hs.247975	NM_031887		PMCHL1	-	pro-melanin-concentrating hormone-like 1, pseudogene	pseudo
chr5	18142101	18142243	+	7	0.739	15	15	2	7.41	4.5e-09	4.39	3.18e-06	Intergenic	L2a|LINE|L2	-754753	NR_033975	401177	Hs.508311	NR_033975		LOC401177	-	uncharacterized LOC401177	miscRNA
chr5	18343387	18343529	+	6.6	0.667	15	14	3.2	4.34	7.56e-06	4.36	7.29e-06	Intergenic	Intergenic	-956039	NR_033975	401177	Hs.508311	NR_033975		LOC401177	-	uncharacterized LOC401177	miscRNA
chr5	18466156	18466298	+	6.6	0.667	15	14	2.4	5.79	2.83e-07	3.46	8.63e-05	Intergenic	Intergenic	-1078808	NR_033975	401177	Hs.508311	NR_033975		LOC401177	-	uncharacterized LOC401177	miscRNA
chr5	18969696	18969838	+	6.6	0.741	15	14	3.2	4.34	7.56e-06	3.42	9.62e-05	Intergenic	Intergenic	1018586	NM_004934	1016	Hs.317632	NM_001167667	ENSG00000145526	CDH18	CDH14|CDH14L|CDH24	cadherin 18, type 2	protein-coding
chr5	19049743	19049885	+	7	0.696	15	15	2	7.41	4.5e-09	4.78	1.17e-06	Intergenic	Intergenic	938539	NM_004934	1016	Hs.317632	NM_001167667	ENSG00000145526	CDH18	CDH14|CDH14L|CDH24	cadherin 18, type 2	protein-coding
chr5	19264561	19264703	+	7	0.72	15	15	3.2	4.65	1.6e-06	3.99	9.82e-06	Intergenic	Intergenic	723721	NM_004934	1016	Hs.317632	NM_001167667	ENSG00000145526	CDH18	CDH14|CDH14L|CDH24	cadherin 18, type 2	protein-coding
chr5	19421475	19421617	+	6.6	0.762	15	14	4	3.48	8.22e-05	3.61	5.48e-05	Intergenic	Intergenic	566807	NM_004934	1016	Hs.317632	NM_001167667	ENSG00000145526	CDH18	CDH14|CDH14L|CDH24	cadherin 18, type 2	protein-coding
chr5	23913618	23913760	+	5.1	0.667	12	11	2	5.44	9.23e-06	4.34	6.96e-05	Intergenic	Intergenic	405965	NM_020227	56979	Hs.283096	NM_020227	ENSG00000164256	PRDM9	MEISETZ|MSBP3|PFM6|PRMD9|ZNF899	PR domain containing 9	protein-coding
chr5	19520355	19520497	+	7	0.76	15	15	2.4	6.21	4.51e-08	3.91	1.22e-05	intron (NM_001167667, intron 10 of 12)	intron (NM_001167667, intron 10 of 12)	467927	NM_004934	1016	Hs.317632	NM_001167667	ENSG00000145526	CDH18	CDH14|CDH14L|CDH24	cadherin 18, type 2	protein-coding
chr5	19786064	19786206	+	6.6	0.682	15	14	2	6.92	3.37e-08	3.67	4.69e-05	intron (NM_001167667, intron 3 of 12)	intron (NM_001167667, intron 3 of 12)	202218	NM_004934	1016	Hs.317632	NM_001167667	ENSG00000145526	CDH18	CDH14|CDH14L|CDH24	cadherin 18, type 2	protein-coding
chr5	25139050	25139192	+	5.1	0.75	12	11	2	5.44	9.23e-06	4.34	6.96e-05	Intergenic	Intergenic	-298429	NR_037896	340107	Hs.145181	NR_037896		LOC340107	-	uncharacterized LOC340107	miscRNA
chr5	25204913	25205055	+	5.6	0.667	12	12	2.4	4.96	9.07e-06	4.06	6.16e-05	Intergenic	Intergenic	-364292	NR_037896	340107	Hs.145181	NR_037896		LOC340107	-	uncharacterized LOC340107	miscRNA
chr5	25260302	25260444	+	5.6	0.636	12	12	2.4	4.96	9.07e-06	4.17	4.89e-05	Intergenic	Intergenic	-419681	NR_037896	340107	Hs.145181	NR_037896		LOC340107	-	uncharacterized LOC340107	miscRNA
chr5	25600150	25600292	+	5.6	0.714	12	12	2	5.93	1.53e-06	4.68	1.61e-05	Intergenic	ERVL-E-int|LTR|ERVL	-759529	NR_037896	340107	Hs.145181	NR_037896		LOC340107	-	uncharacterized LOC340107	miscRNA
chr5	21774716	21774858	+	8	0.677	18	17	4.8	3.52	1.31e-05	3.72	6.35e-06	intron (NM_004061, intron 11 of 14)	intron (NM_004061, intron 11 of 14)	315198	NR_027028	728411	Hs.88181	NM_207331		GUSBP1	-	glucuronidase, beta pseudogene 1	pseudo
chr5	19798076	19798218	+	7	0.679	15	15	2.4	6.21	4.51e-08	3.49	4.39e-05	intron (NM_001167667, intron 3 of 12)	L1MDa|LINE|L1	190206	NM_004934	1016	Hs.317632	NM_001167667	ENSG00000145526	CDH18	CDH14|CDH14L|CDH24	cadherin 18, type 2	protein-coding
chr5	26810736	26810878	+	5.6	0.571	12	12	2	5.93	1.53e-06	5.27	5e-06	Intergenic	Intergenic	227882	NM_016279	1007	Hs.272212	NM_016279	ENSG00000113100	CDH9	-	cadherin 9, type 2 (T1-cadherin)	protein-coding
chr5	21237898	21238040	+	7	0.517	15	15	4	3.72	2.16e-05	3.26	9.24e-05	Intergenic	Intergenic	-221620	NR_027027	728411	Hs.88181	NM_207331		GUSBP1	-	glucuronidase, beta pseudogene 1	pseudo
chr5	27793644	27793786	+	5.6	0.609	12	12	2	5.93	1.53e-06	4.06	6.16e-05	Intergenic	Intergenic	321316	NR_038848	643401	Hs.533212	NR_038848		LOC643401	-	uncharacterized LOC643401	miscRNA
chr5	27869673	27869815	+	5.6	0.722	12	12	2	5.93	1.53e-06	4.25	4.04e-05	Intergenic	L2a|LINE|L2	397345	NR_038848	643401	Hs.533212	NR_038848		LOC643401	-	uncharacterized LOC643401	miscRNA
chr5	29647180	29647322	+	5.6	0.867	12	12	2	5.93	1.53e-06	4.68	1.61e-05	Intergenic	L1PREC2|LINE|L1	720274	NR_033961	729862	Hs.646006	NR_033961		LSP1P3	-	lymphocyte-specific protein 1 pseudogene 3	pseudo
chr5	29751871	29752013	+	5.6	0.765	12	12	2	5.93	1.53e-06	4.01	7.05e-05	Intergenic	Intergenic	824965	NR_033961	729862	Hs.646006	NR_033961		LSP1P3	-	lymphocyte-specific protein 1 pseudogene 3	pseudo
chr5	29795781	29795923	+	5.6	0.571	12	12	2.4	4.96	9.07e-06	4.53	2.22e-05	Intergenic	Intergenic	868875	NR_033961	729862	Hs.646006	NR_033961		LSP1P3	-	lymphocyte-specific protein 1 pseudogene 3	pseudo
chr5	30059031	30059173	+	5.6	0.571	12	12	2.4	4.96	9.07e-06	4.38	3.01e-05	Intergenic	Intergenic	1132125	NR_033961	729862	Hs.646006	NR_033961		LSP1P3	-	lymphocyte-specific protein 1 pseudogene 3	pseudo
chr5	21926409	21926551	+	7	0.593	15	15	3.2	4.65	1.6e-06	3.48	4.56e-05	intron (NM_004061, intron 6 of 14)	intron (NM_004061, intron 6 of 14)	-215981	NR_003921	5369	Hs.247975	NM_031887		PMCHL1	-	pro-melanin-concentrating hormone-like 1, pseudogene	pseudo
chr5	30585908	30586050	+	5.6	0.8	12	12	2.4	4.96	9.07e-06	3.91	8.79e-05	Intergenic	Intergenic	-607783	NM_004932	1004	Hs.171054	NM_004932	ENSG00000113361	CDH6	CAD6|KCAD	cadherin 6, type 2, K-cadherin (fetal kidney)	protein-coding
chr5	31332162	31332304	+	5.6	0.765	12	12	2.4	4.96	9.07e-06	3.86	0.0001	Intergenic	Intergenic	138471	NM_004932	1004	Hs.171054	NM_004932	ENSG00000113361	CDH6	CAD6|KCAD	cadherin 6, type 2, K-cadherin (fetal kidney)	protein-coding
chr5	31581560	31581702	+	5.6	0.56	12	12	2	5.93	1.53e-06	4.76	1.37e-05	Intergenic	Intergenic	49258	NM_018356	55322	Hs.519246	NM_018356	ENSG00000082213	C5orf22	-	chromosome 5 open reading frame 22	protein-coding
chr5	31885331	31885473	+	5.1	0.824	12	11	2	5.44	9.23e-06	5.62	6.87e-06	intron (NM_178140, intron 1 of 23)	intron (NM_178140, intron 1 of 23)	50863	NR_036241	100422874		NR_036241		MIR4279	-	microRNA 4279	miscRNA
chr5	32028447	32028589	+	5.6	0.619	12	12	2	5.93	1.53e-06	4.02	6.74e-05	intron (NM_178140, intron 5 of 23)	intron (NM_178140, intron 5 of 23)	-92253	NR_036241	100422874		NR_036241		MIR4279	-	microRNA 4279	miscRNA
chr5	22461551	22461693	+	7	0.769	15	15	2	7.41	4.5e-09	3.97	1.03e-05	intron (NM_004061, intron 2 of 14)	intron (NM_004061, intron 2 of 14)	319161	NR_003921	5369	Hs.247975	NM_031887		PMCHL1	-	pro-melanin-concentrating hormone-like 1, pseudogene	pseudo
chr5	36079248	36079390	+	5.6	0.765	12	12	2.4	4.96	9.07e-06	5.02	8.15e-06	Intergenic	L1PA17|LINE|L1	-12296	NM_174914	167127	Hs.348941	NM_001168316	ENSG00000168671	UGT3A2	-	UDP glycosyltransferase 3 family, polypeptide A2	protein-coding
chr5	22466514	22466656	+	7	0.714	15	15	2	7.41	4.5e-09	3.51	4.23e-05	intron (NM_004061, intron 2 of 14)	intron (NM_004061, intron 2 of 14)	324124	NR_003921	5369	Hs.247975	NM_031887		PMCHL1	-	pro-melanin-concentrating hormone-like 1, pseudogene	pseudo
chr5	36582357	36582499	+	5.6	0.722	12	12	2.4	4.96	9.07e-06	4.48	2.46e-05	Intergenic	Intergenic	-24029	NM_001166696	6507	Hs.481918	NM_001166695	ENSG00000079215	SLC1A3	EA6|EAAT1|GLAST|GLAST1	solute carrier family 1 (glial high affinity glutamate transporter), member 3	protein-coding
chr5	22612903	22613045	+	6.6	0.783	15	14	4	3.48	8.22e-05	3.61	5.48e-05	intron (NM_004061, intron 1 of 14)	intron (NM_004061, intron 1 of 14)	240757	NM_004061	1010	Hs.113684	NM_004061	ENSG00000154162	CDH12	CDHB	cadherin 12, type 2 (N-cadherin 2)	protein-coding
chr5	37139262	37139404	+	5.1	0.571	12	11	2	5.44	9.23e-06	4.74	3.17e-05	intron (NM_023073, intron 44 of 51)	intron (NM_023073, intron 44 of 51)	110197	NM_023073	65250	Hs.586199	NM_023073	ENSG00000197603	C5orf42	JBTS17	chromosome 5 open reading frame 42	protein-coding
chr5	37697039	37697181	+	5.1	0.583	12	11	2.4	4.55	4.58e-05	4.99	2.01e-05	intron (NM_018034, intron 10 of 17)	MIR|SINE|MIR	138483	NM_199231	2668	Hs.248114	NM_000514	ENSG00000168621	GDNF	ATF1|ATF2|HFB1-GDNF|HSCR3	glial cell derived neurotrophic factor	protein-coding
chr5	38068432	38068574	+	5.6	0.778	12	12	2	5.93	1.53e-06	5.67	2.43e-06	Intergenic	Intergenic	-190008	NM_001205301	133584	Hs.20103	NM_182799	ENSG00000164318	EGFLAM	AGRINL|AGRNL	EGF-like, fibronectin type III and laminin G domains	protein-coding
chr5	38086766	38086908	+	5.1	0.867	12	11	2	5.44	9.23e-06	4.22	8.88e-05	Intergenic	MIRb|SINE|MIR	-171674	NM_001205301	133584	Hs.20103	NM_182799	ENSG00000164318	EGFLAM	AGRINL|AGRNL	EGF-like, fibronectin type III and laminin G domains	protein-coding
chr5	22727863	22728005	+	7	0.842	15	15	3.2	4.65	1.6e-06	3.58	3.37e-05	intron (NM_004061, intron 1 of 14)	L1MEg|LINE|L1	125797	NM_004061	1010	Hs.113684	NM_004061	ENSG00000154162	CDH12	CDHB	cadherin 12, type 2 (N-cadherin 2)	protein-coding
chr5	38265595	38265737	+	5.6	0.591	12	12	2	5.93	1.53e-06	5.83	1.84e-06	intron (NM_152403, intron 1 of 21)	intron (NM_152403, intron 1 of 21)	7155	NM_152403	133584	Hs.20103	NM_182799	ENSG00000164318	EGFLAM	AGRINL|AGRNL	EGF-like, fibronectin type III and laminin G domains	protein-coding
chr5	38421233	38421375	+	5.6	0.684	12	12	2	5.93	1.53e-06	4.32	3.49e-05	intron (NM_182798, intron 7 of 16)	intron (NM_182798, intron 7 of 16)	17670	NM_182798	133584	Hs.20103	NM_182799	ENSG00000164318	EGFLAM	AGRINL|AGRNL	EGF-like, fibronectin type III and laminin G domains	protein-coding
chr5	38618775	38618917	+	5.6	0.7	12	12	2	5.93	1.53e-06	4.45	2.59e-05	Intergenic	L1ME1|LINE|L1	-23339	NM_002310	3977	Hs.133421	NM_001127671	ENSG00000113594	LIFR	CD118|LIF-R|SJS2|STWS|SWS	leukemia inhibitory factor receptor alpha	protein-coding
chr5	22680020	22680162	+	8.4	0.88	18	18	2.4	7.45	1.27e-10	4.77	1.08e-07	intron (NM_004061, intron 1 of 14)	intron (NM_004061, intron 1 of 14)	173640	NM_004061	1010	Hs.113684	NM_004061	ENSG00000154162	CDH12	CDHB	cadherin 12, type 2 (N-cadherin 2)	protein-coding
chr5	39599780	39599922	+	5.6	0.789	12	12	2	5.93	1.53e-06	4.36	3.17e-05	Intergenic	MIRb|SINE|MIR	-174516	NM_001343	1601	Hs.696631	NM_001244871	ENSG00000153071	DAB2	DOC-2|DOC2	disabled homolog 2, mitogen-responsive phosphoprotein (Drosophila)	protein-coding
chr5	40016091	40016233	+	5.6	0.75	12	12	2	5.93	1.53e-06	5.41	3.88e-06	Intergenic	L1MEc|LINE|L1	-590827	NM_001343	1601	Hs.696631	NM_001244871	ENSG00000153071	DAB2	DOC-2|DOC2	disabled homolog 2, mitogen-responsive phosphoprotein (Drosophila)	protein-coding
chr5	40058180	40058322	+	5.6	0.591	12	12	2	5.93	1.53e-06	3.93	8.42e-05	Intergenic	Intergenic	-621781	NM_000958	5734	Hs.199248	NM_000958	ENSG00000171522	PTGER4	EP4|EP4R	prostaglandin E receptor 4 (subtype EP4)	protein-coding
chr5	23446000	23446142	+	6.6	0.762	15	14	2	6.92	3.37e-08	4.02	1.78e-05	Intergenic	Intergenic	-61653	NM_020227	56979	Hs.283096	NM_020227	ENSG00000164256	PRDM9	MEISETZ|MSBP3|PFM6|PRMD9|ZNF899	PR domain containing 9	protein-coding
chr5	40578704	40578846	+	5.6	0.8	12	12	2	5.93	1.53e-06	3.86	0.0001	Intergenic	L2c|LINE|L2	-101257	NM_000958	5734	Hs.199248	NM_000958	ENSG00000171522	PTGER4	EP4|EP4R	prostaglandin E receptor 4 (subtype EP4)	protein-coding
chr5	24640022	24640164	+	6.6	0.704	15	14	2.4	5.79	2.83e-07	3.56	6.4e-05	intron (NM_006727, intron 1 of 11)	intron (NM_006727, intron 1 of 11)	4992	NM_006727	1008	Hs.92489	NM_006727	ENSG00000040731	CDH10	-	cadherin 10, type 2 (T2-cadherin)	protein-coding
chr5	41380013	41380155	+	5.6	0.75	12	12	2	5.93	1.53e-06	4.9	1.03e-05	intron (NM_001005473, intron 2 of 2)	intron (NM_001005473, intron 2 of 2)	-118544	NM_001115131	729	Hs.481992	NM_000065	ENSG00000039537	C6	-	complement component 6	protein-coding
chr5	41467902	41468044	+	5.6	0.636	12	12	2	5.93	1.53e-06	4.21	4.45e-05	intron (NM_001005473, intron 1 of 2)	L1MA7|LINE|L1	42757	NM_001005473	345557	Hs.145404	NM_001005473	ENSG00000182836	PLCXD3	-	phosphatidylinositol-specific phospholipase C, X domain containing 3	protein-coding
chr5	24714067	24714209	+	6.6	0.714	15	14	3.2	4.34	7.56e-06	4.08	1.49e-05	Intergenic	Intergenic	-69053	NM_006727	1008	Hs.92489	NM_006727	ENSG00000040731	CDH10	-	cadherin 10, type 2 (T2-cadherin)	protein-coding
chr5	41804883	41805025	+	5.6	0.75	12	12	2.4	4.96	9.07e-06	4.19	4.67e-05	intron (NM_000436, intron 9 of 16)	intron (NM_000436, intron 9 of 16)	65837	NM_000436	5019	Hs.278277	NM_000436	ENSG00000083720	OXCT1	OXCT|SCOT	3-oxoacid CoA transferase 1	protein-coding
chr5	41927414	41927556	+	5.6	0.722	12	12	2.4	4.96	9.07e-06	4.12	5.37e-05	intron (NM_012176, intron 2 of 6)	MIR3|SINE|MIR	2129	NM_033484	26272	Hs.165575	NM_012176	ENSG00000151876	FBXO4	FBX4	F-box protein 4	protein-coding
chr5	42196829	42196971	+	5.6	0.706	12	12	2	5.93	1.53e-06	5.52	3.18e-06	Intergenic	Intergenic	-226977	NM_000163	2690	Hs.688223	NM_000163	ENSG00000112964	GHR	GHBP	growth hormone receptor	protein-coding
chr5	42908438	42908580	+	5.6	0.615	12	12	2	5.93	1.53e-06	4.27	3.85e-05	Intergenic	Intergenic	-96485	NM_005410	6414	Hs.741384	NM_001085486	ENSG00000250722	SEPP1	SELP|SeP	selenoprotein P, plasma, 1	protein-coding
chr5	24788920	24789062	+	6.1	0.615	15	13	2.4	5.38	1.66e-06	3.67	8.57e-05	Intergenic	Intergenic	51701	NR_037896	340107	Hs.145181	NR_037896		LOC340107	-	uncharacterized LOC340107	miscRNA
chr5	24968353	24968495	+	7	0.81	15	15	2.4	6.21	4.51e-08	4.8	1.1e-06	Intergenic	L1MD|LINE|L1	-127732	NR_037896	340107	Hs.145181	NR_037896		LOC340107	-	uncharacterized LOC340107	miscRNA
chr5	44333741	44333883	+	5.1	0.722	12	11	2	5.44	9.23e-06	4.44	5.7e-05	intron (NM_004465, intron 1 of 2)	intron (NM_004465, intron 1 of 2)	54972	NM_004465	2255	Hs.664499	NM_004465	ENSG00000070193	FGF10	-	fibroblast growth factor 10	protein-coding
chr5	45179615	45179757	+	5.6	0.65	12	12	2.4	4.96	9.07e-06	4.63	1.79e-05	Intergenic	Intergenic	370659	NM_016640	10884	Hs.124165	NM_016640	ENSG00000112996	MRPS30	MRP-S30|PAP|PDCD9|S30mt	mitochondrial ribosomal protein S30	protein-coding
chr5	45541488	45541630	+	5.6	0.65	12	12	2.4	4.96	9.07e-06	4.41	2.86e-05	intron (NM_021072, intron 2 of 7)	intron (NM_021072, intron 2 of 7)	154661	NM_021072	348980	Hs.353176	NM_021072	ENSG00000164588	HCN1	BCNG-1|BCNG1|HAC-2	hyperpolarization activated cyclic nucleotide-gated potassium channel 1	protein-coding
chr5	27252854	27252996	+	6.6	0.762	15	14	2.4	5.79	2.83e-07	4.5	5.12e-06	Intergenic	Intergenic	-214236	NM_016279	1007	Hs.272212	NM_016279	ENSG00000113100	CDH9	-	cadherin 9, type 2 (T1-cadherin)	protein-coding
chr5	45554564	45554706	+	5.6	0.812	12	12	2	5.93	1.53e-06	5.17	6.03e-06	intron (NM_021072, intron 2 of 7)	intron (NM_021072, intron 2 of 7)	141585	NM_021072	348980	Hs.353176	NM_021072	ENSG00000164588	HCN1	BCNG-1|BCNG1|HAC-2	hyperpolarization activated cyclic nucleotide-gated potassium channel 1	protein-coding
chr5	96028511	96028653	+	5.6	0.667	12	12	2	5.93	1.53e-06	6.94	3.04e-07	intron (NM_001042440, intron 2 of 29)	L2a|LINE|L2	-9911	NM_173060	831	Hs.436186	NM_001042440	ENSG00000153113	CAST	BS-17	calpastatin	protein-coding
chr5	148403802	148403944	+	4.7	0.938	12	10	2	4.94	5.11e-05	5.51	2.08e-05	intron (NM_024577, intron 12 of 16)	intron (NM_024577, intron 12 of 16)	38864	NM_024577	79628	Hs.483784	NM_024577	ENSG00000169247	SH3TC2	CMT4C|MNMN	SH3 domain and tetratricopeptide repeats 2	protein-coding
chr5	150996269	150996411	+	5.6	0.7	12	12	2	5.93	1.53e-06	3.86	0.0001	Intergenic	Intergenic	-47835	NM_001447	2196	Hs.591255	NM_001447	ENSG00000086570	FAT2	CDHF8|CDHR9|HFAT2|MEGF1	FAT tumor suppressor homolog 2 (Drosophila)	protein-coding
chr5	159825749	159825891	+	4.7	0.684	12	10	2	4.94	5.11e-05	4.6	9.21e-05	intron (NM_022090, intron 1 of 1)	intron (NM_022090, intron 1 of 1)	1240	NM_022090	63920	Hs.529464	NM_022090	ENSG00000221886	C5orf54	Buster3	chromosome 5 open reading frame 54	protein-coding
chr5	22999077	22999219	+	8	0.8	18	17	4.8	3.52	1.31e-05	4.06	2.1e-06	Intergenic	Intergenic	-145417	NM_004061	1010	Hs.113684	NM_004061	ENSG00000154162	CDH12	CDHB	cadherin 12, type 2 (N-cadherin 2)	protein-coding
chr5	162930912	162931054	+	5.6	0.765	12	12	2.4	4.96	9.07e-06	4.5	2.33e-05	intron (NM_182796, intron 1 of 6)	intron (NM_182796, intron 1 of 6)	752	NM_182796	27430	Hs.54642	NM_013283	ENSG00000038274	MAT2B	MAT-II|MATIIbeta|Nbla02999|SDR23E1|TGR	methionine adenosyltransferase II, beta	protein-coding
chr5	167070548	167070690	+	5.1	0.722	12	11	2.4	4.55	4.58e-05	4.39	6.3e-05	intron (NM_001122679, intron 2 of 28)	intron (NM_001122679, intron 2 of 28)	358776	NM_001122679	57451	Hs.631957	NM_001122679	ENSG00000145934	TENM2	ODZ2|TEN-M2|TNM2	teneurin transmembrane protein 2	protein-coding
chr5	171184396	171184538	+	5.1	0.75	12	11	2	5.44	9.23e-06	5.57	7.35e-06	Intergenic	L1M5|LINE|L1	249410	NM_012300	23291	Hs.484138	NM_012300	ENSG00000072803	FBXW11	BTRC2|BTRCP2|FBW1B|FBXW1B|Fbw11|Hos	F-box and WD repeat domain containing 11	protein-coding
chr5	172295665	172295807	+	5.1	0.875	12	11	2	5.44	9.23e-06	5.87	4.52e-06	intron (NM_001031711, intron 1 of 9)	L1MC1|LINE|L1	34513	NM_001031711	57222	Hs.509163	NM_001031711	ENSG00000113719	ERGIC1	ERGIC-32|ERGIC32|NET24	endoplasmic reticulum-golgi intermediate compartment (ERGIC) 1	protein-coding
chr5	172720789	172720931	+	5.1	0.812	12	11	2.4	4.55	4.58e-05	6.26	2.49e-06	Intergenic	Intergenic	35646	NM_003714	8614	Hs.233160	NM_003714	ENSG00000113739	STC2	STC-2|STCRP	stanniocalcin 2	protein-coding
chr5	173931164	173931306	+	4.7	0.812	12	10	2	4.94	5.11e-05	5.6	1.82e-05	Intergenic	Intergenic	-220340	NM_002449	4488	Hs.89404	NM_002449	ENSG00000120149	MSX2	CRS2|FPP|HOX8|MSH|PFM|PFM1	msh homeobox 2	protein-coding
chr5	175964604	175964746	+	4.7	0.765	12	10	2	4.94	5.11e-05	4.57	9.71e-05	promoter-TSS (NM_014901)	promoter-TSS (NM_014901)	-254	NM_014901	22838	Hs.434888	NM_014901	ENSG00000146083	RNF44	-	ring finger protein 44	protein-coding
chr5	176981971	176982113	+	5.1	0.722	12	11	2	5.44	9.23e-06	5.27	1.24e-05	promoter-TSS (NR_024019)	promoter-TSS (NR_024019)	-494	NM_001190946	54540	Hs.484289	NM_019057	ENSG00000146067	FAM193B	IRIZIO	family with sequence similarity 193, member B	protein-coding
chr5	179042442	179042584	+	5.1	0.565	12	11	2.4	4.55	4.58e-05	4.99	2.01e-05	intron (NM_005520, intron 13 of 13)	intron (NM_005520, intron 13 of 13)	8198	NM_001257293	3187	Hs.604001	NM_001257293	ENSG00000169045	HNRNPH1	HNRPH|HNRPH1|hnRNPH	heterogeneous nuclear ribonucleoprotein H1 (H)	protein-coding
chr5	179127599	179127741	+	5.6	0.875	12	12	2	5.93	1.53e-06	5.48	3.4e-06	intron (NM_001746, intron 1 of 14)	intron (NM_001746, intron 1 of 14)	1740	NM_001746	821	Hs.567968	NM_001024649	ENSG00000127022	CANX	CNX|IP90|P90	calnexin	protein-coding
chr5	29587880	29588022	+	6.6	0.667	15	14	2.4	5.79	2.83e-07	3.56	6.4e-05	Intergenic	L1M2|LINE|L1	660974	NR_033961	729862	Hs.646006	NR_033961		LSP1P3	-	lymphocyte-specific protein 1 pseudogene 3	pseudo
chr5	637317	637459	+	4.7	0.75	11	10	2	4.94	5.11e-05	4.72	7.41e-05	intron (NM_018140, intron 6 of 11)	intron (NM_018140, intron 6 of 11)	24983	NM_018140	55722	Hs.591741	NM_018140	ENSG00000112877	CEP72	-	centrosomal protein 72kDa	protein-coding
chr5	36417116	36417258	+	7	0.818	15	15	3.2	4.65	1.6e-06	3.57	3.5e-05	Intergenic	Intergenic	-115176	NM_145000	202151	Hs.729817	NM_001161429	ENSG00000164188	RANBP3L	-	RAN binding protein 3-like	protein-coding
chr5	2361730	2361872	+	4.7	0.833	11	10	2	4.94	5.11e-05	5.07	4.17e-05	Intergenic	L1MA7|LINE|L1	389968	NM_033267	153572	Hs.282089	NM_001134222	ENSG00000170561	IRX2	IRXA2	iroquois homeobox 2	protein-coding
chr5	36423351	36423493	+	7	0.654	15	15	4	3.72	2.16e-05	3.72	2.19e-05	Intergenic	Intergenic	-121411	NM_145000	202151	Hs.729817	NM_001161429	ENSG00000164188	RANBP3L	-	RAN binding protein 3-like	protein-coding
chr5	2867993	2868135	+	4.7	0.688	11	10	2	4.94	5.11e-05	6.81	3.42e-06	Intergenic	Intergenic	115802	NM_178569	153571	Hs.668017	NM_178569	ENSG00000186493	C5orf38	CEI|IRX2NB	chromosome 5 open reading frame 38	protein-coding
chr5	4404808	4404950	+	4.7	0.706	11	10	2	4.94	5.11e-05	4.57	9.71e-05	Intergenic	Intergenic	-629593	NR_026994	340094	Hs.665092	NR_026994		LOC340094	-	uncharacterized LOC340094	miscRNA
chr5	4967125	4967267	+	5.1	0.733	11	11	2	5.44	9.23e-06	4.31	7.32e-05	Intergenic	Intergenic	-67276	NR_026994	340094	Hs.665092	NR_026994		LOC340094	-	uncharacterized LOC340094	miscRNA
chr5	38600689	38600831	+	6.6	0.72	15	14	2.4	5.79	2.83e-07	3.6	5.7e-05	Intergenic	L2|LINE|L2	-5253	NM_002310	3977	Hs.133421	NM_001127671	ENSG00000113594	LIFR	CD118|LIF-R|SJS2|STWS|SWS	leukemia inhibitory factor receptor alpha	protein-coding
chr5	38739414	38739556	+	6.6	0.696	15	14	2.4	5.79	2.83e-07	4.19	1.13e-05	Intergenic	Intergenic	-106475	NM_001168355	9180	Hs.658389	NM_001168355	ENSG00000145623	OSMR	OSMRB|PLCA1	oncostatin M receptor	protein-coding
chr5	7023818	7023960	+	5.1	0.667	11	11	2.4	4.55	4.58e-05	5.92	4.21e-06	Intergenic	L1MA9|LINE|L1	-195855	NR_036242	100422999		NR_036242		MIR4278	-	microRNA 4278	miscRNA
chr5	7730513	7730655	+	5.1	0.706	11	11	2	5.44	9.23e-06	4.93	2.26e-05	intron (NM_020546, intron 14 of 24)	L1MEd|LINE|L1	121019	NM_001089584	134121	Hs.709979	NM_001089584	ENSG00000215217	C5orf49	-	chromosome 5 open reading frame 49	protein-coding
chr5	8022484	8022626	+	5.1	0.55	11	11	2.4	4.55	4.58e-05	4.6	4.17e-05	Intergenic	L1MEc|LINE|L1	153338	NM_024010	4552	Hs.481551	NM_002454	ENSG00000124275	MTRR	MSR|cblE	5-methyltetrahydrofolate-homocysteine methyltransferase reductase	protein-coding
chr5	8064249	8064391	+	5.1	0.647	11	11	2.4	4.55	4.58e-05	5.02	1.9e-05	Intergenic	Intergenic	195103	NM_024010	4552	Hs.481551	NM_002454	ENSG00000124275	MTRR	MSR|cblE	5-methyltetrahydrofolate-homocysteine methyltransferase reductase	protein-coding
chr5	8540878	8541020	+	5.1	0.667	11	11	2	5.44	9.23e-06	4.27	8.07e-05	Intergenic	MLT1B|LTR|ERVL-MaLR	79911	NR_039663	100616142		NR_039663		MIR4458	-	microRNA 4458	miscRNA
chr5	8696430	8696572	+	4.7	0.632	11	10	2	4.94	5.11e-05	4.6	9.21e-05	Intergenic	Intergenic	235463	NR_039663	100616142		NR_039663		MIR4458	-	microRNA 4458	miscRNA
chr5	39409647	39409789	+	6.6	0.739	15	14	2	6.92	3.37e-08	3.68	4.5e-05	intron (NM_001244871, intron 1 of 13)	intron (NM_001244871, intron 1 of 13)	15617	NM_001244871	1601	Hs.696631	NM_001244871	ENSG00000153071	DAB2	DOC-2|DOC2	disabled homolog 2, mitogen-responsive phosphoprotein (Drosophila)	protein-coding
chr5	40236310	40236452	+	7	0.8	15	15	2	7.41	4.5e-09	4.71	1.38e-06	Intergenic	Intergenic	-443651	NM_000958	5734	Hs.199248	NM_000958	ENSG00000171522	PTGER4	EP4|EP4R	prostaglandin E receptor 4 (subtype EP4)	protein-coding
chr5	40334108	40334250	+	7	0.8	15	15	4	3.72	2.16e-05	6.43	2.87e-08	Intergenic	Tigger3b|DNA|TcMar-Tigger	-345853	NM_000958	5734	Hs.199248	NM_000958	ENSG00000171522	PTGER4	EP4|EP4R	prostaglandin E receptor 4 (subtype EP4)	protein-coding
chr5	10077543	10077685	+	5.1	0.688	11	11	2	5.44	9.23e-06	4.9	2.39e-05	Intergenic	Intergenic	172407	NR_047669	134145	Hs.481569	NM_001258388	ENSG00000150756	FAM173B	JS-2	family with sequence similarity 173, member B	protein-coding
chr5	40694783	40694925	+	6.6	0.889	15	14	2	6.92	3.37e-08	4.52	4.86e-06	Intergenic	MLT1B|LTR|ERVL-MaLR	14822	NM_000958	5734	Hs.199248	NM_000958	ENSG00000171522	PTGER4	EP4|EP4R	prostaglandin E receptor 4 (subtype EP4)	protein-coding
chr5	10676710	10676852	+	5.1	0.667	11	11	2	5.44	9.23e-06	4.22	8.88e-05	Intergenic	Intergenic	84606	NM_004394	1611	Hs.75189	NM_004394	ENSG00000112977	DAP	-	death-associated protein	protein-coding
chr5	42530463	42530605	+	7	0.938	15	15	4	3.72	2.16e-05	9.82	1.05e-10	intron (NM_001242400, intron 2 of 10)	intron (NM_001242400, intron 2 of 10)	-17611	NM_001242402	2690	Hs.688223	NM_000163	ENSG00000112964	GHR	GHBP	growth hormone receptor	protein-coding
chr5	44773814	44773956	+	6.6	0.68	15	14	3.2	4.34	7.56e-06	4.48	5.39e-06	Intergenic	Intergenic	-35142	NM_016640	10884	Hs.124165	NM_016640	ENSG00000112996	MRPS30	MRP-S30|PAP|PDCD9|S30mt	mitochondrial ribosomal protein S30	protein-coding
chr5	66505270	66505412	+	7	0.714	15	15	2	7.41	4.5e-09	8.14	1.32e-09	Intergenic	Intergenic	-12724	NM_005582	4064	Hs.87205	NM_005582	ENSG00000134061	CD180	LY64|Ly78|RP105	CD180 molecule	protein-coding
chr5	142641731	142641873	+	7	0.9	15	15	2	7.41	4.5e-09	7.23	6.24e-09	Intergenic	L1MB7|LINE|L1	141452	NM_001024094	2908	Hs.122926	NM_000176	ENSG00000113580	NR3C1	GCCR|GCR|GR|GRL	nuclear receptor subfamily 3, group C, member 1 (glucocorticoid receptor)	protein-coding
chr5	43020316	43020458	+	8	0.8	18	17	4.8	3.52	1.31e-05	5.2	7.27e-08	Intergenic	Intergenic	-1474	NR_034085	648987	Hs.649468	NR_034085		LOC648987	-	uncharacterized LOC648987	miscRNA
chr5	172570951	172571093	+	6.6	0.833	15	14	4	3.48	8.22e-05	8.1	4.89e-09	promoter-TSS (NM_013978)	promoter-TSS (NM_013978)	-423	NM_001205	662	Hs.145726	NM_001205	ENSG00000113734	BNIP1	NIP1|SEC20|TRG-8	BCL2/adenovirus E1B 19kDa interacting protein 1	protein-coding
chr5	150551	150693	+	6.6	0.667	14	14	4	3.48	8.22e-05	4.05	1.63e-05	intron (NM_052909, intron 4 of 17)	intron (NM_052909, intron 4 of 17)	10249	NM_052909	153478	Hs.535800	NM_052909		PLEKHG4B	-	pleckstrin homology domain containing, family G (with RhoGef domain) member 4B	protein-coding
chr5	2795134	2795276	+	6.6	0.75	14	14	2	6.92	3.37e-08	3.63	5.27e-05	Intergenic	L1MEc|LINE|L1	42943	NM_178569	153571	Hs.668017	NM_178569	ENSG00000186493	C5orf38	CEI|IRX2NB	chromosome 5 open reading frame 38	protein-coding
chr5	10251016	10251158	+	8	0.75	17	17	4.8	3.52	1.31e-05	3.71	6.61e-06	intron (NM_012073, intron 1 of 10)	intron (NM_012073, intron 1 of 10)	805	NM_012073	22948	Hs.1600	NM_012073	ENSG00000150753	CCT5	CCT-epsilon|CCTE|TCP-1-epsilon	chaperonin containing TCP1, subunit 5 (epsilon)	protein-coding
chr5	13750845	13750987	+	5.1	0.667	11	11	2	5.44	9.23e-06	4.57	4.39e-05	intron (NM_001369, intron 65 of 78)	intron (NM_001369, intron 65 of 78)	193673	NM_001369	1767	Hs.212360	NM_001369	ENSG00000039139	DNAH5	CILD3|DNAHC5|HL1|KTGNR|PCD	dynein, axonemal, heavy chain 5	protein-coding
chr5	13858888	13859030	+	5.1	0.786	11	11	2	5.44	9.23e-06	6.06	3.38e-06	intron (NM_001369, intron 30 of 78)	intron (NM_001369, intron 30 of 78)	85630	NM_001369	1767	Hs.212360	NM_001369	ENSG00000039139	DNAH5	CILD3|DNAHC5|HL1|KTGNR|PCD	dynein, axonemal, heavy chain 5	protein-coding
chr5	7864778	7864920	+	6.6	0.81	14	14	3.2	4.34	7.56e-06	3.77	3.53e-05	intron (NM_024091, intron 3 of 6)	L1MC4a|LINE|L1	4301	NR_036553	79072	Hs.653162	NM_024091	ENSG00000124279	FASTKD3	-	FAST kinase domains 3	protein-coding
chr5	8750197	8750339	+	6.6	0.696	14	14	2.4	5.79	2.83e-07	5.12	1.2e-06	Intergenic	L1MC3|LINE|L1	289230	NR_039663	100616142		NR_039663		MIR4458	-	microRNA 4458	miscRNA
chr5	9175588	9175730	+	6.6	0.778	14	14	3.2	4.34	7.56e-06	3.67	4.69e-05	intron (NM_003966, intron 11 of 22)	intron (NM_003966, intron 11 of 22)	-121652	NR_039779	100616326		NR_039779		MIR4636	-	microRNA 4636	miscRNA
chr5	9306177	9306319	+	6.6	0.8	14	14	3.2	4.34	7.56e-06	4.42	6.27e-06	intron (NM_003966, intron 5 of 22)	L1MEg|LINE|L1	239985	NM_003966	9037	Hs.27621	NM_003966	ENSG00000112902	SEMA5A	SEMAF|semF	sema domain, seven thrombospondin repeats (type 1 and type 1-like), transmembrane domain (TM) and short cytoplasmic domain, (semaphorin) 5A	protein-coding
chr5	15449750	15449892	+	5.1	0.737	11	11	2	5.44	9.23e-06	5.53	7.85e-06	Intergenic	Intergenic	-50484	NM_012304	23194	Hs.433057	NM_012304	ENSG00000183580	FBXL7	FBL6|FBL7	F-box and leucine-rich repeat protein 7	protein-coding
[truncated: 3,433 more rows]
