# Supplementary material for: C/EBPβ enhances platinum resistance of ovarian cancer cells by reprogramming H3K79 methylation
Source: Nat Commun. 2018 Apr 30;9:1739. doi: 10.1038/s41467-018-03590-5 (PMC5928165; doi:10.1038/s41467-018-03590-5)
Supplement: Supplementary file 11 — Supplementary Data 8(XLSX 16 kb) [file 41467_2018_3590_MOESM11_ESM.xlsx]

## Sheet: Data S8
Supplementary Data 8. Medium-scale screening analysis of cisplatin-resistance genes of ovarian cancer.
Data
Group	FC(0h)	STDEV(0h)	FC(24h)	STDEV(24h)	FC(48h)	STDEV(48h)	P-valve(48h)	FC(72h)	STDEV(72h)	P-valve(72h)
Control	1	0.0697	0.954	0.0261	0.836	0.0104		0.694	0.0114
shcontrol	1	0.0348	0.922	0.0299	0.792	0.0041		0.648	0.0153
shNEIL3	1	0.0286	0.543	0.012	0.465	0.0094	1.65851e-12	0.379	0.0065	3.732e-10
shNIPBL	1	0.0479	0.822	0.026	0.55	0.014	5.90859e-07	0.325	0.0063	8.40231e-11
shG2E3	1	0.0145	0.855	0.0276	0.557	0.023	1.36679e-05	0.38	0.0199	1.02427e-08
shROCK1	1	0.086	0.612	0.0157	0.498	0.0188	1.75159e-06	0.343	0.0315	4.97717e-08
shPHF20	1	0.0467	0.648	0.0313	0.476	0.0132	1.05276e-07	0.325	0.0228	4.68197e-09
shNUP153	1	0.2501	0.868	0.008	0.593	0.029	8.35241e-05	0.423	0.003	2.64786e-06
shTGM2	1	0.0494	0.7	0.0599	0.584	0.03	8.19514e-05	0.481	0.0232	8.8845e-07
shACACA	1	0.0181	0.802	0.0486	0.477	0.0328	2.25421e-05	0.359	0.0353	1.56194e-07
shEREG	1	0.0413	0.694	0.0341	0.444	0.0194	1.017e-06	0.317	0.0124	2.75477e-10
shSLC38A1	1	0.0214	0.711	0.032	0.497	0.0141	2.48891e-07	0.367	0.009	4.40178e-10
shIRF2BP2	1	0.029	0.706	0.014	0.465	0.0357	2.8139e-05	0.304	0.0086	8.16463e-11
shOSMR	1	0.0264	0.685	0.3004	0.551	0.0194	4.95845e-06	0.485	0.0163	1.94562e-07
shTRPM7	1	0.0285	0.764	0.0381	0.575	0.0113	1.47368e-10	0.443	0.0302	8.34891e-07
shCASC5	1	0.0262	0.795	0.005	0.632	0.0226	6.36665e-05	0.481	0.0401	2.35037e-05
shAMOTL1	1	0.0332	0.735	0.0239	0.441	0.0122	5.65922e-12	0.31	0.0214	2.28527e-09
shNFAT5	1	0.0147	0.642	0.025	0.47	0.0223	3.06881e-06	0.346	0.0111	4.06881e-10
shNR3C1	1	0.0213	0.891	0.0359	0.683	0.0224	0.000305641	0.516	0.0328	3.72631e-05
shCDC42BPA	1	0.0839	0.815	0.0648	0.523	0.0224	6.93965e-06	0.404	0.0177	1.20749e-08
shGFOD1	1	0.0322	0.798	0.0189	0.817	0.0079	0.000230323	0.544	0.0307	0.000143562
shLSM14A	1	0.0267	0.878	0.0245	0.765	0.0364	0.17058	0.573	0.0158	5.84012e-05
FC：The average fold-changes of OD450 in the indicated time point versus 0h
STDEV: standard deviation
P-valve: the P-valve of experimental group versus shcontrol group in the same time point
Target sequence of shRNA.
gene symbol	genbank_ID	ORGANISM	target sequence
ACACA	NM_198834	Human	CGTCTCTTTATGATGAGGATA
ACACA	NM_198834	Human	GCAGCTACATTGAACCGGAAA
ACACA	NM_198834	Human	CGGACCAATATGGCAATGCTA
CASC5	NM_144508	Human	CCCAGAGTTGTATGGTGGAAA
CASC5	NM_144508	Human	CGGGAATCTAAAGGTAATGAT
CASC5	NM_144508	Human	CCACCAAGATAGATACCACAT
LSM14A	NM_015578	Human	CCTGTAATATGAGGTAGCTTA
LSM14A	NM_015578	Human	GCCTGGAATTTAGTCATGATA
LSM14A	NM_015578	Human	GAGCATCAGAGCAAGTACCAT
OSMR	NM_003999	Human	CCTGGAGATGTTATAGGCTAT
OSMR	NM_003999	Human	CGAGTTGACTAAGCCTAACTA
OSMR	NM_003999	Human	GCATTGATTGTGGACAACCTA
TGM2	NM_004613	Human	TGAAGATGGGATCCTAGACAT
TGM2	NM_004613	Human	ATGAACATGGGCAGTGACTTT
TGM2	NM_004613	Human	GGGCAGTGACTTTGACGTCTT
AMOTL1	NM_130847	Human	CAGGACATGGAATACACTATT
AMOTL1	NM_130847	Human	CCAGCAAATGGTGGAGATATT
AMOTL1	NM_130847	Human	CTTCAGGGTTACTACGACAAT
EREG	NM_001432	Human	CGTCGGTTCCACATATTATTT
EREG	NM_001432	Human	CGTGTGGCTCAAGTGTCAATA
EREG	NM_001432	Human	GCCACATAATAACCCAGTTAA
G2E3	NM_017769	Human	GTTCTCATTACATTGGACATT
G2E3	NM_017769	Human	CGAGACTATAATGCACCTGAT
G2E3	NM_017769	Human	CTTGGTTTCATAGAGACTGTT
GFOD1	NM_018988	Human	CGTGGACTTGGTGTGCATTAA
GFOD1	NM_018988	Human	GTGGCAGAACATTGCCATCAT
GFOD1	NM_018988	Human	ACAGATCACCAGCGATGACTT
IRF2BP2	NM_182972	Human	CCTGATCTTAGTAGCAGACAA
IRF2BP2	NM_182972	Human	CCCTTCGCACAAGTTCTGCTT
IRF2BP2	NM_182972	Human	CGTCCTCTATGAACCAAAGAA
NEIL3	NM_018248	Human	CGGATATACAGCATATTCCAT
NEIL3	NM_018248	Human	CCTGGATATTCTAACAGTGAA
NEIL3	NM_018248	Human	GCTACCGACTAGAAATACTAT
NFAT5	NM_006599	Human	GCAGAGTAACTGGACGAAATA
NFAT5	NM_006599	Human	CCGAACTCAATTTCTCCACTT
NFAT5	NM_006599	Human	GCCCAGATTCAGTCAGAGTTA
NIPBL	NM_015384	Human	CGCTTTGTGTTCACACCTTTA
NIPBL	NM_015384	Human	CCACTAAATGTAGTACGCAAA
NIPBL	NM_015384	Human	CCTCGTGTTAAACAAGGAGAT
NR3C1	NM_000176	Human	CCTGGATGTTTCTTATGGCAT
NR3C1	NM_000176	Human	GAAGTGTTATATGCAGGATAT
NR3C1	NM_000176	Human	CGGTGGCAATGTGAAATTGTA
NUP153	NM_005124	Human	CGCAAGATAAAGACTGCTGTT
NUP153	NM_005124	Human	GCCCTTACATTGACAGTGGTT
NUP153	NM_005124	Human	CCTCTCCATCACCCATCAATT
PHF20	NM_016436	Human	GCATGGGATTACTGGAAGAAA
PHF20	NM_016436	Human	CCTGACTTGGTTGTATCAGAT
PHF20	NM_016436	Human	CCAGCTCACATAGAAGACATT
ROCK1	NM_005406	Human	CCATCTATGGTATTGGACATA
ROCK1	NM_005406	Human	CGGATTCTACAAGTGTTGCTA
ROCK1	NM_005406	Human	GTTAAGAATCTAACCCTGCAA
SLC38A1	NM_030674	Human	GCCAATTTACAGTGAGCTTAA
SLC38A1	NM_030674	Human	CCTGCATTGTTCCAGAGCTAA
SLC38A1	NM_030674	Human	CGTAGGAGTTACATCTGCTAA
TRPM7	NM_017672	Human	GCCAATATGTTCTACATTGTA
TRPM7	NM_017672	Human	GCCCGATATTATTTCCACTAT
TRPM7	NM_017672	Human	CGGGAGGAAATTGTTTGGTAA
CDC42BPA	NM_003607	Human	CGCTCAGTCTATGTTCCCAAA
CDC42BPA	NM_003607	Human	GCAAGAGATAACCAAACTAAA
CDC42BPA	NM_003607	Human	GCTCAGTCAGTATTCCATCTA
