# Supplementary material for: C/EBPβ enhances platinum resistance of ovarian cancer cells by reprogramming H3K79 methylation
Source: Nat Commun. 2018 Apr 30;9:1739. doi: 10.1038/s41467-018-03590-5 (PMC5928165; doi:10.1038/s41467-018-03590-5)
Supplement: Supplementary file 12 — Supplementary Data 9(XLSX 29 kb) [file 41467_2018_3590_MOESM12_ESM.xlsx]

## Sheet: Data S9 Antibody Microarray
Supplementary Data 9. Knockdown of C/EBPβ in C13* cells decreases phosphorylation and activation of survival signals.
Gene.Name	EntrezID	Name	Phos/unphos (C13*-shcontrol)		Phos/unphos (C13*-shCEBPB)		Ratio of Phospho Ratio (C13*-shCEBPB/C13*-shcontrol)
			Phospho Ratio	95%CI	Phospho Ratio	95%CI	Ratio	95%CI
YWHAZ	7534	14-3-3 zeta (Phospho-Ser58)	3.39067	1.81176	0.580675	0.0202475	0.171257	0.00597155
EIF4EBP1	1978	4E-BP1 (Phospho-Thr36)	1.76285	0.145039	1.68675	0.231035	0.956829	0.131058
AKT1	207	Akt (Phospho-Ser473)	1.13953	0.17376	0.807782	0.0701465	0.708873	0.0615575
AKT1	207	Akt (Phospho-Thr308)	1.64128	0.112647	1.23707	0.290172	0.753727	0.176797
AKT2	208	Akt2 (Phospho-Ser474)	2.48609	0.633466	2.14311	0.580449	0.86204	0.233479
PRKAA1	100145903	AMPK1 (Phospho-Thr174)	2.289	0.263968	0.541079	0.0255279	0.236383	0.0111525
BAD	572	BAD (Phospho-Ser112)	1.192	0.382003	0.841026	0.101525	0.705558	0.085172
BAD	572	BAD (Phospho-Ser136)	2.57978	0.401377	2.23725	0.407883	0.867227	0.158108
BAD	572	BAD (Phospho-Ser155)	0.684425	0.0298472	0.992537	0.0638625	1.45018	0.0933083
BCL2	596	BCL-2 (Phospho-Ser70)	1.57222	0.994702	1.8849	0.620717	1.19888	0.394804
BCL2	596	BCL-2 (Phospho-Thr56)	2.03856	1.00107	1.73031	0.537728	0.84879	0.263779
BCL2L1	598	BCL-XL (Phospho-Ser62)	0.119997	0.00552326	0.0875364	0.0221344	0.729491	0.184459
CTNNB1	1499	Beta-Catenin (Phospho-Ser37)	1.71843	0.818452	0.611583	0.0603368	0.355896	0.0351116
CTNNB1	1499	Beta-Catenin (Phospho-Thr41/Phospho-Ser45)	0.641584	0.0293737	0.760529	0.0860121	1.18539	0.134062
BRCA1	672	BRCA1 (Phospho-Ser1423)	0.267515	0.0256803	0.177634	0.00758922	0.664016	0.0283693
BRCA1	672	BRCA1 (Phospho-Ser1524)	0.623529	0.0555182	0.581011	0.0220085	0.931811	0.0352967
CAMK2A	100101771	CaMKII (Phospho-Thr286)	0.651553	0.203235	0.331261	0.042322	0.508417	0.0649556
CASP9	842	Caspase 9 (Phospho-Ser144)	1.95652	0.33004	1.03532	0.248906	0.529164	0.127219
CASP9	842	Caspase 9 (Phospho-Ser196)	0.863534	0.079415	0.558904	0.0475799	0.647229	0.0550991
CASP9	842	Caspase 9 (Phospho-Thr125)	0.827381	0.0368499	0.684392	0.0238471	0.827179	0.0288224
CASP9	842	Caspase 9 (Phospho-Tyr153)	0.707493	0.139365	0.498378	0.0176991	0.704428	0.0250166
CASP3	836	Caspase-3 (Phospho-Ser150)	0.705607	0.0161815	1.14773	0.116153	1.62659	0.164615
CAV1	857	Caveolin-1 (Phospho-Tyr14)	0.779421	0.0875439	1.15417	0.154509	1.48081	0.198236
CDK1	983	CDC2 (Phospho-Tyr15)	2.41088	1.23667	1.71136	0.769884	0.709849	0.319337
CDC25A	993	cdc25A (Phospho-Ser75)	0.554044	0.0439758	1.01257	0.0637372	1.82759	0.11504
CDC25C	995	cdc25C (Phospho-Ser216)	0.48862	0.0264427	0.364612	0.114624	0.746206	0.234588
CDK2	1017	CDK2 (Phospho-Thr160)	1.2558	0.578845	0.753731	0.333949	0.600202	0.265926
CHEK1	1111	Chk1 (Phospho-Ser280)	2.38342	0.333421	1.84453	0.540995	0.773901	0.226983
CHEK1	1111	Chk1 (Phospho-Ser317)	1.36173	0.29586	1.16461	0.0579755	0.855244	0.042575
CHEK1	1111	Chk1 (Phospho-Ser345)	2.52144	0.136962	1.22324	0.600375	0.485136	0.238108
CHEK2	11200	Chk2 (Phospho-Ser516)	0.504977	0.162556	0.626997	0.0283721	1.24163	0.0561849
CHEK2	11200	Chk2 (Phospho-Thr68)	0.689817	0.118202	0.414219	0.018016	0.600477	0.026117
JUN	3725	c-Jun (Phospho-Ser243)	1.67156	0.638193	0.584112	0.0443781	0.349442	0.0265489
JUN	3725	c-Jun (Phospho-Ser73)	0.192085	0.112648	0.102661	0.00522254	0.534457	0.0271887
JUN	3725	c-Jun (Phospho-Thr239)	0.775213	0.0467748	0.776995	0.0312773	1.0023	0.0403467
KIT	3815	c-Kit (Phospho-Tyr721)	1.47951	0.920124	1.0091	0.064863	0.682048	0.0438407
CREB1	1385	CREB (Phospho-Ser133)	1.10532	0.272572	0.861022	0.0266113	0.778978	0.0240756
CRK	1398	CrkII (Phospho-Tyr221)	1.21938	0.0879539	0.990126	0.062995	0.811991	0.0516614
EEF2K	29904	eEF2K (Phospho-Ser366)	0.639548	0.0460352	0.459064	0.0239282	0.717795	0.0374143
EGFR	1956	EGFR (Phospho-Tyr1110)	3.47101	0.259763	1.39416	0.522036	0.401658	0.150399
EIF2A	83939	eIF2a (Phospho-Ser51)	1.01038	0.141986	0.502017	0.109977	0.496861	0.108847
EIF4E	1977	elF4E (Phospho-Ser209)	2.21086	0.22646	1.09328	0.315168	0.494507	0.142554
ELK1	2002	Elk-1 (Phospho-Ser383)	2.32	0.75769	1.71394	0.232311	0.738768	0.100134
MAPK6	5597	ERK3 (Phospho-Ser189)	5.42921	0.304764	2.32045	0.636785	0.427401	0.117289
MAPK15	225689	ERK8 (Phospho-Thr175/Tyr177)	0.194937	0.0592067	0.342015	0.145213	1.75449	0.744924
ESR1	2099	Estrogen Receptor-alpha (Phospho-Ser167)	3.6	0.063838	2.17843	0.865726	0.605121	0.240479
PTK2	5747	Fak (Phospho-Tyr397)	0.566375	0.0824407	0.562059	0.0364814	0.992379	0.064412
PTK2	5747	FAK (Phospho-Tyr861)	4.51042	1.10835	1.05166	0.0578422	0.233163	0.0128241
PTK2	5747	FAK (Phospho-Tyr925)	1.97971	0.894938	1.16292	0.417806	0.587421	0.211044
FGFR1	2260	FGF Receptor 1 (Phospho-Tyr154)	1.49729	0.103183	1.0469	0.33821	0.699195	0.225881
FOXO1	2308	FKHR (Phospho-Ser256)	2.58645	0.120234	0.76784	0.251366	0.29687	0.0971857
GSK3A	2931	GSK3 alpha (Phospho-Ser21)	0.466515	0.0291404	1.18238	0.528396	2.53449	1.13264
GSK3B	2932	GSK3 beta (Phospho-Ser9)	1.76691	0.784919	0.967308	0.0563798	0.547457	0.0319087
HDAC8	55869	HDAC8 (Phospho-Ser39)	2.5917	0.0737294	1.77005	0.498152	0.682967	0.192211
ERBB2	2064	HER2 (Phospho-Tyr877)	2.95155	0.0298834	1.96625	0.838056	0.666176	0.283938
H2AFX	3014	Histone H2A.X (Phospho-Ser139)	1.71368	0.0786768	0.85151	0.0383376	0.49689	0.0223715
HSF1	3297	HSF1 (Phospho-Ser303)	0.549329	0.0376505	0.777626	0.0246933	1.41559	0.0449518
HSPB1	3315	HSP27 (Phospho-Ser15)	2.38931	0.169845	2.79316	0.107023	1.16903	0.0447927
HSPB1	3315	HSP27 (Phospho-Ser78)	0.720519	0.0521293	2.14229	0.789012	2.97326	1.09506
HSP90AB1	3326	HSP90B (Phospho-Ser254)	0.413458	0.0410735	0.546798	0.0178327	1.3225	0.0431307
ICAM1	3383	ICAM-1 (Phospho-Tyr512)	1.18816	0.125128	1.76206	0.109982	1.48301	0.0925647
IGF1R	3480	IGF-1R (Phospho-Tyr1161)	1.99508	0.522209	2.43392	0.211749	1.21996	0.106136
NFKBIA	4792	IkB-a (Phospho-Ser32/Phospho-Ser36)	5.7915	0.248197	4.96182	0.34416	0.856741	0.059425
NFKBIA	4792	IkB-a (Phospho-Tyr42)	0.740053	0.312033	0.620961	0.134087	0.839077	0.181185
NFKBIE	4794	IkB-e (Phospho-Ser22)	0.20317	0.0132924	0.286812	0.0312338	1.41169	0.153733
CHUK	1147	IKK alpha (Phospho-Thr23)	1.51382	0.140928	0.806787	0.0519261	0.532947	0.0343013
ITGB3	3690	Integrin beta3 (Phospho-Tyr773)	2.75063	0.423708	2.30277	0.468972	0.837177	0.170496
ITGB3	3690	Integrin beta3 (Phospho-Tyr785)	1.25899	0.822105	1.04891	0.298792	0.833136	0.237327
JAK1	3716	JAK1 (Phospho-Tyr1022)	0.528029	0.264767	0.556477	0.0161479	1.05388	0.0305815
JAK2	3717	JAK2 (Phospho-Tyr1007)	0.983513	0.480883	0.450867	0.051423	0.458425	0.052285
JAK2	3717	JAK2 (Phospho-Tyr221)	0.589362	0.0055258	0.66866	0.0294251	1.13455	0.049927
JUNB	3726	JunB (Phospho-Ser259)	1.91285	0.430427	1.1641	0.0751516	0.608571	0.0392879
JUNB	3726	JunB (Phospho-Ser79)	1.15764	0.688826	0.753623	0.0383487	0.651002	0.0331268
JUND	3727	JunD (Phospho-Ser255)	1.13648	0.0898938	1.30854	0.167159	1.1514	0.147085
KRT18	3875	Keratin 18 (Phospho-Ser33)	4.05452	1.40324	0.78478	0.0956142	0.193557	0.0235821
MDM2	4193	MDM2 (Phospho-Ser166)	0.08779	0.00743185	0.0732778	0.00242201	0.834694	0.0275887
MAP2K1	5604	MEK1 (Phospho-Ser217)	2.23593	1.25388	1.15215	0.217812	0.515288	0.0974145
MAP2K1	5604	MEK1 (Phospho-Ser221)	2.5	0.766867	2.23715	0.500501	0.894859	0.2002
MAP2K1	5604	MEK1 (Phospho-Thr291)	2.46165	0.234197	2.12687	0.250529	0.863999	0.101773
MAP2K2	5605	MEK-2 (Phospho-Thr394)	1.91642	0.104553	1.32416	0.362693	0.690954	0.189256
MET	4233	Met (Phospho-Tyr1349)	1.31735	0.803311	0.668852	0.181657	0.507727	0.137896
MAP2K3	5606	MKK3 (Phospho-Ser189)	0.453439	0.198404	0.600211	0.114876	1.32369	0.253344
RPS6KA5	9252	MSK1 (Phospho-Ser376)	1.24413	0.416065	1.72638	0.069819	1.38762	0.0561185
MTOR	2475	mTOR (Phospho-Ser2448)	2.26153	0.145617	1.84488	0.050021	0.815766	0.0221182
MYC	4609	Myc (Phospho-Ser373)	1.32124	0.268745	1.09634	0.0949036	0.829781	0.0718292
MYC	4609	Myc (Phospho-Ser62)	3.7767	1.75738	1.68106	0.794735	0.445113	0.210431
MYC	4609	Myc (Phospho-Thr358)	0.297463	0.108274	0.22898	0.0259534	0.769776	0.0872491
MYC	4609	Myc (Phospho-Thr58)	1.99251	0.314069	0.961012	0.204787	0.482311	0.102778
NFKB2	4791	NFkB-p100/p52 (Phospho-Ser865)	0.781065	0.0159788	0.589623	0.0994374	0.754896	0.12731
NFKB2	4791	NFkB-p100/p52 (Phospho-Ser869)	1.46349	0.0824621	0.560364	0.163076	0.382895	0.11143
NFKB1	4790	NFkB-p105/p50 (Phospho-Ser893)	0.448708	0.0258629	0.870588	0.286067	1.94021	0.637535
NFKB1	4790	NFkB-p105/p50 (Phospho-Ser907)	1.66309	0.281686	0.680176	0.0439751	0.408982	0.0264418
RELA	5970	NFkB-p65 (Phospho-Ser529)	1.2097	0.26498	1.25903	0.396376	1.04078	0.327666
RELA	5970	NFkB-p65 (Phospho-Thr254)	0.766902	0.0271558	0.862644	0.070925	1.12484	0.0924824
CDKN1A	1026	p21Cip1 (Phospho-Thr145)	2.69108	0.132814	1.45102	0.0798313	0.539196	0.0296651
CDKN1B	1027	p27Kip1 (Phospho-Ser10)	4.3012	0.276655	2.80714	0.897389	0.65264	0.208637
CDKN1B	1027	p27Kip1 (Phospho-Thr187)	3.30927	0.136947	2.57992	0.0974456	0.779606	0.0294463
MAPK14	1432	P38 MAPK (Phospho-Tyr182)	0.306241	0.0637924	0.205972	0.0138771	0.672579	0.0453143
MAPK3（MAPK1）	5595（5594）	p44/42 MAP Kinase (Phospho-Thr202)	3.00165	0.362055	1.71259	0.147648	0.570551	0.049189
MAPK3（MAPK1）	5595（5594）	p44/42 MAP Kinase (Phospho-Tyr204)	2.80967	0.264635	2.18786	0.0942582	0.778688	0.0335478
TP53	7157	p53 (Phospho-Ser315)	0.374406	0.0260388	0.450939	0.0200389	1.20441	0.0535219
TP53	7157	p53 (Phospho-Ser6)	5.40937	0.3136	3.06584	1.47828	0.566764	0.273282
RPS6KB1	6198	p70 S6 Kinase (Phospho-Ser424)	2.31145	0.0384731	1.17288	0.69462	0.507422	0.300513
PDGFRB	5159	PDGF Receptor beta (Phospho-Tyr751)	1.60881	0.357688	0.851938	0.315175	0.529545	0.195906
PDK1	5163	PDK1 (Phospho-Ser241)	0.668218	0.168511	0.401041	0.00677877	0.600164	0.0101446
PIK3R1	5295	PI3-kinase p85-alpha (Phospho-Tyr607)	1.45886	0.0667673	1.09821	0.0287703	0.752787	0.019721
PIK3R1(PIK3CG)	5295(5294)	PI3-kinase p85-subunit alpha/gamma (Phospho-Tyr467/Tyr199)	2.14961	1.05299	0.711045	0.103716	0.330778	0.0482486
PTEN	5728	PTEN (Phospho-Ser380/Phospho-Thr382/Phospho-Thr383)	0.484269	0.0261633	0.667826	0.0547532	1.37904	0.113064
PTK2B	2185	Pyk2 (Phospho-Tyr402)	1.66448	0.799335	1.43702	0.487463	0.863344	0.292862
RAC1(CDC42)	5879(998)	Rac1/cdc42 (Phospho-Ser71)	2.82595	1.64264	1.67778	0.806593	0.593705	0.285424
RAF1	5894	Raf1 (Phospho-Ser259)	0.4148	0.0323281	1.11842	0.379269	2.69629	0.914343
RB1	5925	Rb (Phospho-Ser780)	0.356209	0.0253405	0.397599	0.00712408	1.11619	0.0199997
REL	5966	Rel (Phospho-Ser503)	2.45696	0.121035	0.630897	0.0167182	0.256779	0.00680443
MAPK9(MAPK8)	5601(5599)	SAPK/JNK (Phospho-Thr183)	1.94824	0.0922432	1.34848	0.121064	0.692154	0.0621402
SHC1	6464	Shc (Phospho-Tyr349)	0.710454	0.0435261	0.619219	0.273765	0.871583	0.385339
PTPN11	5781	SHP-2 (Phospho-Tyr580)	1.36293	0.0532199	1.12731	0.461711	0.827125	0.338764
SRC	6714	Src (Phospho-Tyr418)	0.21991	0.0598355	0.150476	0.0214593	0.684262	0.0975822
SRC	6714	Src (Phospho-Tyr529)	0.348186	0.014412	0.705699	0.196427	2.02679	0.564144
STAT1	6772	STAT1 (Phospho-Ser727)	0.437366	0.0229599	0.561272	0.148179	1.2833	0.338799
STAT1	6772	STAT1 (Phospho-Tyr701)	3.50935	0.118646	2.30017	0.421973	0.655439	0.120243
STAT3	6774	STAT3 (Phospho-Ser727)	1.27677	0.981348	1.133	0.305752	0.887397	0.239473
STAT3	6774	STAT3 (Phospho-Tyr705)	1.77381	0.0849292	1.53159	0.0922736	0.863446	0.0520201
STAT4	6775	STAT4 (Phospho-Tyr693)	1.94685	0.0946403	1.40251	0.346945	0.720396	0.178208
STAT5A	6776	STAT5A (Phospho-Ser780)	0.17736	0.00928043	0.123867	0.0386135	0.698395	0.217712
STAT5A	6776	STAT5A (Phospho-Tyr694)	2.8673	0.14858	1.64409	0.0468373	0.573395	0.016335
STAT6	6778	STAT6 (Phospho-Thr645)	0.379035	0.145843	0.40947	0.131355	1.0803	0.346552
STAT6	6778	STAT6 (Phospho-Tyr641)	2.32966	0.222099	1.29442	0.23513	0.555628	0.100929
MAPT	4137	Tau (Phospho-Ser404)	0.641329	0.245324	0.66645	0.133309	1.03917	0.207864
NTRK2	4915	Trk B (Phospho-Tyr515)	0.803254	0.0246002	0.674671	0.0293316	0.839922	0.0365159
TYK2	7297	TYK2 (Phospho-Tyr1054)	2.00834	1.13079	1.1681	0.0396915	0.581625	0.0197633
KDR	3791	VEGFR2 (Phospho-Tyr951)	0.15339	0.0182888	0.223464	0.0103225	1.45683	0.0672954
